# Supplementary material for: Synthesis of 5-(aryl­methyl­idene­amino)-4-(1H-benzo[d]imidazol-1-yl)py­rimi­dine hybrids: synthetic sequence and the mol­ecular and supra­molecular structures of two inter­mediates and three final products
Source: Acta Crystallogr C Struct Chem. 2023 May 5;79(Pt 6):227–36. doi: 10.1107/S2053229623003728 (PMC10240168; doi:10.1107/S2053229623003728)
Supplement: Supplementary file 1 [file c-79-00227-sup1.cif]

##############################################################################
#                                                                            #
# This CIF contains the data in a paper accepted for publication in          #
# Acta Crystallographica Section C. It conforms to the requirements of       #
# Notes for Authors for Acta Crystallographica Section C, and has been       #
# peer reviewed under the auspices of the IUCr Commission on Journals.       #
#                                                                            #
# Full details of the Crystallographic Information File format               #
# are given in the paper "The Crystallographic Information File (CIF):       #
# a New Standard Archive File for Crystallography" by S. R. Hall, F. H.      #
# Allen and I. D. Brown [Acta Cryst. (1991), A47, 655-685].                  #
#                                                                            #
# The current version of the core CIF dictionary is obtainable from          #
# ftp://ftp.iucr.org/pub/cif_core.dic.                                       #
#                                                                            #
# Software is freely available for graphical display of the structure(s)     #
# in this CIF. For information consult the CIF software page                 #
# http://www.iucr.org/resources/cif/software.                                #
#                                                                            #
# This file may be used for bona fide research purposes within the           #
# scientific community so long as proper attribution is given to the journal # 
# article from which it was obtained.                                        #
#                                                                            #
##############################################################################
data_global
_audit_creation_method     'from SHELXL-2014'
_journal_date_recd_electronic     2023-03-20
_journal_date_accepted     2023-04-25
_journal_name_full     'Acta Crystallographica, Section C'
_journal_year     2023
_journal_volume     79
_journal_issue      6
_journal_page_first               227
_journal_page_last                236
_journal_paper_category     FA
_journal_paper_doi     10.1107/S2053229623003728
_journal_coeditor_code     DV3022
_publ_contact_author_name     'Professor Christopher Glidewell'
_publ_contact_author_address
;
University of St Andrews
Fife
KY16 9ST
UK
;
_publ_contact_author_email     cg@st-andrews.ac.uk
_publ_contact_author_fax          .1334E-304
_publ_contact_author_phone          .1334E-304
_publ_section_title
;
Synthesis of
5-(arylmethylideneamino)-4-(1<i>H</i>-benzo[<i>d</i>]imidazol-1-yl)pyrimidine
hybrids: synthetic sequence and the molecular and supramolecular structures of
two intermediates and three final products
;
loop_
    _publ_author_name
    _publ_author_footnote
    _publ_author_address
    'Vicentes, Daniel E.' .
;
Departamento de Qu\'imica Inorg\'anica y Org\'anica
Universidad de Ja\'en
23071 Ja\'en
Spain
Campus Universitario
Universidad de Ciencias Aplicadas y Ambientales (UDCA)
Calle 222
No. 55-37
Bogot\'a
Colombia
;
    'Rodr\'iguez, Ricaurte' .
;
Departamento de Qu\'imica
Universidad Nacional de Colombia
Cuidad Universitaria
Carrera 30
No. 45-03
Edificio 451
Bogot\'a
Colombia
;
    'Cobo, Justo' .
;
Departamento de Qu\'imica Inorg\'anica y Org\'anica
Universidad de Ja\'en
23071 Ja\'en
Spain
;
    'Glidewell, Christopher' .
;
School of Chemistry
University of St Andrews
St Andrews
Fife KY16 9S
UK
;
_publ_section_synopsis
;
A versatile synthesis is reported for
5-(arylmethylideneamino)-4-(1<i>H</i>-benzo[<i>d</i>]imidazol-1-yl)pyrimidines
and structures are reported for three examples, one of them in two crystal
forms, as well as for two intermediates in the synthetic sequence. A diverse
range of hydrogen-bonding patterns leads to supramolecular assembly ranging
from finite, zero-dimensional aggregates to three-dimensional framework
structures.
;
data_II
_audit_creation_method     SHELXL-2014
_chemical_name_systematic
;\
4-[2-(4-Chlorophenyl)-1<i>H</i>-benzo[<i>d</i>]imidazol-1-yl]-6-\
methoxypyrimidine-2,5-diamine monohydrate
;
_chemical_name_common     ?
_chemical_formula_moiety     'C18 H15 Cl N6 O, H2 O'
_chemical_formula_sum     'C18 H17 Cl N6 O2'
_chemical_formula_iupac     'C18 H15 Cl N6 O, H2 O'
_chemical_formula_weight     384.83
_chemical_melting_point     ?
_space_group_crystal_system     triclinic
_space_group_name_H-M_alt     'P -1'
_space_group_name_Hall     '-P 1'
loop_
    _space_group_symop_operation_xyz
    'x, y, z'
    '-x, -y, -z'
_cell_length_a     8.2156(6)
_cell_length_b     11.0343(7)
_cell_length_c     11.3968(8)
_cell_angle_alpha     107.980(2)
_cell_angle_beta     109.725(2)
_cell_angle_gamma     98.541(2)
_cell_volume     887.43(11)
_cell_formula_units_Z     2
_cell_measurement_reflns_used     4071
_cell_measurement_theta_min     2.262
_cell_measurement_theta_max     27.526
_cell_measurement_temperature     100(2)
_exptl_crystal_description     block
_exptl_crystal_colour     colourless
_exptl_crystal_size_max     0.220
_exptl_crystal_size_mid     0.200
_exptl_crystal_size_min     0.140
_exptl_crystal_density_diffrn     1.440
_exptl_crystal_density_meas     ?
_exptl_crystal_density_method     ?
_exptl_crystal_F_000     400
_exptl_absorpt_coefficient_mu     0.243
_exptl_absorpt_correction_type     multi-scan
_exptl_absorpt_process_details
;
(SADABS; Bruker, 2016)
;
_exptl_absorpt_correction_T_min     0.907
_exptl_absorpt_correction_T_max     0.967
_exptl_special_details     ?
_diffrn_ambient_temperature     100(2)
_diffrn_source     'INCOATEC high brilliance microfocus sealed tube'
_diffrn_radiation_type     MoK\a
_diffrn_radiation_wavelength     0.71073
_diffrn_radiation_monochromator     'multilayer mirror'
_diffrn_measurement_device_type     'Bruker D8 Venture'
_diffrn_measurement_method     '\f and \w scans'
_diffrn_detector_area_resol_mean     ?
_diffrn_reflns_number     35335
_diffrn_reflns_av_R_equivalents     0.0526
_diffrn_reflns_av_unetI/netI     0.0256
_diffrn_reflns_theta_min     2.262
_diffrn_reflns_theta_max     27.526
_diffrn_reflns_theta_full     25.242
_diffrn_measured_fraction_theta_max     1.000
_diffrn_measured_fraction_theta_full     0.999
_diffrn_reflns_limit_h_min     -10
_diffrn_reflns_limit_h_max     10
_diffrn_reflns_limit_k_min     -14
_diffrn_reflns_limit_k_max     14
_diffrn_reflns_limit_l_min     -14
_diffrn_reflns_limit_l_max     14
_diffrn_standards_number     0
_diffrn_standards_interval_count     0
_diffrn_standards_interval_time     0
_diffrn_standards_decay_%     0
_refine_special_details     ?
_reflns_number_total     4071
_reflns_number_gt     3487
_reflns_threshold_expression     'I > 2\s(I)'
_refine_ls_structure_factor_coef     Fsqd
_refine_ls_matrix_type     full
_refine_ls_R_factor_all     0.0453
_refine_ls_R_factor_gt     0.0363
_refine_ls_wR_factor_gt     0.0829
_refine_ls_wR_factor_ref     0.0881
_refine_ls_goodness_of_fit_ref     1.064
_refine_ls_restrained_S_all     1.064
_refine_ls_number_reflns     4071
_refine_ls_number_parameters     263
_refine_ls_number_restraints     0
_refine_ls_hydrogen_treatment     mixed
_refine_ls_weighting_scheme     calc
_refine_ls_weighting_details
              'w=1/[\s^2^(Fo^2^)+(0.0313P)^2^+0.5991P] where P=(Fo^2^+2Fc^2^)/3'
_atom_sites_solution_hydrogens     mixed
_atom_sites_solution_primary     dual
_atom_sites_solution_secondary     ?
_refine_ls_shift/su_max     0.001
_refine_ls_shift/su_mean     0.000
_refine_diff_density_max     0.343
_refine_diff_density_min     -0.317
_refine_ls_extinction_method     none
_refine_ls_extinction_coef     .
loop_
    _atom_type_symbol
    _atom_type_description
    _atom_type_scat_dispersion_real
    _atom_type_scat_dispersion_imag
    _atom_type_scat_source
    'C' 'C' 0.0033 0.0016
                         'International Tables Vol C Tables 4.2.6.8 and 6.1.1.4'
    'H' 'H' 0.0000 0.0000
                         'International Tables Vol C Tables 4.2.6.8 and 6.1.1.4'
    'N' 'N' 0.0061 0.0033
                         'International Tables Vol C Tables 4.2.6.8 and 6.1.1.4'
    'O' 'O' 0.0106 0.0060
                         'International Tables Vol C Tables 4.2.6.8 and 6.1.1.4'
    'Cl' 'Cl' 0.1484 0.1585
                         'International Tables Vol C Tables 4.2.6.8 and 6.1.1.4'
_computing_data_collection
;
APEX3 (Bruker, 2018)
;
_computing_cell_refinement
;
SAINT (Bruker, 2017)
;
_computing_data_reduction
;
SAINT (Bruker, 2017)
;
_computing_structure_solution
;
SHELXT2014 (Sheldrick, 2015a)
;
_computing_structure_refinement
;
SHELXL2014 (Sheldrick, 2015b)
;
_computing_molecular_graphics
;
PLATON (Spek, 2020)
;
_computing_publication_material
;
SHELXL2014 (Sheldrick, 2015b) and PLATON (Spek, 2020)
;
loop_
    _atom_site_type_symbol
    _atom_site_label
    _atom_site_fract_x
    _atom_site_fract_y
    _atom_site_fract_z
    _atom_site_U_iso_or_equiv
    _atom_site_adp_type
    _atom_site_calc_flag
    _atom_site_occupancy
    _atom_site_disorder_assembly
    _atom_site_disorder_group
    N N1 0.09847(16) 0.66440(11) 0.07593(11) 0.0146(2) Uani d 1 . .
    C C2 0.24508(19) 0.63347(13) 0.14631(14) 0.0144(3) Uani d 1 . .
    N N3 0.29687(16) 0.64478(11) 0.27522(11) 0.0139(2) Uani d 1 . .
    C C4 0.18934(19) 0.68801(13) 0.33495(13) 0.0131(3) Uani d 1 . .
    C C5 0.03441(19) 0.71774(13) 0.27416(14) 0.0142(3) Uani d 1 . .
    C C6 -0.00310(18) 0.70323(13) 0.13920(14) 0.0138(3) Uani d 1 . .
    N N21 0.34981(18) 0.59262(13) 0.08236(13) 0.0179(3) Uani d 1 . .
    H H21A 0.439(3) 0.5615(18) 0.1212(18) 0.021 Uiso d 1 . .
    H H21B 0.315(2) 0.5773(18) -0.002(2) 0.021 Uiso d 1 . .
    N N41 0.25059(16) 0.71042(11) 0.47560(11) 0.0137(2) Uani d 1 . .
    C C42 0.28648(18) 0.62172(13) 0.53726(14) 0.0131(3) Uani d 1 . .
    N N43 0.37479(16) 0.68083(12) 0.66922(12) 0.0148(2) Uani d 1 . .
    C C43A 0.40235(19) 0.81626(14) 0.69785(14) 0.0151(3) Uani d 1 . .
    C C44 0.4893(2) 0.92560(15) 0.82095(15) 0.0194(3) Uani d 1 . .
    H H44 0.5398 0.9142 0.9037 0.023 Uiso calc 1 . .
    C C45 0.4993(2) 1.05087(15) 0.81834(15) 0.0213(3) Uani d 1 . .
    H H45 0.5582 1.1265 0.9008 0.026 Uiso calc 1 . .
    C C46 0.4244(2) 1.06910(14) 0.69675(15) 0.0193(3) Uani d 1 . .
    H H46 0.4344 1.1567 0.6988 0.023 Uiso calc 1 . .
    C C47 0.3363(2) 0.96213(14) 0.57387(15) 0.0171(3) Uani d 1 . .
    H H47 0.2854 0.9738 0.4913 0.021 Uiso calc 1 . .
    C C47A 0.32643(18) 0.83684(13) 0.57813(14) 0.0142(3) Uani d 1 . .
    C C71 0.22506(19) 0.47687(13) 0.46302(14) 0.0137(3) Uani d 1 . .
    C C72 0.06089(19) 0.41557(14) 0.35028(14) 0.0165(3) Uani d 1 . .
    H H72 -0.0115 0.4681 0.3191 0.020 Uiso calc 1 . .
    C C73 0.0028(2) 0.27831(15) 0.28340(15) 0.0191(3) Uani d 1 . .
    H H73 -0.1093 0.2363 0.2072 0.023 Uiso calc 1 . .
    C C74 0.1116(2) 0.20376(14) 0.32998(15) 0.0191(3) Uani d 1 . .
    Cl Cl74 0.03913(6) 0.03196(4) 0.24436(4) 0.02995(12) Uani d 1 . .
    C C75 0.2750(2) 0.26232(14) 0.44161(15) 0.0176(3) Uani d 1 . .
    H H75 0.3476 0.2095 0.4717 0.021 Uiso calc 1 . .
    C C76 0.33098(19) 0.39939(14) 0.50867(14) 0.0147(3) Uani d 1 . .
    H H76 0.4420 0.4407 0.5861 0.018 Uiso calc 1 . .
    N N51 -0.08849(18) 0.74965(13) 0.33228(13) 0.0181(3) Uani d 1 . .
    H H51A -0.147(3) 0.7990(19) 0.3019(19) 0.022 Uiso d 1 . .
    H H51B -0.038(2) 0.7859(18) 0.423(2) 0.022 Uiso d 1 . .
    O O61 -0.15313(14) 0.73322(10) 0.07799(10) 0.0176(2) Uani d 1 . .
    C C61 -0.1926(2) 0.72615(16) -0.05776(15) 0.0230(3) Uani d 1 . .
    H H61A -0.1868 0.6402 -0.1128 0.035 Uiso calc 1 . .
    H H61B -0.1040 0.7978 -0.0556 0.035 Uiso calc 1 . .
    H H61C -0.3137 0.7356 -0.0971 0.035 Uiso calc 1 . .
    O O81 0.65646(15) 0.48395(12) 0.18539(11) 0.0191(2) Uani d 1 . .
    H H81A 0.647(3) 0.432(2) 0.228(2) 0.029 Uiso d 1 . .
    H H81B 0.726(3) 0.559(2) 0.241(2) 0.029 Uiso d 1 . .
loop_
    _atom_site_aniso_label
    _atom_site_aniso_U_11
    _atom_site_aniso_U_22
    _atom_site_aniso_U_33
    _atom_site_aniso_U_12
    _atom_site_aniso_U_13
    _atom_site_aniso_U_23
    N1 0.0177(6) 0.0123(5) 0.0124(5) 0.0041(5) 0.0044(5) 0.0049(5)
    C2 0.0175(7) 0.0109(6) 0.0141(6) 0.0032(5) 0.0064(5) 0.0046(5)
    N3 0.0165(6) 0.0129(5) 0.0122(5) 0.0045(4) 0.0053(5) 0.0052(4)
    C4 0.0172(6) 0.0102(6) 0.0117(6) 0.0022(5) 0.0057(5) 0.0049(5)
    C5 0.0167(7) 0.0119(6) 0.0155(7) 0.0041(5) 0.0078(5) 0.0059(5)
    C6 0.0152(6) 0.0096(6) 0.0148(6) 0.0032(5) 0.0036(5) 0.0052(5)
    N21 0.0215(6) 0.0230(6) 0.0129(6) 0.0111(5) 0.0080(5) 0.0083(5)
    N41 0.0175(6) 0.0121(5) 0.0122(5) 0.0047(4) 0.0059(5) 0.0054(4)
    C42 0.0137(6) 0.0153(6) 0.0146(6) 0.0063(5) 0.0076(5) 0.0081(5)
    N43 0.0175(6) 0.0147(6) 0.0135(5) 0.0050(5) 0.0067(5) 0.0063(5)
    C43A 0.0172(7) 0.0158(7) 0.0145(7) 0.0055(5) 0.0078(5) 0.0070(5)
    C44 0.0234(7) 0.0192(7) 0.0125(7) 0.0046(6) 0.0053(6) 0.0051(6)
    C45 0.0240(8) 0.0162(7) 0.0167(7) 0.0026(6) 0.0059(6) 0.0013(6)
    C46 0.0230(7) 0.0137(7) 0.0218(7) 0.0046(6) 0.0103(6) 0.0064(6)
    C47 0.0211(7) 0.0159(7) 0.0170(7) 0.0061(6) 0.0086(6) 0.0083(6)
    C47A 0.0156(7) 0.0137(6) 0.0128(6) 0.0037(5) 0.0068(5) 0.0037(5)
    C71 0.0171(7) 0.0144(6) 0.0141(6) 0.0049(5) 0.0096(5) 0.0071(5)
    C72 0.0173(7) 0.0159(7) 0.0184(7) 0.0057(5) 0.0078(6) 0.0082(6)
    C73 0.0184(7) 0.0177(7) 0.0184(7) 0.0014(6) 0.0066(6) 0.0058(6)
    C74 0.0277(8) 0.0118(6) 0.0204(7) 0.0039(6) 0.0145(6) 0.0053(6)
    Cl74 0.0432(3) 0.01167(17) 0.0302(2) 0.00458(16) 0.01356(19) 0.00493(15)
    C75 0.0238(7) 0.0167(7) 0.0217(7) 0.0105(6) 0.0143(6) 0.0116(6)
    C76 0.0169(7) 0.0172(7) 0.0142(6) 0.0060(5) 0.0083(5) 0.0087(5)
    N51 0.0200(6) 0.0212(6) 0.0176(6) 0.0103(5) 0.0098(5) 0.0089(5)
    O61 0.0177(5) 0.0193(5) 0.0156(5) 0.0088(4) 0.0038(4) 0.0079(4)
    C61 0.0255(8) 0.0255(8) 0.0163(7) 0.0108(6) 0.0027(6) 0.0105(6)
    O81 0.0238(6) 0.0207(5) 0.0156(5) 0.0065(4) 0.0085(4) 0.0101(4)
_geom_special_details
;
 All esds (except the esd in the dihedral angle between two l.s. planes)
 are estimated using the full covariance matrix.  The cell esds are taken
 into account individually in the estimation of esds in distances, angles
 and torsion angles; correlations between esds in cell parameters are only
 used when they are defined by crystal symmetry.  An approximate (isotropic)
 treatment of cell esds is used for estimating esds involving l.s. planes.
;
loop_
    _geom_bond_atom_site_label_1
    _geom_bond_atom_site_label_2
    _geom_bond_site_symmetry_2
    _geom_bond_distance
    _geom_bond_publ_flag
    N1 C6 . 1.3120(18) ?
    N1 C2 . 1.3601(18) ?
    C2 N3 . 1.3432(18) ?
    C2 N21 . 1.3456(19) ?
    N3 C4 . 1.3423(18) ?
    C4 C5 . 1.370(2) ?
    C4 N41 . 1.4345(17) ?
    C5 N51 . 1.4125(18) ?
    C5 C6 . 1.4141(19) ?
    C6 O61 . 1.3412(17) ?
    N21 H21A . 0.90(2) ?
    N21 H21B . 0.858(19) ?
    N41 C42 . 1.3818(17) ?
    N41 C47A . 1.3941(17) ?
    C42 N43 . 1.3156(18) ?
    C42 C71 . 1.4705(19) ?
    N43 C43A . 1.3926(18) ?
    C43A C44 . 1.399(2) ?
    C43A C47A . 1.4004(19) ?
    C44 C45 . 1.383(2) ?
    C44 H44 . 0.9500 ?
    C45 C46 . 1.404(2) ?
    C45 H45 . 0.9500 ?
    C46 C47 . 1.386(2) ?
    C46 H46 . 0.9500 ?
    C47 C47A . 1.3896(19) ?
    C47 H47 . 0.9500 ?
    C71 C76 . 1.3960(19) ?
    C71 C72 . 1.397(2) ?
    C72 C73 . 1.389(2) ?
    C72 H72 . 0.9500 ?
    C73 C74 . 1.387(2) ?
    C73 H73 . 0.9500 ?
    C74 C75 . 1.386(2) ?
    C74 Cl74 . 1.7410(15) ?
    C75 C76 . 1.388(2) ?
    C75 H75 . 0.9500 ?
    C76 H76 . 0.9500 ?
    N51 H51A . 0.86(2) ?
    N51 H51B . 0.897(19) ?
    O61 C61 . 1.4437(18) ?
    C61 H61A . 0.9800 ?
    C61 H61B . 0.9800 ?
    C61 H61C . 0.9800 ?
    O81 H81A . 0.87(2) ?
    O81 H81B . 0.84(2) ?
loop_
    _geom_angle_atom_site_label_1
    _geom_angle_atom_site_label_2
    _geom_angle_atom_site_label_3
    _geom_angle_site_symmetry_1
    _geom_angle_site_symmetry_3
    _geom_angle
    _geom_angle_publ_flag
    C6 N1 C2 . . 116.25(12) ?
    N3 C2 N21 . . 117.62(13) ?
    N3 C2 N1 . . 125.43(13) ?
    N21 C2 N1 . . 116.90(13) ?
    C4 N3 C2 . . 115.20(12) ?
    N3 C4 C5 . . 125.26(13) ?
    N3 C4 N41 . . 115.72(12) ?
    C5 C4 N41 . . 118.93(12) ?
    C4 C5 N51 . . 125.16(13) ?
    C4 C5 C6 . . 113.70(12) ?
    N51 C5 C6 . . 120.95(13) ?
    N1 C6 O61 . . 121.10(12) ?
    N1 C6 C5 . . 124.09(13) ?
    O61 C6 C5 . . 114.82(12) ?
    C2 N21 H21A . . 119.5(12) ?
    C2 N21 H21B . . 119.7(12) ?
    H21A N21 H21B . . 118.9(17) ?
    C42 N41 C47A . . 106.42(11) ?
    C42 N41 C4 . . 128.98(11) ?
    C47A N41 C4 . . 123.01(11) ?
    N43 C42 N41 . . 112.66(12) ?
    N43 C42 C71 . . 124.09(12) ?
    N41 C42 C71 . . 123.20(12) ?
    C42 N43 C43A . . 105.59(11) ?
    N43 C43A C44 . . 130.64(13) ?
    N43 C43A C47A . . 109.88(12) ?
    C44 C43A C47A . . 119.47(13) ?
    C45 C44 C43A . . 117.87(14) ?
    C45 C44 H44 . . 121.1 ?
    C43A C44 H44 . . 121.1 ?
    C44 C45 C46 . . 121.62(14) ?
    C44 C45 H45 . . 119.2 ?
    C46 C45 H45 . . 119.2 ?
    C47 C46 C45 . . 121.44(14) ?
    C47 C46 H46 . . 119.3 ?
    C45 C46 H46 . . 119.3 ?
    C46 C47 C47A . . 116.30(13) ?
    C46 C47 H47 . . 121.8 ?
    C47A C47 H47 . . 121.8 ?
    C47 C47A N41 . . 131.28(13) ?
    C47 C47A C43A . . 123.28(13) ?
    N41 C47A C43A . . 105.43(12) ?
    C76 C71 C72 . . 119.63(13) ?
    C76 C71 C42 . . 119.16(13) ?
    C72 C71 C42 . . 121.19(13) ?
    C73 C72 C71 . . 120.42(14) ?
    C73 C72 H72 . . 119.8 ?
    C71 C72 H72 . . 119.8 ?
    C74 C73 C72 . . 118.78(14) ?
    C74 C73 H73 . . 120.6 ?
    C72 C73 H73 . . 120.6 ?
    C75 C74 C73 . . 121.86(13) ?
    C75 C74 Cl74 . . 119.65(12) ?
    C73 C74 Cl74 . . 118.49(12) ?
    C74 C75 C76 . . 118.95(13) ?
    C74 C75 H75 . . 120.5 ?
    C76 C75 H75 . . 120.5 ?
    C75 C76 C71 . . 120.35(13) ?
    C75 C76 H76 . . 119.8 ?
    C71 C76 H76 . . 119.8 ?
    C5 N51 H51A . . 113.1(12) ?
    C5 N51 H51B . . 113.7(12) ?
    H51A N51 H51B . . 109.7(17) ?
    C6 O61 C61 . . 116.89(11) ?
    O61 C61 H61A . . 109.5 ?
    O61 C61 H61B . . 109.5 ?
    H61A C61 H61B . . 109.5 ?
    O61 C61 H61C . . 109.5 ?
    H61A C61 H61C . . 109.5 ?
    H61B C61 H61C . . 109.5 ?
    H81A O81 H81B . . 109.3(19) ?
loop_
    _geom_torsion_atom_site_label_1
    _geom_torsion_atom_site_label_2
    _geom_torsion_atom_site_label_3
    _geom_torsion_atom_site_label_4
    _geom_torsion_site_symmetry_1
    _geom_torsion_site_symmetry_2
    _geom_torsion_site_symmetry_3
    _geom_torsion_site_symmetry_4
    _geom_torsion
    _geom_torsion_publ_flag
    C6 N1 C2 N3 . . . . -2.9(2) ?
    C6 N1 C2 N21 . . . . 179.56(12) ?
    N21 C2 N3 C4 . . . . 178.92(12) ?
    N1 C2 N3 C4 . . . . 1.4(2) ?
    C2 N3 C4 C5 . . . . 1.2(2) ?
    C2 N3 C4 N41 . . . . -175.32(11) ?
    N3 C4 C5 N51 . . . . 172.92(13) ?
    N41 C4 C5 N51 . . . . -10.6(2) ?
    N3 C4 C5 C6 . . . . -2.1(2) ?
    N41 C4 C5 C6 . . . . 174.41(12) ?
    C2 N1 C6 O61 . . . . -178.48(12) ?
    C2 N1 C6 C5 . . . . 1.9(2) ?
    C4 C5 C6 N1 . . . . 0.4(2) ?
    N51 C5 C6 N1 . . . . -174.85(13) ?
    C4 C5 C6 O61 . . . . -179.29(12) ?
    N51 C5 C6 O61 . . . . 5.50(19) ?
    N3 C4 N41 C42 . . . . -59.42(19) ?
    C5 C4 N41 C42 . . . . 123.78(15) ?
    N3 C4 N41 C47A . . . . 104.21(15) ?
    C5 C4 N41 C47A . . . . -72.59(17) ?
    C47A N41 C42 N43 . . . . 1.21(16) ?
    C4 N41 C42 N43 . . . . 166.95(13) ?
    C47A N41 C42 C71 . . . . 178.73(12) ?
    C4 N41 C42 C71 . . . . -15.5(2) ?
    N41 C42 N43 C43A . . . . -0.94(16) ?
    C71 C42 N43 C43A . . . . -178.43(13) ?
    C42 N43 C43A C44 . . . . -179.63(15) ?
    C42 N43 C43A C47A . . . . 0.31(16) ?
    N43 C43A C44 C45 . . . . 178.73(15) ?
    C47A C43A C44 C45 . . . . -1.2(2) ?
    C43A C44 C45 C46 . . . . 0.3(2) ?
    C44 C45 C46 C47 . . . . 0.3(2) ?
    C45 C46 C47 C47A . . . . 0.0(2) ?
    C46 C47 C47A N41 . . . . -179.37(14) ?
    C46 C47 C47A C43A . . . . -1.0(2) ?
    C42 N41 C47A C47 . . . . 177.63(15) ?
    C4 N41 C47A C47 . . . . 10.8(2) ?
    C42 N41 C47A C43A . . . . -0.93(15) ?
    C4 N41 C47A C43A . . . . -167.73(12) ?
    N43 C43A C47A C47 . . . . -178.30(13) ?
    C44 C43A C47A C47 . . . . 1.7(2) ?
    N43 C43A C47A N41 . . . . 0.40(15) ?
    C44 C43A C47A N41 . . . . -179.65(13) ?
    N43 C42 C71 C76 . . . . -35.0(2) ?
    N41 C42 C71 C76 . . . . 147.80(13) ?
    N43 C42 C71 C72 . . . . 143.28(14) ?
    N41 C42 C71 C72 . . . . -34.0(2) ?
    C76 C71 C72 C73 . . . . -0.1(2) ?
    C42 C71 C72 C73 . . . . -178.36(13) ?
    C71 C72 C73 C74 . . . . -0.6(2) ?
    C72 C73 C74 C75 . . . . 0.6(2) ?
    C72 C73 C74 Cl74 . . . . -179.23(11) ?
    C73 C74 C75 C76 . . . . 0.1(2) ?
    Cl74 C74 C75 C76 . . . . 179.93(11) ?
    C74 C75 C76 C71 . . . . -0.8(2) ?
    C72 C71 C76 C75 . . . . 0.8(2) ?
    C42 C71 C76 C75 . . . . 179.11(12) ?
    N1 C6 O61 C61 . . . . -2.57(19) ?
    C5 C6 O61 C61 . . . . 177.09(12) ?
loop_
    _geom_hbond_atom_site_label_D
    _geom_hbond_atom_site_label_H
    _geom_hbond_atom_site_label_A
    _geom_hbond_site_symmetry_A
    _geom_hbond_distance_DH
    _geom_hbond_distance_HA
    _geom_hbond_distance_DA
    _geom_hbond_angle_DHA
    _geom_hbond_publ_flag
    N21 H21A O81 . 0.90(2) 2.10(2) 2.989(2) 171.1(18) no
    N21 H21B O81 2_665 0.86(2) 2.094(19) 2.8840(18) 153.0(18) no
    N51 H51A O61 . 0.85(2) 2.41(2) 2.7059(17) 101.1(17) no
    N51 H51B N41 . 0.90(2) 2.571(19) 2.888(2) 101.5(14) no
    O81 H81A N43 2_666 0.87(2) 1.98(2) 2.8506(19) 178(2) no
    O81 H81B N51 1_655 0.84(2) 2.11(2) 2.927(2) 164(2) no
_shelx_space_group_comment
;
The symmetry employed for this shelxl refinement is uniquely defined
by the following loop, which should always be used as a source of
symmetry information in preference to the above space-group names.
They are only intended as comments.
;
_shelx_estimated_absorpt_T_min     0.948
_shelx_estimated_absorpt_T_max     0.967
_shelx_hkl_file
;
  -1   0   0  423.26    9.60
  -1   0   0  429.16   10.60
  -1   0   0  428.06   11.40
  -1   0   0  427.26   10.80
   1   0   0  431.76   10.70
   1   0   0  362.46   10.40
  -2   0   0    0.70    1.00
  -2   0   0   -2.10    1.80
  -2   0   0   -1.20    1.20
  -2   0   0    1.20    1.30
  -2   0   0    0.40    0.50
  -2   0   0   -0.60    1.50
  -2   0   0    1.00    1.10
   2   0   0    1.30    1.10
   2   0   0   -0.10    1.20
   2   0   0    0.40    0.70
   2   0   0    1.40    1.20
   2   0   0    0.00    0.90
  -3   0   0 1510.95   38.60
  -3   0   0 1560.84   40.70
  -3   0   0 1547.85   38.20
  -3   0   0 1537.35   37.80
   3   0   0 1503.85   35.20
   3   0   0 1539.85   38.00
  -4   0   0   46.20    4.60
  -4   0   0   45.20    4.10
  -4   0   0   48.30    6.50
  -4   0   0   45.80    4.00
  -4   0   0   40.90    4.40
   4   0   0   50.09    5.10
   4   0   0   39.50    3.90
   4   0   0   37.70    3.70
   4   0   0   39.30    3.90
   4   0   0   43.50    2.70
  -5   0   0   22.10    4.00
  -5   0   0   28.70    4.70
  -5   0   0   21.60    5.10
  -5   0   0   21.80    4.20
  -5   0   0   23.70    4.70
   5   0   0   20.30    4.00
   5   0   0   19.50    3.90
   5   0   0   23.10    3.60
   5   0   0   20.60    2.10
   5   0   0   25.10    4.00
  -6   0   0   68.69    6.10
  -6   0   0   74.79    8.60
  -6   0   0   78.39    7.80
  -6   0   0   72.99    7.00
  -6   0   0   70.79    6.40
   6   0   0   72.39    6.10
   6   0   0   61.59    6.30
   6   0   0   83.79    6.40
   6   0   0   70.99    8.70
   6   0   0   68.09    3.50
  -7   0   0   15.40    6.30
  -7   0   0   15.00    4.70
  -7   0   0   20.10    5.60
  -7   0   0   20.70    4.90
   7   0   0   18.30    4.20
   7   0   0   16.60    4.70
   7   0   0   16.20    1.50
   7   0   0   21.30    4.60
   7   0   0   17.40    4.80
  -8   0   0    6.80    5.30
  -8   0   0    2.80    3.40
  -8   0   0    3.90    3.10
   8   0   0    4.80    3.10
   8   0   0    3.80    3.80
   8   0   0    5.40    3.20
   8   0   0    8.70    4.50
  -9   0   0    8.50    3.40
  -9   0   0    1.20    3.50
  -9   0   0   -1.40    4.70
  -9   0   0    5.00    3.50
   9   0   0   -0.60    3.20
   9   0   0    0.60    3.70
   9   0   0   -4.80    3.10
   9   0   0    8.90    4.50
   9  -1   0   38.90   11.20
   9  -1   0   46.50    9.10
   9  -1   0   29.10    5.90
   9  -1   0   29.70    6.90
  -9   1   0   27.10    6.20
  -9   1   0   31.00    7.20
  -9   1   0   24.10    8.10
   8  -1   0    2.30    1.60
   8  -1   0   -2.00    1.90
   8  -1   0   -0.80    2.90
   8  -1   0   -5.60    2.70
  -8   1   0    1.80    2.70
  -8   1   0   -1.00    2.00
  -8   1   0   -0.80    3.00
  -8   1   0    0.60    4.00
   7  -1   0   31.40    3.30
   7  -1   0   32.80    5.10
   7  -1   0   27.10    5.20
   7  -1   0   28.40    6.00
  -7   1   0   27.20    5.20
  -7   1   0   36.60    5.90
  -7   1   0   44.40    6.70
  -7   1   0   25.90    6.20
  -7   1   0   34.30    7.50
   6  -1   0    5.90    2.70
   6  -1   0    9.10    4.30
   6  -1   0    3.90    2.30
   6  -1   0    2.80    1.70
   6  -1   0    2.70    2.80
  -6   1   0    7.00    3.90
  -6   1   0    5.90    3.00
  -6   1   0    1.80    2.70
  -6   1   0    5.70    2.90
  -6   1   0    6.00    3.40
   5  -1   0    2.90    2.90
   5  -1   0   -0.80    1.30
   5  -1   0    1.00    1.40
   5  -1   0    3.40    2.30
   5  -1   0    0.40    1.60
  -5   1   0    0.90    2.00
  -5   1   0    3.20    3.30
  -5   1   0    2.40    1.90
  -5   1   0    0.50    1.70
  -5   1   0    0.00    1.60
   4  -1   0    2.00    2.60
   4  -1   0    1.60    1.80
   4  -1   0    0.90    1.50
   4  -1   0    0.30    2.10
   4  -1   0   -0.60    1.30
  -4   1   0    1.80    1.70
  -4   1   0   -0.60    1.90
  -4   1   0    0.10    1.60
  -4   1   0   -0.80    2.20
  -4   1   0    0.50    3.60
   3  -1   0   13.20    2.10
   3  -1   0   15.10    2.90
   3  -1   0   15.70    3.20
   3  -1   0   14.10    2.50
   3  -1   0   14.70    2.10
  -3   1   0   16.80    1.80
  -3   1   0   17.50    3.30
  -3   1   0   14.50    2.30
  -3   1   0   17.00    3.60
  -3   1   0   15.00    2.90
  -3   1   0   13.80    2.40
   2  -1   0 8867.21  268.17
  -2   1   0 9047.29  265.17
   1  -1   0  508.95   13.10
   1  -1   0  502.85   13.10
   1  -1   0  508.85   12.60
   1  -1   0  506.65   13.50
  -1   1   0  492.75   13.00
  -1   1   0  500.05   12.80
  -1   1   0  516.95   13.50
  -1   1   0  504.45   13.20
  -1  -1   0  133.49    3.50
  -1  -1   0  135.09    4.20
  -1  -1   0  138.39    4.90
  -1  -1   0  138.49    4.40
  -1  -1   0  147.49    4.90
  -1  -1   0  135.39    5.60
   1   1   0  140.99    3.50
   1   1   0  138.09    5.00
   1   1   0  134.69    4.80
   1   1   0  136.19    4.30
  -2  -1   0  124.89    5.30
  -2  -1   0  117.79    4.90
  -2  -1   0  122.49    4.80
  -2  -1   0  116.09    5.10
  -2  -1   0  126.79    6.10
   2   1   0  120.59    5.20
   2   1   0  118.79    5.20
   2   1   0  127.69    4.90
   2   1   0  121.59    6.80
  -3  -1   0  620.14   18.10
  -3  -1   0  658.33   19.70
  -3  -1   0  642.44   17.50
  -3  -1   0  638.14   17.60
  -3  -1   0  631.54   18.60
   3   1   0  673.93   19.40
   3   1   0  628.14   17.90
   3   1   0  612.44   18.10
   3   1   0  599.64   18.00
  -4  -1   0  152.48    9.30
  -4  -1   0  152.48    8.70
  -4  -1   0  136.09    5.70
  -4  -1   0  156.48    7.40
  -4  -1   0  163.18    7.20
  -4  -1   0  155.18    8.20
  -4  -1   0  145.49    7.70
   4   1   0  145.59    7.20
   4   1   0  154.48    7.80
   4   1   0  157.88    8.20
   4   1   0  153.18    7.50
  -5  -1   0    3.40    1.80
  -5  -1   0    3.30    1.20
  -5  -1   0   -0.50    2.10
  -5  -1   0    4.80    2.80
  -5  -1   0    4.90    3.20
  -5  -1   0    6.20    3.00
  -5  -1   0    5.30    2.40
   5   1   0    1.40    1.90
   5   1   0    5.30    2.20
   5   1   0    4.90    2.60
   5   1   0    6.40    2.60
  -6  -1   0   33.10    4.80
  -6  -1   0   38.30    6.90
  -6  -1   0   30.00    5.70
  -6  -1   0   35.40    7.20
   6   1   0   29.60    4.70
   6   1   0   34.90    5.30
   6   1   0   33.50    5.90
   6   1   0   27.60    4.80
  -7  -1   0   -1.40    3.00
  -7  -1   0    3.80    4.30
  -7  -1   0    2.70    2.90
   7   1   0    1.80    2.50
   7   1   0    2.10    2.60
   7   1   0   -1.80    2.60
   7   1   0    2.50    3.30
  -8  -1   0    3.90    2.70
  -8  -1   0    6.30    3.40
  -8  -1   0    2.00    4.40
  -8  -1   0    3.10    3.10
   8   1   0    4.30    3.50
   8   1   0    7.80    4.60
   8   1   0    4.30    3.00
   8   1   0    4.10    3.00
  -9  -1   0   -4.10    3.00
  -9  -1   0    4.40    3.00
  -9  -1   0    6.60    4.10
  -9  -1   0    1.70    5.20
   9   1   0    1.60    3.70
   9   1   0    1.30    3.50
   9   1   0    2.00    4.40
   9   1   0    1.20    3.80
   9  -2   0   17.50    4.70
   9  -2   0    5.60    4.30
   9  -2   0    7.30    3.80
   9  -2   0   11.20    5.70
   9  -2   0    7.10    2.20
  -9   2   0    8.20    4.30
  -9   2   0   14.10    5.60
  -9   2   0   19.20    5.10
  -9   2   0    0.40    5.30
   8  -2   0    1.30    2.40
   8  -2   0    6.40    2.20
   8  -2   0    3.60    4.10
   8  -2   0    2.90    2.90
   8  -2   0    4.80    3.50
  -8   2   0    2.80    3.60
  -8   2   0    9.10    3.40
  -8   2   0    3.20    3.70
  -8   2   0    1.60    4.40
  -8   2   0    2.70    3.70
   7  -2   0  324.77   14.50
   7  -2   0  344.57   16.10
   7  -2   0  321.07   12.30
   7  -2   0  344.37   14.30
   7  -2   0  359.16   18.00
  -7   2   0  352.56   18.80
  -7   2   0  325.37   15.30
  -7   2   0  311.87   17.80
  -7   2   0  323.47   16.00
  -7   2   0  338.37   14.20
   6  -2   0   30.20    4.70
   6  -2   0   21.20    3.40
   6  -2   0   24.70    3.70
   6  -2   0   30.60    5.80
   6  -2   0   28.00    5.30
  -6   2   0   24.00    4.90
  -6   2   0   24.30    4.00
  -6   2   0   33.20    6.40
  -6   2   0   28.00    5.50
  -6   2   0   35.90    7.10
   5  -2   0    6.40    2.60
   5  -2   0    3.90    2.10
   5  -2   0   11.10    3.50
   5  -2   0    8.00    3.10
   5  -2   0    6.10    2.10
  -5   2   0    7.70    2.80
  -5   2   0    5.30    3.40
  -5   2   0    7.20    3.10
  -5   2   0    9.00    3.20
  -5   2   0    9.40    2.80
   4  -2   0  271.17   11.20
   4  -2   0  264.67   10.30
   4  -2   0  260.57   12.00
   4  -2   0  270.17    9.70
  -4   2   0  266.87   12.30
  -4   2   0  264.77   12.60
  -4   2   0  268.37    9.20
  -4   2   0  256.57   10.00
  -4   2   0  249.28   10.60
  -4   2   0  267.27   10.90
   3  -2   0  281.07   10.10
   3  -2   0  294.97   12.10
   3  -2   0  283.97   10.70
   3  -2   0  282.07    9.60
  -3   2   0  293.77   10.40
  -3   2   0  287.37   10.70
  -3   2   0  269.07    9.10
  -3   2   0  281.37   11.70
   2  -2   0  406.76   11.80
   2  -2   0  394.46   13.40
   2  -2   0  400.46   11.90
   2  -2   0  400.16   12.50
   2  -2   0  399.66   12.80
  -2   2   0  388.06   12.10
  -2   2   0  399.56   12.80
  -2   2   0  412.16   12.50
  -2   2   0  400.76   13.10
  -2   2   0  409.56   11.60
   1  -2   0  104.29    4.60
   1  -2   0  109.29    4.70
   1  -2   0  104.09    4.80
   1  -2   0  110.39    4.60
  -1   2   0  105.39    4.50
  -1   2   0  105.09    4.30
  -1   2   0  107.59    4.60
   0  -2   0  610.74   15.50
   0  -2   0  624.94   15.90
   0  -2   0  628.84   15.60
   0  -2   0  626.84   17.10
   0   2   0  637.24   15.80
   0   2   0  679.23   16.90
  -1  -2   0 4231.68  146.79
   1   2   0 4354.76  127.49
  -2  -2   0  239.88    8.00
  -2  -2   0  233.28    8.60
  -2  -2   0  233.88    8.60
  -2  -2   0  223.88    7.40
  -2  -2   0  243.68   10.40
   2   2   0  238.18    5.80
   2   2   0  237.38    7.80
   2   2   0  255.27    9.00
   2   2   0  245.28    7.80
   2   2   0  240.48    9.00
   2   2   0  242.78    9.80
  -3  -2   0  141.19    6.60
  -3  -2   0  139.99    6.70
  -3  -2   0  125.99    6.50
  -3  -2   0  127.09    5.90
  -3  -2   0  118.29    7.70
  -3  -2   0  136.29    8.40
   3   2   0  137.09    6.30
   3   2   0  127.69    6.70
   3   2   0  134.39    7.90
   3   2   0  137.89    7.20
  -4  -2   0   -1.30    2.50
  -4  -2   0    0.30    1.60
  -4  -2   0    0.70    1.20
  -4  -2   0    1.00    2.00
  -4  -2   0   -0.70    1.60
  -4  -2   0    1.60    2.50
  -4  -2   0    0.90    1.40
   4   2   0   -1.60    2.00
   4   2   0    3.20    2.00
   4   2   0    0.50    1.80
   4   2   0    1.90    1.60
   4   2   0    2.10    1.90
  -5  -2   0  105.49    7.20
  -5  -2   0  111.19    7.80
  -5  -2   0  104.09    6.60
  -5  -2   0  110.89    6.70
  -5  -2   0  106.99    5.80
  -5  -2   0  103.59    8.50
  -5  -2   0  110.59    9.00
   5   2   0  105.49    7.50
   5   2   0  105.49    7.60
   5   2   0  103.89    6.80
   5   2   0  100.59    7.40
  -6  -2   0   32.70    6.50
  -6  -2   0   25.10    5.10
  -6  -2   0   23.00    3.70
  -6  -2   0   19.70    2.90
  -6  -2   0   31.40    6.30
  -6  -2   0   24.50    4.20
  -6  -2   0   23.40    5.10
   6   2   0   23.40    5.20
   6   2   0   23.00    4.40
   6   2   0   24.90    4.80
   6   2   0   31.20    5.20
  -7  -2   0   35.50    6.60
  -7  -2   0   36.10    6.50
  -7  -2   0   28.40    5.10
   7   2   0   27.60    6.00
   7   2   0   32.20    5.60
   7   2   0   31.70    5.70
   7   2   0   39.30    6.80
  -8  -2   0   73.79    8.60
  -8  -2   0   49.50    8.90
  -8  -2   0   50.29    7.90
  -8  -2   0   56.29    6.50
   8   2   0   44.00    8.20
   8   2   0   61.09    8.20
   8   2   0   47.00    7.00
   8   2   0   60.49    8.50
  -9  -2   0   -5.60    3.80
  -9  -2   0    2.90    3.10
  -9  -2   0    2.50    4.20
   9   2   0   -1.80    3.30
  10  -3   0   54.29    8.50
  10  -3   0   43.30    8.10
  10  -3   0   49.20   12.00
  10  -3   0   35.50    7.00
 -10   3   0   45.30    8.80
 -10   3   0   41.40    7.60
 -10   3   0   51.89   10.10
 -10   3   0   61.59    9.60
   9  -3   0   28.60    6.50
   9  -3   0   15.50    4.60
   9  -3   0   27.60    4.10
   9  -3   0   26.40    5.60
   9  -3   0   21.00    6.40
  -9   3   0   21.50    6.80
  -9   3   0   18.00    4.90
  -9   3   0   33.40    7.30
  -9   3   0   30.90    6.80
  -9   3   0   24.10    6.00
   8  -3   0   31.70    5.30
   8  -3   0   29.00    4.50
   8  -3   0   36.00    6.10
   8  -3   0   28.40    5.90
   8  -3   0   33.20    7.30
  -8   3   0   36.50    6.40
  -8   3   0   38.60    6.80
  -8   3   0   35.90    7.70
  -8   3   0   33.90    7.20
   7  -3   0   28.70    5.60
   7  -3   0   25.80    4.20
   7  -3   0   27.50    5.70
   7  -3   0   27.70    4.50
   7  -3   0   26.70    6.10
  -7   3   0   30.40    5.50
  -7   3   0   24.70    6.80
  -7   3   0   39.40    6.60
  -7   3   0   35.50    7.00
  -7   3   0   29.20    4.40
   6  -3   0  357.86   17.10
   6  -3   0  319.17   13.40
   6  -3   0  318.47   14.70
   6  -3   0  340.57   13.20
   6  -3   0  348.37   13.20
  -6   3   0  332.67   17.10
  -6   3   0  352.66   13.40
  -6   3   0  339.77   15.30
  -6   3   0  331.07   14.70
  -6   3   0  343.27   16.90
   5  -3   0  372.56   16.20
   5  -3   0  371.76   13.70
   5  -3   0  381.26   15.30
   5  -3   0  375.86   13.40
  -5   3   0  369.76   14.90
  -5   3   0  387.16   15.20
  -5   3   0  368.26   16.90
  -5   3   0  377.46   11.80
  -5   3   0  365.76   16.30
  -5   3   0  352.46   12.20
   4  -3   0  274.97   11.90
   4  -3   0  297.17   11.20
   4  -3   0  300.47   13.00
   4  -3   0  291.17   11.10
   4  -3   0  291.37    8.50
  -4   3   0  298.07   13.50
  -4   3   0  282.47   10.20
  -4   3   0  294.27   13.10
  -4   3   0  301.47   12.20
  -4   3   0  273.47   11.60
   3  -3   0  504.45   16.50
   3  -3   0  509.25   15.60
   3  -3   0  521.35   18.30
   3  -3   0  490.75   15.60
   3  -3   0  509.65   17.10
  -3   3   0  528.25   17.40
  -3   3   0  536.75   18.00
  -3   3   0  509.85   15.10
  -3   3   0  527.05   16.60
  -3   3   0  503.35   18.30
   2  -3   0   32.60    3.30
   2  -3   0   36.20    3.90
   2  -3   0   33.50    3.60
   2  -3   0   36.30    3.50
   2  -3   0   35.20    3.30
  -2   3   0   33.70    3.70
  -2   3   0   37.20    3.80
  -2   3   0   33.00    3.40
  -2   3   0   33.50    2.20
  -2   3   0   39.40    3.30
   1  -3   0   16.30    2.50
   1  -3   0   14.60    1.00
   1  -3   0   16.10    2.30
  -1   3   0   15.40    2.30
  -1   3   0   14.30    2.20
  -1   3   0   12.90    2.00
   0   3   0 3052.59  104.89
  -1  -3   0 2121.29   87.39
   1   3   0 2248.58   82.39
  -2  -3   0   40.60    5.40
  -2  -3   0   46.90    4.40
  -2  -3   0   42.50    2.50
  -2  -3   0   47.50    3.30
  -2  -3   0   49.70    3.30
  -2  -3   0   49.30    4.40
   2   3   0   41.40    5.00
   2   3   0   45.30    3.20
   2   3   0   44.50    3.20
   2   3   0   43.10    2.30
   2   3   0   43.00    4.60
  -3  -3   0    0.80    1.60
  -3  -3   0    1.80    1.70
  -3  -3   0    2.10    3.10
  -3  -3   0    1.00    1.40
  -3  -3   0    3.20    2.20
   3   3   0    4.10    2.70
   3   3   0   -0.20    1.90
   3   3   0    1.20    1.60
   3   3   0    1.90    1.60
  -4  -3   0  314.67   12.60
  -4  -3   0  298.87   11.00
  -4  -3   0  318.27   12.00
  -4  -3   0  309.97   12.10
  -4  -3   0  331.77   15.00
  -4  -3   0  262.47   12.60
  -4  -3   0  289.37   11.70
   4   3   0  307.87   12.90
   4   3   0  308.77   13.10
   4   3   0  308.37   13.90
   4   3   0  294.97   11.20
   4   3   0  328.37   12.40
  -5  -3   0  129.09    7.60
  -5  -3   0  133.59    7.50
  -5  -3   0  149.88    7.90
  -5  -3   0  156.08    9.20
  -5  -3   0  151.98    8.90
  -5  -3   0  146.19    9.90
  -5  -3   0  150.08   10.80
   5   3   0  144.69    8.10
   5   3   0  145.29    9.50
   5   3   0  151.48    9.50
  -6  -3   0   71.39    5.50
  -6  -3   0   63.99    6.90
  -6  -3   0   79.39    8.10
  -6  -3   0   72.69    6.00
  -6  -3   0   72.29    7.00
  -6  -3   0   69.49    6.00
  -6  -3   0   53.39   13.30
   6   3   0   75.19    7.50
   6   3   0   67.99    6.20
   6   3   0   65.79    7.20
  -7  -3   0   -1.10    2.00
  -7  -3   0    0.50    2.40
  -7  -3   0    1.00    3.60
  -7  -3   0   -0.90    2.00
  -7  -3   0    1.80    2.30
   7   3   0   -2.00    2.60
   7   3   0    2.70    3.10
   7   3   0    5.30    3.00
   7   3   0   -2.10    2.40
  -8  -3   0    5.70    3.80
  -8  -3   0   -0.90    4.20
  -8  -3   0    3.20    2.70
  -8  -3   0    2.40    3.00
   8   3   0    6.10    3.80
   8   3   0    0.10    2.70
   8   3   0    3.00    3.20
  10  -4   0   -0.90    2.10
  10  -4   0    4.20    4.40
  10  -4   0    2.10    3.50
  10  -4   0   -6.40    3.60
 -10   4   0    5.90    3.30
 -10   4   0    6.80    3.70
 -10   4   0    7.40    4.60
   9  -4   0   -4.20    2.90
   9  -4   0   -0.10    2.70
   9  -4   0   -4.10    3.60
   9  -4   0   -2.10    2.00
   9  -4   0    3.40    2.40
  -9   4   0   -1.10    4.90
  -9   4   0   -0.80    1.70
  -9   4   0   -1.50    3.40
  -9   4   0    0.30    2.90
  -9   4   0   -1.40    2.30
   8  -4   0  143.99    9.30
   8  -4   0  141.09   11.10
   8  -4   0  123.29   11.70
   8  -4   0  124.89    8.70
   8  -4   0  133.29    9.30
  -8   4   0  140.99   11.20
  -8   4   0  120.29   12.60
  -8   4   0  152.68   11.00
  -8   4   0  135.29   11.10
  -8   4   0  130.69   11.90
   7  -4   0   26.50    5.80
   7  -4   0   42.40    7.70
   7  -4   0   33.40    4.90
   7  -4   0   32.50    5.00
  -7   4   0   41.00    7.80
  -7   4   0   43.40    4.90
  -7   4   0   36.70    7.60
  -7   4   0   31.10    6.10
  -7   4   0   33.70    6.20
   6  -4   0   59.79    6.90
   6  -4   0   57.09    6.80
   6  -4   0   52.89    5.50
   6  -4   0   62.19    5.90
  -6   4   0   65.29    5.10
  -6   4   0   52.89    7.10
  -6   4   0   66.99    7.30
  -6   4   0   57.69    7.70
  -6   4   0   68.09    7.00
  -6   4   0   57.99    4.10
   5  -4   0   95.39    4.30
   5  -4   0   95.69    6.60
   5  -4   0   91.79    7.80
   5  -4   0   92.29    6.50
   5  -4   0   93.09    7.10
  -5   4   0   97.09    8.70
  -5   4   0  106.09    4.60
  -5   4   0  107.09    8.30
  -5   4   0  106.29    7.80
  -5   4   0   98.49    6.00
  -5   4   0   96.59    7.10
   4  -4   0    2.80    2.20
   4  -4   0   -0.80    1.70
   4  -4   0    0.00    2.80
   4  -4   0    0.20    2.40
   4  -4   0    5.30    2.80
  -4   4   0    7.10    3.00
  -4   4   0    3.40    1.70
  -4   4   0    3.80    2.30
  -4   4   0    6.30    2.30
  -4   4   0    7.00    3.30
  -4   4   0    0.10    2.20
   3  -4   0   26.40    5.10
   3  -4   0   31.60    3.90
   3  -4   0   33.30    4.70
   3  -4   0   31.00    5.00
   3  -4   0   29.00    4.10
  -3   4   0   33.00    4.10
  -3   4   0   34.90    4.00
  -3   4   0   27.30    2.70
  -3   4   0   34.20    5.20
  -3   4   0   31.00    5.10
   2  -4   0    1.30    2.00
   2  -4   0    1.70    2.10
   2  -4   0    0.40    2.10
   2  -4   0   -0.60    2.20
   2  -4   0   -1.30    2.00
  -2   4   0    0.10    0.50
  -2   4   0    2.80    2.30
  -2   4   0    0.20    1.40
  -2   4   0    2.00    2.30
  -2   4   0    0.40    2.00
   1  -4   0  590.84   17.10
   1  -4   0  580.74   14.30
   1  -4   0  611.94   17.50
   1  -4   0  617.94   16.60
   1  -4   0  574.24   16.80
  -1   4   0  601.44   17.10
  -1   4   0  592.24   17.10
  -1   4   0  575.74   15.90
  -1   4   0  541.95   18.10
  -1   4   0  583.24   16.70
   0  -4   0  856.11   22.70
   0  -4   0  841.22   20.80
   0  -4   0  853.51   21.80
   0  -4   0  863.31   24.90
   0  -4   0  850.51   22.00
   0   4   0  848.82   21.60
   0   4   0  835.82   22.20
   0   4   0  893.91   24.30
   0   4   0  863.61   22.00
   0   4   0  830.82   20.90
  -1  -4   0 1805.02   44.40
  -1  -4   0 1874.81   44.10
  -1  -4   0 1881.61   47.40
   1   4   0 1929.31   47.90
   1   4   0 1862.21   44.20
   1   4   0 1868.01   47.80
  -2  -4   0  518.55   14.40
  -2  -4   0  522.35   15.10
  -2  -4   0  540.25   16.80
  -2  -4   0  529.75   14.70
  -2  -4   0  521.35   17.60
  -2  -4   0  526.05   19.50
   2   4   0  559.14   18.90
   2   4   0  530.25   13.90
   2   4   0  529.65   14.40
   2   4   0  518.95   15.10
   2   4   0  538.65   18.40
  -3  -4   0   47.30    5.90
  -3  -4   0   51.39    4.00
  -3  -4   0   55.89    5.00
  -3  -4   0   55.19    4.00
  -3  -4   0   60.79    5.00
   3   4   0   54.19    4.20
   3   4   0   54.19    5.60
   3   4   0   51.39    5.50
   3   4   0   52.79    3.90
  -4  -4   0   36.70    4.90
  -4  -4   0   40.70    4.50
  -4  -4   0   41.70    4.80
  -4  -4   0   37.90    4.40
  -4  -4   0   35.40    3.70
  -4  -4   0   38.20    5.40
  -4  -4   0   38.30    6.60
   4   4   0   37.30    4.00
   4   4   0   35.80    5.90
   4   4   0   43.00    5.80
   4   4   0   38.10    4.20
  -5  -4   0   85.49    6.80
  -5  -4   0   79.09    7.10
  -5  -4   0   83.49    6.60
  -5  -4   0   76.39    7.30
  -5  -4   0   89.59    6.80
  -5  -4   0   75.79    5.80
   5   4   0   67.79    6.10
   5   4   0   83.89    7.60
  -6  -4   0    1.00    2.00
  -6  -4   0    2.10    3.20
  -6  -4   0    3.00    2.30
  -6  -4   0    1.80    2.90
  -6  -4   0    0.10    3.00
  -6  -4   0    4.20    3.40
   6   4   0   -0.20    2.30
   6   4   0    1.30    2.30
   6   4   0    1.00    2.90
  -7  -4   0   25.70    4.60
  -7  -4   0   30.70    6.90
  -7  -4   0   25.30    4.80
  -7  -4   0   27.40    4.50
  -7  -4   0   39.40    6.80
  -7  -4   0   27.70    5.90
   7   4   0   25.70    5.70
   7   4   0   35.20    6.40
   7   4   0   24.30    5.30
  -8  -4   0   11.40    5.10
  -8  -4   0   17.00    4.40
  -8  -4   0   19.10    4.80
  -8  -4   0   12.70    4.40
   8   4   0   19.70    5.00
   8   4   0   15.60    5.10
   8   4   0   23.60    5.40
  10  -5   0   23.50    4.60
  10  -5   0   29.00    6.30
  10  -5   0   41.70    9.10
  10  -5   0   22.20    7.10
  10  -5   0   15.50    4.80
 -10   5   0   33.50    6.50
 -10   5   0   16.10    6.40
 -10   5   0   32.70    8.20
 -10   5   0   34.00    7.00
   9  -5   0   34.30    5.80
   9  -5   0   27.20    7.10
   9  -5   0   54.99    7.80
   9  -5   0   39.70    6.20
   9  -5   0   45.10    9.10
  -9   5   0   41.40    7.60
  -9   5   0   52.69    8.10
  -9   5   0   40.40    8.70
   8  -5   0   -2.60    1.40
   8  -5   0    1.90    3.70
   8  -5   0    4.90    2.50
   8  -5   0    1.30    3.70
   8  -5   0   -4.00    2.40
  -8   5   0   -5.10    2.90
  -8   5   0    4.70    4.10
  -8   5   0   -0.20    4.40
   7  -5   0    7.60    4.60
   7  -5   0    6.70    3.80
   7  -5   0    5.00    3.20
   7  -5   0    6.80    3.10
  -7   5   0    5.70    4.00
  -7   5   0    5.20    3.40
  -7   5   0    3.40    3.60
  -7   5   0    6.00    1.80
  -7   5   0    9.30    4.40
  -7   5   0    9.70    3.40
   6  -5   0   24.90    4.70
   6  -5   0   16.70    4.30
   6  -5   0   21.80    4.40
   6  -5   0   18.20    5.00
   6  -5   0   22.10    2.30
  -6   5   0   17.30    5.00
  -6   5   0   29.80    5.60
  -6   5   0   21.80    4.20
  -6   5   0   17.00    3.80
  -6   5   0   24.30    2.30
  -6   5   0   22.90    6.20
  -6   5   0   17.40    5.00
   5  -5   0    5.30    3.10
   5  -5   0    5.60    1.90
   5  -5   0    2.50    2.30
   5  -5   0    4.40    2.90
   5  -5   0    6.60    2.90
  -5   5   0    4.60    3.30
  -5   5   0    8.30    3.00
  -5   5   0    2.20    3.50
  -5   5   0    5.60    2.40
  -5   5   0    5.30    2.90
  -5   5   0    5.90    2.20
   4  -5   0   22.80    4.10
   4  -5   0   16.10    3.60
   4  -5   0   11.60    4.30
   4  -5   0   18.30    4.50
   4  -5   0   18.40    3.80
  -4   5   0   22.50    3.70
  -4   5   0   15.10    2.50
  -4   5   0   20.80    4.60
  -4   5   0   21.00    4.00
   3  -5   0  551.54   19.10
   3  -5   0  574.34   19.00
   3  -5   0  590.14   20.30
   3  -5   0  613.44   19.50
   3  -5   0  620.34   20.50
  -3   5   0  563.14   18.80
  -3   5   0  621.94   19.90
  -3   5   0  585.54   20.10
  -3   5   0  568.34   18.30
  -3   5   0  597.14   15.10
   2  -5   0  304.57   12.00
   2  -5   0  326.47   12.60
   2  -5   0  296.07   12.00
   2  -5   0  297.37   11.80
  -2   5   0  293.17   11.40
  -2   5   0  305.07   11.70
  -2   5   0  317.17   13.10
   1  -5   0 1197.58   31.40
   1  -5   0 1157.28   28.30
   1  -5   0 1194.68   30.30
   1  -5   0 1196.18   31.80
   1  -5   0 1191.88   31.00
  -1   5   0 1178.28   30.70
  -1   5   0 1183.58   31.10
  -1   5   0 1185.68   29.70
  -1   5   0 1206.08   31.10
  -1   5   0 1227.48   31.80
   0  -5   0   63.19    5.10
   0  -5   0   64.29    4.30
   0  -5   0   69.29    3.70
   0  -5   0   64.49    4.40
   0  -5   0   61.09    6.40
   0   5   0   59.59    4.30
   0   5   0   77.29    6.20
   0   5   0   58.29    3.90
   0   5   0   59.49    4.20
  -1  -5   0 1097.69   31.30
  -1  -5   0 1039.80   27.40
  -1  -5   0 1035.40   25.80
  -1  -5   0 1064.69   26.40
  -1  -5   0 1069.59   28.10
   1   5   0 1052.39   27.50
   1   5   0 1042.70   31.50
   1   5   0 1122.99   31.70
   1   5   0 1061.49   26.00
   1   5   0 1198.08   33.10
  -2  -5   0  124.79    5.40
  -2  -5   0  122.29    5.80
  -2  -5   0  127.19    7.20
  -2  -5   0  116.89    5.90
  -2  -5   0  127.19    8.10
   2   5   0  125.99    5.20
   2   5   0  120.69    5.20
   2   5   0  124.09    6.20
   2   5   0  120.59    8.20
   2   5   0  128.79    8.60
  -3  -5   0    9.70    2.50
  -3  -5   0    8.10    1.60
  -3  -5   0   11.30    2.80
  -3  -5   0    8.10    3.10
  -3  -5   0    9.80    3.00
  -3  -5   0    9.30    2.40
   3   5   0   13.60    4.00
   3   5   0    9.40    2.60
   3   5   0   11.70    2.40
   3   5   0   14.30    3.80
  -4  -5   0  182.38    8.80
  -4  -5   0  193.78   10.30
  -4  -5   0  183.58   10.60
  -4  -5   0  203.88   10.30
  -4  -5   0  197.58    9.20
  -4  -5   0  208.88   11.20
   4   5   0  209.68   12.60
   4   5   0  204.38    9.20
   4   5   0  196.18   11.70
   4   5   0  198.68    9.40
  -5  -5   0  406.76   15.70
  -5  -5   0  387.56   14.70
  -5  -5   0  388.86   16.60
  -5  -5   0  399.36   16.50
  -5  -5   0  365.06   16.00
  -5  -5   0  379.86   15.60
   5   5   0  378.26   15.10
   5   5   0  374.06   17.70
   5   5   0  376.86   14.70
  -6  -5   0   23.50    4.80
  -6  -5   0   31.10    6.30
  -6  -5   0   22.70    5.10
  -6  -5   0   14.80    3.80
  -6  -5   0   26.50    4.60
  -6  -5   0   23.40    4.80
   6   5   0   19.70    4.90
   6   5   0   26.10    5.60
   6   5   0   22.30    4.50
  -7  -5   0    0.00    1.90
  -7  -5   0   -1.80    3.10
  -7  -5   0   -0.80    1.90
  -7  -5   0    0.00    2.20
   7   5   0    2.00    2.70
   7   5   0    0.60    2.30
   9  -6   0   81.59    8.40
   9  -6   0   79.59    9.80
   9  -6   0   72.89    7.80
   9  -6   0   71.19    7.40
  -9   6   0   69.09   12.70
  -9   6   0   87.69    8.90
  -9   6   0   71.69    8.20
  -9   6   0   95.69    9.80
   8  -6   0    2.00    2.40
   8  -6   0    4.10    2.90
   8  -6   0    2.80    2.50
   8  -6   0    7.20    3.50
   8  -6   0   -0.40    3.80
  -8   6   0   -0.60    3.20
  -8   6   0    1.20    3.00
  -8   6   0    2.40    2.90
  -8   6   0   -1.60    4.30
  -8   6   0    2.20    2.80
   7  -6   0   15.50    4.90
   7  -6   0   15.80    4.30
   7  -6   0   13.10    5.40
  -7   6   0    9.30    3.30
  -7   6   0    7.60    5.20
  -7   6   0    6.20    3.80
  -7   6   0    9.10    3.20
  -7   6   0    8.80    5.00
  -7   6   0   14.30    4.60
   6  -6   0   82.59    7.10
   6  -6   0   95.39    5.70
   6  -6   0   88.29    8.50
   6  -6   0   92.19    9.50
   6  -6   0   95.09    7.60
  -6   6   0   99.89    8.80
  -6   6   0   96.59    6.90
  -6   6   0   96.09    3.60
  -6   6   0   90.29    9.60
  -6   6   0   83.99    6.60
  -6   6   0   99.29    9.40
  -6   6   0   83.69    8.00
   5  -6   0  162.28    9.90
   5  -6   0  150.88    9.70
   5  -6   0  155.88   11.10
   5  -6   0  160.68    8.10
   5  -6   0  147.29    8.80
  -5   6   0  139.29    8.20
  -5   6   0  160.38    7.70
  -5   6   0  160.98   11.20
  -5   6   0  164.98    9.90
  -5   6   0  147.89   10.80
   4  -6   0   16.10    4.20
   4  -6   0   16.00    4.60
   4  -6   0    9.10    3.40
   4  -6   0   13.40    3.50
   4  -6   0   13.10    3.80
  -4   6   0   15.50    3.40
  -4   6   0   11.40    4.10
  -4   6   0   14.30    4.10
  -4   6   0   13.50    3.90
  -4   6   0   14.90    2.00
   3  -6   0  932.51   28.10
   3  -6   0  960.10   28.40
   3  -6   0  926.11   28.90
   3  -6   0  969.90   29.40
   3  -6   0  932.01   28.00
  -3   6   0  959.70   27.90
  -3   6   0  929.41   28.90
  -3   6   0  964.20   27.40
  -3   6   0  951.30   27.90
   2  -6   0   -1.90    2.00
   2  -6   0    0.80    1.90
   2  -6   0   -0.60    1.60
   2  -6   0    0.60    1.70
  -2   6   0    3.10    2.00
  -2   6   0   -2.00    1.50
  -2   6   0    0.50    1.40
  -2   6   0    0.20    1.80
   1  -6   0   27.10    4.20
   1  -6   0   25.40    3.60
   1  -6   0   23.80    4.60
   1  -6   0   24.10    3.30
   1  -6   0   25.70    4.00
   1  -6   0   24.50    2.60
  -1   6   0   24.10    2.90
  -1   6   0   22.90    3.50
  -1   6   0   19.40    3.20
  -1   6   0   16.80    3.50
  -1   6   0   23.40    3.40
   0  -6   0    2.90    1.90
   0  -6   0    5.30    2.90
   0  -6   0    0.80    1.70
   0  -6   0    2.40    2.00
   0  -6   0    2.20    1.30
   0   6   0    3.50    1.90
   0   6   0    2.90    2.20
   0   6   0    1.70    1.50
   0   6   0    3.90    1.80
  -1  -6   0   11.50    2.10
  -1  -6   0    8.00    2.40
  -1  -6   0   10.40    2.40
  -1  -6   0    8.40    1.40
  -1  -6   0    7.00    2.90
   1   6   0    8.80    2.20
   1   6   0    8.90    3.00
   1   6   0    9.40    1.80
  -2  -6   0  152.68    7.40
  -2  -6   0  174.88    9.30
  -2  -6   0  177.78    6.80
  -2  -6   0  158.28    6.40
  -2  -6   0  165.98   10.00
   2   6   0  176.28   10.60
   2   6   0  162.78    7.50
   2   6   0  172.48    6.90
   2   6   0  171.58    6.40
   2   6   0  154.88   10.30
  -3  -6   0   54.09    5.50
  -3  -6   0   55.89    4.30
  -3  -6   0   54.69    4.40
  -3  -6   0   64.19    6.30
  -3  -6   0   61.79    4.70
   3   6   0   53.79    4.20
   3   6   0   51.29    7.10
   3   6   0   46.20    7.40
   3   6   0   58.49    4.80
  -4  -6   0   94.49    7.60
  -4  -6   0   93.19    6.30
  -4  -6   0   94.39    8.10
  -4  -6   0   86.79    6.40
  -4  -6   0  101.99    7.90
   4   6   0   92.39    8.90
   4   6   0   96.59    8.80
   4   6   0   91.19    6.10
   4   6   0   95.89    6.50
  -5  -6   0    1.10    2.70
  -5  -6   0    2.30    2.50
  -5  -6   0    3.60    2.90
  -5  -6   0    1.40    2.20
  -5  -6   0   -0.90    1.90
   5   6   0    0.50    2.00
   5   6   0    0.20    2.60
   5   6   0    2.40    2.30
  -6  -6   0   88.19    7.70
  -6  -6   0   67.89    7.30
  -6  -6   0   84.19    7.90
  -6  -6   0   74.59    7.90
   6   6   0   85.09    9.10
   6   6   0   89.19    7.40
   6   6   0   90.79    7.30
  -7  -6   0   15.90    4.30
  -7  -6   0   30.20    5.60
  -7  -6   0   34.40    6.60
  -7  -6   0   27.80    5.60
  -7  -6   0   22.90    5.80
  -7  -6   0   24.00    4.80
   7   6   0   23.80    4.70
   7   6   0   31.50    6.80
   7   6   0   27.40    5.60
   9  -7   0   42.50    7.20
   9  -7   0   48.30    8.50
   9  -7   0   58.09    8.00
   9  -7   0   38.70    6.40
   9  -7   0   44.40    9.70
  -9   7   0   65.09    8.00
  -9   7   0   43.40   10.90
  -9   7   0   33.00    6.10
  -9   7   0   46.60    9.10
  -9   7   0   39.90    7.40
   8  -7   0   25.30    5.30
   8  -7   0   19.70    5.50
  -8   7   0   12.90    4.00
  -8   7   0   12.00    4.40
  -8   7   0   22.00    5.80
  -8   7   0   19.20    6.40
  -8   7   0   28.00    7.30
   7  -7   0   24.30    5.30
   7  -7   0   20.90    6.40
   7  -7   0   25.90    5.80
   7  -7   0   15.00    2.80
   7  -7   0   22.70    4.90
  -7   7   0   14.80    5.50
  -7   7   0   23.90    4.70
  -7   7   0   17.60    4.80
  -7   7   0   21.50    6.90
  -7   7   0   20.00    3.90
   6  -7   0  127.09    7.60
   6  -7   0  134.49    9.30
   6  -7   0  136.99   10.40
   6  -7   0  153.18   10.60
  -6   7   0  145.69   17.90
  -6   7   0  124.89    9.30
  -6   7   0  136.29   11.20
  -6   7   0  134.19    8.70
  -6   7   0  138.89    7.80
   5  -7   0  882.71   28.80
   5  -7   0  915.51   30.10
   5  -7   0  961.00   32.70
   5  -7   0  874.61   29.60
  -5   7   0  924.81   32.10
  -5   7   0  933.11   28.30
  -5   7   0  966.00   31.80
  -5   7   0  920.31   29.80
  -5   7   0  938.41   23.50
  -5   7   0  908.81   24.10
   4  -7   0   36.20    6.10
   4  -7   0   47.70    6.40
   4  -7   0   42.90    6.00
   4  -7   0   39.30    5.90
   4  -7   0   31.30    6.00
  -4   7   0   29.50    5.00
  -4   7   0   37.00    5.40
  -4   7   0   39.90    6.50
  -4   7   0   44.20    5.70
  -4   7   0   43.40    5.90
   3  -7   0   33.00    5.50
   3  -7   0   37.70    5.80
   3  -7   0   33.70    5.00
   3  -7   0   30.70    5.20
   3  -7   0   42.30    6.20
  -3   7   0   35.20    5.50
  -3   7   0   30.40    4.00
  -3   7   0   36.90    5.20
  -3   7   0   35.80    4.80
  -3   7   0   33.80    4.80
   2  -7   0  112.99    7.70
   2  -7   0  114.59    7.40
   2  -7   0  110.19    7.10
  -2   7   0  121.79    7.80
  -2   7   0  107.59    6.90
  -2   7   0  122.49    6.90
  -2   7   0  126.19    7.40
  -2   7   0  119.59    7.30
   1  -7   0    5.10    2.00
   1  -7   0    4.60    2.40
   1  -7   0    3.10    2.00
   1  -7   0    4.80    1.60
   1  -7   0    1.80    2.80
   1  -7   0    3.80    2.40
  -1   7   0    6.80    2.20
  -1   7   0    5.00    1.80
  -1   7   0    3.30    2.20
  -1   7   0    4.10    2.30
  -1   7   0    1.50    2.00
   0  -7   0   10.80    3.10
   0  -7   0   13.20    2.60
   0  -7   0   13.00    4.00
   0  -7   0   14.90    2.90
   0  -7   0   14.20    2.10
   0   7   0   15.00    3.70
   0   7   0   13.40    2.50
   0   7   0   13.20    3.00
   0   7   0   12.60    2.70
  -1  -7   0  832.72   25.20
  -1  -7   0  882.61   29.00
  -1  -7   0  802.22   20.90
  -1  -7   0  905.41   22.60
  -1  -7   0  858.41   24.00
   1   7   0  864.71   22.00
   1   7   0  876.91   24.10
   1   7   0  844.42   28.10
  -2  -7   0   14.90    2.50
  -2  -7   0   20.80    3.60
  -2  -7   0   15.20    4.20
  -2  -7   0   11.20    4.00
  -2  -7   0   13.70    1.80
  -2  -7   0   13.30    2.90
   2   7   0   14.10    4.30
   2   7   0   16.10    3.10
   2   7   0   15.30    2.80
   2   7   0   11.40    4.30
  -3  -7   0   96.59    5.40
  -3  -7   0   88.79    6.10
  -3  -7   0  111.79    8.80
  -3  -7   0   93.59    5.40
  -3  -7   0  104.89    5.80
  -3  -7   0   95.69    7.90
   3   7   0   94.49    8.90
   3   7   0  102.29    6.30
   3   7   0  101.59    5.40
   3   7   0   78.39    8.00
  -4  -7   0    2.60    2.20
  -4  -7   0    2.40    2.00
  -4  -7   0    3.70    2.60
  -4  -7   0    5.10    3.50
  -4  -7   0    2.00    2.00
   4   7   0    2.00    3.30
   4   7   0    7.10    2.60
   4   7   0    3.20    2.20
   4   7   0   -0.30    2.00
  -5  -7   0    7.70    2.50
  -5  -7   0    6.30    2.80
  -5  -7   0    9.80    3.90
  -5  -7   0    6.40    3.60
  -5  -7   0    4.50    3.20
  -5  -7   0    5.90    3.00
   5   7   0   12.10    3.00
   5   7   0    3.50    3.10
   5   7   0    6.40    3.00
  -6  -7   0    1.00    2.80
  -6  -7   0   11.60    4.60
  -6  -7   0    4.90    4.00
  -6  -7   0    6.90    2.50
  -6  -7   0    5.20    2.90
   6   7   0   11.00    4.00
   6   7   0    9.90    3.80
   9  -8   0    5.30    3.10
   9  -8   0    8.00    4.20
   9  -8   0    2.20    4.40
   9  -8   0    5.90    3.90
  -9   8   0    0.70    4.20
  -9   8   0   -4.80    5.50
  -9   8   0    4.70    3.30
   8  -8   0   12.30    4.80
   8  -8   0   18.90    4.80
   8  -8   0   12.10    4.00
   8  -8   0   10.70    5.10
  -8   8   0    5.50    6.00
  -8   8   0   18.60    5.80
  -8   8   0   12.40    5.20
  -8   8   0   11.70    3.40
   7  -8   0  106.89    8.70
   7  -8   0  102.19   10.10
   7  -8   0  127.29   10.70
   7  -8   0  111.79    7.20
  -7   8   0  110.49    8.60
  -7   8   0  114.19   11.70
  -7   8   0  126.69   12.20
  -7   8   0  117.09    7.30
  -7   8   0  108.99    9.80
   6  -8   0    0.70    2.00
   6  -8   0    1.80    2.60
   6  -8   0    4.70    3.70
   6  -8   0   -0.80    2.90
   6  -8   0    3.30    2.60
  -6   8   0    0.10    2.20
  -6   8   0   -3.40    2.70
  -6   8   0   -1.90    1.90
  -6   8   0    0.10    0.50
  -6   8   0   -2.70    3.10
   5  -8   0   14.40    4.10
   5  -8   0    7.50    3.90
   5  -8   0   12.10    4.80
   5  -8   0   15.80    4.70
  -5   8   0    9.90    2.90
  -5   8   0   12.60    3.90
  -5   8   0   17.70    5.00
   4  -8   0  123.89    9.80
   4  -8   0  103.49    8.30
   4  -8   0  123.79    9.60
   4  -8   0  108.49    9.20
   4  -8   0  101.49    8.40
  -4   8   0  118.19    6.60
  -4   8   0  107.29    8.90
  -4   8   0  115.69    8.30
  -4   8   0  106.59    7.90
  -4   8   0  128.79    9.10
   3  -8   0  136.29    9.80
   3  -8   0  155.58   10.10
   3  -8   0  151.28   10.00
   3  -8   0  172.48    9.80
   3  -8   0  143.19    9.70
  -3   8   0  156.08    9.20
  -3   8   0  151.98    9.00
  -3   8   0  166.58    8.80
  -3   8   0  166.08    9.60
   2  -8   0   38.70    6.80
   2  -8   0   28.70    5.40
   2  -8   0   27.60    4.60
   2  -8   0   27.40    4.40
   2  -8   0   27.90    4.90
  -2   8   0   28.60    4.30
  -2   8   0   32.70    4.80
  -2   8   0   27.70    3.90
  -2   8   0   29.00    4.70
  -2   8   0   33.70    5.30
   1  -8   0  117.69    8.50
   1  -8   0  106.19    6.90
   1  -8   0  111.79    5.90
   1  -8   0  119.59    7.30
   1  -8   0  109.19    6.40
   1  -8   0  120.19   10.10
  -1   8   0  120.19    7.50
  -1   8   0  129.49    7.20
  -1   8   0  109.59    6.10
  -1   8   0  122.99    7.10
  -1   8   0  110.49    8.30
   0  -8   0   32.90    3.80
   0  -8   0   35.80    6.20
   0  -8   0   36.00    3.00
   0  -8   0   38.00    4.00
   0  -8   0   39.30    5.60
   0   8   0   37.30    3.40
   0   8   0   33.50    4.60
   0   8   0   36.30    4.00
   0   8   0   32.10    5.80
  -1  -8   0    3.00    2.00
  -1  -8   0    2.80    0.80
  -1  -8   0    1.80    2.90
  -1  -8   0    1.50    2.50
  -1  -8   0    2.90    1.70
   1   8   0    4.20    1.60
   1   8   0    4.50    2.10
   1   8   0   -0.30    1.80
   1   8   0    2.80    2.10
  -2  -8   0  463.45   18.00
  -2  -8   0  400.96   14.30
  -2  -8   0  419.06   15.50
  -2  -8   0  427.46   10.60
  -2  -8   0  428.16   14.20
  -2  -8   0  394.66   10.50
   2   8   0  445.96   12.70
   2   8   0  424.36   19.80
   2   8   0  442.16   14.10
  -3  -8   0   11.10    4.30
  -3  -8   0   15.80    4.50
  -3  -8   0   15.50    2.80
  -3  -8   0   13.50    1.80
  -3  -8   0   15.50    2.10
  -3  -8   0   15.00    4.40
  -3  -8   0   15.00    3.20
  -3  -8   0   15.60    2.80
   3   8   0   10.20    4.50
   3   8   0   16.70    4.50
   3   8   0   17.50    3.10
   3   8   0   15.10    2.70
  -4  -8   0   14.70    3.50
  -4  -8   0   15.80    4.80
  -4  -8   0   10.00    2.70
  -4  -8   0   15.50    2.80
  -4  -8   0   16.00    3.30
  -4  -8   0   12.00    3.70
  -4  -8   0    8.20    4.50
   4   8   0   16.80    4.80
   4   8   0   17.90    3.10
   4   8   0   15.40    3.00
   4   8   0   19.40    5.80
  -5  -8   0   62.29    5.50
  -5  -8   0   89.89    5.80
  -5  -8   0   73.59    7.70
  -5  -8   0   73.99    7.90
  -5  -8   0   80.69    8.60
  -5  -8   0   67.79    5.70
   5   8   0   87.49    6.30
   5   8   0   77.29    6.30
   5   8   0   61.59    9.40
  -6  -8   0   14.00    3.30
  -6  -8   0   15.20    3.40
  -6  -8   0    8.90    4.10
  -6  -8   0    7.50    3.50
  -6  -8   0    6.70    4.00
  -6  -8   0    8.70    3.50
   6   8   0   24.10    6.10
   6   8   0   11.80    3.80
   9  -9   0   16.50    6.00
   9  -9   0   20.60    6.50
   9  -9   0    8.10    6.40
   9  -9   0    8.90    3.70
  -9   9   0   -4.30    5.60
  -9   9   0    9.20    3.00
  -9   9   0    5.90    5.10
  -9   9   0   29.00    7.50
   8  -9   0    8.40    2.90
   8  -9   0    2.70    4.10
   8  -9   0   11.00    4.20
   8  -9   0    9.30    5.10
   8  -9   0    4.00    2.70
  -8   9   0    5.90    4.70
  -8   9   0    9.70    4.80
  -8   9   0   10.60    5.10
  -8   9   0    5.60    2.10
   7  -9   0    4.30    3.90
   7  -9   0    1.40    3.10
   7  -9   0    2.90    2.20
   7  -9   0    0.50    3.40
   7  -9   0    5.10    3.00
  -7   9   0   -0.90    2.70
  -7   9   0   -6.50    2.90
  -7   9   0   -1.40    3.20
  -7   9   0    1.80    3.80
   6  -9   0    5.60    3.80
   6  -9   0    4.60    3.40
   6  -9   0    6.60    3.20
   6  -9   0   -0.60    3.40
   6  -9   0    2.10    4.10
  -6   9   0    4.40    2.80
  -6   9   0    5.20    4.10
  -6   9   0    1.50    3.90
  -6   9   0    2.60    3.00
  -6   9   0    5.10    1.00
   5  -9   0   12.10    4.40
   5  -9   0   11.40    4.10
   5  -9   0    9.90    3.70
   5  -9   0   14.80    4.40
   5  -9   0   15.20    4.90
  -5   9   0   12.50    3.70
  -5   9   0    8.80    3.80
  -5   9   0    8.40    4.40
  -5   9   0   10.70    4.40
  -5   9   0    7.60    2.30
   4  -9   0  200.28   12.40
   4  -9   0  196.58   11.60
   4  -9   0  209.68   12.50
   4  -9   0  222.18   13.50
  -4   9   0  220.38   11.90
  -4   9   0  213.48   11.90
  -4   9   0  188.88   11.00
  -4   9   0  229.38   13.30
  -4   9   0  212.28    9.80
   3  -9   0    8.40    3.60
   3  -9   0   10.60    3.50
   3  -9   0   10.70    3.70
  -3   9   0   10.70    3.20
  -3   9   0   10.60    3.80
  -3   9   0   13.70    3.80
   2  -9   0   90.59    7.00
   2  -9   0  102.99    8.00
   2  -9   0  101.89   10.10
   2  -9   0   88.89    6.90
   2  -9   0  104.79    8.80
  -2   9   0   94.19    7.10
  -2   9   0   91.59    6.40
  -2   9   0   92.09    6.70
  -2   9   0   90.69    7.70
  -2   9   0   97.69    7.40
   1  -9   0   37.00    7.30
   1  -9   0   31.00    5.40
   1  -9   0   26.80    3.50
   1  -9   0   27.60    3.40
  -1   9   0   23.10    4.60
  -1   9   0   31.40    4.60
  -1   9   0   28.00    5.00
  -1   9   0   31.00    4.50
   0  -9   0  520.45   16.70
   0  -9   0  549.45   23.30
   0  -9   0  541.15   20.20
   0  -9   0  492.45   17.10
   0   9   0  532.45   21.50
   0   9   0  527.45   18.30
   0   9   0  540.95   17.10
   0   9   0  544.95   16.10
  -1  -9   0   -2.00    3.10
  -1  -9   0   -1.00    2.30
  -1  -9   0   -0.40    1.40
  -1  -9   0    0.70    1.70
   1   9   0   -0.50    1.90
   1   9   0    0.80    2.40
   1   9   0    0.00    1.30
  -2  -9   0   61.99    4.10
  -2  -9   0   68.49    7.10
  -2  -9   0   61.29    5.90
  -2  -9   0   70.99    8.10
  -2  -9   0   61.49    4.70
   2   9   0   62.09    9.20
   2   9   0   60.79    4.60
   2   9   0   63.69    3.90
  -3  -9   0  127.19    7.20
  -3  -9   0  130.69   10.60
  -3  -9   0  107.89    9.90
  -3  -9   0  130.19    9.70
  -3  -9   0  122.29    6.20
  -3  -9   0  123.99    6.90
   3   9   0  120.09    5.80
   3   9   0  130.49   11.10
  -4  -9   0   22.60    3.30
  -4  -9   0   36.20    6.20
  -4  -9   0   28.80    3.70
  -4  -9   0   36.00    7.30
  -4  -9   0   27.10    6.00
   4   9   0   22.10    3.40
   4   9   0   36.10    3.50
   4   9   0   24.80    6.40
  -5  -9   0   44.20    8.20
  -5  -9   0   38.20    4.30
  -5  -9   0   48.20    7.50
  -5  -9   0   41.30    6.80
  -5  -9   0   32.80    2.60
   5   9   0   33.50    4.10
   5   9   0   59.39    8.90
   8 -10   0   92.19   10.20
   8 -10   0   92.99   11.30
   8 -10   0   82.49   11.30
   8 -10   0   98.59    8.60
   8 -10   0   72.49    6.60
  -8  10   0  100.09   11.00
  -8  10   0   72.99   10.40
  -8  10   0   88.99   22.40
   7 -10   0    7.10    4.80
   7 -10   0    9.70    3.60
   7 -10   0   11.90    5.10
   7 -10   0   10.90    4.20
   7 -10   0   17.00    4.90
  -7  10   0   14.70    4.20
  -7  10   0    9.30    5.50
  -7  10   0   17.60    5.60
  -7  10   0    9.80    4.60
   6 -10   0   47.50    7.20
   6 -10   0   45.00    8.30
   6 -10   0   44.90    8.60
   6 -10   0   31.30    6.80
   6 -10   0   36.90    6.30
  -6  10   0   38.20    6.30
  -6  10   0   40.50    7.10
  -6  10   0   50.89    9.20
  -6  10   0   35.10    7.50
   5 -10   0  431.56   19.70
   5 -10   0  473.15   23.90
   5 -10   0  501.25   22.90
   5 -10   0  492.35   21.90
   5 -10   0  453.85   20.30
  -5  10   0  484.45   20.60
  -5  10   0  484.85   19.80
  -5  10   0  458.85   19.70
  -5  10   0  486.15   22.20
  -5  10   0  473.25   15.60
   4 -10   0  162.28   11.70
   4 -10   0  152.18   10.30
   4 -10   0  167.48   12.10
  -4  10   0  156.38   10.40
  -4  10   0  172.18   10.90
  -4  10   0  156.98    8.90
  -4  10   0  170.88   10.60
   3 -10   0   51.99    5.80
   3 -10   0   52.09    7.80
   3 -10   0   40.50    7.00
   3 -10   0   51.59    8.70
  -3  10   0   52.89    7.00
  -3  10   0   41.10    5.80
  -3  10   0   50.19    6.30
  -3  10   0   54.49    5.70
  -3  10   0   49.40    5.80
   2 -10   0    3.00    2.60
   2 -10   0    1.50    2.60
   2 -10   0    4.80    3.90
   2 -10   0    6.40    3.50
  -2  10   0    3.70    2.70
  -2  10   0    3.30    2.20
  -2  10   0    6.90    3.00
  -2  10   0    2.80    2.60
  -2  10   0    2.80    2.30
   1 -10   0   -0.70    1.80
   1 -10   0   -0.90    2.00
   1 -10   0   -3.50    2.70
   1 -10   0    3.20    3.40
   1 -10   0    0.60    1.70
  -1  10   0   -1.80    2.30
  -1  10   0    1.90    2.10
   0 -10   0    8.60    2.50
   0 -10   0    9.50    6.20
   0 -10   0   13.20    4.60
   0 -10   0    7.50    3.10
   0 -10   0    9.90    2.60
   0  10   0    9.90    2.30
   0  10   0   14.10    2.80
   0  10   0    9.80    3.10
   0  10   0   11.30    4.40
  -1 -10   0   -0.40    1.40
  -1 -10   0   -0.30    2.80
  -1 -10   0    1.20    2.50
  -1 -10   0    0.40    2.30
  -1 -10   0   -0.10    1.40
   1  10   0    4.80    3.20
   1  10   0   -0.90    2.00
   1  10   0    0.40    1.50
   1  10   0   -2.80    1.10
  -2 -10   0    2.00    1.50
  -2 -10   0    0.40    3.20
  -2 -10   0    4.80    3.20
  -2 -10   0    2.30    1.50
  -2 -10   0    6.00    2.80
  -2 -10   0   -0.40    3.10
   2  10   0    1.30    1.40
   2  10   0    2.20    1.30
   2  10   0    3.80    3.60
  -3 -10   0    4.10    1.50
  -3 -10   0    4.80    3.30
  -3 -10   0   -0.10    2.90
  -3 -10   0    1.60    1.20
  -3 -10   0   -0.60    2.40
  -3 -10   0    1.60    1.70
   3  10   0    0.30    2.60
   3  10   0    0.30    1.30
   3  10   0   -1.50    1.20
  -4 -10   0  182.98   12.40
  -4 -10   0  188.98   14.30
  -4 -10   0  182.98   13.10
   8 -11   0   -0.60    3.20
   7 -11   0  283.27   18.80
   7 -11   0  304.87   16.10
   7 -11   0  286.77   17.60
   7 -11   0  256.67   14.80
   7 -11   0  256.07   16.40
  -7  11   0  288.47   18.40
  -7  11   0  273.37   17.80
  -7  11   0  263.67   15.00
  -7  11   0  263.47   15.80
   6 -11   0    7.10    4.00
   6 -11   0    8.80    3.60
   6 -11   0   10.20    4.20
   6 -11   0    5.70    3.70
   6 -11   0    4.60    3.80
  -6  11   0   15.90    5.20
  -6  11   0    0.40    2.60
  -6  11   0    8.10    3.40
  -6  11   0    4.40    4.80
   5 -11   0    4.40    3.00
   5 -11   0    2.30    3.20
   5 -11   0    3.10    3.20
   5 -11   0    2.10    3.10
  -5  11   0    2.20    2.50
  -5  11   0    2.50    2.00
  -5  11   0    5.90    3.30
  -5  11   0    0.40    2.70
  -5  11   0   -0.70    3.90
   4 -11   0  140.29   11.20
   4 -11   0  130.29   10.70
   4 -11   0  149.79   11.70
   4 -11   0  149.19   13.50
   4 -11   0  130.79    9.50
   4 -11   0  155.38   11.60
  -4  11   0  135.59   10.10
  -4  11   0  143.39   11.10
  -4  11   0  127.49    8.40
  -4  11   0  136.59    9.80
  -4  11   0  139.29    9.60
   3 -11   0    6.10    3.00
   3 -11   0    3.80    3.60
   3 -11   0    7.50    4.00
   3 -11   0   -0.40    2.30
  -3  11   0    2.00    2.20
  -3  11   0    1.50    2.60
  -3  11   0    0.00    2.50
  -3  11   0    3.40    2.70
  -3  11   0    3.20    2.70
   2 -11   0    6.70    3.20
   2 -11   0    2.80    2.30
   2 -11   0    7.90    4.70
   2 -11   0    5.60    3.30
  -2  11   0    3.60    2.50
  -2  11   0    5.30    2.50
  -2  11   0    5.10    1.90
  -2  11   0    4.10    5.90
  -2  11   0    3.10    2.60
   1 -11   0    4.10    1.90
   1 -11   0    4.90    2.40
   1 -11   0    3.30    2.40
   1 -11   0    3.50    3.70
   1 -11   0   -0.20    3.50
  -1  11   0   10.50    3.20
  -1  11   0    7.80    3.60
  -1  11   0    1.80    2.20
  -1  11   0    5.00    2.00
   0 -11   0    4.20    1.90
   0 -11   0    5.70    3.00
   0 -11   0    8.10    2.50
   0 -11   0    4.30    3.40
   0 -11   0    4.70    3.90
   0  11   0    7.30    2.40
   0  11   0    2.70    1.60
   0  11   0    5.20    2.80
   0  11   0    7.30    4.00
  -1 -11   0   -5.90    3.00
  -1 -11   0    1.80    2.40
  -1 -11   0    0.90    2.80
  -1 -11   0   -0.30    1.20
  -1 -11   0    2.60    2.70
  -1 -11   0    2.50    1.40
   1  11   0    2.20    2.70
   1  11   0    0.30    1.20
   1  11   0   -1.80    1.00
  -2 -11   0  128.49   10.20
  -2 -11   0  120.79   12.50
  -2 -11   0  126.19   11.40
  -2 -11   0  138.29    9.70
  -2 -11   0  108.09    4.60
   2  11   0  135.09   12.40
   2  11   0  113.59    4.30
  -3 -11   0   62.19    5.60
  -3 -11   0   47.70    7.30
  -3 -11   0   48.00    9.10
   3  11   0   45.00    8.10
   7 -12   0    2.70    2.90
   7 -12   0   -2.90    2.40
   7 -12   0    3.50    3.00
  -7  12   0    3.40    3.10
   6 -12   0    7.50    3.90
   6 -12   0    3.80    3.40
   6 -12   0    8.70    4.50
   6 -12   0   -0.30    3.50
  -6  12   0   -3.10    2.90
  -6  12   0    6.10    3.60
  -6  12   0   -0.40    2.90
  -6  12   0   -1.80    3.30
   5 -12   0  105.99   10.30
   5 -12   0  118.39   10.10
   5 -12   0  121.29   12.40
   5 -12   0  118.59   11.30
   5 -12   0   90.89   11.20
   5 -12   0  101.99    9.20
  -5  12   0  111.49    7.30
  -5  12   0   98.79    9.00
  -5  12   0   99.59    9.50
  -5  12   0  114.49    9.20
   4 -12   0  158.38   12.80
   4 -12   0  158.58   12.10
   4 -12   0  165.38   12.60
   4 -12   0  170.28   12.10
   4 -12   0  148.59   10.20
   4 -12   0  178.78   15.30
  -4  12   0  139.09    9.80
  -4  12   0  159.98   11.50
  -4  12   0  141.79   10.20
  -4  12   0  148.49   10.80
  -4  12   0  139.99    9.30
   3 -12   0    5.40    3.80
   3 -12   0   -2.10    2.70
   3 -12   0    0.60    3.50
   3 -12   0    4.50    2.50
  -3  12   0    2.50    2.20
  -3  12   0    7.60    3.30
  -3  12   0    3.80    2.80
  -3  12   0    2.20    2.30
  -3  12   0   -0.30    2.50
   2 -12   0   11.00    3.40
   2 -12   0   11.50    2.90
   2 -12   0   11.40    4.70
   2 -12   0   13.10    4.80
   2 -12   0   12.00    5.10
  -2  12   0   13.90    3.70
  -2  12   0   14.00    4.00
  -2  12   0    8.10    3.70
  -2  12   0   16.80    3.50
   1 -12   0   35.40    3.30
   1 -12   0   34.30    6.40
   1 -12   0   33.40    7.20
   1 -12   0   37.30    7.60
   1 -12   0   40.30    4.20
   1 -12   0   36.80    4.50
  -1  12   0   44.40    6.30
  -1  12   0   33.00    4.20
  -1  12   0   33.50    6.50
   0 -12   0   38.90    8.10
   0 -12   0   28.10    5.90
   0 -12   0   24.90    3.00
   0 -12   0   35.20    4.30
   0 -12   0   24.90    6.70
   0 -12   0   31.40    3.50
   0 -12   0   19.40    4.30
   0  12   0   30.20    5.10
   0  12   0   33.50    6.70
   0  12   0   27.10    3.30
  -1 -12   0  108.39    8.50
  -1 -12   0   98.39    9.00
  -1 -12   0   96.39   11.00
  -1 -12   0  102.89    4.60
  -1 -12   0   88.39    9.30
  -1 -12   0   79.09   13.20
   1  12   0   81.39    3.00
   1  12   0   95.49    3.30
  -2 -12   0   35.60    7.60
  -2 -12   0   39.00    7.30
  -2 -12   0   47.60    6.80
  -2 -12   0   41.90   10.40
   2  12   0   53.59    9.00
   5 -13   0  208.18   17.50
   5 -13   0  196.98   13.00
   5 -13   0  244.48   22.50
   5 -13   0  212.98   18.20
   5 -13   0  232.28   14.80
  -5  13   0  199.08   15.20
  -5  13   0  189.18   12.80
  -5  13   0  208.08   14.10
   4 -13   0   36.70    7.80
   4 -13   0   37.30    5.90
   4 -13   0   47.20    9.70
   4 -13   0   64.99    8.00
   4 -13   0   50.49    6.30
   4 -13   0   34.30    7.00
  -4  13   0   35.30    5.70
  -4  13   0   32.40    6.60
  -4  13   0   56.09    6.00
  -4  13   0   60.69    7.00
  -4  13   0   31.30    5.90
   3 -13   0  153.68   10.40
   3 -13   0  158.18   10.00
   3 -13   0  146.59   14.40
   3 -13   0  152.78   12.30
   3 -13   0  160.18   13.50
  -3  13   0  149.19   10.00
  -3  13   0  132.99   10.20
  -3  13   0  145.19    9.30
  -3  13   0  160.48    8.90
  -3  13   0  126.59   10.00
   2 -13   0    1.30    3.50
   2 -13   0    3.90    2.30
   2 -13   0    1.20    2.70
   2 -13   0    5.20    2.20
   2 -13   0    0.60    3.90
  -2  13   0    7.50    2.60
  -2  13   0   -2.90    1.90
  -2  13   0    2.90    2.80
  -2  13   0    0.70    2.70
   1 -13   0   36.50    4.60
   1 -13   0   50.99    9.30
   1 -13   0   48.10    4.60
   1 -13   0   47.20    7.90
   1 -13   0   50.89    9.00
  -1  13   0   45.40    4.00
  -1  13   0   36.10    6.70
  -1  13   0   44.40    6.60
  -1  13   0   46.40    7.70
   0 -13   0   78.39    6.30
   0 -13   0  101.29    9.60
   0 -13   0  100.09    7.00
   0 -13   0   96.09    7.70
   0 -13   0  110.99   12.00
   0  13   0   96.79   10.10
   0  13   0   82.59    3.80
   1  13  -1   -4.70    2.00
   1  13  -1   -2.20    1.50
   1  13  -1   -0.30    2.70
  -1 -13   1   -1.30    2.80
  -1 -13   1    7.70    4.70
  -1 -13   1    4.80    2.70
   0  13  -1   47.40    4.90
   0  13  -1   39.50    7.60
   0  13  -1   33.20    5.90
   0 -13   1   42.00    4.70
   0 -13   1   48.40    7.90
   0 -13   1   36.00    4.00
   0 -13   1   40.20    4.80
   0 -13   1   25.70    4.50
   0 -13   1   39.90    8.20
  -1  13  -1   10.90    4.70
  -1  13  -1   13.70    4.20
  -1  13  -1   16.40    3.40
   1 -13   1   14.20    4.60
   1 -13   1    8.90    1.70
   1 -13   1    7.90    3.30
   1 -13   1    6.90    1.60
   1 -13   1   17.90    5.30
   1 -13   1   17.50    3.60
  -2  13  -1   69.69    8.60
  -2  13  -1   75.59    8.50
  -2  13  -1   78.39    7.00
  -2  13  -1   69.49    6.90
   2 -13   1   73.29   10.30
   2 -13   1   63.49   10.70
   2 -13   1   80.89    7.60
   2 -13   1   72.39    7.10
  -3  13  -1  353.46   17.50
  -3  13  -1  375.26   21.70
  -3  13  -1  388.76   17.30
  -3  13  -1  399.36   18.40
   3 -13   1  393.26   18.00
   3 -13   1  397.66   23.90
   3 -13   1  403.76   19.00
   3 -13   1  294.87   21.80
  -4  13  -1  166.88   11.80
  -4  13  -1  141.29   11.20
  -4  13  -1  159.68   12.20
  -4  13  -1  158.78   10.50
   4 -13   1  140.99   12.30
   4 -13   1  178.68   13.00
   4 -13   1  188.58   16.00
   4 -13   1  179.98   13.40
   4 -13   1  166.98   11.70
  -5  13  -1   61.99    7.90
  -5  13  -1   56.89    7.60
  -5  13  -1   59.59    6.10
  -5  13  -1   80.79    9.10
  -5  13  -1   57.29    8.40
   5 -13   1   68.39    8.20
   5 -13   1   63.79   10.20
   5 -13   1   69.09   10.20
   5 -13   1   59.89    9.30
   5 -13   1   74.29    8.30
   5 -13   1   72.79    8.50
   2  12  -1    2.80    3.30
   2  12  -1   11.30    2.50
   2  12  -1    5.30    2.00
  -2 -12   1    4.60    4.20
  -2 -12   1   18.70    4.60
  -2 -12   1    4.50    2.80
  -2 -12   1    6.60    2.20
  -2 -12   1    4.40    3.00
  -2 -12   1    2.30    4.50
  -2 -12   1    1.80    3.30
   1  12  -1    6.30    2.00
   1  12  -1    3.80    3.00
   1  12  -1   20.40    6.30
   1  12  -1    8.50    2.60
  -1 -12   1   18.40    6.20
  -1 -12   1   11.40    2.60
  -1 -12   1    6.30    3.80
  -1 -12   1   16.10    3.20
   0  12  -1   48.80    5.20
   0  12  -1   41.30    7.30
   0  12  -1   52.99    6.80
   0  12  -1   49.30    4.60
   0 -12   1   43.20    8.80
   0 -12   1   46.10    5.10
   0 -12   1   64.59    8.70
   0 -12   1   49.60    6.10
   0 -12   1   57.49    5.10
  -1  12  -1  185.98    9.90
  -1  12  -1  208.78   13.60
  -1  12  -1  209.18   11.00
  -1  12  -1  183.18   11.30
   1 -12   1  195.38   15.10
   1 -12   1  202.78   13.40
   1 -12   1  194.28   11.10
   1 -12   1  174.08    7.90
   1 -12   1  213.98   11.10
  -2  12  -1   47.10    7.00
  -2  12  -1   49.90    4.20
  -2  12  -1   53.39    7.70
  -2  12  -1   50.99    5.60
  -2  12  -1   46.60    5.90
   2 -12   1   50.09    9.00
   2 -12   1   52.69    8.50
   2 -12   1   50.09    6.30
   2 -12   1   36.00    6.40
  -3  12  -1   32.30    5.90
  -3  12  -1   33.60    6.30
  -3  12  -1   21.80    8.40
  -3  12  -1   24.60    5.50
  -3  12  -1   30.40    5.10
   3 -12   1   37.50    6.60
   3 -12   1   39.90    8.30
   3 -12   1   43.80    8.20
   3 -12   1   35.70    6.00
  -4  12  -1    7.20    3.80
  -4  12  -1    5.10    3.10
  -4  12  -1    0.30    2.10
  -4  12  -1   20.40    4.80
   4 -12   1    7.40    3.50
   4 -12   1    8.50    3.30
   4 -12   1   12.90    4.70
   4 -12   1    9.70    4.20
   4 -12   1    7.70    3.60
  -5  12  -1   17.10    3.70
  -5  12  -1   23.70    5.60
  -5  12  -1   22.50    5.70
   5 -12   1   17.70    5.30
   5 -12   1   25.40    6.20
  -6  12  -1   24.40    6.10
  -6  12  -1   29.10    6.90
  -6  12  -1   21.20    3.40
  -6  12  -1   23.30    5.80
  -6  12  -1   30.10    6.80
   6 -12   1   18.20    5.00
   6 -12   1   43.90    7.50
   6 -12   1   23.50    5.60
  -7  12  -1   30.20    6.00
  -7  12  -1   36.20    8.80
   7 -12   1   34.30    8.70
   7 -12   1   60.39    8.90
   7 -12   1   36.70    7.80
   7 -12   1   38.70    6.80
   3  11  -1   40.70    4.10
   3  11  -1   22.80    3.30
   3  11  -1   25.50    6.40
  -3 -11   1   32.50    3.70
  -3 -11   1   20.80    5.80
  -3 -11   1   37.40    5.10
  -3 -11   1   26.10    7.90
  -3 -11   1   39.80    4.10
  -3 -11   1   38.10    7.50
   2  11  -1   25.20    6.20
   2  11  -1   11.30    2.50
   2  11  -1   13.70    3.40
   2  11  -1   16.50    3.20
  -2 -11   1   16.40    3.40
  -2 -11   1   12.90    2.70
  -2 -11   1   22.30    5.30
  -2 -11   1   16.00    5.40
  -2 -11   1   24.30    5.30
   1  11  -1   37.20    4.40
   1  11  -1   31.00    3.50
   1  11  -1   33.60    7.00
  -1 -11   1   38.90    4.10
  -1 -11   1   37.80    7.40
  -1 -11   1   38.30    6.40
  -1 -11   1   30.10    4.60
  -1 -11   1   36.00    6.50
   0  11  -1  158.18    8.20
   0  11  -1  157.08    9.00
   0  11  -1  141.79    9.30
   0 -11   1  178.08   11.80
   0 -11   1  154.38    9.60
   0 -11   1  171.78    9.70
   0 -11   1  193.28   14.50
   0 -11   1  158.68    8.80
  -1  11  -1   67.59    6.30
  -1  11  -1   61.29    6.40
  -1  11  -1   67.99    7.80
  -1  11  -1   57.39    5.50
   1 -11   1   46.60    8.50
   1 -11   1   67.59    6.40
   1 -11   1   60.49    4.90
   1 -11   1   64.39    8.70
  -2  11  -1  103.79    8.60
  -2  11  -1  111.09    9.00
  -2  11  -1  105.99    8.30
  -2  11  -1  120.19    7.00
  -2  11  -1   95.99    8.20
   2 -11   1  122.39   12.00
   2 -11   1  143.29   10.00
   2 -11   1   97.19   12.90
   2 -11   1  110.79    8.50
  -3  11  -1   44.10    5.50
  -3  11  -1   50.29    7.50
  -3  11  -1   51.39    6.10
  -3  11  -1   58.39    7.60
  -3  11  -1   52.99    6.30
   3 -11   1   43.80    7.90
   3 -11   1   62.09    6.90
   3 -11   1   53.89    6.90
   3 -11   1   58.39    9.20
  -4  11  -1   32.20    6.00
  -4  11  -1   28.80    4.90
  -4  11  -1   36.70    6.20
  -4  11  -1   36.10    6.50
  -4  11  -1   51.69    8.10
   4 -11   1   30.30    6.10
   4 -11   1   42.00    8.30
   4 -11   1   44.30    7.70
   4 -11   1   37.90    6.90
   4 -11   1   44.40    7.60
  -5  11  -1  109.99    9.00
  -5  11  -1   92.89   11.50
  -5  11  -1   99.39    7.10
  -5  11  -1   92.79    9.10
  -5  11  -1  108.09   10.50
   5 -11   1   95.99    9.30
   5 -11   1   94.59    9.60
   5 -11   1   95.39    9.40
  -6  11  -1    4.20    3.50
  -6  11  -1   -4.20    3.50
  -6  11  -1    0.70    1.40
  -6  11  -1   -3.60    1.80
  -6  11  -1    0.70    2.70
   6 -11   1    2.50    3.50
   6 -11   1    0.00    3.90
   6 -11   1    4.80    3.40
   6 -11   1   -2.90    3.20
   6 -11   1    0.10    2.50
  -7  11  -1   17.10    5.30
  -7  11  -1   20.00    5.90
  -7  11  -1    9.10    4.80
  -7  11  -1    6.30    6.20
   7 -11   1   12.30    5.90
   7 -11   1    7.80    3.90
   7 -11   1   13.50    5.80
   7 -11   1   12.00    3.90
   7 -11   1   16.50    4.70
   4  10  -1   -0.40    1.80
   4  10  -1    5.10    3.20
  -4 -10   1    0.70    3.10
  -4 -10   1   -3.50    2.20
  -4 -10   1    0.30    3.20
  -4 -10   1   -0.20    1.80
  -4 -10   1    5.00    2.30
   3  10  -1  236.48   15.60
  -3 -10   1  222.58   10.70
  -3 -10   1  233.18   14.90
  -3 -10   1  215.48   10.80
  -3 -10   1  224.38   13.40
   2  10  -1  238.68   15.50
   2  10  -1  254.67   11.40
   2  10  -1  246.18   11.00
   2  10  -1  251.57    9.40
  -2 -10   1  248.38   14.10
  -2 -10   1  254.57   12.50
  -2 -10   1  260.77   10.10
  -2 -10   1  251.97   11.60
  -2 -10   1  243.58   15.30
   1  10  -1   78.89    8.80
   1  10  -1   95.69    7.00
   1  10  -1   99.79    5.80
   1  10  -1  105.09    7.00
  -1 -10   1   99.59    6.40
  -1 -10   1   96.79    7.00
  -1 -10   1   94.09    8.80
  -1 -10   1   99.59    8.20
   0  10  -1   14.90    4.40
   0  10  -1   24.60    4.50
   0  10  -1   28.20    4.20
   0  10  -1   24.70    4.50
   0 -10   1   21.60    4.40
   0 -10   1   32.60    5.80
   0 -10   1   23.50    5.60
   0 -10   1   22.60    3.90
   0 -10   1   21.90    4.30
  -1  10  -1   37.70    6.70
  -1  10  -1   37.80    4.80
  -1  10  -1   35.70    5.40
  -1  10  -1   38.00    6.60
   1 -10   1   25.60    4.80
   1 -10   1   33.40    3.70
   1 -10   1   35.50    7.50
   1 -10   1   35.30    5.50
   1 -10   1   31.90    5.90
  -2  10  -1   -1.60    2.20
  -2  10  -1    1.80    2.50
  -2  10  -1   -0.30    2.00
  -2  10  -1   -0.70    1.80
  -2  10  -1   -1.60    1.80
   2 -10   1    2.20    2.50
   2 -10   1   -1.30    2.70
   2 -10   1    0.20    3.10
   2 -10   1   -1.10    2.30
  -3  10  -1   48.60    5.60
  -3  10  -1   58.29    6.30
  -3  10  -1   55.59    7.20
  -3  10  -1   55.59    6.30
   3 -10   1   55.29    9.00
   3 -10   1   60.39    8.60
   3 -10   1   53.89    7.90
   3 -10   1   52.59    6.30
  -4  10  -1    9.60    3.20
  -4  10  -1   15.40    4.10
  -4  10  -1   11.30    4.30
  -4  10  -1    5.90    3.20
  -4  10  -1    5.80    3.70
   4 -10   1    4.60    5.60
   4 -10   1    4.20    3.80
   4 -10   1    5.40    3.70
  -5  10  -1   48.90    5.00
  -5  10  -1   47.90    8.70
  -5  10  -1   61.59    8.40
  -5  10  -1   58.89    7.70
  -5  10  -1   58.29    8.50
   5 -10   1   49.50    8.20
   5 -10   1   57.99    9.50
   5 -10   1   49.10    7.90
   5 -10   1   65.99    9.10
  -6  10  -1    8.50    4.40
  -6  10  -1    4.90    1.90
  -6  10  -1   10.20    4.70
  -6  10  -1   10.10    5.00
  -6  10  -1    2.60    3.50
   6 -10   1    0.70    3.60
   6 -10   1    3.40    3.30
   6 -10   1   17.50    5.60
   6 -10   1    6.50    3.10
   6 -10   1   10.10    5.00
  -7  10  -1   10.50    4.30
  -7  10  -1   -5.30    3.90
  -7  10  -1    1.30    3.80
  -7  10  -1    1.90    2.30
   7 -10   1    0.80    3.40
   7 -10   1    6.30    3.40
   7 -10   1   -1.10    3.40
   7 -10   1    1.50    3.70
   7 -10   1   -1.30    1.80
  -8  10  -1   -1.00    3.30
  -8  10  -1   12.20    5.00
  -8  10  -1   -8.50    4.70
  -8  10  -1   -0.60    1.50
   8 -10   1    2.80    3.40
   8 -10   1    4.00    4.00
   8 -10   1   -0.70    1.90
   8 -10   1    7.20    4.60
   5   9  -1    7.60    3.40
   5   9  -1   22.00    5.40
   5   9  -1   21.00    5.70
   5   9  -1   10.60    4.00
  -5  -9   1   16.20    3.50
  -5  -9   1   10.10    4.10
  -5  -9   1   13.20    4.00
  -5  -9   1   17.60    5.30
   4   9  -1   -1.60    1.70
   4   9  -1    5.30    2.20
   4   9  -1    6.80    3.00
   4   9  -1   -0.40    2.50
  -4  -9   1   -1.10    2.70
  -4  -9   1    1.90    2.00
  -4  -9   1   -0.80    2.00
  -4  -9   1   -1.00    1.80
   3   9  -1  153.78   12.40
   3   9  -1  123.59   11.20
   3   9  -1  155.18    8.70
   3   9  -1  150.08    7.10
   3   9  -1  139.89    7.00
  -3  -9   1  141.29    7.90
  -3  -9   1  143.19   10.30
  -3  -9   1  139.39    7.30
  -3  -9   1  138.29    8.50
   2   9  -1    1.90    1.80
   2   9  -1    1.30    1.60
   2   9  -1    3.00    3.40
  -2  -9   1   -1.10    1.70
  -2  -9   1    1.00    2.90
  -2  -9   1    0.50    1.90
  -2  -9   1    2.80    3.20
  -2  -9   1   -0.30    2.10
   1   9  -1  151.58    8.50
   1   9  -1  148.29    7.10
   1   9  -1  154.18   11.50
  -1  -9   1  158.48    9.00
  -1  -9   1  152.18    9.50
  -1  -9   1  160.58   12.20
  -1  -9   1  148.89    7.50
   0   9  -1   90.99    6.60
   0   9  -1   85.99    5.80
   0   9  -1   90.19    6.80
   0   9  -1   78.99    8.20
   0  -9   1   96.89    9.00
   0  -9   1   74.99    6.40
   0  -9   1   75.19    7.40
   0  -9   1   82.99    6.90
   0  -9   1   90.39    7.80
  -1   9  -1   12.80    3.90
  -1   9  -1    6.60    3.80
  -1   9  -1   10.00    3.20
  -1   9  -1    7.00    1.90
  -1   9  -1    6.60    2.90
   1  -9   1   12.50    2.60
   1  -9   1    9.10    3.20
   1  -9   1   10.80    6.10
   1  -9   1   19.80    4.90
  -2   9  -1    0.30    2.70
  -2   9  -1    0.40    1.80
  -2   9  -1   -1.20    2.30
  -2   9  -1    1.20    2.30
  -2   9  -1   -1.30    2.40
   2  -9   1   -2.80    2.80
   2  -9   1    0.80    0.60
   2  -9   1   -1.10    2.50
  -3   9  -1  537.05   19.20
  -3   9  -1  505.55   18.70
  -3   9  -1  529.95   20.40
  -3   9  -1  546.05   21.10
  -3   9  -1  541.15   21.60
   3  -9   1  511.85   20.60
   3  -9   1  511.75   21.50
   3  -9   1  528.45   21.80
   3  -9   1  536.05   21.50
  -4   9  -1  263.77   15.20
  -4   9  -1  265.37   13.30
  -4   9  -1  272.57   14.10
  -4   9  -1  282.27   14.00
  -4   9  -1  284.87   12.30
   4  -9   1  251.47   15.20
   4  -9   1  265.97   14.40
   4  -9   1  274.27   14.90
   4  -9   1  262.57   14.60
  -5   9  -1    2.20    2.70
  -5   9  -1   -0.50    3.40
  -5   9  -1    1.10    2.30
  -5   9  -1    0.70    2.70
   5  -9   1   -0.90    3.10
   5  -9   1   -0.80    2.00
   5  -9   1   -0.70    2.20
  -6   9  -1   32.20    7.60
  -6   9  -1   34.40    6.80
  -6   9  -1   29.60    7.20
  -6   9  -1   34.90    5.80
   6  -9   1   36.70    7.50
   6  -9   1   40.50    6.80
   6  -9   1   38.00    7.20
  -7   9  -1  134.29    9.90
  -7   9  -1  118.29    7.40
  -7   9  -1  107.99    4.10
  -7   9  -1  111.79   11.80
  -7   9  -1  121.59   10.60
  -7   9  -1  140.29   12.80
   7  -9   1  110.19   10.30
   7  -9   1  113.09    9.60
   7  -9   1  106.99   10.50
   7  -9   1  114.09   12.00
   7  -9   1  124.79    8.10
  -8   9  -1    3.50    2.50
  -8   9  -1    4.60    3.60
  -8   9  -1    3.10    3.40
  -8   9  -1    5.30    3.30
  -8   9  -1   -5.00    4.80
   8  -9   1    5.20    2.90
   8  -9   1    6.20    4.00
   8  -9   1    2.10    3.70
   8  -9   1    6.20    3.70
   8  -9   1    0.90    1.70
   6   8  -1    4.30    3.00
   6   8  -1    2.50    4.20
  -6  -8   1    1.40    2.30
  -6  -8   1    2.80    3.20
  -6  -8   1    1.60    2.90
  -6  -8   1    1.00    2.90
  -6  -8   1   -0.20    2.30
  -6  -8   1    8.90    3.10
   5   8  -1   63.49    9.40
   5   8  -1   76.79    8.70
   5   8  -1   78.49    6.70
   5   8  -1   63.99    5.70
  -5  -8   1   65.99    6.30
  -5  -8   1   71.89    6.20
  -5  -8   1   65.09    7.10
  -5  -8   1   70.69    7.70
  -5  -8   1   65.39    7.80
  -5  -8   1   51.79    4.20
   4   8  -1    3.00    2.50
   4   8  -1    1.80    3.40
   4   8  -1   -0.30    2.00
   4   8  -1    3.20    2.20
  -4  -8   1    3.10    2.60
  -4  -8   1    0.90    0.90
  -4  -8   1    0.70    2.70
  -4  -8   1    1.30    0.70
  -4  -8   1    4.10    2.00
  -4  -8   1    1.40    2.10
   3   8  -1   61.29    7.10
   3   8  -1   49.70    5.30
   3   8  -1   50.59    8.50
   3   8  -1   53.19    4.30
   3   8  -1   55.39    8.20
  -3  -8   1   56.79    6.70
  -3  -8   1   55.09    4.60
  -3  -8   1   55.99    7.70
  -3  -8   1   53.29    5.40
  -3  -8   1   54.59    4.90
   2   8  -1  257.57   11.50
   2   8  -1  272.47   15.50
   2   8  -1  270.47   10.70
   2   8  -1  254.27   14.40
  -2  -8   1  226.38   12.30
  -2  -8   1  264.77   15.30
  -2  -8   1  262.17   11.40
  -2  -8   1  262.57   17.00
   1   8  -1    2.60    1.80
   1   8  -1    2.00    2.60
   1   8  -1    4.90    2.40
  -1  -8   1    3.00    2.40
  -1  -8   1    2.90    2.20
  -1  -8   1    7.30    3.60
  -1  -8   1    4.10    2.20
   0   8  -1  125.59    7.70
   0   8  -1  127.09    7.70
   0   8  -1  106.49    6.70
   0   8  -1  131.39    9.50
   0  -8   1  129.69    9.90
   0  -8   1  108.49    7.40
   0  -8   1  115.79    7.40
   0  -8   1  121.89    8.30
   0  -8   1  123.99    7.30
  -1   8  -1  442.66   16.40
  -1   8  -1  455.85   16.60
  -1   8  -1  461.05   17.90
  -1   8  -1  428.06   13.50
  -1   8  -1  429.56   16.30
   1  -8   1  448.06   16.80
   1  -8   1  454.95   17.70
   1  -8   1  405.36   16.30
   1  -8   1  472.45   20.40
   1  -8   1  449.26   14.10
  -2   8  -1  501.35   19.00
  -2   8  -1  523.25   17.10
  -2   8  -1  550.24   19.30
  -2   8  -1  554.64   19.50
   2  -8   1  537.55   20.30
   2  -8   1  550.84   22.70
   2  -8   1  582.04   20.80
   2  -8   1  506.85   13.60
   2  -8   1  535.55   19.70
  -3   8  -1   41.40    5.60
  -3   8  -1   39.00    5.30
  -3   8  -1   43.30    6.90
  -3   8  -1   41.20    6.20
   3  -8   1   41.70    6.60
   3  -8   1   38.90    6.10
   3  -8   1   31.50    5.70
  -4   8  -1    0.50    0.80
  -4   8  -1   -2.00    2.60
  -4   8  -1    3.80    3.40
  -4   8  -1    1.00    2.90
  -4   8  -1    2.00    2.80
   4  -8   1   -2.90    2.70
   4  -8   1    3.10    2.70
   4  -8   1   -0.40    2.20
   4  -8   1    1.30    2.00
  -5   8  -1   39.00    7.10
  -5   8  -1   39.50    6.50
  -5   8  -1   35.40    6.90
  -5   8  -1   37.60    4.20
   5  -8   1   32.00    8.10
   5  -8   1   38.10    6.50
   5  -8   1   33.00    6.00
   5  -8   1   32.50    5.90
  -6   8  -1   17.70    5.10
  -6   8  -1   13.20    4.10
  -6   8  -1   12.50    5.70
  -6   8  -1   17.20    5.60
  -6   8  -1   21.00    3.50
   6  -8   1   18.40    4.80
   6  -8   1   23.90    5.50
   6  -8   1   18.60    5.30
   6  -8   1   21.00    6.30
  -7   8  -1    6.50    1.30
  -7   8  -1   12.20    5.10
  -7   8  -1    9.00    3.00
  -7   8  -1    9.40    3.70
  -7   8  -1    3.70    3.10
  -7   8  -1   11.00    5.50
   7  -8   1   13.30    5.60
   7  -8   1    9.60    2.60
   7  -8   1    6.80    3.90
   7  -8   1   10.60    4.00
  -8   8  -1  183.78   13.40
  -8   8  -1  196.38   11.90
  -8   8  -1  169.78   14.40
  -8   8  -1  174.98   10.80
   8  -8   1  176.58   15.60
   8  -8   1  185.28   12.10
   8  -8   1  162.58    8.40
   8  -8   1  181.38   12.60
   8  -8   1  175.88   13.20
  -9   8  -1    8.50    3.70
  -9   8  -1   15.40    5.90
  -9   8  -1   -6.20    6.40
  -9   8  -1    7.10    5.20
   9  -8   1   16.50    5.10
   9  -8   1   -1.10    4.70
   9  -8   1    4.20    4.90
   9  -8   1   23.50    5.60
   7   7  -1    8.40    7.40
   7   7  -1   11.80    3.30
   7   7  -1    9.30    4.50
  -7  -7   1    1.20    3.50
  -7  -7   1    9.00    3.10
  -7  -7   1    4.80    3.30
  -7  -7   1    1.50    3.20
  -7  -7   1    1.00    2.70
  -7  -7   1    2.00    3.50
   6   7  -1   21.80    4.80
   6   7  -1   31.00    5.30
   6   7  -1   17.90    4.80
  -6  -7   1   19.80    4.50
  -6  -7   1   19.40    4.90
  -6  -7   1   17.80    4.30
  -6  -7   1   23.90    5.30
  -6  -7   1   23.40    5.70
   5   7  -1  172.98   12.80
   5   7  -1  155.08   12.10
   5   7  -1  170.28   10.00
   5   7  -1  163.88    8.90
  -5  -7   1  183.38   11.40
  -5  -7   1  175.68   11.30
  -5  -7   1  174.48    9.60
  -5  -7   1  156.98    8.30
  -5  -7   1  141.79    9.50
  -5  -7   1  156.88   11.10
   4   7  -1  268.97   11.00
   4   7  -1  272.67   15.80
   4   7  -1  266.57   12.20
  -4  -7   1  257.37   13.70
  -4  -7   1  260.57    9.50
  -4  -7   1  259.07   13.20
  -4  -7   1  283.17   11.60
  -4  -7   1  262.77   12.20
   3   7  -1  292.17   10.60
   3   7  -1  297.47   10.10
   3   7  -1  289.67   15.50
   3   7  -1  285.47   12.20
   3   7  -1  305.17   16.00
  -3  -7   1  283.97    8.10
  -3  -7   1  285.27   10.70
  -3  -7   1  309.37   16.10
  -3  -7   1  277.67    8.10
  -3  -7   1  287.77   12.30
  -3  -7   1  325.87   15.10
   2   7  -1  208.88    8.10
   2   7  -1  208.48   12.20
   2   7  -1  198.68    9.70
   2   7  -1  218.28    8.90
   2   7  -1  212.58   12.80
  -2  -7   1  191.88    9.50
  -2  -7   1  189.98    9.00
  -2  -7   1  217.28    8.60
  -2  -7   1  212.88   12.30
   1   7  -1    6.10    3.20
   1   7  -1    8.90    2.20
   1   7  -1    7.80    2.40
  -1  -7   1    7.60    3.40
  -1  -7   1    4.70    2.30
  -1  -7   1    8.50    2.80
  -1  -7   1    6.60    2.30
   0   7  -1  300.77   13.50
   0   7  -1  282.17   11.50
   0   7  -1  296.57   11.30
   0   7  -1  292.67   11.80
   0  -7   1  268.77   11.70
   0  -7   1  225.88   12.50
   0  -7   1  272.17   13.90
   0  -7   1  296.27   11.50
   0  -7   1  273.77   12.10
  -1   7  -1  228.88   10.70
  -1   7  -1  251.57   11.10
  -1   7  -1  245.48   11.70
  -1   7  -1  231.98    8.50
  -1   7  -1  226.58   10.50
   1  -7   1  248.98   11.60
   1  -7   1  239.08   12.90
   1  -7   1  227.98   10.90
   1  -7   1  230.88   10.90
   1  -7   1  217.08    8.50
  -2   7  -1   11.10    2.90
  -2   7  -1   17.50    4.00
  -2   7  -1   15.00    3.60
  -2   7  -1   14.30    3.20
   2  -7   1   13.90    1.70
   2  -7   1   17.20    4.10
   2  -7   1   15.50    4.10
  -3   7  -1   61.69    6.20
  -3   7  -1   65.29    3.20
  -3   7  -1   56.19    5.70
  -3   7  -1   61.89    6.10
  -3   7  -1   63.59    5.60
   3  -7   1   63.89    6.10
   3  -7   1   63.09    6.60
   3  -7   1   54.99    6.00
   3  -7   1   63.79    6.10
  -4   7  -1   26.60    6.00
  -4   7  -1   28.30    2.90
  -4   7  -1   25.90    5.20
  -4   7  -1   30.30    5.00
  -4   7  -1   24.90    5.00
   4  -7   1   34.70    6.60
   4  -7   1   28.10    5.10
   4  -7   1   35.90    5.60
   4  -7   1   25.70    5.00
  -5   7  -1    8.10    4.50
  -5   7  -1    7.30    3.90
  -5   7  -1    7.30    3.90
  -5   7  -1    7.70    2.30
  -5   7  -1   10.30    3.60
   5  -7   1    8.60    3.60
   5  -7   1   10.50    4.00
   5  -7   1    5.80    3.20
   5  -7   1    7.40    4.50
  -6   7  -1   -1.60    2.20
  -6   7  -1    0.60    2.00
  -6   7  -1   -1.50    3.70
  -6   7  -1    3.60    3.00
  -6   7  -1    2.80    4.30
   6  -7   1    1.60    3.20
   6  -7   1   -0.40    2.70
   6  -7   1    1.90    2.60
   6  -7   1   -3.10    3.60
  -7   7  -1   10.30    4.90
  -7   7  -1    8.00    1.70
  -7   7  -1    7.10    4.20
  -7   7  -1    4.20    3.90
  -7   7  -1   13.40    3.80
  -7   7  -1    7.90    3.00
   7  -7   1    2.70    3.90
   7  -7   1    8.60    3.90
   7  -7   1    5.50    4.00
   7  -7   1    8.50    3.70
  -8   7  -1   28.00    5.50
  -8   7  -1   28.30    2.70
  -8   7  -1   28.70    6.70
  -8   7  -1   33.90    7.00
  -8   7  -1   28.20    7.20
  -8   7  -1   34.80    5.50
  -8   7  -1   18.30    7.50
   8  -7   1   39.20    6.60
   8  -7   1   27.50    5.90
   8  -7   1   38.10    8.70
  -9   7  -1   -3.10    2.10
  -9   7  -1   -3.30    2.30
  -9   7  -1    4.70    3.40
  -9   7  -1    4.20    3.30
   9  -7   1   -3.30    2.20
   9  -7   1    5.80    3.40
   9  -7   1    2.50    3.60
   9  -7   1    0.40    3.30
   7   6  -1    5.80    3.90
   7   6  -1    5.90    3.30
   7   6  -1    1.60    3.20
  -7  -6   1    1.10    2.80
  -7  -6   1    5.00    3.00
  -7  -6   1    3.70    3.30
  -7  -6   1    3.20    2.60
  -7  -6   1    4.20    2.90
  -7  -6   1    0.10    3.50
   6   6  -1   87.69    9.10
   6   6  -1   67.09    8.20
   6   6  -1   73.09    7.00
   6   6  -1   77.89    7.20
  -6  -6   1   82.99    7.30
  -6  -6   1   79.09    7.30
  -6  -6   1   72.59    6.60
  -6  -6   1   70.59    7.40
  -6  -6   1   81.09    7.60
   5   6  -1   13.80    4.80
   5   6  -1    8.90    5.00
   5   6  -1   17.80    4.00
   5   6  -1    9.00    3.20
  -5  -6   1   17.60    4.00
  -5  -6   1   20.30    8.10
  -5  -6   1   14.90    4.10
  -5  -6   1   14.20    3.50
  -5  -6   1   12.30    4.20
   4   6  -1   10.60    4.00
   4   6  -1   15.10    3.50
   4   6  -1   11.00    1.50
   4   6  -1   14.60    3.00
   4   6  -1   17.30    5.20
  -4  -6   1   13.80    3.40
  -4  -6   1   14.20    3.30
  -4  -6   1   11.20    3.90
  -4  -6   1   13.90    3.40
  -4  -6   1   11.10    3.60
   3   6  -1   85.59    5.10
   3   6  -1   84.79    4.40
   3   6  -1   85.69    8.20
   3   6  -1   88.49    8.30
   3   6  -1   75.19    5.80
  -3  -6   1   91.69    7.20
  -3  -6   1   93.19    7.20
  -3  -6   1   82.59    4.40
  -3  -6   1   82.49    4.80
  -3  -6   1   90.79    5.60
  -3  -6   1   79.79    5.90
   2   6  -1 1674.43   40.20
   2   6  -1 1635.44   45.80
   2   6  -1 1617.34   41.70
   2   6  -1 1644.14   46.10
   2   6  -1 1655.73   39.50
  -2  -6   1 1678.33   45.20
  -2  -6   1 1604.74   41.70
  -2  -6   1 1529.85   36.00
  -2  -6   1 1656.63   40.80
  -2  -6   1 1663.43   40.10
  -2  -6   1 1547.85   36.00
   1   6  -1 1409.66   34.80
   1   6  -1 1327.97   36.00
   1   6  -1 1407.36   39.50
   1   6  -1 1395.06   40.30
   1   6  -1 1390.56   35.50
  -1  -6   1 1402.26   36.30
  -1  -6   1 1431.16   35.30
  -1  -6   1 1351.26   36.30
  -1  -6   1 1401.76   39.40
   0   6  -1   39.70    4.10
   0   6  -1   43.00    2.40
   0   6  -1   43.40    5.80
   0   6  -1   47.60    4.40
   0   6  -1   42.40    4.40
   0  -6   1   43.50    4.70
   0  -6   1   37.60    4.10
   0  -6   1   44.20    4.50
   0  -6   1   44.30    4.40
   0  -6   1   43.90    6.10
  -1   6  -1  746.43   22.30
  -1   6  -1  764.92   22.90
  -1   6  -1  756.52   20.20
   1  -6   1  764.82   23.20
   1  -6   1  761.52   23.00
   1  -6   1  749.42   19.90
   1  -6   1  737.33   22.90
   1  -6   1  753.62   25.10
  -2   6  -1   23.00    3.90
  -2   6  -1   23.90    4.40
  -2   6  -1   23.10    3.70
  -2   6  -1   23.60    4.20
   2  -6   1   25.10    4.20
   2  -6   1   15.60    3.80
   2  -6   1   16.80    1.90
   2  -6   1   18.90    4.20
  -3   6  -1   51.29    4.90
  -3   6  -1   55.79    5.70
  -3   6  -1   56.29    3.50
  -3   6  -1   55.59    5.80
  -3   6  -1   56.49    5.50
   3  -6   1   58.29    5.90
   3  -6   1   52.79    5.40
   3  -6   1   48.80    6.00
   3  -6   1   58.49    5.50
  -4   6  -1  164.98    8.80
  -4   6  -1  150.88    9.40
  -4   6  -1  174.18    7.90
  -4   6  -1  156.78   10.00
  -4   6  -1  160.38   10.50
   4  -6   1  170.38    9.80
   4  -6   1  157.48    9.30
   4  -6   1  161.58   10.10
   4  -6   1  177.48   11.10
  -5   6  -1   63.29    7.90
  -5   6  -1   62.89    5.80
  -5   6  -1   65.89    7.80
  -5   6  -1   69.99    5.70
  -5   6  -1   61.29    6.40
   5  -6   1   54.99    6.10
   5  -6   1   67.39    6.80
   5  -6   1   61.69    7.90
   5  -6   1   74.39    7.00
  -6   6  -1   39.10    5.50
  -6   6  -1   39.60    6.60
  -6   6  -1   44.20    9.10
  -6   6  -1   36.40    8.30
  -6   6  -1   43.70    5.30
  -6   6  -1   42.10    7.90
   6  -6   1   39.60    5.80
   6  -6   1   38.70    6.10
   6  -6   1   42.20    7.70
   6  -6   1   33.90    3.90
   6  -6   1   41.60    7.10
  -7   6  -1   22.80    6.50
  -7   6  -1   22.70    6.80
  -7   6  -1   19.30    4.00
  -7   6  -1   23.20    5.30
  -7   6  -1   11.00    4.40
  -7   6  -1   20.90    4.70
   7  -6   1   15.00    6.30
   7  -6   1   22.40    5.10
   7  -6   1   16.40    4.80
   7  -6   1   17.00    4.70
  -8   6  -1    6.90    2.30
  -8   6  -1    9.10    3.60
  -8   6  -1    6.70    5.40
  -8   6  -1   13.90    5.20
  -8   6  -1   14.10    6.00
   8  -6   1   13.60    5.80
   8  -6   1    2.40    4.00
   8  -6   1   11.80    3.70
   8  -6   1    9.90    3.90
   8  -6   1    8.20    3.90
  -9   6  -1   -3.00    3.80
  -9   6  -1    2.60    2.80
  -9   6  -1    8.50    4.30
  -9   6  -1   -8.40    4.50
   9  -6   1   -1.10    3.30
   9  -6   1   -0.80    4.00
   9  -6   1    5.20    3.60
   9  -6   1   -1.20    2.50
   8   5  -1   -2.90    2.60
   8   5  -1    6.70    3.30
   8   5  -1   -0.60    3.50
  -8  -5   1   -3.10    1.50
  -8  -5   1   -2.20    1.70
  -8  -5   1    0.40    2.30
  -8  -5   1   -1.70    4.00
  -8  -5   1    5.60    3.20
  -8  -5   1    0.20    2.20
   7   5  -1   -4.30    2.20
   7   5  -1    0.80    2.30
   7   5  -1    4.60    3.50
  -7  -5   1    3.30    3.40
  -7  -5   1    2.30    2.70
  -7  -5   1   -2.90    3.10
  -7  -5   1   -2.70    2.20
  -7  -5   1    0.30    2.00
  -7  -5   1    4.60    3.10
   6   5  -1   11.10    4.40
   6   5  -1    9.50    3.40
   6   5  -1    9.80    3.60
  -6  -5   1   12.10    3.50
  -6  -5   1    8.80    3.10
  -6  -5   1    7.90    3.70
  -6  -5   1    7.80    3.70
  -6  -5   1    8.40    3.10
  -6  -5   1    7.20    3.50
   5   5  -1   83.29    8.60
   5   5  -1   71.09    6.50
   5   5  -1   81.59    6.30
   5   5  -1   72.29    7.80
  -5  -5   1   73.29    6.60
  -5  -5   1   79.89    7.20
  -5  -5   1   75.29    6.20
  -5  -5   1   76.39    6.40
  -5  -5   1   70.09    6.60
   4   5  -1  822.02   28.30
   4   5  -1  851.71   23.90
   4   5  -1  829.52   28.00
   4   5  -1  811.42   19.30
   4   5  -1  823.62   24.70
  -4  -5   1  730.13   23.80
  -4  -5   1  870.51   26.10
  -4  -5   1  819.82   26.00
  -4  -5   1  859.11   24.40
  -4  -5   1  788.92   23.90
   3   5  -1  278.27   13.50
   3   5  -1  254.57    8.40
   3   5  -1  277.17    9.80
   3   5  -1  250.97   12.80
   3   5  -1  257.67   10.60
  -3  -5   1  250.87    9.20
  -3  -5   1  272.57   11.60
  -3  -5   1  258.57   10.50
  -3  -5   1  293.67   10.50
  -3  -5   1  268.87   12.20
   2   5  -1  457.65   15.00
   2   5  -1  484.85   18.00
   2   5  -1  463.45   17.60
   2   5  -1  455.45   13.60
   2   5  -1  467.15   13.50
  -2  -5   1  441.36   11.90
  -2  -5   1  474.05   14.00
  -2  -5   1  472.65   17.10
  -2  -5   1  464.95   14.10
  -2  -5   1  462.25   16.00
  -2  -5   1  463.75   15.00
   1   5  -1  534.65   18.70
   1   5  -1  510.25   16.30
   1   5  -1  522.15   19.00
   1   5  -1  537.55   17.50
   1   5  -1  537.15   15.30
  -1  -5   1  540.35   15.60
  -1  -5   1  516.75   16.00
  -1  -5   1  517.25   16.30
  -1  -5   1  524.15   18.50
   0   5  -1   47.00    4.10
   0   5  -1   37.50    4.20
   0   5  -1   48.60    2.50
   0   5  -1   54.29    5.10
   0  -5   1   52.89    4.50
   0  -5   1   41.00    5.60
   0  -5   1   48.40    4.70
   0  -5   1   54.39    4.80
   0  -5   1   42.50    4.30
  -1   5  -1    4.20    2.60
  -1   5  -1    9.40    2.20
  -1   5  -1    4.20    2.30
   1  -5   1    5.90    1.60
   1  -5   1    3.40    2.60
   1  -5   1    7.40    3.20
   1  -5   1    6.40    3.30
   1  -5   1    7.60    2.80
  -2   5  -1   43.90    5.00
  -2   5  -1   44.00    3.00
  -2   5  -1   41.60    4.70
  -2   5  -1   43.30    5.30
   2  -5   1   34.30    4.80
   2  -5   1   40.70    2.80
   2  -5   1   39.30    5.20
   2  -5   1   44.10    5.40
   2  -5   1   39.30    5.00
  -3   5  -1   -0.20    2.20
  -3   5  -1   -0.20    2.30
  -3   5  -1    1.00    2.50
  -3   5  -1   -0.50    1.10
  -3   5  -1    1.60    2.70
   3  -5   1    2.30    2.70
   3  -5   1    1.60    2.20
   3  -5   1    1.70    2.70
   3  -5   1   -2.90    2.40
  -4   5  -1   17.30    3.50
  -4   5  -1   23.10    4.80
  -4   5  -1   23.50    4.80
  -4   5  -1   14.10    2.80
  -4   5  -1   20.80    4.50
  -4   5  -1   17.70    4.50
   4  -5   1   15.00    3.60
   4  -5   1   15.80    4.10
   4  -5   1   17.20    4.00
   4  -5   1   19.60    4.60
  -5   5  -1   11.40    4.60
  -5   5  -1   16.10    3.50
  -5   5  -1   12.40    3.20
  -5   5  -1   12.00    4.30
  -5   5  -1   14.20    4.30
  -5   5  -1   11.30    4.30
   5  -5   1   14.80    3.70
   5  -5   1   14.10    5.10
   5  -5   1   13.70    4.30
   5  -5   1   10.50    3.50
  -6   5  -1   50.19    7.50
  -6   5  -1   44.30    8.20
  -6   5  -1   47.80    7.80
  -6   5  -1   49.20    5.80
  -6   5  -1   49.99    7.20
  -6   5  -1   34.10    4.80
   6  -5   1   48.60    6.40
   6  -5   1   42.60    6.20
   6  -5   1   42.40    2.80
   6  -5   1   45.50    7.50
   6  -5   1   43.30    6.90
  -7   5  -1   13.90    4.60
  -7   5  -1   29.90    7.50
  -7   5  -1   26.30    5.40
  -7   5  -1   21.30    3.50
  -7   5  -1    9.80    3.70
  -7   5  -1   22.10    5.60
  -7   5  -1   19.80    3.90
   7  -5   1   22.90    5.90
   7  -5   1   16.70    4.40
   7  -5   1   17.30    4.80
   7  -5   1   21.30    4.70
   7  -5   1   19.40    4.00
  -8   5  -1   21.20    5.80
  -8   5  -1   24.10    7.90
  -8   5  -1   30.80    6.30
  -8   5  -1   25.40    4.10
  -8   5  -1   17.00    5.30
  -8   5  -1   21.50    6.60
   8  -5   1   25.80    7.60
   8  -5   1   21.50    4.50
   8  -5   1   29.30    5.10
   8  -5   1   24.60    4.60
   8  -5   1   26.70    6.50
  -9   5  -1    6.50    3.50
  -9   5  -1    8.10    5.00
  -9   5  -1    7.00    5.40
  -9   5  -1   -1.80    5.40
  -9   5  -1    0.70    2.50
  -9   5  -1    5.10    3.70
   9  -5   1    1.40    4.30
   9  -5   1    4.10    5.00
   9  -5   1    1.80    2.90
   9  -5   1    8.90    4.60
   9  -5   1    6.60    4.50
   8   4  -1   16.50    4.90
   8   4  -1   18.50    5.50
   8   4  -1   16.90    5.20
  -8  -4   1   17.10    4.10
  -8  -4   1   14.10    3.00
  -8  -4   1   14.10    5.70
  -8  -4   1   24.20    5.60
  -8  -4   1   16.30    4.90
  -8  -4   1   20.80    5.00
   7   4  -1    2.40    2.60
   7   4  -1   -1.90    2.70
   7   4  -1    7.60    3.70
  -7  -4   1    4.60    2.70
  -7  -4   1    5.10    2.60
  -7  -4   1    0.80    2.50
  -7  -4   1   -1.60    3.20
  -7  -4   1   10.40    3.90
  -7  -4   1    9.10    3.40
   6   4  -1  163.88   11.40
   6   4  -1  159.98   11.30
   6   4  -1  172.08    9.90
  -6  -4   1  164.48   11.60
  -6  -4   1  149.88    8.90
  -6  -4   1  174.38   10.70
  -6  -4   1  167.68    9.50
  -6  -4   1  170.28   10.50
  -6  -4   1  174.88   11.00
   5   4  -1  190.88   11.40
   5   4  -1  188.88   11.80
   5   4  -1  188.18    9.70
  -5  -4   1  191.28    9.90
  -5  -4   1  185.58    9.30
  -5  -4   1  183.88   10.40
   4   4  -1    7.00    0.80
   4   4  -1    5.00    2.90
   4   4  -1    7.20    3.70
   4   4  -1   13.30    2.90
  -4  -4   1    9.40    2.70
  -4  -4   1    5.20    2.20
  -4  -4   1   10.10    3.10
  -4  -4   1    6.90    2.30
  -4  -4   1    8.80    2.80
   3   4  -1  257.57    7.70
   3   4  -1  255.87    9.30
   3   4  -1  256.57   11.90
   3   4  -1  253.97   12.40
   3   4  -1  253.47   10.10
  -3  -4   1  273.97   11.20
  -3  -4   1  270.17   10.90
  -3  -4   1  258.97    9.90
  -3  -4   1  262.57    9.80
  -3  -4   1  237.58    9.30
   2   4  -1  199.78    7.10
   2   4  -1  196.98    7.20
   2   4  -1  182.58    9.80
   2   4  -1  200.98   10.10
   2   4  -1  206.68    8.20
  -2  -4   1  194.68    9.00
  -2  -4   1  210.68    7.80
  -2  -4   1  196.38    7.10
  -2  -4   1  206.38    9.70
  -2  -4   1  181.58    6.40
  -2  -4   1  193.08    8.00
   1   4  -1 1235.88   31.10
   1   4  -1 1268.87   34.40
   1   4  -1 1275.77   31.00
   1   4  -1 1241.38   31.90
   1   4  -1 1238.08   34.00
  -1  -4   1 1261.27   31.90
  -1  -4   1 1286.87   34.00
  -1  -4   1 1293.57   31.30
   0   4  -1  382.66    9.60
   0   4  -1  371.46   12.00
   0  -4   1  372.96   12.20
   0  -4   1  395.76   12.40
   0  -4   1  365.36   12.30
   0  -4   1  391.26   14.00
   0  -4   1  374.16   11.80
  -1   4  -1 1261.87   33.20
  -1   4  -1 1228.38   34.90
  -1   4  -1 1241.98   34.20
   1  -4   1 1306.67   33.30
   1  -4   1 1313.87   32.80
   1  -4   1 1295.07   30.40
  -2   4  -1    2.90    2.40
  -2   4  -1   -0.20    2.20
  -2   4  -1    0.00    1.00
  -2   4  -1    0.60    2.30
  -2   4  -1    1.60    1.70
   2  -4   1   -0.20    2.30
   2  -4   1   -0.50    2.20
   2  -4   1   -2.70    2.10
   2  -4   1   -1.50    2.30
   2  -4   1   -0.70    1.00
  -3   4  -1    6.00    2.70
  -3   4  -1    1.10    2.80
  -3   4  -1    4.90    2.60
  -3   4  -1    2.60    1.90
  -3   4  -1    1.50    2.60
   3  -4   1    1.40    3.20
   3  -4   1    2.90    2.60
   3  -4   1    4.40    3.10
   3  -4   1    2.10    2.50
  -4   4  -1   -1.30    2.40
  -4   4  -1    2.50    2.70
  -4   4  -1    1.00    3.10
  -4   4  -1    1.70    2.00
  -4   4  -1   -0.70    1.70
  -4   4  -1    1.00    1.60
   4  -4   1   -0.70    1.40
   4  -4   1    1.40    2.90
   4  -4   1    1.30    1.70
   4  -4   1   -3.00    1.90
  -5   4  -1  143.39    8.90
  -5   4  -1  129.49    9.00
  -5   4  -1  122.39    8.50
  -5   4  -1  128.19    7.10
  -5   4  -1  138.49   10.10
  -5   4  -1  150.18   10.60
   5  -4   1  130.59    8.00
   5  -4   1  124.19    8.60
   5  -4   1  153.78   10.60
   5  -4   1  122.89    7.70
  -6   4  -1  259.37   15.50
  -6   4  -1  266.57   11.00
  -6   4  -1  284.47   16.10
  -6   4  -1  257.57   13.50
  -6   4  -1  274.27   14.40
  -6   4  -1  275.77   14.40
  -6   4  -1  279.57   10.80
   6  -4   1  278.57   15.70
   6  -4   1  261.57   13.90
   6  -4   1  270.57   12.60
   6  -4   1  281.47   11.70
   6  -4   1  261.47   11.90
  -7   4  -1   -0.90    1.80
  -7   4  -1   -0.80    2.60
  -7   4  -1    0.70    2.30
  -7   4  -1   -1.30    1.90
  -7   4  -1    2.20    2.30
  -7   4  -1    1.50    2.90
  -7   4  -1    3.20    3.80
   7  -4   1    1.90    2.60
   7  -4   1    2.80    3.70
   7  -4   1   -1.10    2.70
   7  -4   1   -2.40    1.50
   7  -4   1    1.20    2.30
  -8   4  -1  155.78   14.40
  -8   4  -1  140.09    8.80
  -8   4  -1  163.18   13.50
  -8   4  -1  135.79   11.00
  -8   4  -1  123.29   10.90
  -8   4  -1  143.19   11.90
   8  -4   1  143.89   10.10
   8  -4   1  140.09    8.70
   8  -4   1  152.28   13.30
   8  -4   1  144.59   11.40
   8  -4   1  156.08    9.50
  -9   4  -1   15.80    4.80
  -9   4  -1    6.80    3.20
  -9   4  -1    9.70    4.80
  -9   4  -1    8.90    5.90
  -9   4  -1   19.70    6.00
   9  -4   1   11.00    4.60
   9  -4   1    7.70    3.70
   9  -4   1   11.90    4.70
   9  -4   1    9.30    3.00
   9   3  -1    1.90    4.50
   9   3  -1    6.80    4.80
  -9  -3   1    2.30    5.80
  -9  -3   1   10.00    4.10
   8   3  -1   -2.50    3.20
   8   3  -1   -2.50    2.30
   8   3  -1    0.00    2.00
  -8  -3   1   -2.30    3.40
  -8  -3   1   -0.60    2.70
  -8  -3   1    0.30    1.80
  -8  -3   1    8.10    3.70
   7   3  -1   17.30    4.90
   7   3  -1   19.30    4.70
   7   3  -1   19.80    5.00
  -7  -3   1   14.00    3.60
  -7  -3   1   18.60    3.90
  -7  -3   1   18.60    5.50
  -7  -3   1   15.60    4.50
  -7  -3   1   25.10    5.60
  -7  -3   1   15.50    2.80
   6   3  -1  211.88   12.20
   6   3  -1  212.98   11.00
   6   3  -1  219.28   11.80
  -6  -3   1  212.38   12.50
  -6  -3   1  209.58   10.60
  -6  -3   1  228.88   11.00
  -6  -3   1  221.28   11.60
  -6  -3   1  194.48   11.40
  -6  -3   1  199.68    9.20
   5   3  -1   14.80    3.80
   5   3  -1   18.40    3.50
   5   3  -1   17.50    3.70
   5   3  -1   16.20    4.10
  -5  -3   1   23.60    4.70
  -5  -3   1   21.40    4.20
  -5  -3   1   19.50    3.60
  -5  -3   1   15.30    3.80
  -5  -3   1   20.40    3.70
   4   3  -1   49.00    5.30
   4   3  -1   43.70    5.30
   4   3  -1   44.00    4.00
   4   3  -1   45.80    4.20
  -4  -3   1   46.70    4.50
  -4  -3   1   39.50    4.60
  -4  -3   1   47.00    4.50
  -4  -3   1   47.10    4.40
  -4  -3   1   39.90    3.90
   3   3  -1    7.40    3.30
   3   3  -1    5.90    1.20
   3   3  -1    5.80    2.30
   3   3  -1    7.20    2.40
  -3  -3   1    5.70    2.40
  -3  -3   1    5.20    2.00
  -3  -3   1    8.30    2.40
  -3  -3   1    5.80    2.00
  -3  -3   1    6.10    2.80
   2   3  -1  655.13   19.90
   2   3  -1  668.53   20.60
   2   3  -1  650.43   18.20
   2   3  -1  659.73   16.70
  -2  -3   1  643.24   17.10
  -2  -3   1  671.33   18.90
  -2  -3   1  687.43   17.90
  -2  -3   1  655.23   19.20
  -2  -3   1  654.53   17.90
  -2  -3   1  653.53   16.60
   1   3  -1 8490.35  242.98
  -1  -3   1 8390.56  249.38
   0   3  -1  416.46   12.80
   0   3  -1  426.26   10.50
   0   3  -1  430.66   12.30
   0  -3   1  421.56   13.60
   0  -3   1  439.26   12.60
   0  -3   1  417.76   12.70
   0  -3   1  433.86   12.20
   0  -3   1  392.36   12.60
  -1   3  -1    1.20    1.50
  -1   3  -1    0.30    1.40
  -1   3  -1    0.70    1.60
  -1   3  -1    0.20    0.80
  -1   3  -1    1.40    2.10
   1  -3   1    1.30    1.80
   1  -3   1    1.50    1.00
   1  -3   1   -0.30    1.30
  -2   3  -1  589.44   17.20
  -2   3  -1  595.44   18.20
  -2   3  -1  617.54   19.10
  -2   3  -1  637.24   19.00
  -2   3  -1  640.24   17.10
  -2   3  -1  595.14   18.40
   2  -3   1  596.64   17.80
   2  -3   1  615.44   19.40
   2  -3   1  609.14   18.60
   2  -3   1  634.34   17.60
  -3   3  -1  159.38    9.50
  -3   3  -1  146.99    7.90
  -3   3  -1  148.79    8.50
  -3   3  -1  154.18    7.60
  -3   3  -1  170.48    7.30
  -3   3  -1  143.89    8.30
   3  -3   1  149.69    7.10
   3  -3   1  151.18    8.50
   3  -3   1  148.19    8.40
   3  -3   1  143.79    7.60
  -4   3  -1    4.20    1.90
  -4   3  -1    3.90    2.50
  -4   3  -1    1.90    3.00
  -4   3  -1    4.90    3.00
  -4   3  -1    3.20    2.10
  -4   3  -1    2.00    3.20
   4  -3   1    3.90    3.20
   4  -3   1    3.90    2.20
   4  -3   1    3.30    2.90
   4  -3   1    6.40    2.20
  -5   3  -1   17.30    2.90
  -5   3  -1   21.90    4.50
  -5   3  -1   24.40    3.50
  -5   3  -1   18.30    4.40
  -5   3  -1   17.80    4.30
  -5   3  -1   21.60    5.40
   5  -3   1   17.80    3.40
   5  -3   1   17.90    4.30
   5  -3   1   18.10    3.30
   5  -3   1   17.30    3.00
   5  -3   1   19.70    4.70
  -6   3  -1  122.89   11.00
  -6   3  -1  145.19   10.80
  -6   3  -1  129.79    9.30
  -6   3  -1  144.69   10.10
  -6   3  -1  134.09    9.10
  -6   3  -1  127.89    7.60
  -6   3  -1  136.19    6.80
   6  -3   1  130.89    8.50
   6  -3   1  147.59    8.00
   6  -3   1  147.19    8.00
   6  -3   1  132.99    9.60
   6  -3   1  143.49   10.70
  -7   3  -1  339.17   14.30
  -7   3  -1  356.56   17.30
  -7   3  -1  335.07   16.20
  -7   3  -1  341.17   19.40
  -7   3  -1  353.46   18.70
  -7   3  -1  340.97   18.90
   7  -3   1  341.27   13.30
   7  -3   1  338.37   14.10
   7  -3   1  362.76   19.20
   7  -3   1  350.46   15.10
   7  -3   1  326.97   16.30
  -8   3  -1    7.60    5.00
  -8   3  -1   15.30    4.40
  -8   3  -1   17.20    5.20
  -8   3  -1   19.50    7.50
  -8   3  -1   13.80    4.10
  -8   3  -1   26.10    6.60
   8  -3   1   12.60    4.40
   8  -3   1   20.90    6.70
   8  -3   1   13.20    3.70
   8  -3   1   12.80    3.00
   8  -3   1   19.10    5.30
  -9   3  -1    0.80    3.40
  -9   3  -1    3.50    2.80
  -9   3  -1   -3.50    5.90
  -9   3  -1    0.40    2.90
  -9   3  -1    7.60    4.50
  -9   3  -1    6.10    3.80
   9  -3   1    0.80    4.40
   9  -3   1    6.00    3.50
   9  -3   1    6.60    2.30
   9  -3   1    6.10    5.10
   9   2  -1   -0.70    2.70
   9   2  -1   -7.80    3.10
   9   2  -1   -6.20    3.10
   9   2  -1    0.90    3.30
  -9  -2   1   -0.20    1.90
  -9  -2   1   -4.50    4.40
  -9  -2   1   -1.10    2.90
  -9  -2   1    5.10    2.60
   8   2  -1  217.78   14.00
   8   2  -1  216.58   13.30
   8   2  -1  211.28   13.30
   8   2  -1  220.68   12.90
  -8  -2   1  210.58   13.30
  -8  -2   1  216.68   14.40
  -8  -2   1  200.88   11.90
  -8  -2   1  190.08   14.10
   7   2  -1    5.50    3.30
   7   2  -1    5.40    3.90
   7   2  -1    0.70    3.00
   7   2  -1    3.30    3.20
  -7  -2   1    9.70    4.30
  -7  -2   1   11.00    5.10
  -7  -2   1    6.00    3.00
  -7  -2   1   -0.60    4.30
   6   2  -1   13.70    3.80
   6   2  -1    7.00    3.30
   6   2  -1   17.20    4.40
   6   2  -1    4.10    3.30
  -6  -2   1    9.90    4.30
  -6  -2   1    8.10    2.70
  -6  -2   1    8.60    3.40
  -6  -2   1    9.50    2.00
  -6  -2   1   10.80    3.30
   5   2  -1   -1.10    2.10
   5   2  -1    1.60    2.30
   5   2  -1   -1.20    2.20
   5   2  -1    0.90    1.90
   5   2  -1    0.50    2.20
  -5  -2   1   -0.50    1.60
  -5  -2   1    0.40    2.10
  -5  -2   1   -2.10    2.10
  -5  -2   1    0.60    1.60
  -5  -2   1    1.50    1.90
   4   2  -1    3.90    2.20
   4   2  -1    3.40    0.70
   4   2  -1    2.00    1.60
   4   2  -1    3.70    0.70
   4   2  -1    4.10    2.30
   4   2  -1    1.80    2.50
   4   2  -1    3.30    2.30
  -4  -2   1    2.70    1.90
  -4  -2   1    2.70    2.10
  -4  -2   1    7.00    2.70
  -4  -2   1    3.40    1.70
  -4  -2   1    2.80    2.50
   3   2  -1  583.04   16.70
   3   2  -1  558.14   16.70
   3   2  -1  558.64   17.40
   3   2  -1  582.44   18.60
   3   2  -1  570.94   14.00
   3   2  -1  555.24   17.60
  -3  -2   1  603.34   17.20
  -3  -2   1  582.94   17.60
  -3  -2   1  584.64   17.10
  -3  -2   1  602.64   17.10
  -3  -2   1  566.54   16.40
   2   2  -1  288.37    8.00
   2   2  -1  314.97    9.60
   2   2  -1  302.67   10.90
   2   2  -1  298.17   10.30
  -2  -2   1  309.57    9.50
  -2  -2   1  287.17    9.30
  -2  -2   1  292.67    9.20
  -2  -2   1  294.67    9.70
  -2  -2   1  288.27    9.90
   1   2  -1  526.05   14.80
   1   2  -1  522.85   13.20
   1   2  -1  512.95   13.80
   1   2  -1  509.95   12.40
  -1  -2   1  523.45   13.80
  -1  -2   1  499.15   13.60
  -1  -2   1  505.85   12.20
  -1  -2   1  534.35   14.70
  -1  -2   1  517.35   13.10
   0   2  -1 1408.56   67.29
   0  -2   1 1514.15   71.19
  -1   2  -1  190.18    7.50
  -1   2  -1  185.48    6.40
  -1   2  -1  188.28    7.30
   1  -2   1  187.98    6.90
   1  -2   1  190.98    7.30
   1  -2   1  180.48    7.20
   1  -2   1  194.98    6.40
  -2   2  -1  793.52   20.90
  -2   2  -1  805.42   23.10
  -2   2  -1  810.32   22.60
  -2   2  -1  830.42   22.10
  -2   2  -1  820.82   21.90
  -2   2  -1  836.82   23.00
   2  -2   1  793.12   22.50
   2  -2   1  793.82   22.70
   2  -2   1  841.82   21.20
   2  -2   1  825.92   21.70
  -3   2  -1   82.49    4.60
  -3   2  -1   79.09    5.40
  -3   2  -1   85.19    7.20
  -3   2  -1   91.39    6.20
  -3   2  -1   82.29    6.00
   3  -2   1   83.39    5.70
   3  -2   1   94.99    6.80
   3  -2   1   88.99    5.20
  -4   2  -1  318.37   12.50
  -4   2  -1  304.97   14.50
  -4   2  -1  289.97   12.40
  -4   2  -1  292.27   13.30
  -4   2  -1  304.37   10.10
   4  -2   1  304.37   12.70
   4  -2   1  292.77   11.50
   4  -2   1  315.17   10.50
   4  -2   1  316.87   10.70
   4  -2   1  320.17   13.70
  -5   2  -1  465.15   14.00
  -5   2  -1  463.05   19.60
  -5   2  -1  504.95   19.60
  -5   2  -1  447.86   19.80
  -5   2  -1  491.25   16.30
  -5   2  -1  522.05   18.40
   5  -2   1  473.45   16.50
   5  -2   1  474.05   15.40
   5  -2   1  474.65   14.90
   5  -2   1  478.25   19.20
   5  -2   1  442.16   17.40
  -6   2  -1   45.70    5.30
  -6   2  -1   54.29    7.90
  -6   2  -1   59.99    5.80
  -6   2  -1   61.19    9.30
  -6   2  -1   48.00    7.20
   6  -2   1   52.09    5.60
   6  -2   1   45.10    4.20
   6  -2   1   58.79    8.30
   6  -2   1   41.40    4.60
   6  -2   1   44.60    5.40
  -7   2  -1    5.30    3.90
  -7   2  -1    6.50    3.30
  -7   2  -1    6.00    3.20
  -7   2  -1    0.10    2.90
  -7   2  -1    0.80    3.90
   7  -2   1    2.20    3.60
   7  -2   1    5.30    2.10
   7  -2   1    4.70    3.00
   7  -2   1    7.40    4.00
   7  -2   1    3.10    2.60
  -8   2  -1   66.89    7.80
  -8   2  -1   60.99    7.50
  -8   2  -1   50.79    8.60
  -8   2  -1   66.39   11.20
  -8   2  -1   64.49    7.30
  -8   2  -1   83.69    9.80
   8  -2   1   68.79    6.90
   8  -2   1   68.39   10.30
   8  -2   1   64.99    6.70
   8  -2   1   56.69    8.20
   8  -2   1   61.19    4.40
  -9   2  -1    2.00    2.10
  -9   2  -1    8.20    4.80
  -9   2  -1    3.10    3.70
  -9   2  -1   -1.60    3.80
  -9   2  -1    4.10    4.20
   9  -2   1    8.40    3.60
   9  -2   1    6.50    5.00
   9  -2   1   -1.20    4.40
   9  -2   1   -3.20    2.50
   9   1  -1    1.50    3.80
   9   1  -1    0.40    2.80
   9   1  -1   -0.90    3.90
  -9  -1   1   -3.70    2.00
  -9  -1   1   -3.80    4.50
  -9  -1   1    1.40    2.10
   8   1  -1   -1.90    2.40
   8   1  -1    1.00    3.40
   8   1  -1   -2.00    1.90
   8   1  -1   -5.10    2.80
  -8  -1   1   -2.70    2.70
  -8  -1   1    3.10    3.20
  -8  -1   1   -3.00    2.70
  -8  -1   1    1.30    2.60
   7   1  -1    6.30    3.80
   7   1  -1    8.10    3.80
   7   1  -1   10.50    3.40
   7   1  -1    5.60    3.60
  -7  -1   1    4.10    3.10
  -7  -1   1    6.30    3.20
  -7  -1   1    7.60    3.40
  -7  -1   1   12.60    5.20
   6   1  -1    2.70    3.00
   6   1  -1    4.70    3.20
   6   1  -1    7.70    3.30
   6   1  -1    3.10    1.00
   6   1  -1    1.60    2.60
  -6  -1   1    2.50    2.40
  -6  -1   1    3.10    2.20
  -6  -1   1    3.90    1.00
  -6  -1   1    3.50    3.80
  -6  -1   1    7.50    3.10
   5   1  -1   70.99    6.10
   5   1  -1   58.79    5.00
   5   1  -1   63.19    5.50
   5   1  -1   63.49    3.00
   5   1  -1   62.59    5.20
  -5  -1   1   75.39    6.40
  -5  -1   1   62.89    3.40
  -5  -1   1   60.89    4.90
  -5  -1   1   63.59    6.70
  -5  -1   1   64.89    5.10
  -5  -1   1   66.09    5.30
   4   1  -1 1194.08   31.50
   4   1  -1 1186.98   31.30
   4   1  -1 1094.69   30.50
   4   1  -1 1169.78   31.00
   4   1  -1 1149.89   30.80
   4   1  -1 1160.48   27.00
  -4  -1   1 1165.28   30.20
  -4  -1   1 1107.79   32.40
  -4  -1   1 1172.68   31.70
  -4  -1   1 1148.19   30.40
  -4  -1   1 1167.68   32.20
  -4  -1   1 1151.08   30.60
   3   1  -1  433.16   13.60
   3   1  -1  467.95   13.90
   3   1  -1  443.36   13.70
   3   1  -1  445.16   13.80
   3   1  -1  430.96   14.10
  -3  -1   1  458.35   13.40
  -3  -1   1  455.45   14.90
  -3  -1   1  461.55   13.60
  -3  -1   1  432.66   13.40
  -3  -1   1  442.56   13.90
  -3  -1   1  448.56   14.70
   2   1  -1  307.67   10.20
   2   1  -1  285.37    9.40
   2   1  -1  346.67   10.60
   2   1  -1  324.67    9.50
   2   1  -1  300.97    9.50
   2   1  -1  316.67    9.90
  -2  -1   1  323.67   10.10
  -2  -1   1  326.57    9.60
  -2  -1   1  313.67    9.60
  -2  -1   1  318.07    9.60
  -2  -1   1  305.77    9.30
   1   1  -1 1330.17   58.29
  -1  -1   1 1278.17   58.09
   0   1  -1   52.79    2.70
   0   1  -1   43.40    2.80
  -1   1  -1  122.89    5.00
  -1   1  -1  128.09    5.30
  -1   1  -1  123.89    5.20
  -1   1  -1  134.99    4.60
  -1   1  -1  123.39    5.20
   1  -1   1  131.39    5.30
   1  -1   1  126.29    4.90
   1  -1   1  132.39    4.50
   1  -1   1  124.49    5.20
   1  -1   1  130.29    5.10
  -2   1  -1    0.80    1.10
  -2   1  -1    0.60    1.50
  -2   1  -1    1.00    1.20
  -2   1  -1   -1.10    1.80
   2  -1   1    0.10    1.10
   2  -1   1   -0.60    1.00
   2  -1   1    1.70    1.80
   2  -1   1    0.30    1.30
  -3   1  -1  508.95   13.60
  -3   1  -1  505.35   16.90
  -3   1  -1  487.15   16.00
  -3   1  -1  498.75   15.70
   3  -1   1  512.25   15.30
   3  -1   1  511.55   16.70
   3  -1   1  510.35   14.20
   3  -1   1  527.25   16.20
   3  -1   1  526.35   12.50
   3  -1   1  500.35   13.80
  -4   1  -1  187.08   11.10
  -4   1  -1  212.38    9.20
  -4   1  -1  203.78    9.30
  -4   1  -1  201.48   10.50
  -4   1  -1  191.68    6.70
  -4   1  -1  202.98    9.60
   4  -1   1  208.98   10.60
   4  -1   1  196.78    7.20
   4  -1   1  208.68    9.70
   4  -1   1  198.58    8.80
   4  -1   1  212.68    8.10
  -5   1  -1   -0.70    2.70
  -5   1  -1    0.50    1.80
  -5   1  -1    1.40    2.20
  -5   1  -1    2.60    2.70
  -5   1  -1    2.20    2.00
   5  -1   1    3.30    2.30
   5  -1   1    1.90    1.90
   5  -1   1    2.50    2.20
   5  -1   1    2.60    1.60
   5  -1   1    4.20    1.80
  -6   1  -1   52.19    5.90
  -6   1  -1   49.99    8.10
  -6   1  -1   44.90    7.60
  -6   1  -1   47.80    5.30
  -6   1  -1   45.90    7.40
   6  -1   1   43.00    4.70
   6  -1   1   47.00    5.60
   6  -1   1   44.00    6.20
   6  -1   1   44.40    6.90
  -7   1  -1    0.30    2.90
  -7   1  -1   -0.40    2.60
  -7   1  -1   -0.70    3.50
  -7   1  -1    1.60    3.10
  -7   1  -1    1.00    3.00
   7  -1   1    0.00    2.50
   7  -1   1   -3.00    2.70
   7  -1   1   -0.20    3.70
   7  -1   1    0.20    2.00
  -8   1  -1   41.00    7.00
  -8   1  -1   39.20    9.10
  -8   1  -1   34.20    7.40
  -8   1  -1   43.80    7.60
  -8   1  -1   38.30    6.50
   8  -1   1   40.10    7.00
   8  -1   1   31.00    5.50
   8  -1   1   35.80    6.50
   8  -1   1   32.60    7.30
  -9   1  -1   82.09    9.00
  -9   1  -1   77.99    9.70
  -9   1  -1   69.79    9.50
  -9   1  -1   58.99   10.10
   9  -1   1   72.79    7.80
   9  -1   1   71.29   11.10
   9  -1   1   70.29    8.80
   9  -1   1   75.29    8.00
   9   0  -1   13.60    4.60
   9   0  -1   -2.20    3.00
   9   0  -1    2.00    3.20
   9   0  -1    0.70    3.00
  -9   0   1    7.90    4.70
  -9   0   1    8.90    3.90
  -9   0   1    3.60    2.80
  -9   0   1   -1.60    4.80
   8   0  -1   89.89    9.20
   8   0  -1   91.79    4.20
   8   0  -1   98.89    8.20
   8   0  -1   87.99    8.20
   8   0  -1   88.59    8.40
  -8   0   1   98.79    8.50
  -8   0   1  103.79   10.40
  -8   0   1   96.89   10.00
  -8   0   1   88.69    8.10
   7   0  -1   50.09    5.40
   7   0  -1   48.10    7.40
   7   0  -1   41.40    5.80
  -7   0   1   54.39    8.10
  -7   0   1   52.09    8.50
  -7   0   1   51.69    7.20
  -7   0   1   44.00    5.30
   6   0  -1  297.47   12.60
   6   0  -1  293.87   13.90
   6   0  -1  284.57   12.40
   6   0  -1  266.27   12.50
  -6   0   1  276.47   12.60
  -6   0   1  279.67   15.00
  -6   0   1  267.27   13.80
  -6   0   1  292.27   14.20
   5   0  -1  683.33   21.80
   5   0  -1  735.13   23.60
   5   0  -1  710.63   21.30
   5   0  -1  707.33   18.60
   5   0  -1  719.33   21.50
  -5   0   1  720.03   22.20
  -5   0   1  686.13   21.40
  -5   0   1  741.63   22.10
  -5   0   1  690.93   24.20
  -5   0   1  703.63   23.20
   4   0  -1   83.29    5.50
   4   0  -1   82.59    5.30
   4   0  -1   82.89    5.70
   4   0  -1   83.19    5.20
   4   0  -1   70.99    4.90
   4   0  -1   75.99    3.80
  -4   0   1   75.39    5.00
  -4   0   1   81.39    5.60
  -4   0   1   82.49    7.10
  -4   0   1   76.39    5.30
  -4   0   1   87.99    6.30
   3   0  -1 1547.45   37.20
   3   0  -1 1536.35   37.90
   3   0  -1 1521.65   39.70
   3   0  -1 1527.65   37.10
  -3   0   1 1582.94   37.70
  -3   0   1 1513.05   39.30
   2   0  -1 5638.54  185.68
  -2   0   1 5754.82  185.38
   1   0  -1  395.26   10.30
   1   0  -1  377.56    9.70
   1   0  -1  384.76    9.80
  -1   0   1  375.36    9.10
  -1   0   1  376.56    9.80
  -1   0  -1    2.90    0.80
  -1   0  -1    3.10    1.10
  -1   0  -1    2.20    1.20
  -1   0  -1    4.40    0.70
  -1   0  -1    2.50    1.20
   1   0   1    3.60    1.20
   1   0   1    2.40    1.20
   1   0   1    3.50    0.70
   1   0   1    3.40    1.00
  -2   0  -1  273.77    9.30
  -2   0  -1  256.67    6.80
  -2   0  -1  251.47    9.00
  -2   0  -1  242.38    8.50
  -2   0  -1  255.77    7.50
  -2   0  -1  259.47    8.70
   2   0   1  248.58    8.30
   2   0   1  250.27    7.60
   2   0   1  258.37    8.70
   2   0   1  243.48    6.60
  -3   0  -1  173.48    7.70
  -3   0  -1  176.88    8.40
  -3   0  -1  173.08    5.20
  -3   0  -1  182.18    8.70
   3   0   1  175.98    7.70
   3   0   1  187.08    7.00
   3   0   1  175.28    5.30
   3   0   1  189.88    7.90
   3   0   1  185.18    8.60
  -4   0  -1  499.55   19.30
  -4   0  -1  477.85   16.60
  -4   0  -1  470.25   15.90
  -4   0  -1  505.35   17.80
  -4   0  -1  492.85   17.00
   4   0   1  492.45   12.40
   4   0   1  487.05   15.10
   4   0   1  479.75   16.00
   4   0   1  512.45   16.50
   4   0   1  490.25   17.20
  -5   0  -1  200.08   12.50
  -5   0  -1  222.78   10.40
  -5   0  -1  231.38   12.10
  -5   0  -1  220.88   10.90
  -5   0  -1  220.18   11.30
   5   0   1  225.78   11.80
   5   0   1  223.98   10.30
   5   0   1  212.28    9.70
   5   0   1  223.78   10.50
  -6   0  -1    3.50    3.00
  -6   0  -1    3.40    2.90
  -6   0  -1    4.60    2.70
  -6   0  -1    0.90    3.40
  -6   0  -1    1.20    3.80
   6   0   1    1.70    2.20
   6   0   1    2.00    2.90
   6   0   1    0.30    2.50
   6   0   1    1.50    2.10
  -7   0  -1   43.70    7.30
  -7   0  -1   60.79    7.30
  -7   0  -1   60.99   10.00
  -7   0  -1   41.10    6.20
   7   0   1   62.79    6.50
   7   0   1   47.70    5.70
   7   0   1   53.59    6.00
  -8   0  -1   -6.40    3.50
  -8   0  -1   -2.70    2.60
  -8   0  -1    3.70    2.90
  -8   0  -1    3.30    3.60
   8   0   1    4.70    3.30
   8   0   1   -4.40    2.70
   8   0   1    2.70    3.60
   8   0   1    1.50    3.40
  -9   0  -1    6.50    3.90
  -9   0  -1   10.60    4.40
  -9   0  -1   13.40    4.30
   9   0   1    9.10    4.30
   9   0   1    2.00    3.30
   9   0   1    0.80    3.80
   9   0   1    0.50    3.50
  10  -1  -1   -0.90    2.90
  10  -1  -1   -6.90    4.30
  10  -1  -1   -0.80    3.00
  10  -1  -1    0.70    3.30
 -10   1   1    6.20    2.90
 -10   1   1    0.40    2.60
 -10   1   1   -5.90    2.90
   9  -1  -1    4.30    4.90
   9  -1  -1    1.40    2.90
   9  -1  -1    3.60    3.60
   9  -1  -1    5.80    4.30
   9  -1  -1    6.10    1.90
  -9   1   1   -5.10    4.90
  -9   1   1   14.90    6.00
  -9   1   1    6.90    3.60
  -9   1   1    9.40    4.40
   8  -1  -1   36.20    5.90
   8  -1  -1   35.80    3.80
   8  -1  -1   35.50    5.80
   8  -1  -1   36.80    6.70
   8  -1  -1   43.10    8.10
  -8   1   1   46.60    7.00
  -8   1   1   48.50    7.60
  -8   1   1   38.70    8.10
  -8   1   1   38.80    8.50
   7  -1  -1  104.49    7.60
   7  -1  -1  141.39   10.50
   7  -1  -1  130.59    9.00
   7  -1  -1  128.89    6.80
   7  -1  -1  136.69    8.80
  -7   1   1  135.69    9.40
  -7   1   1  134.99   10.40
  -7   1   1  117.39    8.40
  -7   1   1  119.09   10.70
   6  -1  -1   45.60    4.60
   6  -1  -1   52.39    5.90
   6  -1  -1   39.60    4.70
   6  -1  -1   50.89    7.20
   6  -1  -1   48.20    4.10
  -6   1   1   43.20    5.20
  -6   1   1   46.10    7.60
  -6   1   1   38.60    5.50
  -6   1   1   43.80    6.80
   5  -1  -1  129.79    8.30
   5  -1  -1  125.19    7.00
   5  -1  -1  135.29    8.00
   5  -1  -1  134.39    7.20
   5  -1  -1  125.09    6.10
  -5   1   1  119.19    6.90
  -5   1   1  143.89    9.60
  -5   1   1  131.39    8.70
  -5   1   1  142.19    7.80
  -5   1   1  143.79    8.80
   4  -1  -1  463.05   18.10
   4  -1  -1  463.45   14.50
   4  -1  -1  471.65   13.80
   4  -1  -1  488.45   15.90
   4  -1  -1  493.55   14.90
   4  -1  -1  479.05   16.30
  -4   1   1  476.85   16.50
  -4   1   1  468.75   15.30
  -4   1   1  474.15   15.10
  -4   1   1  466.75   17.30
  -4   1   1  506.35   14.40
   3  -1  -1  856.11   23.60
   3  -1  -1  992.00   24.50
   3  -1  -1  876.11   25.50
   3  -1  -1  896.51   24.20
   3  -1  -1  906.31   22.20
   3  -1  -1  823.22   22.30
  -3   1   1  855.11   26.90
  -3   1   1  875.31   22.90
  -3   1   1  878.21   23.50
  -3   1   1  914.71   21.80
  -3   1   1  869.21   24.20
   2  -1  -1    1.40    1.10
   2  -1  -1   -0.20    1.00
   2  -1  -1    0.00    2.00
   2  -1  -1   -0.20    1.50
   2  -1  -1    1.10    0.50
   2  -1  -1    0.90    1.50
  -2   1   1    1.80    0.90
  -2   1   1    2.40    1.60
  -2   1   1    1.10    1.30
  -2   1   1    3.90    2.20
  -2   1   1    2.00    1.20
   1  -1  -1  384.96   10.20
   1  -1  -1  430.86   10.80
   1  -1  -1  406.66   10.10
   1  -1  -1  404.66   10.20
   1  -1  -1  391.56    9.70
   1  -1  -1  391.66   11.00
  -1   1   1  391.66   10.60
  -1   1   1  398.86   10.10
  -1   1   1  382.16   10.90
  -1   1   1  393.06   10.00
   0  -1  -1   39.20    2.50
   0  -1  -1   40.10    2.60
   0  -1  -1   35.70    2.40
   0  -1  -1   41.30    1.90
   0   1   1   42.50    2.60
  -1  -1  -1  121.89    4.50
  -1  -1  -1  118.79    4.30
  -1  -1  -1  124.09    4.10
  -1  -1  -1  119.59    5.60
   1   1   1  128.19    4.40
   1   1   1  111.69    4.60
   1   1   1  124.39    4.10
   1   1   1  119.49    4.70
  -2  -1  -1   96.09    4.40
  -2  -1  -1   98.19    4.30
  -2  -1  -1  111.29    7.10
  -2  -1  -1   94.69    4.90
  -2  -1  -1  101.69    4.70
  -2  -1  -1   98.89    4.90
   2   1   1   93.79    4.50
   2   1   1  111.79    5.90
   2   1   1   95.59    4.60
   2   1   1   94.89    7.20
  -3  -1  -1  144.19    6.10
  -3  -1  -1  143.29    6.20
  -3  -1  -1  154.78    7.50
  -3  -1  -1  150.08    8.00
  -3  -1  -1  148.39    6.60
  -3  -1  -1  152.08    7.50
   3   1   1  141.59    6.90
   3   1   1  154.48    6.90
   3   1   1  145.59    6.70
  -4  -1  -1  348.07   11.60
  -4  -1  -1  342.77   11.00
  -4  -1  -1  362.96   14.60
  -4  -1  -1  323.57   12.10
  -4  -1  -1  352.56   13.40
  -4  -1  -1  349.96   13.80
   4   1   1  340.97   13.40
   4   1   1  349.87   13.10
   4   1   1  341.27   12.40
   4   1   1  344.47   12.40
  -5  -1  -1    0.50    1.40
  -5  -1  -1   -1.30    2.60
  -5  -1  -1    0.60    2.60
  -5  -1  -1    1.80    2.20
  -5  -1  -1    2.30    2.20
  -5  -1  -1    1.00    1.50
   5   1   1    0.80    2.70
   5   1   1    4.20    2.30
   5   1   1    1.80    2.40
   5   1   1    0.40    2.10
  -6  -1  -1  166.48   11.00
  -6  -1  -1  157.38   10.80
  -6  -1  -1  145.99    8.80
  -6  -1  -1  161.28   10.10
  -6  -1  -1  136.09   11.30
   6   1   1  165.98    9.60
   6   1   1  134.79    9.30
   6   1   1  137.39    8.80
   6   1   1  146.09   10.50
  -7  -1  -1   51.19    8.00
  -7  -1  -1   53.89    9.40
  -7  -1  -1   44.80    5.70
  -7  -1  -1   46.50    7.70
  -7  -1  -1   55.29    7.90
   7   1   1   37.70    5.90
   7   1   1   44.20    7.40
   7   1   1   55.79    7.50
   7   1   1   46.60    5.90
  -8  -1  -1  108.99    9.70
  -8  -1  -1   94.09    8.20
  -8  -1  -1   96.89    9.80
  -8  -1  -1   91.89   10.50
  -8  -1  -1  105.29   11.80
   8   1   1   99.89    9.00
   8   1   1   99.09    8.90
   8   1   1   89.79    8.80
   8   1   1   97.69   10.20
  -9  -1  -1   52.39    7.60
   9   1   1   48.60    7.90
   9   1   1   66.09   16.20
  10  -2  -1  -10.50    3.60
  10  -2  -1   -1.70    3.40
  10  -2  -1    3.90    1.50
  10  -2  -1   -2.60    4.60
  10  -2  -1   -0.60    3.30
 -10   2   1    7.00    4.20
 -10   2   1   -8.50    3.20
 -10   2   1    5.10    2.50
 -10   2   1   -7.50    4.00
   9  -2  -1    3.30    4.30
   9  -2  -1    0.60    3.10
   9  -2  -1   18.30    6.00
   9  -2  -1    4.40    2.20
   9  -2  -1    4.30    3.60
  -9   2   1    6.50    6.00
  -9   2   1   11.60    4.40
  -9   2   1    9.20    4.40
  -9   2   1    5.80    3.20
   8  -2  -1   -0.50    2.30
   8  -2  -1    0.00    2.60
   8  -2  -1    2.50    2.20
   8  -2  -1   -2.80    1.80
   8  -2  -1   -2.50    3.40
  -8   2   1   -3.20    4.20
  -8   2   1    0.10    3.70
  -8   2   1    2.10    2.80
  -8   2   1   -0.40    2.30
   7  -2  -1    1.90    2.10
   7  -2  -1    2.00    3.80
   7  -2  -1    3.80    2.50
   7  -2  -1    1.00    2.50
   7  -2  -1    6.20    3.10
  -7   2   1    2.80    4.20
  -7   2   1    1.40    2.40
  -7   2   1    1.10    2.40
   6  -2  -1   10.90    3.90
   6  -2  -1   11.20    2.80
   6  -2  -1   12.20    4.00
   6  -2  -1    6.30    2.50
   6  -2  -1    6.10    2.70
  -6   2   1   10.90    3.60
  -6   2   1   12.00    3.40
  -6   2   1    9.50    3.50
  -6   2   1    8.80    4.20
   5  -2  -1    2.30    2.60
   5  -2  -1    3.30    2.10
   5  -2  -1    5.00    2.60
   5  -2  -1    2.40    1.80
   5  -2  -1    3.70    1.90
   5  -2  -1    7.20    2.60
  -5   2   1    3.30    2.10
  -5   2   1    4.50    2.90
  -5   2   1    1.90    2.20
  -5   2   1    1.70    1.50
  -5   2   1    0.60    1.60
   4  -2  -1  368.46   12.00
   4  -2  -1  355.66   13.80
   4  -2  -1  362.96   12.10
   4  -2  -1  349.77   15.00
   4  -2  -1  348.37   14.80
  -4   2   1  364.66   12.70
  -4   2   1  385.46   14.30
  -4   2   1  362.76   14.90
  -4   2   1  368.86   10.40
  -4   2   1  361.96   13.10
   3  -2  -1 1097.99   29.30
   3  -2  -1 1118.89   28.10
   3  -2  -1 1098.69   29.70
   3  -2  -1 1157.58   31.50
   3  -2  -1 1199.78   27.10
   3  -2  -1 1152.38   28.50
  -3   2   1 1112.49   30.00
  -3   2   1 1094.69   27.70
  -3   2   1 1138.19   30.80
  -3   2   1 1120.89   29.10
  -3   2   1 1108.69   28.70
   2  -2  -1  175.78    6.30
   2  -2  -1  190.28    6.90
   2  -2  -1  188.78    9.10
   2  -2  -1  199.88    8.40
   2  -2  -1  188.88    6.50
  -2   2   1  179.78    6.50
  -2   2   1  181.28    6.70
  -2   2   1  184.48    7.10
  -2   2   1  191.58    7.80
  -2   2   1  179.58    6.60
   1  -2  -1  627.84   16.10
   1  -2  -1  621.74   15.50
   1  -2  -1  621.04   15.60
   1  -2  -1  616.54   14.60
   1  -2  -1  640.44   16.90
   1  -2  -1  623.84   16.50
   1  -2  -1  604.84   15.60
  -1   2   1  641.54   15.50
  -1   2   1  604.64   15.80
  -1   2   1  617.64   15.70
  -1   2   1  612.54   15.30
  -1   2   1  629.74   14.60
   0  -2  -1  678.53   17.30
   0  -2  -1  709.13   18.80
   0  -2  -1  704.63   19.00
   0  -2  -1  697.53   18.00
   0   2   1  725.33   18.70
  -1  -2  -1  791.12   20.60
  -1  -2  -1  817.72   20.50
  -1  -2  -1  756.62   18.60
  -1  -2  -1  786.12   21.90
  -1  -2  -1  756.72   18.60
  -1  -2  -1  807.02   21.40
   1   2   1  757.62   20.80
   1   2   1  785.82   21.70
   1   2   1  799.22   18.60
  -2  -2  -1    7.30    1.70
  -2  -2  -1    6.30    3.10
  -2  -2  -1    6.20    0.80
  -2  -2  -1    9.30    2.60
  -2  -2  -1    5.90    1.90
  -2  -2  -1    8.30    1.90
  -2  -2  -1    6.80    2.20
   2   2   1    4.60    2.10
   2   2   1    7.30    2.10
   2   2   1    7.20    1.90
   2   2   1    6.50    1.60
  -3  -2  -1  230.38    8.80
  -3  -2  -1  256.97   11.80
  -3  -2  -1  238.08    9.60
  -3  -2  -1  223.88    8.30
  -3  -2  -1  240.58    9.50
  -3  -2  -1  235.58    9.30
   3   2   1  237.58    8.60
   3   2   1  217.48    9.50
   3   2   1  224.18    9.70
   3   2   1  233.98    9.20
  -4  -2  -1  253.27    9.90
  -4  -2  -1  266.87   13.20
  -4  -2  -1  269.97   10.20
  -4  -2  -1  249.58   10.10
  -4  -2  -1  274.07   11.60
  -4  -2  -1  271.97   11.50
   4   2   1  268.77   13.00
   4   2   1  272.57   10.40
   4   2   1  274.07   11.70
   4   2   1  250.17   11.00
  -5  -2  -1   19.80    3.90
  -5  -2  -1   13.70    4.50
  -5  -2  -1   11.40    2.60
  -5  -2  -1   10.80    2.50
  -5  -2  -1   11.30    4.40
  -5  -2  -1   14.90    3.30
  -5  -2  -1   11.20    3.50
   5   2   1   15.40    3.90
   5   2   1   12.90    3.50
   5   2   1   11.70    3.40
  -6  -2  -1  172.88    9.50
  -6  -2  -1  187.68   11.70
  -6  -2  -1  189.68   11.10
  -6  -2  -1  190.08   13.00
  -6  -2  -1  185.88    9.20
  -6  -2  -1  187.88   12.90
   6   2   1  173.68    9.80
   6   2   1  188.78   10.80
   6   2   1  179.98   11.30
   6   2   1  168.58   10.80
  -7  -2  -1   10.20    4.10
  -7  -2  -1    9.30    3.50
  -7  -2  -1   11.30    5.50
  -7  -2  -1   13.40    5.40
  -7  -2  -1    8.00    3.70
   7   2   1    4.30    3.10
   7   2   1   11.80    4.20
   7   2   1   13.90    4.50
   7   2   1   11.60    4.00
  -8  -2  -1   18.50    4.70
  -8  -2  -1   24.90    5.70
  -8  -2  -1   32.30    6.80
  -8  -2  -1   34.20    7.80
   8   2   1   19.30    5.30
   8   2   1   30.90    7.00
   8   2   1   21.00    5.50
   8   2   1   20.00    5.70
  10  -3  -1   36.70    7.30
  10  -3  -1   42.70    5.40
  10  -3  -1   32.50    6.90
  10  -3  -1   29.20    6.80
  10  -3  -1   28.70    8.40
 -10   3   1   18.90    5.30
 -10   3   1   28.00    7.30
 -10   3   1   49.99    8.40
 -10   3   1   27.30   10.00
   9  -3  -1   14.10    5.40
   9  -3  -1    7.70    3.30
   9  -3  -1    5.70    3.80
   9  -3  -1   16.60    4.50
   9  -3  -1   17.10    4.60
  -9   3   1   18.20    5.80
  -9   3   1   13.20    7.20
  -9   3   1   12.90    4.20
  -9   3   1   12.20    4.60
   8  -3  -1  156.58    9.20
   8  -3  -1  150.88   12.40
   8  -3  -1  159.88    9.90
   8  -3  -1  150.48    9.60
  -8   3   1  173.08   11.80
  -8   3   1  171.58   13.50
  -8   3   1  152.58   13.50
  -8   3   1  164.58   11.10
   7  -3  -1   74.89    7.80
   7  -3  -1   78.39    6.40
   7  -3  -1   80.49    6.70
   7  -3  -1   75.79    8.90
   7  -3  -1   83.39    6.60
  -7   3   1   80.19    7.70
  -7   3   1   75.79    8.90
  -7   3   1   77.19    7.40
  -7   3   1   87.09   10.10
   6  -3  -1   29.10    4.40
   6  -3  -1   29.70    5.80
   6  -3  -1   28.30    4.50
   6  -3  -1   28.80    5.10
   6  -3  -1   26.30    4.00
  -6   3   1   34.90    6.60
  -6   3   1   34.80    6.60
  -6   3   1   25.30    4.60
  -6   3   1   28.30    5.20
   5  -3  -1  315.67   14.40
   5  -3  -1  327.57   12.40
   5  -3  -1  306.27   13.20
   5  -3  -1  326.67   12.10
   5  -3  -1  330.47   16.10
  -5   3   1  344.37   15.00
  -5   3   1  320.67   13.00
  -5   3   1  315.87   13.00
  -5   3   1  328.97   15.30
   4  -3  -1  446.46   16.00
   4  -3  -1  425.36   14.20
   4  -3  -1  408.86   17.10
   4  -3  -1  415.96   13.60
   4  -3  -1  414.16   11.90
   4  -3  -1  406.06   14.70
  -4   3   1  437.96   14.90
  -4   3   1  400.96   14.40
  -4   3   1  398.36   15.60
  -4   3   1  427.36   16.50
  -4   3   1  397.16   13.00
   3  -3  -1  273.87   10.30
   3  -3  -1  260.17    9.50
   3  -3  -1  282.37   11.10
   3  -3  -1  278.07    9.30
   3  -3  -1  268.97   12.00
  -3   3   1  259.97   10.10
  -3   3   1  267.07   11.50
  -3   3   1  257.57    9.40
  -3   3   1  277.87   11.20
  -3   3   1  269.37   10.10
   2  -3  -1   28.40    3.20
   2  -3  -1   30.70    3.00
   2  -3  -1   28.40    3.30
   2  -3  -1   27.50    2.90
   2  -3  -1   22.90    2.70
   2  -3  -1   24.90    3.10
  -2   3   1   26.60    1.80
  -2   3   1   28.90    3.40
  -2   3   1   28.00    1.50
   1  -3  -1  142.29    4.50
   1  -3  -1  160.78    6.30
   1  -3  -1  142.79    5.30
   1  -3  -1  146.49    5.60
   1  -3  -1  150.38    6.20
  -1   3   1  147.09    5.80
  -1   3   1  140.79    5.90
  -1   3   1  143.99    5.80
  -1   3   1  147.19    5.20
  -1   3   1  142.29    5.60
   0  -3  -1   21.90    3.30
   0  -3  -1   19.00    2.20
   0  -3  -1   20.30    2.50
   0  -3  -1   20.70    1.60
   0  -3  -1   20.80    1.40
   0  -3  -1   18.90    3.00
   0   3   1   20.70    3.00
   0   3   1   18.30    1.30
   0   3   1   19.90    1.30
   0   3   1   19.80    2.00
  -1  -3  -1  339.57    8.90
  -1  -3  -1  326.17   11.70
  -1  -3  -1  323.27    9.70
  -1  -3  -1  343.07   11.00
  -1  -3  -1  339.67   12.10
  -1  -3  -1  332.97    8.70
  -1  -3  -1  320.67   12.70
   1   3   1  338.97   12.20
   1   3   1  326.97   12.30
   1   3   1  339.67    8.60
  -2  -3  -1   37.60    4.10
  -2  -3  -1   45.50    4.70
  -2  -3  -1   38.50    2.40
  -2  -3  -1   38.50    4.00
  -2  -3  -1   38.10    5.60
  -2  -3  -1   50.49    3.30
  -2  -3  -1   38.70    2.70
   2   3   1   33.40    4.80
   2   3   1   37.00    4.30
   2   3   1   38.00    2.80
   2   3   1   34.80    2.80
  -3  -3  -1  167.58    7.90
  -3  -3  -1  169.68    7.60
  -3  -3  -1  159.38    6.50
  -3  -3  -1  165.58   10.00
  -3  -3  -1  156.78    8.30
  -3  -3  -1  175.98    8.50
   3   3   1  164.78    7.20
   3   3   1  169.98    8.70
   3   3   1  169.98    6.90
   3   3   1  159.48    8.50
  -4  -3  -1  440.46   15.50
  -4  -3  -1  443.66   16.20
  -4  -3  -1  427.06   14.70
  -4  -3  -1  454.85   15.70
  -4  -3  -1  458.55   19.10
  -4  -3  -1  398.16   13.60
   4   3   1  423.66   15.20
   4   3   1  439.76   14.40
   4   3   1  410.96   16.10
   4   3   1  427.06   16.40
  -5  -3  -1   69.99    8.40
  -5  -3  -1   69.99    7.60
  -5  -3  -1   68.79    5.30
  -5  -3  -1   75.59    6.60
  -5  -3  -1   78.99    5.80
  -5  -3  -1   64.69    5.70
  -5  -3  -1   64.29    6.30
   5   3   1   75.89    6.80
   5   3   1   69.29    6.50
   5   3   1   64.79    9.00
  -6  -3  -1   12.10    4.50
  -6  -3  -1   13.50    4.10
  -6  -3  -1    9.00    2.80
  -6  -3  -1   11.40    3.10
  -6  -3  -1   14.10    5.10
  -6  -3  -1   15.70    5.10
  -6  -3  -1   14.30    3.40
   6   3   1   13.60    3.80
   6   3   1   14.90    3.90
   6   3   1   12.80    4.40
   6   3   1   13.80    4.50
  -7  -3  -1   -1.00    2.90
  -7  -3  -1   -0.20    3.30
  -7  -3  -1   -2.10    1.50
  -7  -3  -1   -0.10    2.90
  -7  -3  -1   -5.40    3.60
   7   3   1    2.20    3.00
   7   3   1    1.00    3.30
   7   3   1   -0.50    2.70
   7   3   1    1.50    2.60
  -8  -3  -1   -0.60    2.40
  -8  -3  -1   -3.60    3.30
  -8  -3  -1    2.90    2.80
  -8  -3  -1    6.70    2.80
   8   3   1   -2.90    2.40
   8   3   1   -3.00    2.90
  10  -4  -1   58.49   11.50
  10  -4  -1   65.79    7.80
  10  -4  -1   72.29    7.90
  10  -4  -1   66.39   10.40
 -10   4   1   51.29    8.90
 -10   4   1   55.79    8.80
 -10   4   1   46.20    9.60
 -10   4   1   53.99   12.40
 -10   4   1   64.59    7.70
   9  -4  -1   25.40    6.10
   9  -4  -1   20.30    4.50
   9  -4  -1   30.60    7.20
   9  -4  -1   26.80    5.70
   9  -4  -1   17.60    4.00
  -9   4   1   14.20    6.90
  -9   4   1   29.60    6.50
   8  -4  -1   19.30    4.50
   8  -4  -1   20.70    4.50
   8  -4  -1   16.90    3.80
   8  -4  -1   16.20    5.30
   8  -4  -1   10.60    4.00
  -8   4   1   26.00    6.90
  -8   4   1   27.00    6.50
  -8   4   1   22.70    5.00
  -8   4   1   20.30    5.30
   7  -4  -1  306.27   13.60
   7  -4  -1  299.17   13.30
   7  -4  -1  296.07   15.10
   7  -4  -1  307.37   13.30
   7  -4  -1  297.17   16.60
  -7   4   1  277.47   14.20
  -7   4   1  285.07   17.00
  -7   4   1  317.87   15.40
  -7   4   1  311.97   17.10
   6  -4  -1  495.75   18.00
   6  -4  -1  489.95   19.30
   6  -4  -1  504.15   21.30
   6  -4  -1  496.75   17.50
  -6   4   1  498.45   21.50
  -6   4   1  520.75   21.60
  -6   4   1  500.85   19.00
  -6   4   1  511.85   19.30
   5  -4  -1   17.00    4.70
   5  -4  -1   21.00    5.00
   5  -4  -1   19.40    3.50
   5  -4  -1   19.80    2.50
   5  -4  -1   24.50    4.70
   5  -4  -1   22.10    4.10
  -5   4   1   17.60    4.40
  -5   4   1   24.10    4.40
  -5   4   1   24.40    5.30
  -5   4   1   18.80    4.00
  -5   4   1   19.00    3.20
   4  -4  -1  232.18    9.80
   4  -4  -1  246.08   11.60
   4  -4  -1  255.07   12.80
   4  -4  -1  254.37    9.30
   4  -4  -1  243.98   10.60
   4  -4  -1  225.58   10.70
  -4   4   1  251.97   11.80
  -4   4   1  243.98   10.70
  -4   4   1  254.27   12.30
  -4   4   1  257.07   10.90
  -4   4   1  242.78    9.70
   3  -4  -1  119.99    7.50
   3  -4  -1  119.89    6.90
   3  -4  -1  108.29    7.80
   3  -4  -1  110.19    7.10
   3  -4  -1  108.39    6.30
   3  -4  -1  112.09    6.40
  -3   4   1  110.29    7.10
  -3   4   1  111.19    6.90
  -3   4   1  100.59    6.30
  -3   4   1  104.19    6.10
  -3   4   1  110.39    3.90
   2  -4  -1   10.60    2.60
   2  -4  -1   13.40    3.30
   2  -4  -1   15.10    2.80
   2  -4  -1   16.00    3.00
  -2   4   1   18.20    3.20
  -2   4   1   16.60    2.50
  -2   4   1   19.10    3.30
  -2   4   1   13.20    2.60
   1  -4  -1   63.29    4.40
   1  -4  -1   57.89    2.80
   1  -4  -1   54.49    4.50
   1  -4  -1   59.29    3.90
   1  -4  -1   58.39    3.60
  -1   4   1   52.19    3.70
  -1   4   1   59.59    4.20
  -1   4   1   57.09    4.20
  -1   4   1   52.29    3.90
  -1   4   1   55.39    3.40
   0  -4  -1  112.69    5.80
   0  -4  -1  129.89    7.70
   0  -4  -1  117.39    7.10
   0  -4  -1  120.09    5.50
   0  -4  -1  114.89    4.30
   0  -4  -1  118.59    4.40
   0   4   1  119.99    6.70
   0   4   1  115.69    5.40
   0   4   1  122.69    4.10
   0   4   1  116.79    4.30
  -1  -4  -1  130.89    4.90
  -1  -4  -1  133.99    6.90
  -1  -4  -1  139.39    7.70
  -1  -4  -1  140.89    8.40
  -1  -4  -1  121.09    6.20
  -1  -4  -1  139.69    4.50
   1   4   1  134.49    4.20
   1   4   1  123.89    7.90
   1   4   1  126.89    4.80
   1   4   1  137.59    8.00
  -2  -4  -1   45.00    4.60
  -2  -4  -1   48.00    3.20
  -2  -4  -1   53.89    5.70
  -2  -4  -1   46.50    3.10
  -2  -4  -1   49.99    3.20
  -2  -4  -1   50.19    4.60
  -2  -4  -1   53.69    4.90
   2   4   1   47.50    3.20
   2   4   1   51.39    3.10
   2   4   1   49.99    5.10
   2   4   1   48.30    5.50
  -3  -4  -1   31.30    4.60
  -3  -4  -1   31.60    3.10
  -3  -4  -1   32.90    6.00
  -3  -4  -1   32.20    1.70
  -3  -4  -1   41.70    3.60
  -3  -4  -1   29.20    4.10
  -3  -4  -1   32.90    4.80
   3   4   1   29.90    3.30
   3   4   1   24.30    4.30
   3   4   1   35.90    3.20
   3   4   1   32.60    5.20
  -4  -4  -1   53.39    5.00
  -4  -4  -1   53.49    4.40
  -4  -4  -1   58.29    7.10
  -4  -4  -1   52.09    5.10
  -4  -4  -1   52.99    5.30
  -4  -4  -1   54.99    5.70
   4   4   1   52.39    6.00
   4   4   1   52.19    4.60
   4   4   1   55.09    5.00
  -5  -4  -1   36.10    5.40
  -5  -4  -1   36.90    4.90
  -5  -4  -1   36.50    5.90
  -5  -4  -1   32.90    6.10
  -5  -4  -1   29.70    5.00
  -5  -4  -1   30.50    3.80
  -5  -4  -1   35.10    7.10
   5   4   1   39.90    6.10
   5   4   1   36.80    5.00
   5   4   1   29.90    5.00
  -6  -4  -1   38.00    6.90
  -6  -4  -1   36.90    5.90
  -6  -4  -1   34.90    6.00
  -6  -4  -1   31.50    4.80
  -6  -4  -1   31.80    7.50
  -6  -4  -1   26.10    4.60
   6   4   1   39.40    6.60
   6   4   1   32.60    5.00
   6   4   1   27.00    5.60
  -7  -4  -1    8.40    4.80
  -7  -4  -1   -0.50    1.90
  -7  -4  -1    2.40    3.10
  -7  -4  -1   -2.30    1.50
  -7  -4  -1   -0.10    2.60
   7   4   1   -2.70    2.60
   7   4   1    2.40    3.20
   7   4   1   -0.80    2.70
  10  -5  -1   -4.00    4.90
  10  -5  -1   -5.60    3.00
  10  -5  -1   -5.60    4.60
  10  -5  -1   -4.90    2.50
  10  -5  -1   -0.30    3.30
 -10   5   1   10.30    3.80
 -10   5   1    4.50    4.50
 -10   5   1   -1.30    2.70
   9  -5  -1   47.10    6.80
   9  -5  -1   40.50    6.50
   9  -5  -1   42.70    7.60
   9  -5  -1   53.69   10.40
   9  -5  -1   49.50    6.90
  -9   5   1   35.30    9.60
  -9   5   1   42.30    7.10
  -9   5   1   46.30    8.10
  -9   5   1   50.69    9.90
  -9   5   1   33.10    6.40
   8  -5  -1   18.10    4.40
   8  -5  -1   16.70    6.10
   8  -5  -1   19.90    4.70
   8  -5  -1   23.00    5.50
   8  -5  -1   16.30    7.10
  -8   5   1   19.50    5.20
  -8   5   1   19.80    6.40
  -8   5   1   14.10    4.30
  -8   5   1   20.20    6.50
   7  -5  -1    3.30    3.30
   7  -5  -1    4.10    2.70
   7  -5  -1    6.60    3.00
   7  -5  -1    0.70    2.40
  -7   5   1    7.20    3.60
  -7   5   1    5.80    4.50
  -7   5   1   -2.30    2.80
  -7   5   1    1.60    3.20
   6  -5  -1   81.69    4.80
   6  -5  -1   83.19    7.80
   6  -5  -1   79.19    6.50
   6  -5  -1   92.39    9.30
   6  -5  -1   77.19    7.00
   6  -5  -1   99.29    9.20
  -6   5   1   84.49    7.70
  -6   5   1   80.39    7.30
  -6   5   1  100.99    9.10
  -6   5   1   95.39    8.60
   5  -5  -1   11.30    2.50
   5  -5  -1   21.60    4.30
   5  -5  -1    9.70    3.10
   5  -5  -1   18.40    4.40
   5  -5  -1   14.40    5.00
   5  -5  -1    8.90    3.60
  -5   5   1   17.40    4.30
  -5   5   1   13.70    4.00
  -5   5   1   13.90    4.60
  -5   5   1    8.80    2.60
  -5   5   1   19.60    4.20
   4  -5  -1    2.00    1.90
   4  -5  -1    7.90    3.00
   4  -5  -1    0.60    1.90
   4  -5  -1    2.50    3.00
   4  -5  -1   -0.10    1.50
   4  -5  -1    1.60    2.20
  -4   5   1    3.90    2.00
  -4   5   1    3.10    2.40
  -4   5   1    3.60    0.70
  -4   5   1    2.90    2.20
  -4   5   1    1.90    2.80
  -4   5   1    0.80    0.90
   3  -5  -1    9.50    3.00
   3  -5  -1   11.10    2.80
   3  -5  -1   14.90    3.70
   3  -5  -1   11.50    3.00
   3  -5  -1   12.50    3.70
   3  -5  -1    8.60    2.60
  -3   5   1    9.50    2.80
  -3   5   1   16.60    3.70
  -3   5   1    7.80    3.00
  -3   5   1   11.10    1.90
  -3   5   1    8.70    2.30
   2  -5  -1   13.40    3.10
   2  -5  -1   11.20    3.20
   2  -5  -1   11.80    2.80
   2  -5  -1   14.30    3.40
  -2   5   1    9.80    2.80
  -2   5   1   13.40    2.80
  -2   5   1   10.70    2.90
  -2   5   1   13.20    2.70
  -2   5   1   14.60    3.20
   1  -5  -1  264.77    8.40
   1  -5  -1  289.07   10.50
   1  -5  -1  269.47   10.60
   1  -5  -1  273.67    9.30
  -1   5   1  284.97   10.30
  -1   5   1  273.97    9.60
  -1   5   1  273.57    9.10
  -1   5   1  256.07   10.60
  -1   5   1  270.27   10.00
   0  -5  -1  500.85   18.30
   0  -5  -1  493.55   14.50
   0  -5  -1  500.15   18.30
   0  -5  -1  504.85   13.30
   0  -5  -1  516.05   16.00
   0  -5  -1  512.85   14.80
   0   5   1  503.65   13.40
   0   5   1  514.55   13.10
   0   5   1  520.85   17.60
   0   5   1  502.85   15.00
  -1  -5  -1  434.06   17.50
  -1  -5  -1  430.06   16.20
  -1  -5  -1  425.36   13.40
  -1  -5  -1  413.76   11.00
  -1  -5  -1  421.16   11.90
  -1  -5  -1  424.56   14.80
  -1  -5  -1  435.56   13.70
   1   5   1  420.26   10.80
   1   5   1  446.66   13.00
   1   5   1  432.76   16.50
  -2  -5  -1  177.18   11.10
  -2  -5  -1  169.58    9.90
  -2  -5  -1  186.88    6.60
  -2  -5  -1  172.78    6.80
  -2  -5  -1  171.18    7.10
  -2  -5  -1  187.98    9.20
  -2  -5  -1  184.08    9.80
   2   5   1  166.28   10.00
   2   5   1  184.38    6.30
   2   5   1  170.18    6.70
   2   5   1  181.68   10.20
  -3  -5  -1  451.05   14.10
  -3  -5  -1  446.86   16.80
  -3  -5  -1  460.45   20.40
  -3  -5  -1  449.36   16.60
  -3  -5  -1  440.96   17.90
  -3  -5  -1  451.55   14.00
  -3  -5  -1  440.66   12.30
   3   5   1  441.56   14.00
   3   5   1  465.45   14.10
   3   5   1  472.55   19.40
   3   5   1  462.45   18.50
  -4  -5  -1   63.09    5.60
  -4  -5  -1   60.29    5.70
  -4  -5  -1   52.19    6.00
  -4  -5  -1   60.99    8.90
  -4  -5  -1   50.99    5.90
  -4  -5  -1   55.79    5.00
   4   5   1   60.29    4.90
   4   5   1   51.29    4.80
   4   5   1   55.99    6.70
  -5  -5  -1   53.89    9.20
  -5  -5  -1   68.89    6.20
  -5  -5  -1   64.39    7.10
  -5  -5  -1   68.89    6.90
  -5  -5  -1   70.29    7.30
   5   5   1   65.29    7.20
   5   5   1   59.19    5.80
   5   5   1   69.59    5.70
  -6  -5  -1   74.39    7.90
  -6  -5  -1   76.29    7.40
  -6  -5  -1   74.29    7.90
  -6  -5  -1   69.59    6.90
  -6  -5  -1   81.19    6.90
   6   5   1   81.19    6.50
   6   5   1   91.39    8.70
   6   5   1   67.99    6.80
  -7  -5  -1    0.50    2.10
  -7  -5  -1    4.40    3.40
  -7  -5  -1    3.30    2.80
  -7  -5  -1    7.30    4.10
  -7  -5  -1   -0.50    4.00
   7   5   1    3.70    3.20
   7   5   1    1.00    2.70
   7   5   1    6.10    3.30
  10  -6  -1    9.10    3.90
  10  -6  -1   -3.80    2.80
  10  -6  -1    6.60    3.30
  10  -6  -1   -5.30    4.90
  10  -6  -1    1.10    3.70
 -10   6   1   -3.90    2.10
 -10   6   1   -1.60    2.90
 -10   6   1   11.60    5.90
 -10   6   1    9.80    3.50
   9  -6  -1   10.40    4.30
   9  -6  -1   10.50    3.90
   9  -6  -1   10.00    5.50
   9  -6  -1   10.30    4.00
  -9   6   1   13.80    4.40
  -9   6   1   15.50    5.90
  -9   6   1   16.90    5.00
  -9   6   1   12.00    8.20
  -9   6   1   10.40    3.70
   8  -6  -1   22.10    5.40
   8  -6  -1   20.10    4.70
   8  -6  -1   19.50    4.70
   8  -6  -1   12.70    3.60
   8  -6  -1   18.60    5.70
  -8   6   1   13.60    6.00
  -8   6   1   15.60    5.20
  -8   6   1   14.50    3.80
  -8   6   1   17.20    5.30
  -8   6   1   22.20    5.50
   7  -6  -1   -0.10    2.30
   7  -6  -1    1.30    2.70
   7  -6  -1    0.60    2.20
   7  -6  -1   -1.30    2.90
  -7   6   1    4.50    3.60
  -7   6   1    1.70    2.10
  -7   6   1    1.30    4.20
  -7   6   1   -1.90    3.10
   6  -6  -1  429.36   24.10
   6  -6  -1  440.66   20.00
   6  -6  -1  417.76   18.00
   6  -6  -1  459.25   14.90
   6  -6  -1  382.06   15.70
   6  -6  -1  450.45   18.10
  -6   6   1  421.86   19.70
  -6   6   1  386.36   19.20
  -6   6   1  401.56   17.20
  -6   6   1  412.16   14.90
  -6   6   1  386.56   15.40
   5  -6  -1   11.90    4.10
   5  -6  -1    8.20    3.10
   5  -6  -1    9.00    3.60
   5  -6  -1    9.90    4.40
   5  -6  -1    7.60    3.90
   5  -6  -1    9.70    2.80
  -5   6   1    7.50    1.80
  -5   6   1    6.60    2.40
  -5   6   1   12.10    4.50
  -5   6   1    9.70    4.90
  -5   6   1   12.10    3.60
   4  -6  -1   16.20    3.80
   4  -6  -1   14.70    3.40
   4  -6  -1   21.20    4.30
   4  -6  -1   16.90    4.20
   4  -6  -1   16.40    4.50
   4  -6  -1   14.50    3.80
  -4   6   1   19.00    4.40
  -4   6   1   20.80    3.70
  -4   6   1   20.00    4.60
  -4   6   1   14.80    1.80
  -4   6   1   19.80    3.90
   3  -6  -1    2.10    2.80
   3  -6  -1    2.80    2.10
   3  -6  -1    0.80    2.20
   3  -6  -1    0.40    2.30
   3  -6  -1    1.50    2.10
  -3   6   1    4.70    2.60
  -3   6   1    0.80    1.80
  -3   6   1    0.50    2.00
  -3   6   1    0.70    1.60
   2  -6  -1   -0.20    1.40
   2  -6  -1    0.30    2.30
   2  -6  -1    1.40    2.20
   2  -6  -1   -1.30    1.70
  -2   6   1   -0.90    1.60
  -2   6   1    1.50    1.80
  -2   6   1   -0.60    1.50
  -2   6   1    3.60    2.30
  -2   6   1   -1.40    1.50
   1  -6  -1  335.47   15.40
   1  -6  -1  342.37   11.40
   1  -6  -1  350.36   11.90
   1  -6  -1  362.36   13.60
   1  -6  -1  344.57   10.80
   1  -6  -1  359.16   12.50
  -1   6   1  356.26   13.50
  -1   6   1  345.97   11.20
  -1   6   1  348.97   11.60
  -1   6   1  343.47   12.30
  -1   6   1  340.47   12.10
   0  -6  -1  170.58    8.50
   0  -6  -1  192.08   10.20
   0  -6  -1  175.68   10.50
   0  -6  -1  175.08    6.60
   0  -6  -1  168.98    6.10
   0   6   1  174.08    9.50
   0   6   1  181.18    7.80
   0   6   1  171.18    6.30
   0   6   1  173.48    5.90
  -1  -6  -1   71.29    5.30
  -1  -6  -1   76.89    6.00
  -1  -6  -1   81.39    7.00
  -1  -6  -1   71.49    3.80
  -1  -6  -1   76.09    5.40
  -1  -6  -1   77.29    3.30
   1   6   1   84.29    4.70
   1   6   1   80.99    3.20
   1   6   1   73.89    3.80
   1   6   1   81.29    7.10
  -2  -6  -1  210.48    7.00
  -2  -6  -1  200.08   10.20
  -2  -6  -1  211.28   12.90
  -2  -6  -1  192.18    7.50
  -2  -6  -1  198.58   11.30
  -2  -6  -1  197.58    8.40
  -2  -6  -1  193.98   10.80
  -2  -6  -1  182.88    8.40
   2   6   1  181.88    7.20
   2   6   1  202.88    6.70
   2   6   1  199.38   11.60
   2   6   1  192.58   11.40
  -3  -6  -1   -0.60    2.00
  -3  -6  -1    1.60    2.90
  -3  -6  -1    1.40    1.60
  -3  -6  -1    3.40    1.70
  -3  -6  -1   -3.70    2.20
   3   6   1    4.70    3.00
   3   6   1    2.00    1.70
   3   6   1    2.70    2.50
   3   6   1    1.00    1.50
  -4  -6  -1    1.40    1.70
  -4  -6  -1    0.70    2.20
  -4  -6  -1   -1.00    2.00
  -4  -6  -1    0.00    1.80
  -4  -6  -1    1.00    2.50
  -4  -6  -1    2.50    2.50
   4   6   1    3.80    1.90
   4   6   1    0.10    1.80
   4   6   1    3.60    3.00
  -5  -6  -1  185.18   11.70
  -5  -6  -1  182.88   11.20
  -5  -6  -1  185.08   10.00
  -5  -6  -1  196.18   11.80
  -5  -6  -1  192.88   10.90
  -5  -6  -1  185.78    9.30
   5   6   1  189.68    9.40
   5   6   1  181.58    9.70
   5   6   1  168.08   12.50
  -6  -6  -1    1.50    2.30
  -6  -6  -1   -4.20    2.70
  -6  -6  -1   -1.50    4.60
  -6  -6  -1    0.50    2.70
  -6  -6  -1    0.80    3.10
  -6  -6  -1   -1.10    1.70
   6   6   1    4.00    2.80
   6   6   1   -1.90    2.20
   6   6   1    1.30    2.10
   9  -7  -1    3.00    3.30
   9  -7  -1    7.70    4.60
   9  -7  -1    1.70    4.90
   9  -7  -1    8.20    3.60
   9  -7  -1    1.40    2.40
  -9   7   1    3.70    3.10
  -9   7   1   -0.60    5.50
  -9   7   1    9.30    5.10
  -9   7   1    5.90    3.10
  -9   7   1    1.70    2.60
   8  -7  -1   21.60    5.70
   8  -7  -1   21.50    4.80
   8  -7  -1   25.70    7.30
   8  -7  -1   17.70    4.70
  -8   7   1   16.60    7.30
  -8   7   1   20.60    5.50
  -8   7   1   23.40    6.20
  -8   7   1   20.90    4.10
   7  -7  -1  304.77   16.90
   7  -7  -1  300.17   15.80
   7  -7  -1  334.57   16.40
   7  -7  -1  331.37   18.70
   7  -7  -1  301.67   12.20
  -7   7   1  321.37   18.20
  -7   7   1  304.67   13.00
  -7   7   1  327.57   18.60
  -7   7   1  327.97   15.80
   6  -7  -1  322.07   18.50
   6  -7  -1  325.37   14.50
   6  -7  -1  335.97   16.10
   6  -7  -1  321.77   15.60
   6  -7  -1  347.97   13.70
   6  -7  -1  332.77   17.60
  -6   7   1  342.57   20.40
  -6   7   1  327.67   15.70
  -6   7   1  329.27   17.80
   5  -7  -1   22.30    4.50
   5  -7  -1   21.40    5.40
   5  -7  -1   20.50    4.40
   5  -7  -1   17.50    5.10
   5  -7  -1   16.00    3.60
   5  -7  -1   21.90    6.10
  -5   7   1   11.10    4.30
  -5   7   1   18.70    1.40
  -5   7   1   19.10    4.00
  -5   7   1   22.10    5.50
  -5   7   1   17.20    4.40
  -5   7   1   16.00    1.30
   4  -7  -1  145.49   10.10
   4  -7  -1  166.78    9.70
   4  -7  -1  134.59    8.80
   4  -7  -1  154.28   10.70
   4  -7  -1  144.49    8.70
   4  -7  -1  152.68    9.80
  -4   7   1  137.19    8.20
  -4   7   1  142.29    6.90
  -4   7   1  144.69    9.80
  -4   7   1  147.89    9.50
  -4   7   1  146.29    8.70
   3  -7  -1   75.19    6.60
   3  -7  -1   73.79    6.60
   3  -7  -1   91.69    7.40
   3  -7  -1   76.09    7.00
   3  -7  -1   75.69    5.90
  -3   7   1   80.69    6.80
  -3   7   1   85.19    6.40
  -3   7   1   77.39    6.40
  -3   7   1   82.29    6.00
  -3   7   1   82.89    5.40
   2  -7  -1  506.55   18.40
   2  -7  -1  485.95   17.40
   2  -7  -1  476.85   16.10
  -2   7   1  522.05   16.20
  -2   7   1  517.15   17.40
  -2   7   1  485.75   16.80
  -2   7   1  489.55   16.90
  -2   7   1  509.55   17.10
   1  -7  -1   -1.20    1.70
   1  -7  -1    1.80    1.90
   1  -7  -1    2.20    1.80
   1  -7  -1   -1.30    2.50
   1  -7  -1   -0.30    0.90
  -1   7   1    0.50    2.20
  -1   7   1   -0.10    2.00
  -1   7   1    0.30    1.70
  -1   7   1    1.40    1.40
   0  -7  -1  388.96   11.40
   0  -7  -1  403.36   15.20
   0  -7  -1  392.36   17.60
   0  -7  -1  394.16   13.00
   0  -7  -1  378.16   11.80
   0   7   1  388.26   16.40
   0   7   1  395.26   11.60
   0   7   1  388.86   13.60
   0   7   1  411.16   11.10
  -1  -7  -1   61.09    6.60
  -1  -7  -1   55.39    5.40
  -1  -7  -1   58.79    3.00
  -1  -7  -1   71.59    6.40
  -1  -7  -1   62.19    3.70
  -1  -7  -1   72.79    7.50
   1   7   1   61.99    3.40
   1   7   1   65.09    2.90
   1   7   1   63.29    6.50
  -2  -7  -1   50.49    3.60
  -2  -7  -1   51.29    3.10
  -2  -7  -1   51.29    4.10
  -2  -7  -1   47.70    7.30
  -2  -7  -1   52.59    5.90
  -2  -7  -1   51.09    6.90
  -2  -7  -1   50.99    4.70
   2   7   1   59.49    7.40
   2   7   1   57.19    3.10
  -3  -7  -1  408.36   12.60
  -3  -7  -1  413.66   16.90
  -3  -7  -1  418.76   17.70
  -3  -7  -1  379.96   12.90
  -3  -7  -1  391.06   14.30
  -3  -7  -1  407.96   12.90
  -3  -7  -1  393.56   19.00
   3   7   1  383.06   18.60
   3   7   1  383.26   19.10
   3   7   1  402.66   12.30
   3   7   1  408.66   14.30
  -4  -7  -1   12.40    2.70
  -4  -7  -1    6.60    3.30
  -4  -7  -1   11.10    3.10
  -4  -7  -1   13.50    4.40
  -4  -7  -1    8.70    3.90
   4   7   1   12.70    4.20
   4   7   1   13.30    2.80
   4   7   1   13.70    2.70
  -5  -7  -1   -3.30    2.40
  -5  -7  -1    2.90    3.40
  -5  -7  -1   -0.30    1.70
  -5  -7  -1    1.90    1.60
  -5  -7  -1   -2.20    2.70
  -5  -7  -1    4.40    2.90
   5   7   1   -0.30    1.80
   5   7   1    1.20    2.50
   5   7   1    3.30    1.90
  -6  -7  -1   15.30    3.30
  -6  -7  -1   20.50    3.60
  -6  -7  -1   15.00    4.50
  -6  -7  -1    8.50    3.60
  -6  -7  -1   17.20    4.10
  -6  -7  -1   15.80    4.50
   6   7   1   18.90    3.40
   6   7   1   11.80    3.50
   6   7   1   16.60    4.80
   9  -8  -1   19.60    6.80
   9  -8  -1   22.20    5.10
   9  -8  -1   17.90    5.90
   9  -8  -1   16.40    4.80
  -9   8   1   10.10    5.70
  -9   8   1   19.20    4.00
  -9   8   1   15.90    4.70
   8  -8  -1   97.49    9.30
   8  -8  -1   85.39   12.40
   8  -8  -1   76.79    7.20
   8  -8  -1   58.29    7.40
  -8   8   1   74.59    8.50
  -8   8   1   74.49    6.10
  -8   8   1   95.69   10.80
  -8   8   1   72.69   11.30
   7  -8  -1   82.99    9.40
   7  -8  -1   83.69    8.80
   7  -8  -1   83.49    7.30
   7  -8  -1   81.09    6.60
   7  -8  -1   76.89    8.50
  -7   8   1   83.29   10.10
  -7   8   1   67.09    7.70
  -7   8   1   75.29    5.00
  -7   8   1   79.29    9.00
   6  -8  -1   37.10    6.00
   6  -8  -1   38.40    6.80
   6  -8  -1   29.70    6.00
   6  -8  -1   35.30    7.10
   6  -8  -1   40.60    5.20
   6  -8  -1   25.10    6.40
  -6   8   1   44.60    5.60
  -6   8   1   24.90    6.40
  -6   8   1   33.30    5.50
  -6   8   1   39.20    7.20
   5  -8  -1  143.79   11.20
   5  -8  -1  138.59   10.40
   5  -8  -1  130.19    9.10
   5  -8  -1  143.39   11.60
   5  -8  -1  139.59    9.60
   5  -8  -1  133.79    9.30
  -5   8   1  136.59    9.00
  -5   8   1  136.99    8.70
  -5   8   1  144.29   11.00
  -5   8   1  138.89   10.20
   4  -8  -1  430.26   18.00
   4  -8  -1  492.05   19.40
   4  -8  -1  453.45   19.80
   4  -8  -1  469.05   19.70
   4  -8  -1  489.05   22.70
   4  -8  -1  465.55   17.70
  -4   8   1  463.15   18.50
  -4   8   1  478.25   14.90
  -4   8   1  448.96   19.00
  -4   8   1  462.95   17.40
  -4   8   1  438.16   17.30
   3  -8  -1  283.57   12.70
   3  -8  -1  300.57   14.50
   3  -8  -1  336.77   14.90
   3  -8  -1  319.07   14.90
   3  -8  -1  353.86   16.10
  -3   8   1  318.67   14.30
  -3   8   1  315.77   13.70
  -3   8   1  328.97   12.80
  -3   8   1  324.27   12.90
  -3   8   1  345.47   14.10
   2  -8  -1  207.68   13.40
   2  -8  -1  178.98   10.80
   2  -8  -1  178.08    9.50
   2  -8  -1  179.38    8.80
   2  -8  -1  189.38   10.00
  -2   8   1  178.18    9.20
  -2   8   1  185.28    9.90
  -2   8   1  188.58    9.80
  -2   8   1  190.28    8.60
  -2   8   1  182.78    9.30
   1  -8  -1    0.40    1.20
   1  -8  -1    0.70    1.70
   1  -8  -1    0.00    1.90
   1  -8  -1    0.80    1.80
   1  -8  -1    0.90    3.20
   1  -8  -1    0.50    1.90
  -1   8   1    2.10    1.60
  -1   8   1    1.00    2.00
  -1   8   1   -0.70    2.40
   0  -8  -1   31.10    5.90
   0  -8  -1   28.40    5.40
   0  -8  -1   34.40    3.80
   0  -8  -1   33.00    5.10
   0  -8  -1   29.40    2.60
   0  -8  -1   29.00    2.90
   0   8   1   33.70    2.80
   0   8   1   35.30    2.60
   0   8   1   29.70    4.20
   0   8   1   22.80    5.00
  -1  -8  -1  421.66   12.30
  -1  -8  -1  424.56   11.40
  -1  -8  -1  415.16   16.30
  -1  -8  -1  418.06   22.80
  -1  -8  -1  486.35   20.30
  -1  -8  -1  456.25   17.60
   1   8   1  433.16   11.70
   1   8   1  442.56   11.10
   1   8   1  420.86   19.00
  -2  -8  -1   -0.30    1.80
  -2  -8  -1   -1.30    2.70
  -2  -8  -1    5.60    3.10
  -2  -8  -1    1.00    2.30
  -2  -8  -1    2.60    1.20
   2   8   1    0.80    2.20
   2   8   1    1.10    0.90
   2   8   1    1.00    0.90
  -3  -8  -1   48.60    4.10
  -3  -8  -1   51.89    7.30
  -3  -8  -1   48.90    3.40
  -3  -8  -1   50.79    5.90
  -3  -8  -1   51.59    4.30
  -3  -8  -1   50.39    8.10
  -3  -8  -1   53.09    3.70
   3   8   1   50.39    3.30
  -4  -8  -1   13.60    3.00
  -4  -8  -1   18.80    4.80
  -4  -8  -1   12.70    2.50
  -4  -8  -1   11.80    2.30
  -4  -8  -1   14.50    2.80
  -4  -8  -1   16.90    5.00
   4   8   1   12.80    2.30
  -5  -8  -1    1.20    1.50
  -5  -8  -1   -2.50    2.20
  -5  -8  -1    1.70    2.00
  -5  -8  -1   -0.80    2.40
  -5  -8  -1    2.40    1.50
  -5  -8  -1   -1.80    2.30
   5   8   1   -0.10    1.90
   5   8   1    3.00    3.10
   9  -9  -1   26.40    7.10
   9  -9  -1   41.80    6.80
   9  -9  -1   33.20    6.60
   9  -9  -1   25.00    7.00
  -9   9   1   35.00    7.30
  -9   9   1   28.00    4.20
  -9   9   1   32.00    8.40
  -9   9   1   15.30    8.10
   8  -9  -1    3.80    3.00
   8  -9  -1   -2.60    2.60
   8  -9  -1   -3.30    2.80
   8  -9  -1    0.40    4.20
   8  -9  -1   -1.30    1.90
  -8   9   1    0.50    2.60
  -8   9   1    7.80    3.60
  -8   9   1   -4.10    1.80
   7  -9  -1   57.19    9.40
   7  -9  -1   61.39    6.40
   7  -9  -1   60.69    8.70
   7  -9  -1   65.39    9.00
   7  -9  -1   55.89    6.40
  -7   9   1   72.69   10.50
  -7   9   1   63.99    8.80
  -7   9   1   56.39    9.30
   6  -9  -1  534.55   24.80
   6  -9  -1  580.24   25.60
   6  -9  -1  587.94   22.00
   6  -9  -1  539.95   22.30
   6  -9  -1  603.14   24.50
  -6   9   1  507.85   20.50
  -6   9   1  555.34   23.70
  -6   9   1  544.75   21.70
   5  -9  -1  825.22   28.70
   5  -9  -1  896.91   32.90
   5  -9  -1  898.81   36.40
   5  -9  -1  922.01   30.50
   5  -9  -1  843.52   35.00
   5  -9  -1  915.21   29.80
  -5   9   1  879.11   28.70
  -5   9   1  847.92   28.30
  -5   9   1  895.41   31.90
  -5   9   1  925.71   30.90
   4  -9  -1   -3.20    2.50
   4  -9  -1    1.60    2.90
   4  -9  -1    5.70    2.90
   4  -9  -1    4.00    3.60
   4  -9  -1   -0.50    2.80
   4  -9  -1   -1.30    2.50
  -4   9   1    1.50    2.90
  -4   9   1    2.10    2.60
  -4   9   1    3.80    2.50
  -4   9   1    1.70    1.80
   3  -9  -1   24.60    5.60
   3  -9  -1   21.70    4.00
   3  -9  -1   24.90    5.10
   3  -9  -1   31.10    6.00
  -3   9   1   24.50    4.70
  -3   9   1   28.10    5.30
  -3   9   1   29.60    4.50
  -3   9   1   27.60    4.50
  -3   9   1   30.70    4.90
   2  -9  -1  200.48   10.70
   2  -9  -1  215.98   14.50
   2  -9  -1  204.18   13.10
   2  -9  -1  198.98   10.50
   2  -9  -1  213.18   14.70
  -2   9   1  227.78   11.20
  -2   9   1  216.68   11.00
  -2   9   1  210.58   10.40
  -2   9   1  214.58   10.40
  -2   9   1  215.98   11.50
   1  -9  -1   60.29    4.50
   1  -9  -1   53.49    5.50
   1  -9  -1   50.19    8.20
   1  -9  -1   54.19    7.20
   1  -9  -1   51.09    7.90
   1  -9  -1   51.79    4.60
   1  -9  -1   51.89    5.00
   1  -9  -1   52.59    5.60
  -1   9   1   53.59    4.20
  -1   9   1   65.89    5.80
  -1   9   1   51.49    4.10
  -1   9   1   70.69    6.90
   0  -9  -1    2.70    1.50
   0  -9  -1    6.50    3.10
   0  -9  -1    1.30    2.90
   0  -9  -1    1.90    1.80
   0  -9  -1   -0.70    1.50
   0  -9  -1    3.10    3.40
   0   9   1    3.70    2.40
   0   9   1    1.30    1.00
   0   9   1    2.40    1.20
   0   9   1    7.40    3.20
  -1  -9  -1  132.89   10.90
  -1  -9  -1  118.59   10.60
  -1  -9  -1  118.39    8.30
  -1  -9  -1  124.09    4.50
  -1  -9  -1  118.49    8.70
  -1  -9  -1  124.19    5.70
   1   9   1  125.99   10.40
   1   9   1  123.29    3.30
  -2  -9  -1   12.20    2.00
  -2  -9  -1   14.00    4.50
  -2  -9  -1   14.80    3.50
  -2  -9  -1   15.10    5.20
   2   9   1   19.20    5.60
  -3  -9  -1   44.80    3.40
  -3  -9  -1   53.69    5.40
  -3  -9  -1   39.50    7.60
  -3  -9  -1   43.70    7.30
  -3  -9  -1   49.90    7.10
  -3  -9  -1   45.70    4.30
  -4  -9  -1   30.70    5.30
  -4  -9  -1   20.00    3.90
  -4  -9  -1   27.30    2.10
  -4  -9  -1   30.00    5.90
  -4  -9  -1   33.50    2.40
  -4  -9  -1   22.30    5.80
   8 -10  -1   42.10    7.80
   8 -10  -1   47.60    8.20
   8 -10  -1   39.70    8.70
   8 -10  -1   60.49    8.30
   8 -10  -1   46.20    6.00
  -8  10   1   41.50    7.80
  -8  10   1   58.79    9.90
   7 -10  -1    6.90    3.90
   7 -10  -1    4.40    4.00
   7 -10  -1    4.00    3.00
   7 -10  -1   15.60    4.10
   7 -10  -1    4.20    3.70
  -7  10   1    6.40    4.40
  -7  10   1    6.30    4.40
  -7  10   1    2.10    3.60
   6 -10  -1   89.49    9.70
   6 -10  -1   94.19   10.00
   6 -10  -1  102.19    9.00
   6 -10  -1   93.69    9.00
   6 -10  -1   87.79    8.00
  -6  10   1   93.69    8.50
  -6  10   1  104.89    8.80
  -6  10   1   88.79    9.30
  -6  10   1   98.89    9.90
   5 -10  -1   17.20    8.10
   5 -10  -1    7.00    3.80
   5 -10  -1   14.80    5.10
   5 -10  -1    9.10    4.00
   5 -10  -1    7.80    4.20
   5 -10  -1   10.00    3.80
  -5  10   1   15.40    3.90
  -5  10   1   10.50    3.80
  -5  10   1   11.70    4.80
  -5  10   1   12.50    4.10
   4 -10  -1   77.89    8.60
   4 -10  -1   66.39    8.80
   4 -10  -1   67.09    6.70
   4 -10  -1   70.49    7.90
   4 -10  -1   69.79    7.60
  -4  10   1   77.59    7.60
  -4  10   1   65.99    6.90
  -4  10   1   69.19    5.70
  -4  10   1   62.29    6.00
  -4  10   1   71.69    7.20
   3 -10  -1    3.40    2.70
   3 -10  -1    6.30    4.40
   3 -10  -1   -2.10    2.10
   3 -10  -1   -1.10    2.50
   3 -10  -1   -0.80    1.90
  -3  10   1   -2.30    2.10
  -3  10   1    2.00    2.10
  -3  10   1   -0.30    2.10
  -3  10   1   -0.80    2.20
  -3  10   1    0.20    1.90
   2 -10  -1   36.70    7.70
   2 -10  -1   39.70    6.80
   2 -10  -1   35.80    5.10
   2 -10  -1   36.40    6.80
   2 -10  -1   42.40    5.10
   2 -10  -1   38.20    4.40
  -2  10   1   37.90    5.60
  -2  10   1   35.90    5.80
  -2  10   1   44.10    4.30
  -2  10   1   49.50    5.10
  -2  10   1   44.50    4.80
   1 -10  -1  213.98    8.80
   1 -10  -1  218.18   14.20
   1 -10  -1  211.18    9.60
   1 -10  -1  206.78    9.00
   1 -10  -1  211.38    9.70
   1 -10  -1  212.28   12.60
   1 -10  -1  211.08    8.70
   1 -10  -1  224.08   18.00
  -1  10   1  201.08    8.30
  -1  10   1  216.28   11.00
  -1  10   1  207.18   12.60
  -1  10   1  206.48    8.20
   0 -10  -1   92.29    4.40
   0 -10  -1   91.79    4.10
   0 -10  -1  101.19    7.30
   0 -10  -1   94.39   10.00
   0 -10  -1  110.69    9.30
   0  10   1   98.39    9.00
   0  10   1   93.69    3.60
   0  10   1   94.29    4.00
  -1 -10  -1   81.79    7.50
  -1 -10  -1   64.39    9.00
  -1 -10  -1   74.59    7.50
  -1 -10  -1   73.79    6.90
  -1 -10  -1   65.79    2.70
  -1 -10  -1   76.29    9.50
   1  10   1   76.69    8.20
  -2 -10  -1   31.60    5.00
  -2 -10  -1   23.90    5.40
  -2 -10  -1   44.30    8.30
  -2 -10  -1   41.90    7.50
  -3 -10  -1    1.30    1.60
  -3 -10  -1   -3.40    2.70
  -3 -10  -1   -1.30    2.70
  -3 -10  -1   -1.50    3.10
   7 -11  -1   85.69    8.80
   7 -11  -1   92.49   10.80
   7 -11  -1   92.29    8.50
   7 -11  -1   83.79    9.30
   7 -11  -1   76.59   10.50
  -7  11   1  100.19   10.40
  -7  11   1   85.59    8.40
  -7  11   1   78.89   10.40
   6 -11  -1    0.40    3.10
   6 -11  -1    3.60    3.00
   6 -11  -1    3.10    3.30
   6 -11  -1    4.90    2.80
   6 -11  -1    0.00    4.30
  -6  11   1   -2.40    3.00
  -6  11   1    2.70    2.40
  -6  11   1    8.80    4.30
   5 -11  -1  104.09    9.80
   5 -11  -1  112.29   10.20
   5 -11  -1  127.59   10.00
   5 -11  -1  114.09    9.10
  -5  11   1  116.89    9.40
  -5  11   1   97.39    8.20
  -5  11   1  104.79    9.40
   4 -11  -1   16.00    4.60
   4 -11  -1   16.50    4.00
   4 -11  -1   25.60    5.50
   4 -11  -1   13.00    3.80
   4 -11  -1    9.60    4.40
   4 -11  -1    7.90    4.30
   4 -11  -1   11.30    4.80
  -4  11   1   14.60    4.20
  -4  11   1    8.20    3.10
  -4  11   1   13.00    4.20
  -4  11   1   20.40    5.00
  -4  11   1   16.70    3.80
   3 -11  -1  167.48   12.70
   3 -11  -1  197.98   11.40
   3 -11  -1  189.48   13.70
   3 -11  -1  206.88   15.70
   3 -11  -1  178.08    9.80
   3 -11  -1  180.78   11.20
  -3  11   1  178.68   10.50
  -3  11   1  185.98    9.60
  -3  11   1  172.78   10.70
  -3  11   1  181.08   11.10
   2 -11  -1   92.79    6.60
   2 -11  -1   94.59    7.10
   2 -11  -1   88.59    6.20
   2 -11  -1   99.39    9.30
   2 -11  -1   85.19   11.60
   2 -11  -1   86.99    9.90
  -2  11   1   89.49    5.80
  -2  11   1   89.69    8.20
  -2  11   1   99.29    6.50
  -2  11   1   93.79    7.80
   1 -11  -1   -0.40    1.60
   1 -11  -1    2.10    2.80
   1 -11  -1    2.30    1.50
   1 -11  -1    1.00    1.50
   1 -11  -1    4.90    1.70
   1 -11  -1    0.80    2.10
   1 -11  -1    0.50    1.30
  -1  11   1    2.00    1.40
  -1  11   1    4.70    2.30
  -1  11   1    0.60    1.30
   0 -11  -1   71.49    6.20
   0 -11  -1   75.09    9.70
   0 -11  -1   63.29    6.90
   0 -11  -1   70.99    7.70
   0 -11  -1   59.09    6.70
   0 -11  -1   68.29   10.20
   0  11   1   70.69    8.10
  -1 -11  -1   25.00    5.30
  -1 -11  -1   30.40    6.70
  -1 -11  -1   23.20    5.30
  -1 -11  -1   29.10    7.20
  -1 -11  -1   28.40    5.20
   1  11   1   32.40    7.00
  -2 -11  -1   -1.80    3.50
  -2 -11  -1    4.60    3.90
  -2 -11  -1    8.00    4.60
  -2 -11  -1    1.80    2.50
  -2 -11  -1    9.10    3.90
   6 -12  -1    0.10    3.60
   6 -12  -1    4.70    3.00
   6 -12  -1    5.80    3.30
   6 -12  -1    2.40    3.40
  -6  12   1   -2.70    2.50
  -6  12   1    1.70    3.70
  -6  12   1   10.20    3.30
   5 -12  -1  297.37   15.40
   5 -12  -1  297.27   20.20
   5 -12  -1  328.97   17.30
   5 -12  -1  300.47   17.30
   5 -12  -1  303.17   18.40
   5 -12  -1  294.87   17.70
  -5  12   1  312.47   14.90
  -5  12   1  309.87   16.50
  -5  12   1  304.97   17.00
   4 -12  -1   73.89    9.10
   4 -12  -1   81.49   10.60
   4 -12  -1   82.49    8.80
  -4  12   1   68.79    7.00
  -4  12   1   69.39    7.40
  -4  12   1   74.59    7.80
  -4  12   1   75.89    7.40
   3 -12  -1   39.50    5.40
   3 -12  -1   43.50    8.90
   3 -12  -1   45.70    7.90
   3 -12  -1   35.50    7.50
   3 -12  -1   44.40    5.20
  -3  12   1   45.90    4.90
  -3  12   1   49.80    5.20
  -3  12   1   51.59    6.10
  -3  12   1   50.19    5.50
   2 -12  -1  261.87   20.50
   2 -12  -1  187.98   15.20
   2 -12  -1  205.78    9.80
   2 -12  -1  204.68    9.30
   2 -12  -1  201.78   13.80
   1 -12  -1   44.30    8.60
   1 -12  -1   41.70    7.50
   1 -12  -1   34.10    3.20
   1 -12  -1   35.20    7.60
   1 -12  -1   36.90    3.00
  -1  12   1   37.20    7.00
  -1  12   1   34.50    2.70
   0 -12  -1   15.80    4.60
   0 -12  -1    6.20    3.40
   0 -12  -1    9.60    2.80
   0 -12  -1    4.20    4.10
   0 -12  -1    8.30    4.00
  -1 -12  -1   14.60    5.50
  -1 -12  -1   14.10    3.60
  -1 -12  -1    3.70    4.00
  -1 -12  -1   22.20    4.80
   5 -13  -1  222.48   14.30
   5 -13  -1  189.18   14.90
   5 -13  -1  200.58   12.80
  -5  13   1  206.48   12.90
  -5  13   1  239.68   14.20
   4 -13  -1  247.28   12.80
   4 -13  -1  280.57   16.50
   4 -13  -1  221.68   15.60
   4 -13  -1  224.18   16.50
   4 -13  -1  238.78   19.10
  -4  13   1  265.37   13.80
  -4  13   1  260.87   13.50
  -4  13   1  226.28   11.70
   3 -13  -1   56.09    5.70
   3 -13  -1   60.69    9.00
   3 -13  -1   69.79    6.10
   3 -13  -1   59.09   10.20
   3 -13  -1   53.19    9.10
  -3  13   1   43.40    5.10
  -3  13   1   67.49    5.80
   2 -13  -1   -0.30    2.00
   2 -13  -1    5.40    4.10
   2 -13  -1    4.10    1.60
   2 -13  -1    3.60    4.40
  -2  13   1    5.90    1.80
   1 -13  -1   49.99    7.80
   1 -13  -1   48.20    8.60
  -2  14  -2   39.90    7.00
  -2  14  -2   43.90    7.40
   2 -14   2   48.00    8.50
   2 -14   2   40.50    6.60
  -3  14  -2   12.00    2.40
  -3  14  -2   10.70    4.30
  -3  14  -2   14.20    3.90
   3 -14   2   24.20    5.50
   3 -14   2   10.80    4.90
   3 -14   2   13.30    4.00
   1  13  -2   42.60    4.60
   1  13  -2   59.69    6.10
   1  13  -2   44.80    6.80
   1  13  -2   66.09    8.10
  -1 -13   2   76.79    7.90
  -1 -13   2   55.59    9.80
  -1 -13   2   51.89    7.70
  -1 -13   2   59.69    6.00
  -1 -13   2   49.60    5.10
   0  13  -2   22.40    5.10
   0  13  -2   29.10    6.50
   0  13  -2   28.60    4.60
   0  13  -2   36.30    5.80
   0 -13   2   43.20    7.10
   0 -13   2   22.50    4.50
   0 -13   2   35.50    8.10
   0 -13   2   30.90    5.50
   0 -13   2   33.00    4.90
  -1  13  -2  141.19   10.20
  -1  13  -2  153.78   12.40
   1 -13   2  174.88   14.90
   1 -13   2  163.48   10.70
   1 -13   2  133.49   11.30
   1 -13   2  164.38   10.00
   1 -13   2  156.88   11.90
  -2  13  -2   14.00    5.50
  -2  13  -2   16.40    4.50
  -2  13  -2    5.70    3.60
  -2  13  -2   17.20    4.30
   2 -13   2   14.10    5.90
   2 -13   2    8.10    3.80
   2 -13   2   18.70    4.50
   2 -13   2    7.90    4.10
  -3  13  -2    6.60    2.70
  -3  13  -2    3.10    3.10
  -3  13  -2   13.30    4.60
  -3  13  -2    6.10    3.40
   3 -13   2    8.20    3.50
   3 -13   2   -0.20    2.30
   3 -13   2    0.30    3.10
   3 -13   2    8.00    3.30
  -4  13  -2    0.10    2.90
  -4  13  -2    5.00    2.70
  -4  13  -2    0.50    2.60
  -4  13  -2   -2.40    1.90
  -4  13  -2    0.90    2.40
   4 -13   2    4.50    3.20
   4 -13   2   -2.60    3.40
   4 -13   2    3.20    3.70
   4 -13   2    2.30    3.80
   4 -13   2    3.40    3.40
  -5  13  -2   46.60    8.40
  -5  13  -2   19.80    5.80
  -5  13  -2   20.80    5.00
  -5  13  -2   15.80    4.10
  -5  13  -2   22.90    6.50
   5 -13   2   24.70    6.30
   5 -13   2   29.80    6.70
   5 -13   2   35.00    8.20
   5 -13   2   29.50    6.70
   3  12  -2  149.88   13.20
   3  12  -2  154.18    9.20
  -3 -12   2  155.08    9.60
  -3 -12   2  150.58   11.70
  -3 -12   2  133.69   13.70
  -3 -12   2  138.49   12.80
  -3 -12   2  164.98    9.70
   2  12  -2  163.58   13.60
   2  12  -2  145.79   10.80
   2  12  -2  124.59    8.70
  -2 -12   2  165.48   10.50
  -2 -12   2  148.89   12.70
  -2 -12   2  116.49   11.30
  -2 -12   2  133.19   12.80
  -2 -12   2  136.79    8.90
   1  12  -2  117.09   11.10
   1  12  -2  103.59    6.60
   1  12  -2  104.49    8.20
   1  12  -2  102.99    8.00
  -1 -12   2  108.39    8.10
  -1 -12   2  101.99    9.20
  -1 -12   2  102.79    7.10
  -1 -12   2  136.19   12.30
   0  12  -2    5.60    3.20
   0  12  -2    4.20    3.30
   0  12  -2    6.70    3.00
   0 -12   2    0.50    2.70
   0 -12   2    0.30    2.20
   0 -12   2    3.60    2.40
   0 -12   2    3.70    4.10
   0 -12   2    4.80    3.00
  -1  12  -2   84.59    7.30
  -1  12  -2   74.89    7.50
  -1  12  -2   75.79    7.40
   1 -12   2   58.19    6.60
   1 -12   2   68.39    9.30
   1 -12   2   62.39   10.00
   1 -12   2   63.59    6.70
  -2  12  -2   50.69    6.10
  -2  12  -2   52.59    7.30
  -2  12  -2   50.69    7.30
  -2  12  -2   51.49    4.40
  -2  12  -2   47.10    7.50
   2 -12   2   43.90    7.00
   2 -12   2   57.89    8.40
   2 -12   2   52.19    7.80
   2 -12   2   52.29    8.70
  -3  12  -2    1.90    2.70
  -3  12  -2   -0.60    3.40
  -3  12  -2   -0.30    1.90
  -3  12  -2   -4.80    3.50
   3 -12   2   -4.20    2.80
   3 -12   2    2.20    4.10
   3 -12   2   -1.30    2.40
   3 -12   2    2.40    2.40
   3 -12   2   -1.40    3.10
  -4  12  -2    2.10    3.70
  -4  12  -2    4.10    3.00
  -4  12  -2    0.20    2.70
  -4  12  -2    1.90    2.50
  -4  12  -2    6.70    3.60
   4 -12   2    2.20    3.20
   4 -12   2    3.10    3.50
   4 -12   2    6.30    4.40
   4 -12   2    0.80    2.50
   4 -12   2    3.40    2.90
  -5  12  -2    5.50    4.30
  -5  12  -2   16.20    5.90
  -5  12  -2   11.80    5.20
  -5  12  -2   14.00    3.60
   5 -12   2   20.60    5.80
   5 -12   2   13.80    5.20
   5 -12   2   16.80    5.10
   5 -12   2    9.20    4.40
   5 -12   2   29.60   11.40
  -6  12  -2   -2.80    3.50
  -6  12  -2    4.80    4.00
  -6  12  -2   -4.50    2.10
  -6  12  -2   -2.40    1.80
   6 -12   2    5.10    3.40
   6 -12   2    1.40    4.00
   6 -12   2    2.30    3.00
  -7  12  -2    2.00    1.60
  -7  12  -2   17.60    5.60
  -7  12  -2   -0.10    3.60
   7 -12   2   -2.20    2.70
   7 -12   2    2.90    4.40
   7 -12   2   -4.40    3.20
   7 -12   2   10.30    3.60
   4  11  -2   -3.80    2.10
   4  11  -2    4.40    2.80
  -4 -11   2    1.90    2.60
  -4 -11   2   -0.90    3.70
  -4 -11   2   -0.40    3.40
   3  11  -2   33.00    4.70
   3  11  -2   37.50    4.40
  -3 -11   2   43.10    7.70
  -3 -11   2   33.10    5.40
  -3 -11   2   26.50    4.20
  -3 -11   2   43.00    5.60
  -3 -11   2   22.70    6.70
  -3 -11   2   26.40    6.10
   2  11  -2    9.20    3.00
   2  11  -2    2.80    2.20
   2  11  -2    5.30    2.30
   2  11  -2    6.80    3.90
  -2 -11   2   10.30    3.30
  -2 -11   2    7.80    4.00
  -2 -11   2   -3.10    2.90
  -2 -11   2    7.20    2.80
  -2 -11   2    3.00    3.80
   1  11  -2   26.90    6.30
   1  11  -2   25.50    6.30
   1  11  -2   27.20    5.00
   1  11  -2   32.40    6.00
  -1 -11   2   17.20    4.40
  -1 -11   2   21.80    5.70
  -1 -11   2   19.30    4.90
  -1 -11   2   23.80    4.00
  -1 -11   2   29.80    5.20
   0  11  -2    7.20    3.70
   0  11  -2    5.20    3.10
   0  11  -2   10.50    3.40
   0  11  -2   12.70    3.80
   0 -11   2    5.50    2.80
   0 -11   2    5.30    2.80
   0 -11   2   10.90    4.90
   0 -11   2    7.40    3.10
   0 -11   2    6.90    3.70
  -1  11  -2    9.40    3.80
  -1  11  -2    9.40    3.40
  -1  11  -2    9.10    4.60
  -1  11  -2    8.40    3.70
   1 -11   2   10.60    4.30
   1 -11   2   15.70    4.30
   1 -11   2    5.20    3.30
   1 -11   2   10.40    4.00
   1 -11   2    8.20    4.20
  -2  11  -2  104.79    9.00
  -2  11  -2  111.19    6.60
  -2  11  -2  102.19    8.70
  -2  11  -2  117.29    9.30
  -2  11  -2   87.79    9.30
   2 -11   2  112.99   12.10
   2 -11   2  107.09   11.10
   2 -11   2  100.09    4.40
   2 -11   2   91.79    8.40
   2 -11   2   92.29    8.70
  -3  11  -2   -4.50    1.70
  -3  11  -2   -1.70    2.10
  -3  11  -2   -1.60    2.20
  -3  11  -2    2.10    2.50
  -3  11  -2    0.70    2.70
   3 -11   2    3.00    3.30
   3 -11   2   -2.30    3.10
   3 -11   2   -3.00    2.80
   3 -11   2    1.70    2.80
   3 -11   2    4.10    3.60
  -4  11  -2    7.40    3.80
  -4  11  -2    9.00    3.70
  -4  11  -2   -1.90    2.80
  -4  11  -2    0.30    2.90
  -4  11  -2    3.60    2.90
   4 -11   2    3.20    3.50
   4 -11   2    3.20    2.80
   4 -11   2    1.20    2.50
   4 -11   2    2.10    3.50
   4 -11   2    6.60    4.70
  -5  11  -2  133.99   11.30
  -5  11  -2  129.49   11.10
  -5  11  -2  122.29   10.10
  -5  11  -2  131.79    8.70
  -5  11  -2  131.49   11.80
   5 -11   2  125.19   11.20
   5 -11   2  145.09   11.90
   5 -11   2  135.99   11.30
  -6  11  -2   -0.70    2.20
  -6  11  -2   -1.50    1.70
  -6  11  -2   -3.00    3.30
  -6  11  -2    6.10    3.50
   6 -11   2    3.90    3.20
   6 -11   2    2.60    3.40
   6 -11   2   -0.30    2.50
  -7  11  -2   23.30    7.50
  -7  11  -2   29.30    6.20
  -7  11  -2   38.10    8.00
   7 -11   2   32.10    9.60
   7 -11   2   14.90    5.10
   7 -11   2   29.60    7.40
   5  10  -2   13.90    4.70
   5  10  -2   13.30    5.00
   5  10  -2   17.50    3.70
   5  10  -2    5.70    3.10
  -5 -10   2    6.20    3.00
  -5 -10   2   14.40    4.60
  -5 -10   2   18.20    4.00
  -5 -10   2    5.10    3.20
   4  10  -2  159.08    7.50
   4  10  -2  151.98   13.10
   4  10  -2  186.08   10.50
   4  10  -2  152.18    8.30
   4  10  -2  146.19   15.40
  -4 -10   2  168.68   12.10
  -4 -10   2  164.98   10.20
  -4 -10   2  163.28   12.40
  -4 -10   2  161.98    9.00
   3  10  -2   17.40    3.60
   3  10  -2   14.40    3.30
   3  10  -2   13.50    5.10
  -3 -10   2   12.90    4.70
  -3 -10   2   14.80    3.40
  -3 -10   2   14.60    3.40
  -3 -10   2   11.10    4.50
  -3 -10   2   23.60    4.60
   2  10  -2   10.60    4.80
   2  10  -2   15.60    3.00
   2  10  -2   10.40    3.30
  -2 -10   2   15.30    3.30
  -2 -10   2    3.00    3.80
  -2 -10   2   16.80    3.90
  -2 -10   2   17.00    4.90
  -2 -10   2   11.20    3.70
   1  10  -2   24.10    6.10
   1  10  -2   29.60    5.20
   1  10  -2   25.90    4.20
   1  10  -2   31.40    5.00
  -1 -10   2   23.20    5.00
  -1 -10   2   17.80    4.60
  -1 -10   2   27.80    4.50
  -1 -10   2   20.60    4.60
  -1 -10   2   25.20    5.70
   0  10  -2    5.30    2.80
   0  10  -2    7.00    3.10
   0  10  -2    5.20    3.80
   0  10  -2    6.50    3.20
   0 -10   2    7.70    4.60
   0 -10   2   12.80    4.80
   0 -10   2    3.90    2.70
   0 -10   2    7.50    3.00
   0 -10   2    7.10    3.50
  -1  10  -2    2.20    3.00
  -1  10  -2   -4.40    1.70
  -1  10  -2    0.00    3.00
  -1  10  -2   -1.20    1.90
  -1  10  -2    0.70    1.10
   1 -10   2   -0.50    2.50
   1 -10   2    5.50    4.10
   1 -10   2   -0.20    2.70
   1 -10   2    0.80    2.20
  -2  10  -2   51.19    4.90
  -2  10  -2   54.59    6.70
  -2  10  -2   49.30    6.30
  -2  10  -2   53.99    7.00
   2 -10   2   54.59    6.80
   2 -10   2   54.19    7.90
   2 -10   2   53.59    8.90
   2 -10   2   46.20    3.40
   2 -10   2   51.99    7.50
  -3  10  -2    4.40    3.20
  -3  10  -2    8.80    3.80
  -3  10  -2    0.60    3.30
   3 -10   2    4.30    3.40
   3 -10   2    1.90    2.80
   3 -10   2    4.00    3.50
   3 -10   2    8.80    3.90
   3 -10   2    3.90    3.40
  -4  10  -2   77.19   11.70
  -4  10  -2   65.09    7.70
  -4  10  -2   74.39    7.60
  -4  10  -2   67.79    7.40
   4 -10   2   49.40   12.50
   4 -10   2   64.69    9.10
   4 -10   2   74.59    8.30
  -5  10  -2    7.90    3.20
  -5  10  -2    0.10    3.50
  -5  10  -2    5.10    4.60
  -5  10  -2    0.20    3.40
   5 -10   2    4.60    3.50
   5 -10   2    2.90    3.00
   5 -10   2    2.50    3.50
  -6  10  -2   65.29   10.10
  -6  10  -2   74.69    7.70
  -6  10  -2   57.89    5.20
  -6  10  -2   65.39   10.10
  -6  10  -2   60.89    7.80
   6 -10   2   70.89    9.90
   6 -10   2   66.69   11.10
   6 -10   2   68.19    8.10
   6 -10   2   69.49    9.80
  -7  10  -2   -5.80    3.90
  -7  10  -2    3.60    3.70
  -7  10  -2    0.00    3.10
  -7  10  -2    3.30    3.60
  -7  10  -2   -1.70    1.60
   7 -10   2    2.40    2.20
   7 -10   2    5.40    4.60
   7 -10   2   -1.20    2.80
   7 -10   2    2.90    3.10
   7 -10   2    6.40    3.90
  -8  10  -2   45.50    9.10
  -8  10  -2   27.60    5.80
  -8  10  -2   25.60    4.50
  -8  10  -2   30.40    8.90
  -8  10  -2   22.80    7.80
   8 -10   2   27.70    6.40
   8 -10   2   45.10    7.40
   8 -10   2   27.30    7.60
   8 -10   2   25.20    4.20
   8 -10   2   45.50    9.70
   6   9  -2   13.10    4.80
   6   9  -2   15.70    4.50
   6   9  -2   34.60   10.10
  -6  -9   2   21.80    5.60
  -6  -9   2   28.80    5.10
  -6  -9   2   30.00    6.50
  -6  -9   2   20.10    5.80
   5   9  -2   41.00    5.60
   5   9  -2   65.59    6.20
   5   9  -2   44.50    9.70
   5   9  -2   39.40    8.00
  -5  -9   2   44.90    5.40
  -5  -9   2   54.19    5.80
  -5  -9   2   42.30    7.00
   4   9  -2   10.30    3.30
   4   9  -2    6.10    3.90
   4   9  -2   11.90    4.30
   4   9  -2    3.90    2.60
   4   9  -2    3.90    1.80
  -4  -9   2    2.40    2.40
  -4  -9   2    5.30    3.10
  -4  -9   2    4.70    3.70
  -4  -9   2   10.10    3.40
   3   9  -2  435.66   17.70
   3   9  -2  415.76   21.40
   3   9  -2  437.86   15.20
   3   9  -2  431.96   21.00
   3   9  -2  451.25   15.00
  -3  -9   2  418.36   15.70
  -3  -9   2  453.55   19.20
  -3  -9   2  430.16   15.70
  -3  -9   2  465.45   23.90
   2   9  -2  987.30   28.30
   2   9  -2  945.41   29.90
   2   9  -2  957.70   34.00
   2   9  -2  955.50   26.80
  -2  -9   2  987.50   29.40
  -2  -9   2 1015.50   34.30
  -2  -9   2 1020.80   28.00
  -2  -9   2  903.21   29.70
   1   9  -2   24.30    4.10
   1   9  -2   23.30    4.30
  -1  -9   2   21.70    5.70
  -1  -9   2   29.50    4.50
  -1  -9   2   31.00    5.20
  -1  -9   2   21.00    4.90
  -1  -9   2   19.90    4.70
   0   9  -2    2.70    2.40
   0   9  -2   -0.20    3.30
   0   9  -2    1.20    2.00
   0   9  -2   -1.00    2.10
   0  -9   2    1.80    2.40
   0  -9   2   -0.80    2.10
   0  -9   2   -0.30    2.00
  -1   9  -2  230.98   12.10
  -1   9  -2  231.78   11.60
  -1   9  -2  215.18   12.60
  -1   9  -2  219.08    8.20
   1  -9   2  219.98   12.10
   1  -9   2  220.08   12.20
   1  -9   2  216.88   12.30
   1  -9   2  230.58   14.80
   1  -9   2  222.08    9.60
  -2   9  -2  427.36   15.30
  -2   9  -2  426.66   17.50
  -2   9  -2  455.75   18.90
  -2   9  -2  441.16   18.40
   2  -9   2  448.36   22.10
   2  -9   2  472.25   19.20
   2  -9   2  404.56   13.20
   2  -9   2  455.15   18.70
   2  -9   2  450.75   21.80
  -3   9  -2   15.70    4.10
  -3   9  -2   15.90    4.30
  -3   9  -2   15.10    4.70
  -3   9  -2   12.30    4.40
   3  -9   2   11.30    4.50
   3  -9   2    7.70    4.60
   3  -9   2    8.90    5.30
   3  -9   2    8.80    3.90
   3  -9   2    9.80    3.70
  -4   9  -2  163.88   10.60
  -4   9  -2  156.68   13.20
  -4   9  -2  154.18   10.50
  -4   9  -2  149.09   11.80
  -4   9  -2  140.09    6.30
   4  -9   2  133.39   10.40
   4  -9   2  153.18   10.70
   4  -9   2  139.29   10.70
  -5   9  -2   -0.10    3.40
  -5   9  -2   -0.40    2.10
  -5   9  -2   -0.40    2.80
  -5   9  -2    0.50    1.40
  -5   9  -2   -1.30    3.00
   5  -9   2    1.90    2.80
   5  -9   2    1.20    2.50
   5  -9   2    0.00    3.00
   5  -9   2   -4.10    2.90
  -6   9  -2   59.79    7.80
  -6   9  -2   64.99    5.70
  -6   9  -2   73.19    9.30
  -6   9  -2   79.09    9.90
  -6   9  -2   72.39    8.20
   6  -9   2   77.49    8.10
   6  -9   2   72.89   11.20
   6  -9   2   76.99    8.10
   6  -9   2   68.99    8.80
  -7   9  -2   22.30    4.20
  -7   9  -2   33.50    7.80
  -7   9  -2   34.80    7.50
  -7   9  -2   26.00    5.60
  -7   9  -2   37.90    7.80
   7  -9   2   31.10    4.90
   7  -9   2   43.00    7.40
   7  -9   2   36.70    7.20
   7  -9   2   31.00    7.50
   7  -9   2   35.00    6.80
  -8   9  -2    9.70    5.30
  -8   9  -2    0.40    4.30
  -8   9  -2    0.30    2.20
  -8   9  -2    0.00    1.10
  -8   9  -2  -10.10    4.40
  -8   9  -2    1.40    2.80
   8  -9   2    2.60    3.70
   8  -9   2   -4.80    3.30
   8  -9   2    1.60    1.60
   8  -9   2   11.80    5.70
   6   8  -2    8.20    4.30
   6   8  -2    1.50    2.90
  -6  -8   2    1.40    3.10
  -6  -8   2   27.90    5.50
  -6  -8   2   14.30    4.70
  -6  -8   2    6.60    4.10
   5   8  -2  249.18   11.50
   5   8  -2  248.38   13.00
   5   8  -2  252.37   16.20
   5   8  -2  242.98   15.80
  -5  -8   2  239.58   13.80
  -5  -8   2  249.88   12.10
  -5  -8   2  225.28    7.30
  -5  -8   2  253.27   14.40
  -5  -8   2  236.68   12.80
   4   8  -2   97.59   10.00
   4   8  -2   86.49    9.60
   4   8  -2   93.29    7.70
   4   8  -2   93.19    5.30
   4   8  -2  102.49    6.60
  -4  -8   2  104.29    8.80
  -4  -8   2   95.79    7.00
  -4  -8   2  104.39    7.80
  -4  -8   2   89.89    8.70
   3   8  -2  271.97   10.80
   3   8  -2  281.47   13.10
   3   8  -2  258.37   15.80
   3   8  -2  267.27   15.40
   3   8  -2  263.77   10.50
  -3  -8   2  257.17   10.90
  -3  -8   2  255.77   12.50
  -3  -8   2  262.57   14.40
  -3  -8   2  271.27   11.10
  -3  -8   2  253.07   13.20
   2   8  -2   39.90    5.70
   2   8  -2   42.10    4.50
   2   8  -2   28.80    6.50
   2   8  -2   36.80    3.80
   2   8  -2   28.40    6.20
  -2  -8   2   31.00    6.00
  -2  -8   2   44.20    5.40
  -2  -8   2   31.70    4.60
  -2  -8   2   33.40    5.30
   1   8  -2   58.39    6.80
   1   8  -2   65.99    5.80
   1   8  -2   65.29    5.20
  -1  -8   2   63.79    7.00
  -1  -8   2   64.19    7.10
  -1  -8   2   66.79    5.70
  -1  -8   2   60.79    5.90
  -1  -8   2   68.79    6.20
   0   8  -2   -0.70    2.60
   0   8  -2    1.00    2.10
   0   8  -2   -0.80    2.10
   0   8  -2    0.30    1.60
   0  -8   2    0.50    2.80
   0  -8   2    1.90    2.80
   0  -8   2    1.60    1.90
   0  -8   2    0.40    2.20
   0  -8   2    0.50    2.20
  -1   8  -2   44.30    5.60
  -1   8  -2   41.50    3.50
  -1   8  -2   49.70    5.70
   1  -8   2   38.60    3.90
   1  -8   2   39.50    5.80
   1  -8   2   50.29    6.60
   1  -8   2   47.10    7.00
   1  -8   2   46.60    6.40
  -2   8  -2   49.30    6.10
  -2   8  -2   50.39    6.00
  -2   8  -2   48.30    5.10
  -2   8  -2   53.09    5.40
   2  -8   2   50.39    7.10
   2  -8   2   57.19    6.80
   2  -8   2   47.20    6.00
   2  -8   2   47.40    3.70
   2  -8   2   49.10    6.90
  -3   8  -2   61.59    6.80
  -3   8  -2   71.59    6.70
  -3   8  -2   57.69    7.20
  -3   8  -2   70.79    6.30
  -3   8  -2   70.79    4.50
   3  -8   2   61.99    7.10
   3  -8   2   81.59    7.20
   3  -8   2   57.29    6.40
  -4   8  -2  104.29    6.00
  -4   8  -2  106.29    8.80
  -4   8  -2   94.59    9.20
  -4   8  -2  111.69    8.90
  -4   8  -2  106.39    8.30
   4  -8   2   94.09    8.40
   4  -8   2   96.79    8.30
   4  -8   2   96.09    9.50
  -5   8  -2   70.29    8.80
  -5   8  -2   65.39    5.50
  -5   8  -2   55.39    8.50
  -5   8  -2   60.89    8.60
   5  -8   2   51.79    7.80
   5  -8   2   66.89    8.70
   5  -8   2   58.39   10.60
   5  -8   2   50.19    8.70
  -6   8  -2  230.58   14.60
  -6   8  -2  249.38   13.00
  -6   8  -2  226.78   15.80
  -6   8  -2  262.57   16.20
  -6   8  -2  254.77   12.20
   6  -8   2  223.18   13.30
   6  -8   2  263.57   16.70
   6  -8   2  267.07   15.40
   6  -8   2  246.18   13.90
  -7   8  -2    3.70    2.70
  -7   8  -2    1.70    2.90
  -7   8  -2    4.40    3.20
  -7   8  -2    2.40    3.80
  -7   8  -2    1.80    4.00
   7  -8   2    0.50    4.00
   7  -8   2    3.40    3.10
   7  -8   2    1.40    2.30
   7  -8   2    1.80    1.70
  -8   8  -2   33.30    7.90
  -8   8  -2   22.40    7.50
  -8   8  -2   24.70    6.60
  -8   8  -2   26.80    3.10
  -8   8  -2   26.70    6.30
  -8   8  -2   25.50    5.00
   8  -8   2   34.00    6.30
   8  -8   2   23.60    2.10
   8  -8   2   27.80    7.70
   8  -8   2   23.00    6.00
  -9   8  -2   24.80    8.60
  -9   8  -2   34.80    7.70
  -9   8  -2   57.79    9.80
   9  -8   2   27.40    6.20
   9  -8   2   36.30    8.90
   9  -8   2   45.30    7.70
   9  -8   2   25.80    6.20
   9  -8   2   36.00    8.60
   7   7  -2  143.59   12.40
   7   7  -2  117.79    9.50
   7   7  -2  130.59    9.90
   7   7  -2  125.09   11.50
  -7  -7   2  119.89    9.60
  -7  -7   2  137.39   10.30
  -7  -7   2  128.59    9.90
  -7  -7   2  133.59   10.30
  -7  -7   2  134.19   10.70
  -7  -7   2  118.99    8.60
   6   7  -2    3.50    2.90
   6   7  -2    3.50    3.10
   6   7  -2    1.00    3.00
   6   7  -2    0.40    2.60
  -6  -7   2    4.50    2.80
  -6  -7   2    2.00    3.00
  -6  -7   2    0.70    2.30
  -6  -7   2   -1.90    1.80
  -6  -7   2    1.60    2.30
   5   7  -2   39.40    4.70
   5   7  -2   34.20    2.20
   5   7  -2   33.80    7.00
   5   7  -2   37.50    5.90
   5   7  -2   33.60    6.70
  -5  -7   2   37.80    4.80
  -5  -7   2   35.30    4.70
  -5  -7   2   41.00    6.50
  -5  -7   2   40.30    6.30
  -5  -7   2   38.20    5.70
   4   7  -2  142.49    6.50
   4   7  -2  143.39   11.10
   4   7  -2  141.59    9.30
   4   7  -2  149.19    7.80
  -4  -7   2  148.99    8.40
  -4  -7   2  154.88    9.80
  -4  -7   2  156.98   10.60
  -4  -7   2  141.99    5.40
  -4  -7   2  141.29    9.00
   3   7  -2    0.70    2.40
   3   7  -2   -1.50    2.10
   3   7  -2    2.00    1.80
   3   7  -2    1.90    3.30
   3   7  -2    2.90    1.80
  -3  -7   2   -0.30    2.50
  -3  -7   2    2.80    2.30
  -3  -7   2    1.40    2.30
  -3  -7   2    2.20    2.90
  -3  -7   2    2.10    1.60
   2   7  -2  317.07   15.80
   2   7  -2  326.37   13.70
   2   7  -2  309.97   15.40
   2   7  -2  330.97   11.70
   2   7  -2  312.27   12.00
  -2  -7   2  293.07   13.00
  -2  -7   2  343.27   12.70
  -2  -7   2  322.17   15.30
  -2  -7   2  330.57   12.20
   1   7  -2  168.98   10.50
   1   7  -2  171.48    8.50
   1   7  -2  175.18   11.30
   1   7  -2  170.78    8.30
   1   7  -2  162.38    9.30
  -1  -7   2  183.78    8.70
  -1  -7   2  161.28    9.60
  -1  -7   2  187.38   11.20
  -1  -7   2  155.58    9.00
  -1  -7   2  156.98    8.70
   0   7  -2   36.70    2.00
   0   7  -2   42.80    4.70
   0   7  -2   39.50    4.70
   0  -7   2   39.80    4.70
   0  -7   2   38.30    4.50
   0  -7   2   38.50    5.20
   0  -7   2   31.70    4.90
   0  -7   2   31.40    5.40
  -1   7  -2  238.38   11.50
  -1   7  -2  249.08    9.10
  -1   7  -2  231.98   11.30
  -1   7  -2  255.17   11.30
   1  -7   2  250.27   11.80
   1  -7   2  244.18   13.00
   1  -7   2  223.28   11.50
   1  -7   2  227.88    9.30
   1  -7   2  240.58   11.90
  -2   7  -2  537.15   18.90
  -2   7  -2  535.45   17.90
  -2   7  -2  536.05   19.90
  -2   7  -2  548.45   20.50
  -2   7  -2  563.24   16.20
   2  -7   2  537.15   20.10
   2  -7   2  562.44   19.80
   2  -7   2  544.25   21.10
   2  -7   2  553.64   20.90
   2  -7   2  538.45   16.00
  -3   7  -2  158.38    9.20
  -3   7  -2  151.68    9.90
  -3   7  -2  152.58   10.50
  -3   7  -2  145.69    7.60
  -3   7  -2  164.08    9.80
   3  -7   2  146.89    9.60
   3  -7   2  153.78   10.10
   3  -7   2  145.49    9.60
   3  -7   2  155.38   10.40
  -4   7  -2  112.29    9.70
  -4   7  -2  100.09    8.50
  -4   7  -2   99.59    6.30
  -4   7  -2   92.89    7.40
  -4   7  -2  100.99    8.80
   4  -7   2   99.09    8.30
   4  -7   2   89.09    8.10
   4  -7   2   99.69    7.80
   4  -7   2  100.69    9.00
  -5   7  -2    3.00    4.00
  -5   7  -2    2.50    3.30
  -5   7  -2   -0.80    1.60
  -5   7  -2    1.10    2.50
  -5   7  -2   -2.80    2.40
   5  -7   2   -1.00    3.20
   5  -7   2    1.10    3.40
   5  -7   2    0.30    2.20
   5  -7   2    2.50    3.40
  -6   7  -2    7.30    3.30
  -6   7  -2    9.00    5.20
  -6   7  -2    9.90    4.70
  -6   7  -2    5.30    2.70
  -6   7  -2    9.40    4.00
   6  -7   2    5.40    3.70
   6  -7   2    8.20    4.30
   6  -7   2    8.40    4.40
   6  -7   2    9.20    4.00
  -7   7  -2   50.49    9.40
  -7   7  -2   63.09   10.40
  -7   7  -2   52.19    9.60
  -7   7  -2   58.49    6.90
  -7   7  -2   59.79    7.30
  -7   7  -2   64.39    9.60
   7  -7   2   55.89    6.40
   7  -7   2   53.29    9.90
   7  -7   2   41.10    7.30
   7  -7   2   48.00    4.20
   7  -7   2   57.09    7.70
  -8   7  -2   -1.60    2.40
  -8   7  -2    2.20    2.70
  -8   7  -2   -2.90    5.20
  -8   7  -2   -2.30    3.30
  -8   7  -2   -6.40    3.20
  -8   7  -2   -1.60    2.10
  -8   7  -2    0.10    1.40
   8  -7   2    4.10    3.40
   8  -7   2   -4.70    3.20
   8  -7   2    0.20    2.10
   8  -7   2   -3.30    2.60
   8  -7   2   -1.40    4.30
  -9   7  -2   66.89   11.20
  -9   7  -2   60.49   12.20
  -9   7  -2   69.09    8.40
  -9   7  -2   48.50    8.20
  -9   7  -2   65.89    9.90
  -9   7  -2   55.99    5.20
   9  -7   2   60.99    7.20
   9  -7   2   58.59    8.50
   9  -7   2   75.59    9.60
   9  -7   2   48.60   10.20
   9  -7   2   55.59    7.90
   8   6  -2   64.09   11.90
   8   6  -2   52.49    8.30
  -8  -6   2   44.70    6.30
  -8  -6   2   40.90    8.30
  -8  -6   2   65.89    7.40
  -8  -6   2   53.19    9.20
   7   6  -2   82.09    7.90
   7   6  -2   91.59    9.80
   7   6  -2   90.59    8.20
   7   6  -2   74.09    8.80
  -7  -6   2   78.59    7.40
  -7  -6   2   79.59    8.00
  -7  -6   2   80.99    7.50
  -7  -6   2   67.59    7.20
  -7  -6   2   81.39    7.80
  -7  -6   2   82.39    8.40
   6   6  -2   21.90    4.60
   6   6  -2   22.10    4.70
   6   6  -2   11.10    4.60
   6   6  -2   19.00    5.20
  -6  -6   2   23.20    4.40
  -6  -6   2   16.70    4.30
  -6  -6   2   22.30    4.70
  -6  -6   2   20.60    5.20
   5   6  -2   46.70    7.90
   5   6  -2   49.99    9.30
   5   6  -2   56.89    6.00
   5   6  -2   54.29    5.50
   5   6  -2   57.59    2.60
  -5  -6   2   55.59    5.80
  -5  -6   2   48.00    4.80
  -5  -6   2   51.09    5.70
  -5  -6   2   48.90    6.60
  -5  -6   2   53.59    5.80
   4   6  -2  196.18   12.70
   4   6  -2  210.08    9.40
   4   6  -2  200.68   12.60
   4   6  -2  214.88   10.80
   4   6  -2  210.88    7.60
  -4  -6   2  196.48   11.40
  -4  -6   2  196.78    7.90
  -4  -6   2  194.68   10.10
  -4  -6   2  228.68   17.70
   3   6  -2   79.19    7.40
   3   6  -2   71.19    4.80
   3   6  -2   68.79    4.60
   3   6  -2   60.59    7.00
   3   6  -2   60.49    5.60
  -3  -6   2   69.09    6.00
  -3  -6   2   67.99    2.90
  -3  -6   2   84.19    5.50
  -3  -6   2   68.09    4.50
  -3  -6   2   70.99    6.40
  -3  -6   2   61.79    5.60
   2   6  -2 1038.20   32.40
   2   6  -2 1040.00   32.70
   2   6  -2 1040.20   27.40
   2   6  -2 1000.10   29.40
   2   6  -2 1037.00   27.80
  -2  -6   2 1091.39   28.30
  -2  -6   2  960.20   29.10
  -2  -6   2 1015.40   27.80
  -2  -6   2 1080.89   31.80
   1   6  -2  544.85   19.90
   1   6  -2  522.95   18.10
   1   6  -2  540.75   17.10
   1   6  -2  556.94   20.50
  -1  -6   2  546.15   17.30
  -1  -6   2  517.55   17.90
  -1  -6   2  567.04   17.70
  -1  -6   2  541.55   19.70
  -1  -6   2  532.35   18.60
   0   6  -2  379.16   13.60
   0   6  -2  368.76   10.00
   0  -6   2  369.46   14.50
   0  -6   2  388.76   13.50
   0  -6   2  371.36   15.60
   0  -6   2  380.76   14.30
   0  -6   2  403.66   14.40
  -1   6  -2   -1.40    1.60
  -1   6  -2    0.10    2.40
  -1   6  -2   -0.30    1.60
  -1   6  -2    1.10    1.70
   1  -6   2    1.40    2.70
   1  -6   2    2.10    2.70
   1  -6   2    1.00    1.90
   1  -6   2    0.20    2.30
   1  -6   2    0.40    1.50
  -2   6  -2   85.39    5.00
  -2   6  -2   82.69    6.10
  -2   6  -2   77.39    7.00
  -2   6  -2   82.99    6.60
  -2   6  -2   80.39    6.30
   2  -6   2   82.59    6.30
   2  -6   2   80.19    6.90
   2  -6   2   81.19    6.60
   2  -6   2   71.79    4.60
  -3   6  -2  527.85   18.50
  -3   6  -2  533.25   19.50
  -3   6  -2  554.24   20.90
  -3   6  -2  531.65   19.90
  -3   6  -2  539.85   16.70
   3  -6   2  537.95   20.80
   3  -6   2  555.14   19.30
   3  -6   2  537.45   20.20
   3  -6   2  526.55   19.40
  -4   6  -2    5.90    3.40
  -4   6  -2    0.10    2.90
  -4   6  -2    3.30    2.00
  -4   6  -2    2.00    2.70
  -4   6  -2    4.30    2.60
   4  -6   2    3.60    3.40
   4  -6   2    0.60    2.80
   4  -6   2   -1.90    1.90
   4  -6   2   -0.90    1.70
  -5   6  -2    8.10    3.40
  -5   6  -2   11.00    4.60
  -5   6  -2    5.00    2.90
  -5   6  -2   10.80    4.70
  -5   6  -2    6.50    3.70
  -5   6  -2   10.60    3.20
   5  -6   2    2.20    2.90
   5  -6   2    7.30    3.50
   5  -6   2    9.30    3.80
   5  -6   2   10.50    5.20
  -6   6  -2   93.49    7.30
  -6   6  -2  112.59   10.50
  -6   6  -2  111.59    8.60
  -6   6  -2  118.79   11.10
  -6   6  -2  117.09    9.70
  -6   6  -2  102.99    8.80
   6  -6   2  103.09   10.80
   6  -6   2  105.49    9.10
   6  -6   2   93.89    8.00
   6  -6   2  102.19    8.20
  -7   6  -2    5.90    3.30
  -7   6  -2    8.60    5.10
  -7   6  -2    8.00    4.20
  -7   6  -2    4.40    4.50
  -7   6  -2    4.00    2.20
  -7   6  -2    2.50    2.70
  -7   6  -2    6.50    3.00
   7  -6   2    1.50    2.40
   7  -6   2    4.70    2.70
   7  -6   2    4.30    4.70
   7  -6   2    3.80    3.30
  -8   6  -2   23.90    3.90
  -8   6  -2   30.30    7.10
  -8   6  -2   29.00    5.00
  -8   6  -2   29.90    6.30
  -8   6  -2   25.90    6.40
  -8   6  -2   32.90    8.80
   8  -6   2   29.90    5.00
   8  -6   2   30.10    5.40
   8  -6   2   30.10    7.70
   8  -6   2   36.10    6.50
   8  -6   2   36.00    7.40
  -9   6  -2   -5.10    2.40
  -9   6  -2    2.70    3.80
  -9   6  -2    1.60    2.30
  -9   6  -2   -9.50    4.00
  -9   6  -2    8.80    3.00
  -9   6  -2   10.20    4.50
   9  -6   2    1.70    3.40
   9  -6   2    3.40    4.20
   9  -6   2    3.10    2.90
   9  -6   2    0.30    3.10
   9  -6   2   -3.20    2.50
   8   5  -2    8.80    4.20
   8   5  -2    2.40    3.90
   8   5  -2    6.90    4.60
  -8  -5   2   10.00    3.90
  -8  -5   2    6.80    3.50
  -8  -5   2    3.80    4.20
  -8  -5   2    7.30    3.30
  -8  -5   2    3.30    2.90
  -8  -5   2    4.50    2.60
   7   5  -2   13.60    5.20
   7   5  -2   10.50    3.80
   7   5  -2   19.60    4.80
   7   5  -2   10.70    4.50
  -7  -5   2   12.30    4.20
  -7  -5   2    9.20    4.10
  -7  -5   2   17.40    4.70
  -7  -5   2   10.70    3.20
  -7  -5   2    6.70    3.40
  -7  -5   2    7.80    3.20
   6   5  -2  127.09    9.00
   6   5  -2  130.09   10.60
   6   5  -2  123.79   10.10
   6   5  -2  127.09    8.70
  -6  -5   2  137.19    9.20
  -6  -5   2  129.19    8.90
  -6  -5   2  132.79   10.90
  -6  -5   2  143.79    9.50
  -6  -5   2  127.19   10.60
   5   5  -2   -1.90    2.10
   5   5  -2    5.60    3.30
   5   5  -2    2.70    0.90
  -5  -5   2    2.90    2.80
  -5  -5   2    2.80    2.40
  -5  -5   2    2.40    2.20
  -5  -5   2    6.60    2.90
  -5  -5   2    4.40    2.50
   4   5  -2    1.40    2.40
   4   5  -2   -3.50    2.20
   4   5  -2    0.90    2.10
   4   5  -2    1.50    1.20
  -4  -5   2    1.40    2.10
  -4  -5   2    0.50    1.70
  -4  -5   2    0.20    2.00
  -4  -5   2    1.50    1.80
  -4  -5   2    1.90    2.10
   3   5  -2  252.57    8.90
   3   5  -2  233.98   12.40
   3   5  -2  227.78   10.40
   3   5  -2  234.28   12.60
  -3  -5   2  255.07   11.70
  -3  -5   2  246.48    9.80
  -3  -5   2  254.77   11.20
  -3  -5   2  237.58    7.90
  -3  -5   2  240.48   10.40
   2   5  -2   57.29    5.00
   2   5  -2   52.49    6.10
   2   5  -2   60.29    5.90
  -2  -5   2   55.89    4.20
  -2  -5   2   58.39    5.00
  -2  -5   2   58.29    4.70
  -2  -5   2   56.79    5.70
   1   5  -2    3.20    2.60
   1   5  -2    5.40    2.30
   1   5  -2    7.30    2.80
  -1  -5   2    4.90    2.40
  -1  -5   2    6.30    2.20
  -1  -5   2    8.70    3.10
  -1  -5   2    4.40    2.50
   0   5  -2  139.09    7.20
   0   5  -2  143.59    7.60
   0   5  -2  147.79    5.30
   0  -5   2  137.19    7.90
   0  -5   2  153.38    7.50
   0  -5   2  155.78    7.60
   0  -5   2  148.99    8.80
   0  -5   2  148.19    8.20
  -1   5  -2 1233.38   32.40
  -1   5  -2 1202.98   31.20
  -1   5  -2 1189.58   30.70
  -1   5  -2 1205.88   33.50
  -1   5  -2 1222.78   33.60
   1  -5   2 1244.98   34.20
   1  -5   2 1204.98   33.60
   1  -5   2 1225.48   32.60
   1  -5   2 1166.98   30.60
   1  -5   2 1237.88   34.00
  -2   5  -2  450.65   15.40
  -2   5  -2  445.26   13.90
  -2   5  -2  454.35   16.00
  -2   5  -2  445.46   16.60
  -2   5  -2  451.85   16.50
   2  -5   2  428.06   16.40
   2  -5   2  436.86   13.90
   2  -5   2  447.56   15.70
   2  -5   2  429.06   16.60
   2  -5   2  432.16   16.10
  -3   5  -2  476.75   16.60
  -3   5  -2  512.65   16.30
  -3   5  -2  500.35   18.80
  -3   5  -2  506.65   19.20
  -3   5  -2  481.35   18.10
   3  -5   2  475.05   18.30
   3  -5   2  490.55   17.20
   3  -5   2  486.75   17.50
   3  -5   2  490.15   19.10
  -4   5  -2  336.27   15.90
  -4   5  -2  319.27   14.80
  -4   5  -2  336.17   15.90
  -4   5  -2  314.57   12.70
  -4   5  -2  313.37   14.70
  -4   5  -2  329.87   13.50
   4  -5   2  335.47   13.90
   4  -5   2  316.17   13.40
   4  -5   2  314.97   14.80
   4  -5   2  351.56   16.20
  -5   5  -2   73.89    8.60
  -5   5  -2   72.99    5.80
  -5   5  -2   62.59    6.40
  -5   5  -2   59.89    6.60
  -5   5  -2   70.99    6.90
  -5   5  -2   69.59    7.60
   5  -5   2   63.59    6.30
   5  -5   2   61.59    6.60
   5  -5   2   60.19    7.20
   5  -5   2   67.29    6.00
  -6   5  -2    2.40    2.40
  -6   5  -2    2.10    3.10
  -6   5  -2    3.90    4.70
  -6   5  -2    3.70    2.30
  -6   5  -2   -1.00    2.20
  -6   5  -2    6.00    4.00
   6  -5   2    5.20    4.70
   6  -5   2    3.90    3.50
   6  -5   2    5.10    3.10
   6  -5   2    4.60    3.20
  -7   5  -2   92.19    6.80
  -7   5  -2   93.69    6.90
  -7   5  -2   91.09   10.70
  -7   5  -2  109.19   11.90
  -7   5  -2  103.09   10.70
  -7   5  -2  104.39   10.50
  -7   5  -2   89.99    8.50
   7  -5   2  105.99    7.40
   7  -5   2   97.09    7.80
   7  -5   2   88.29    8.00
   7  -5   2   88.99    9.90
   7  -5   2   98.89    9.20
  -8   5  -2   12.40    3.80
  -8   5  -2   13.30    5.40
  -8   5  -2   22.90    7.50
  -8   5  -2   15.90    5.60
  -8   5  -2   18.70    5.40
  -8   5  -2   20.50    6.20
   8  -5   2   24.00    6.00
   8  -5   2   22.20    7.00
   8  -5   2   17.50    4.10
   8  -5   2   16.40    4.00
   8  -5   2   17.00    5.00
  -9   5  -2   15.50    8.20
  -9   5  -2    2.20    2.70
  -9   5  -2    4.20    3.60
  -9   5  -2    0.70    3.20
  -9   5  -2   18.10    5.60
  -9   5  -2   12.10    5.00
   9  -5   2   12.20    5.60
   9  -5   2    8.60    3.60
   9  -5   2    2.20    3.20
   9  -5   2   10.20    3.80
   9  -5   2   10.80    4.60
   9   4  -2   36.30    8.00
   9   4  -2   33.10    7.80
  -9  -4   2   48.40    7.80
  -9  -4   2   37.80    8.10
   8   4  -2   19.30    6.00
   8   4  -2   22.40    6.00
   8   4  -2   15.50    5.00
  -8  -4   2   35.50    7.40
  -8  -4   2   18.70    5.00
  -8  -4   2   29.50    6.00
  -8  -4   2   26.30    5.70
  -8  -4   2   26.30    3.80
  -8  -4   2   27.10    4.90
   7   4  -2   -1.70    2.10
   7   4  -2    2.10    2.60
   7   4  -2    1.90    2.90
   7   4  -2    1.10    3.10
  -7  -4   2   -1.00    1.70
  -7  -4   2   -0.30    2.50
  -7  -4   2    2.60    2.30
  -7  -4   2    1.00    2.00
  -7  -4   2    3.10    3.70
  -7  -4   2    1.10    3.00
   6   4  -2    9.10    3.60
   6   4  -2    9.60    3.60
   6   4  -2   13.30    4.40
   6   4  -2    8.50    4.40
  -6  -4   2   17.80    4.20
  -6  -4   2    5.60    2.90
  -6  -4   2   14.00    4.40
  -6  -4   2   17.60    4.40
  -6  -4   2   13.30    3.70
   5   4  -2  191.18   11.60
   5   4  -2  194.58    5.90
   5   4  -2  209.68   10.10
   5   4  -2  191.18   10.10
   5   4  -2  204.18   11.60
  -5  -4   2  194.48   10.10
  -5  -4   2  209.78   10.50
  -5  -4   2  191.48    9.70
  -5  -4   2  203.78   10.30
  -5  -4   2  191.68   10.00
   4   4  -2   47.40    5.80
   4   4  -2   53.59    4.50
   4   4  -2   48.50    4.80
   4   4  -2   47.60    6.70
   4   4  -2   43.10    3.00
  -4  -4   2   59.79    5.20
  -4  -4   2   46.80    4.60
  -4  -4   2   48.40    4.60
  -4  -4   2   48.40    4.60
   3   4  -2  186.48    7.10
   3   4  -2  199.98   10.70
   3   4  -2  186.28   10.20
   3   4  -2  183.08    8.80
   3   4  -2  196.08    8.00
  -3  -4   2  208.28    8.60
  -3  -4   2  184.38    7.30
  -3  -4   2  204.38    8.90
  -3  -4   2  199.88    9.60
  -3  -4   2  201.58    9.10
   2   4  -2  697.73   19.00
   2   4  -2  732.93   22.90
   2   4  -2  679.93   20.50
   2   4  -2  708.73   22.10
  -2  -4   2  701.53   20.40
  -2  -4   2  714.63   19.80
  -2  -4   2  724.23   21.60
  -2  -4   2  681.93   16.90
  -2  -4   2  675.33   20.30
   1   4  -2 1486.45   39.20
   1   4  -2 1519.35   36.90
   1   4  -2 1381.56   37.70
  -1  -4   2 1521.35   37.50
  -1  -4   2 1502.25   38.00
  -1  -4   2 1489.05   38.60
  -1  -4   2 1538.05   39.10
  -1  -4   2 1531.45   37.00
   0   4  -2   32.50    3.70
   0   4  -2   36.80    3.50
   0   4  -2   35.30    3.80
   0  -4   2   41.20    3.90
   0  -4   2   33.70    3.50
   0  -4   2   27.30    3.80
   0  -4   2   33.60    3.90
   0  -4   2   34.40    3.40
  -1   4  -2   -1.40    1.50
  -1   4  -2    0.40    1.20
  -1   4  -2    0.20    1.40
  -1   4  -2   -0.70    1.60
   1  -4   2   -0.80    1.30
   1  -4   2   -1.70    1.30
   1  -4   2   -1.50    1.00
   1  -4   2   -0.20    1.60
   1  -4   2    0.20    1.40
  -2   4  -2 1330.47   37.10
  -2   4  -2 1452.35   35.70
  -2   4  -2 1356.16   38.00
  -2   4  -2 1427.46   38.50
  -2   4  -2 1401.36   36.10
   2  -4   2 1410.06   37.00
   2  -4   2 1467.65   38.70
   2  -4   2 1360.26   35.30
   2  -4   2 1432.66   36.40
   2  -4   2 1378.06   37.90
  -3   4  -2 1734.73   46.80
  -3   4  -2 1727.23   46.70
  -3   4  -2 1730.43   43.30
  -3   4  -2 1689.03   45.30
  -3   4  -2 1768.62   44.30
  -3   4  -2 1660.53   45.50
   3  -4   2 1683.03   44.30
   3  -4   2 1731.43   46.80
   3  -4   2 1758.92   43.80
   3  -4   2 1679.83   45.80
  -4   4  -2   -0.60    2.80
  -4   4  -2   -2.10    1.90
  -4   4  -2    3.90    2.30
  -4   4  -2    1.50    2.70
  -4   4  -2    2.70    2.30
  -4   4  -2    1.00    2.80
   4  -4   2   -1.20    2.10
   4  -4   2    1.20    2.20
   4  -4   2   -0.20    2.10
   4  -4   2   -1.00    2.60
  -5   4  -2  108.89    8.60
  -5   4  -2  102.99    8.90
  -5   4  -2  100.79    9.70
  -5   4  -2   91.39    7.70
  -5   4  -2  109.29    8.40
  -5   4  -2  104.69    6.60
   5  -4   2  118.69    7.50
   5  -4   2  109.79    8.30
   5  -4   2  102.39    7.20
   5  -4   2  113.89    9.30
  -6   4  -2  273.87   15.80
  -6   4  -2  251.27   10.90
  -6   4  -2  265.17   11.70
  -6   4  -2  272.87   14.70
  -6   4  -2  284.37   15.10
  -6   4  -2  237.38   13.40
  -6   4  -2  280.17   26.10
   6  -4   2  279.17   15.80
   6  -4   2  260.67   12.80
   6  -4   2  251.77   11.60
   6  -4   2  239.68   13.70
   6  -4   2  282.07   11.40
  -7   4  -2   -2.20    2.00
  -7   4  -2   -0.70    4.80
  -7   4  -2   -2.90    1.40
  -7   4  -2    6.00    4.00
  -7   4  -2    1.40    2.60
  -7   4  -2    0.50    2.40
  -7   4  -2    0.00    2.20
   7  -4   2    0.60    1.80
   7  -4   2    1.60    2.90
   7  -4   2    0.00    2.40
   7  -4   2    0.60    3.00
   7  -4   2   -1.40    2.40
  -8   4  -2   34.60    8.40
  -8   4  -2   22.10    5.50
  -8   4  -2   29.90    5.20
  -8   4  -2   39.10    7.50
  -8   4  -2   37.90    7.20
  -8   4  -2   50.59   10.60
   8  -4   2   30.70    6.20
   8  -4   2   21.90    4.10
   8  -4   2   42.00    7.60
   8  -4   2   34.10    8.10
   8  -4   2   23.10    4.60
  -9   4  -2   -0.80    3.00
  -9   4  -2    3.40    3.40
  -9   4  -2    6.40    3.80
  -9   4  -2    2.30    3.30
  -9   4  -2    2.00    4.50
  -9   4  -2   -3.40    1.90
   9  -4   2   -2.50    2.20
   9  -4   2   -5.70    3.20
   9  -4   2    1.90    2.70
   9  -4   2   -3.00    2.80
   9  -4   2    1.80    1.90
   9   3  -2   41.50    8.50
   9   3  -2   28.00    6.40
   9   3  -2   20.70    6.40
  -9  -3   2   34.90    8.60
  -9  -3   2   25.30    6.70
  -9  -3   2   30.90    6.10
  -9  -3   2   33.00    7.00
   8   3  -2   66.69    9.10
   8   3  -2   84.19    9.20
   8   3  -2   73.19    8.00
  -8  -3   2   73.19    7.50
  -8  -3   2   90.29    8.20
  -8  -3   2   73.59    9.10
  -8  -3   2   67.99    4.60
  -8  -3   2   95.49    9.40
   7   3  -2  139.09   10.70
   7   3  -2  145.09    9.80
   7   3  -2  143.09   10.40
  -7  -3   2  129.59    8.70
  -7  -3   2  126.99   10.30
  -7  -3   2  119.29    6.80
  -7  -3   2  148.99    9.30
   6   3  -2   61.09    5.90
   6   3  -2   55.29    7.50
   6   3  -2   46.10    5.60
   6   3  -2   46.90    6.50
  -6  -3   2   50.99    5.10
  -6  -3   2   51.59    6.10
  -6  -3   2   57.29    6.70
  -6  -3   2   48.40    5.70
  -6  -3   2   47.50    5.40
   5   3  -2    3.20    2.60
   5   3  -2   10.80    3.30
   5   3  -2    2.90    2.20
   5   3  -2    9.70    3.20
   5   3  -2    7.70    1.40
  -5  -3   2    9.60    3.00
  -5  -3   2   10.80    3.50
  -5  -3   2    4.50    2.50
  -5  -3   2    5.30    2.60
  -5  -3   2    7.50    2.70
   4   3  -2   64.39    5.80
   4   3  -2   64.29    4.70
   4   3  -2   68.89    5.50
   4   3  -2   64.19    3.40
   4   3  -2   65.59    6.10
  -4  -3   2   62.89    5.20
  -4  -3   2   67.89    5.00
  -4  -3   2   65.69    5.30
  -4  -3   2   65.49    5.20
  -4  -3   2   57.09    4.50
   3   3  -2   13.70    2.80
   3   3  -2   11.80    3.60
   3   3  -2   11.20    2.90
   3   3  -2   10.80    1.90
   3   3  -2   12.90    3.00
  -3  -3   2   11.00    2.60
  -3  -3   2    7.70    2.60
  -3  -3   2    9.40    2.80
  -3  -3   2   12.30    2.70
  -3  -3   2   12.50    2.60
   2   3  -2  110.79    6.30
   2   3  -2  103.69    4.50
   2   3  -2  107.89    5.20
   2   3  -2  105.39    4.70
   2   3  -2   93.49    5.50
  -2  -3   2   98.29    5.50
  -2  -3   2  100.09    4.20
  -2  -3   2  111.49    6.00
  -2  -3   2  100.69    5.10
   1   3  -2    2.20    1.40
   1   3  -2    1.00    1.50
   1   3  -2    0.80    1.30
   1   3  -2    1.50    1.40
   1   3  -2    1.80    0.70
  -1  -3   2    0.30    1.50
  -1  -3   2    1.90    2.00
  -1  -3   2    2.30    1.40
  -1  -3   2    1.50    1.70
  -1  -3   2    0.10    1.10
   0   3  -2  405.36   13.10
   0   3  -2  405.26   12.90
   0   3  -2  388.36   12.40
   0   3  -2  384.06   13.10
   0  -3   2  423.76   13.00
   0  -3   2  406.96   12.50
   0  -3   2  395.16   13.00
   0  -3   2  437.56   13.90
   0  -3   2  397.06   13.00
  -1   3  -2 2330.37  123.19
  -2   3  -2  137.99    7.20
  -2   3  -2  129.79    7.30
  -2   3  -2  135.49    8.90
  -2   3  -2  137.19    7.10
  -2   3  -2  134.49    6.70
   2  -3   2  137.49    7.50
   2  -3   2  127.69    6.50
   2  -3   2  128.29    6.70
   2  -3   2  137.49    7.80
   2  -3   2  132.19    6.70
  -3   3  -2  807.02   24.10
  -3   3  -2  793.02   25.30
  -3   3  -2  785.42   24.30
  -3   3  -2  771.22   22.00
  -3   3  -2  811.12   24.20
   3  -3   2  758.72   25.00
   3  -3   2  831.42   22.50
   3  -3   2  740.03   22.70
   3  -3   2  833.32   24.80
  -4   3  -2  595.44   20.30
  -4   3  -2  561.54   22.20
  -4   3  -2  581.84   21.50
  -4   3  -2  586.34   17.50
  -4   3  -2  569.34   22.60
  -4   3  -2  564.54   20.40
   4  -3   2  570.34   18.80
   4  -3   2  608.94   18.10
   4  -3   2  586.14   21.50
   4  -3   2  574.04   20.20
  -5   3  -2    3.50    3.70
  -5   3  -2    9.20    3.20
  -5   3  -2    8.70    3.70
  -5   3  -2    9.30    2.30
  -5   3  -2    6.10    2.60
  -5   3  -2    9.10    4.10
   5  -3   2    3.30    1.80
   5  -3   2   11.90    3.90
   5  -3   2    5.50    0.90
   5  -3   2    6.00    2.90
   5  -3   2    9.50    2.80
   5  -3   2   10.10    3.30
  -6   3  -2   54.89    8.00
  -6   3  -2   51.99    7.60
  -6   3  -2   49.30    8.10
  -6   3  -2   44.00    4.10
  -6   3  -2   54.49    9.00
  -6   3  -2   45.40    5.70
  -6   3  -2   51.99    5.60
   6  -3   2   49.80    5.90
   6  -3   2   42.20    6.40
   6  -3   2   48.80    8.10
   6  -3   2   47.70    4.70
   6  -3   2   43.80    4.60
  -7   3  -2  115.89   11.50
  -7   3  -2   97.79   11.40
  -7   3  -2  116.69    9.60
  -7   3  -2  129.49    8.90
  -7   3  -2  115.69   10.50
  -7   3  -2  130.59   11.40
   7  -3   2  111.49    6.90
   7  -3   2  117.59    7.70
   7  -3   2  110.29   10.40
   7  -3   2  110.49    8.60
   7  -3   2  110.89    9.40
  -8   3  -2    8.10    4.40
  -8   3  -2   10.80    6.00
  -8   3  -2    4.80    3.60
  -8   3  -2   14.50    5.20
  -8   3  -2    9.00    3.60
  -8   3  -2    9.00    4.00
   8  -3   2    7.90    3.30
   8  -3   2   12.00    4.70
   8  -3   2   21.30    6.60
   8  -3   2    4.40    2.30
   8  -3   2    7.10    3.70
  -9   3  -2    1.00    3.20
  -9   3  -2    5.40    6.70
  -9   3  -2    0.70    4.00
  -9   3  -2    9.10    4.30
  -9   3  -2    8.20    4.20
   9  -3   2    5.20    3.50
   9  -3   2   -0.70    3.20
   9  -3   2   -2.20    4.20
   9  -3   2   11.50    5.70
   9   2  -2   52.89   10.20
   9   2  -2   37.60    8.10
   9   2  -2   57.39    8.60
  -9  -2   2   70.19   11.30
  -9  -2   2   49.30    7.30
  -9  -2   2   42.80    8.90
  -9  -2   2   50.89   10.30
   8   2  -2  174.58   12.50
   8   2  -2  166.68   12.00
   8   2  -2  175.58   11.90
   8   2  -2  167.88   11.30
  -8  -2   2  165.48   12.80
  -8  -2   2  147.39   10.00
  -8  -2   2  188.58   11.90
  -8  -2   2  168.38   12.20
   7   2  -2   99.49    8.20
   7   2  -2  108.69    8.70
   7   2  -2  121.79    9.60
  -7  -2   2  117.59    8.10
  -7  -2   2  127.39   10.30
  -7  -2   2  107.39    8.10
  -7  -2   2  104.49    5.00
  -7  -2   2  116.79    9.50
  -7  -2   2  111.69    8.60
   6   2  -2   61.99    3.10
   6   2  -2   77.39    6.80
   6   2  -2   62.59    6.60
   6   2  -2   61.29    6.50
   6   2  -2   70.39    6.50
   6   2  -2   72.69    6.90
  -6  -2   2   65.29    5.60
  -6  -2   2   65.29    7.20
  -6  -2   2   61.89    6.00
  -6  -2   2   64.79    5.80
  -6  -2   2   66.79    6.80
   5   2  -2    2.60    2.40
   5   2  -2    2.20    1.00
   5   2  -2    4.80    2.70
   5   2  -2    1.90    2.50
   5   2  -2    2.30    2.40
   5   2  -2    2.60    2.50
  -5  -2   2    0.20    1.70
  -5  -2   2    5.00    2.50
  -5  -2   2    2.30    2.50
  -5  -2   2    1.00    2.60
  -5  -2   2    3.20    2.30
   4   2  -2   35.10    4.20
   4   2  -2   36.70    4.10
   4   2  -2   34.90    4.20
   4   2  -2   34.20    4.20
   4   2  -2   37.00    4.50
  -4  -2   2   33.90    3.90
  -4  -2   2   42.30    4.20
  -4  -2   2   38.10    4.60
  -4  -2   2   35.20    4.30
  -4  -2   2   36.70    3.90
   3   2  -2    5.90    2.20
   3   2  -2    8.60    2.80
   3   2  -2    8.80    3.10
  -3  -2   2    8.90    2.40
  -3  -2   2    6.50    2.50
  -3  -2   2   10.80    2.40
  -3  -2   2    5.50    2.30
  -3  -2   2    9.90    2.60
   2   2  -2   70.39    3.90
   2   2  -2   68.19    3.80
   2   2  -2   68.69    4.30
   2   2  -2   65.89    4.10
  -2  -2   2   72.49    4.20
  -2  -2   2   71.79    4.10
  -2  -2   2   74.19    4.20
  -2  -2   2   69.89    3.90
  -2  -2   2   71.79    3.70
   1   2  -2  631.04   17.20
   1   2  -2  661.03   17.00
   1   2  -2  608.74   17.10
   1   2  -2  632.84   15.60
   1   2  -2  624.44   16.20
  -1  -2   2  606.04   16.90
  -1  -2   2  614.94   15.70
  -1  -2   2  613.74   16.90
  -1  -2   2  641.64   18.00
  -1  -2   2  634.14   16.90
   0   2  -2    7.50    2.00
   0   2  -2    6.40    1.70
   0   2  -2    7.60    2.10
   0   2  -2    7.20    2.20
   0   2  -2    9.80    2.10
   0  -2   2    9.00    2.60
   0  -2   2    6.40    1.80
   0  -2   2    6.10    2.10
   0  -2   2    7.30    1.50
   0  -2   2    6.30    1.60
  -1   2  -2  117.39    5.90
  -1   2  -2  114.49    5.30
  -1   2  -2  114.89    5.90
  -1   2  -2  118.59    5.90
  -1   2  -2  118.29    6.10
   1  -2   2  110.49    5.90
   1  -2   2  120.29    6.00
   1  -2   2  119.09    6.10
   1  -2   2  113.39    5.60
   1  -2   2  109.29    5.20
  -2   2  -2   90.09    5.90
  -2   2  -2   83.79    4.60
  -2   2  -2   88.09    5.60
  -2   2  -2   87.69    5.60
  -2   2  -2   91.69    5.90
   2  -2   2   96.99    5.80
   2  -2   2   92.19    5.20
   2  -2   2   98.09    4.80
   2  -2   2   86.39    5.80
  -3   2  -2  211.68    9.50
  -3   2  -2  195.48   10.10
  -3   2  -2  219.68   10.80
  -3   2  -2  195.68    7.80
  -3   2  -2  201.68    9.60
   3  -2   2  212.28    9.00
   3  -2   2  207.38    8.10
   3  -2   2  208.08   10.50
   3  -2   2  208.88    9.80
  -4   2  -2   10.00    2.10
  -4   2  -2   10.50    3.30
  -4   2  -2   12.00    3.50
  -4   2  -2    6.00    3.00
  -4   2  -2   10.00    3.40
   4  -2   2   10.30    2.80
   4  -2   2   11.70    2.30
   4  -2   2   10.00    2.10
   4  -2   2   10.20    3.30
   4  -2   2   12.30    3.40
   4  -2   2    9.70    1.40
  -5   2  -2   61.39    7.30
  -5   2  -2   56.99    5.90
  -5   2  -2   58.69    6.40
  -5   2  -2   61.19    7.20
  -5   2  -2   59.79    4.10
  -5   2  -2   56.59    7.00
  -5   2  -2   59.79    5.60
   5  -2   2   54.79    5.00
   5  -2   2   50.59    5.50
   5  -2   2   70.99    7.40
   5  -2   2   61.29    4.40
   5  -2   2   53.09    4.40
  -6   2  -2   18.40    2.70
  -6   2  -2   19.40    4.90
  -6   2  -2   15.60    4.70
  -6   2  -2   22.60    4.50
  -6   2  -2   16.50    5.00
  -6   2  -2   20.30    5.70
  -6   2  -2   17.80    5.60
   6  -2   2   16.50    7.20
   6  -2   2   22.70    3.70
   6  -2   2   21.80    5.80
   6  -2   2   19.60    3.10
   6  -2   2   13.00    3.70
  -7   2  -2  110.19    9.10
  -7   2  -2  114.69   11.20
  -7   2  -2  125.69    9.30
  -7   2  -2  115.79    9.90
  -7   2  -2  114.89   11.70
  -7   2  -2  107.19   10.30
   7  -2   2  112.89    5.90
   7  -2   2  117.69    9.50
   7  -2   2  114.19   10.70
   7  -2   2  117.29    8.90
   7  -2   2  120.99    8.00
  -8   2  -2    1.00    5.00
  -8   2  -2   -2.20    3.20
  -8   2  -2   -0.90    4.40
  -8   2  -2    1.70    2.50
  -8   2  -2   -0.70    2.70
  -8   2  -2   -2.30    2.00
   8  -2   2   -1.90    2.10
   8  -2   2   -1.80    2.10
   8  -2   2    0.60    2.50
   8  -2   2   -0.40    2.30
  -9   2  -2    7.30    2.90
  -9   2  -2    0.60    5.10
  -9   2  -2   -1.10    3.60
  -9   2  -2   10.70    5.20
  -9   2  -2    8.00    3.20
  -9   2  -2   -1.10    2.70
   9  -2   2    4.20    3.20
   9  -2   2    0.20    3.80
   9  -2   2    2.20    4.10
   9  -2   2   -3.90    2.80
   9   1  -2    4.50    3.80
   9   1  -2   -3.80    2.30
   9   1  -2   -0.90    3.40
   9   1  -2    3.60    3.40
  -9  -1   2    2.10    3.60
  -9  -1   2    3.60    2.80
  -9  -1   2   -2.10    4.80
  -9  -1   2    6.80    3.30
   8   1  -2  161.88    5.70
   8   1  -2  164.38   11.00
   8   1  -2  157.38   10.80
   8   1  -2  151.28   10.60
   8   1  -2  176.38   12.70
  -8  -1   2  153.48   10.10
  -8  -1   2  166.28   13.10
  -8  -1   2  164.48   11.10
  -8  -1   2  196.48   13.40
   7   1  -2    8.70    3.60
   7   1  -2    7.60    3.90
   7   1  -2    4.70    3.30
  -7  -1   2    7.60    3.30
  -7  -1   2    7.60    3.00
  -7  -1   2   10.80    5.10
  -7  -1   2    9.40    3.60
   6   1  -2    0.80    2.00
   6   1  -2   -1.00    2.20
   6   1  -2    0.20    2.20
   6   1  -2   -1.20    2.40
   6   1  -2   -0.60    1.90
  -6  -1   2    2.30    2.50
  -6  -1   2    2.80    3.30
  -6  -1   2    2.90    2.10
  -6  -1   2   -0.80    2.30
   5   1  -2   32.00    5.50
   5   1  -2   29.50    4.40
   5   1  -2   23.60    4.00
   5   1  -2   29.80    4.20
   5   1  -2   29.00    4.60
   5   1  -2   29.80    2.70
  -5  -1   2   32.30    3.60
  -5  -1   2   28.50    3.50
  -5  -1   2   25.00    4.90
  -5  -1   2   26.40    4.20
  -5  -1   2   34.20    5.20
   4   1  -2   55.29    4.60
   4   1  -2   58.09    5.10
   4   1  -2   52.39    4.50
   4   1  -2   53.79    5.80
   4   1  -2   61.49    5.20
   4   1  -2   60.09    5.00
  -4  -1   2   59.39    4.60
  -4  -1   2   62.19    5.40
  -4  -1   2   56.49    4.30
  -4  -1   2   58.09    5.60
  -4  -1   2   52.29    4.20
   3   1  -2    7.60    1.90
   3   1  -2   10.30    2.70
   3   1  -2    8.00    2.20
   3   1  -2    9.70    2.40
   3   1  -2   10.10    2.10
  -3  -1   2   11.10    2.10
  -3  -1   2    9.50    2.70
  -3  -1   2   12.50    2.30
  -3  -1   2    7.80    2.30
  -3  -1   2   11.90    2.70
   2   1  -2  387.96   12.00
   2   1  -2  406.66   11.80
   2   1  -2  399.26   11.50
   2   1  -2  391.96   11.80
  -2  -1   2  403.96   11.80
  -2  -1   2  391.36   12.50
  -2  -1   2  401.46   11.10
  -2  -1   2  398.66   11.60
  -2  -1   2  388.66   11.70
   1   1  -2  154.08    6.40
   1   1  -2  154.68    5.70
   1   1  -2  155.28    5.40
   1   1  -2  141.59    5.80
   1   1  -2  159.18    5.70
  -1  -1   2  147.19    5.10
  -1  -1   2  149.79    5.80
  -1  -1   2  159.38    6.40
  -1  -1   2  152.98    5.70
  -1  -1   2  161.68    5.90
   0   1  -2 5277.17  165.78
   0  -1   2 5172.48  165.28
  -1   1  -2   46.80    3.00
  -1   1  -2   49.80    3.30
  -1   1  -2   50.69    3.90
  -1   1  -2   46.40    3.90
  -1   1  -2   52.09    4.00
   1  -1   2   53.19    4.00
   1  -1   2   48.30    3.30
   1  -1   2   52.89    4.00
   1  -1   2   51.99    2.90
   1  -1   2   49.90    4.20
  -2   1  -2  434.66   13.80
  -2   1  -2  443.76   14.70
  -2   1  -2  449.16   15.30
  -2   1  -2  450.75   14.30
  -2   1  -2  440.86   12.30
   2  -1   2  428.56   12.00
   2  -1   2  460.95   14.80
   2  -1   2  429.86   11.40
   2  -1   2  441.16   14.60
  -3   1  -2  233.18    9.80
  -3   1  -2  214.98    7.60
  -3   1  -2  232.38   11.10
  -3   1  -2  217.88   10.50
  -3   1  -2  235.18    9.80
   3  -1   2  230.48    9.10
   3  -1   2  225.38    7.60
   3  -1   2  223.38    9.70
   3  -1   2  238.48    7.70
   3  -1   2  227.98   10.60
   3  -1   2  218.78    7.40
  -4   1  -2  222.38   11.30
  -4   1  -2  204.08   10.20
  -4   1  -2  184.28    9.30
  -4   1  -2  218.18   11.60
  -4   1  -2  203.78    7.20
  -4   1  -2  209.28   10.10
   4  -1   2  205.18    9.30
   4  -1   2  220.98    8.20
   4  -1   2  193.68    9.60
   4  -1   2  208.58    7.30
   4  -1   2  216.18   11.10
  -5   1  -2   41.10    5.70
  -5   1  -2   32.90    5.60
  -5   1  -2   43.30    6.60
  -5   1  -2   37.10    2.70
  -5   1  -2   44.60    7.30
  -5   1  -2   36.00    5.50
  -5   1  -2   41.40    6.10
   5  -1   2   43.70    5.70
   5  -1   2   36.80    2.90
   5  -1   2   36.60    3.90
   5  -1   2   45.90    6.80
   5  -1   2   36.80    5.40
  -6   1  -2    6.70    4.40
  -6   1  -2    2.50    2.90
  -6   1  -2    0.40    2.90
  -6   1  -2    5.30    3.20
  -6   1  -2    1.80    3.40
  -6   1  -2    0.90    2.30
   6  -1   2    5.30    3.20
   6  -1   2    1.80    2.20
   6  -1   2    4.90    3.30
  -7   1  -2   12.60    4.20
  -7   1  -2   11.60    4.50
  -7   1  -2   21.50    6.10
  -7   1  -2   11.80    4.40
  -7   1  -2   10.60    5.10
  -7   1  -2    8.60    3.90
   7  -1   2   10.50    4.20
   7  -1   2    6.30    3.90
   7  -1   2    5.80    4.30
   7  -1   2    6.40    3.00
  -8   1  -2   17.40    6.00
  -8   1  -2   10.60    4.30
  -8   1  -2   14.90    4.80
  -8   1  -2   20.10    5.80
  -8   1  -2   18.80    6.80
  -8   1  -2   14.10    4.40
   8  -1   2   11.20    4.60
   8  -1   2   16.90    6.00
   8  -1   2   15.90    4.50
   8  -1   2   15.90    4.20
  -9   1  -2    7.20    4.00
  -9   1  -2    5.60    3.50
  -9   1  -2    0.70    3.60
  -9   1  -2    9.80    3.30
  -9   1  -2   10.20    4.30
  -9   1  -2    5.90    4.70
   9  -1   2   -2.20    4.30
   9  -1   2    2.60    4.50
   9  -1   2   -1.30    3.00
  10   0  -2   -3.50    4.50
  10   0  -2   -3.00    4.80
  10   0  -2   -2.40    5.00
  10   0  -2    4.10    4.40
 -10   0   2   -2.70    5.90
 -10   0   2    0.00    3.20
 -10   0   2   14.70    4.40
 -10   0   2   20.10    5.80
   9   0  -2    3.50    3.10
   9   0  -2    0.90    1.40
   9   0  -2    3.10    3.80
   9   0  -2   -1.00    3.60
   9   0  -2    1.50    3.30
  -9   0   2   -4.50    4.80
  -9   0   2    9.80    4.50
  -9   0   2    2.00    2.30
  -9   0   2    2.70    3.00
   8   0  -2   38.80    3.70
   8   0  -2   24.60    5.30
   8   0  -2   31.30    5.40
   8   0  -2   42.10    7.60
   8   0  -2   33.30    5.90
  -8   0   2   42.60    8.30
  -8   0   2   39.20    7.40
  -8   0   2   36.90    6.30
  -8   0   2   39.50   10.70
   7   0  -2   42.90    5.90
   7   0  -2   37.20    3.60
   7   0  -2   32.50    6.50
   7   0  -2   39.30    5.80
   7   0  -2   32.20    5.40
  -7   0   2   51.69    7.60
  -7   0   2   35.90    5.80
  -7   0   2   34.20    6.70
   6   0  -2    0.60    2.20
   6   0  -2    1.30    1.80
   6   0  -2    2.00    2.20
   6   0  -2    2.00    2.10
   6   0  -2    0.90    1.50
  -6   0   2    0.10    2.10
  -6   0   2   -0.60    3.20
  -6   0   2   -0.10    2.10
  -6   0   2    1.70    1.90
   5   0  -2  152.68    7.60
   5   0  -2  151.18    8.40
   5   0  -2  146.39   10.10
   5   0  -2  153.58    8.80
   5   0  -2  145.79    7.20
   5   0  -2  157.18    6.30
   5   0  -2  153.08    7.90
  -5   0   2  161.08    9.20
  -5   0   2  153.58    7.80
  -5   0   2  146.09    9.40
   4   0  -2    3.50    2.10
   4   0  -2    8.00    3.00
   4   0  -2    2.90    3.30
   4   0  -2    5.30    2.70
   4   0  -2    7.60    2.50
  -4   0   2    7.60    3.50
  -4   0   2    3.80    2.20
  -4   0   2    3.40    2.80
  -4   0   2    4.80    2.40
   3   0  -2    0.30    1.30
   3   0  -2   -0.10    1.10
   3   0  -2    1.20    1.70
   3   0  -2    1.50    1.30
   3   0  -2   -0.80    1.10
   3   0  -2   -0.30    1.90
  -3   0   2    0.80    2.00
  -3   0   2    0.50    1.00
  -3   0   2   -0.20    1.40
  -3   0   2    0.10    1.00
  -3   0   2    2.70    1.70
   2   0  -2 9796.02  287.17
  -2   0   2 9999.00  283.57
   1   0  -2   53.59    2.50
   1   0  -2   52.79    3.60
   1   0  -2   56.79    3.60
   1   0  -2   50.49    2.80
   1   0  -2   56.69    2.80
  -1   0   2   52.39    3.60
  -1   0   2   56.99    3.60
  -1   0   2   50.59    2.80
   0   0  -2  852.51   20.90
  -1   0  -2  909.71   22.90
   1   0   2  900.61   22.90
  -2   0  -2 1056.49   27.90
  -2   0  -2 1035.30   25.00
  -2   0  -2 1027.80   29.50
  -2   0  -2 1046.60   27.20
   2   0   2 1098.99   26.90
   2   0   2 1053.69   27.10
   2   0   2 1052.99   26.30
  -3   0  -2  547.85   16.90
  -3   0  -2  538.45   13.90
  -3   0  -2  571.24   18.20
  -3   0  -2  544.95   17.30
  -3   0  -2  565.54   18.40
   3   0   2  490.75   17.30
   3   0   2  535.95   16.60
   3   0   2  533.95   16.70
   3   0   2  558.64   15.30
   3   0   2  551.74   15.40
  -4   0  -2   93.19    7.10
  -4   0  -2   87.19    3.40
  -4   0  -2   82.29    5.90
  -4   0  -2   85.19    6.50
  -4   0  -2   90.29    6.90
   4   0   2   93.79    5.40
   4   0   2  108.59    7.40
   4   0   2   91.39    6.20
   4   0   2   86.79    6.10
  -5   0  -2   29.90    6.50
  -5   0  -2   56.29    7.40
  -5   0  -2   42.80    4.60
  -5   0  -2   48.80    5.80
  -5   0  -2   44.60    6.30
   5   0   2   40.40    4.50
   5   0   2   45.50    5.00
   5   0   2   51.79    6.20
   5   0   2   47.90    4.60
  -6   0  -2    7.80    3.80
  -6   0  -2    6.20    3.60
  -6   0  -2   10.90    4.00
  -6   0  -2    9.50    3.70
  -6   0  -2    6.50    3.20
   6   0   2    6.10    3.20
   6   0   2    9.10    4.30
   6   0   2    2.90    2.90
   6   0   2   10.80    3.10
  -7   0  -2   18.10    6.00
  -7   0  -2   25.70    7.30
  -7   0  -2   12.60    4.60
  -7   0  -2   28.70    6.10
  -7   0  -2   20.50    4.70
  -7   0  -2   20.70    5.30
   7   0   2   16.80    4.10
   7   0   2   25.00    5.00
   7   0   2   15.80    4.90
   7   0   2   24.40    5.10
  -8   0  -2   16.20    4.30
  -8   0  -2   12.90    5.10
  -8   0  -2   25.70    7.50
  -8   0  -2    7.90    4.80
  -8   0  -2   16.50    5.70
  -8   0  -2   28.30   10.10
   8   0   2   12.00    4.00
   8   0   2    4.60    4.00
   8   0   2   13.10    5.80
  10  -1  -2   -5.30    3.20
 -10   1   2    7.40    3.40
 -10   1   2  -10.30    5.00
 -10   1   2    3.20    3.40
 -10   1   2   -4.80    3.10
   9  -1  -2    3.70    1.60
   9  -1  -2   -5.70    2.10
   9  -1  -2   -0.10    2.10
   9  -1  -2   -5.40    3.10
   9  -1  -2   -1.70    2.70
  -9   1   2   -2.00    2.60
  -9   1   2   -2.10    2.50
  -9   1   2   -5.60    4.80
  -9   1   2   -0.40    2.40
   8  -1  -2  199.58   11.80
   8  -1  -2  206.88   11.60
   8  -1  -2  197.88   12.20
   8  -1  -2  221.98   14.50
   8  -1  -2  215.18    9.50
  -8   1   2  204.48   11.90
  -8   1   2  219.28   14.60
  -8   1   2  189.78   14.30
  -8   1   2  211.38   12.30
   7  -1  -2  319.07   13.90
   7  -1  -2  329.67   12.10
   7  -1  -2  303.87   14.40
   7  -1  -2  335.57   16.70
   7  -1  -2  299.37   13.20
  -7   1   2  314.27   17.00
  -7   1   2  340.97   16.90
  -7   1   2  331.27   14.70
  -7   1   2  313.37   14.20
   6  -1  -2  222.78   11.10
   6  -1  -2  216.18   10.30
   6  -1  -2  209.88    9.80
   6  -1  -2  207.98   13.00
   6  -1  -2  231.48   12.40
   6  -1  -2  211.68    8.90
  -6   1   2  217.38   10.60
  -6   1   2  252.97   12.90
  -6   1   2  210.18   10.40
  -6   1   2  206.28   12.20
   5  -1  -2  108.19    6.10
   5  -1  -2  107.49    6.80
   5  -1  -2  111.89    7.70
   5  -1  -2  107.39    5.70
   5  -1  -2   99.99    8.60
   5  -1  -2  107.39    6.50
  -5   1   2  106.79    8.40
  -5   1   2  105.39    6.30
  -5   1   2  105.49    6.50
  -5   1   2  106.29    7.70
   4  -1  -2  624.34   16.60
   4  -1  -2  637.74   19.60
   4  -1  -2  609.04   21.40
   4  -1  -2  633.54   18.50
   4  -1  -2  641.14   17.50
   4  -1  -2  619.44   17.50
   4  -1  -2  660.03   19.90
  -4   1   2  639.34   21.10
  -4   1   2  626.74   18.10
  -4   1   2  639.84   20.80
  -4   1   2  640.14   16.10
  -4   1   2  642.54   20.10
   3  -1  -2  531.95   15.50
   3  -1  -2  566.24   13.90
   3  -1  -2  583.44   16.50
   3  -1  -2  531.95   15.90
   3  -1  -2  543.95   17.50
   3  -1  -2  531.75   14.40
  -3   1   2  571.24   14.70
  -3   1   2  528.85   14.70
  -3   1   2  560.04   16.50
  -3   1   2  522.25   15.50
  -3   1   2  567.54   17.50
   2  -1  -2 1210.68   71.29
  -2   1   2 1253.57   70.99
   1  -1  -2  190.28    6.60
   1  -1  -2  184.88    5.70
   1  -1  -2  184.68    5.50
   1  -1  -2  178.08    7.10
  -1   1   2  178.58    5.50
  -1   1   2  185.98    6.20
  -1   1   2  177.28    7.20
  -1   1   2  193.58    6.80
  -1   1   2  183.98    6.40
   0  -1  -2   -1.30    1.30
   0  -1  -2   -0.10    0.90
   0  -1  -2   -0.60    1.30
   0  -1  -2    0.60    0.80
   0   1   2    0.10    0.80
   0   1   2    1.10    0.90
   0   1   2   -0.50    0.90
   0   1   2   -0.50    0.80
   0   1   2    0.90    1.50
  -1  -1  -2  503.75   12.90
  -1  -1  -2  513.15   14.90
  -1  -1  -2  502.15   13.50
  -1  -1  -2  495.05   16.10
  -1  -1  -2  532.95   14.90
  -1  -1  -2  489.65   13.10
   1   1   2  486.45   13.40
   1   1   2  510.25   13.40
   1   1   2  487.15   13.60
   1   1   2  501.55   14.70
   1   1   2  489.35   13.00
  -2  -1  -2   16.30    2.80
  -2  -1  -2   13.50    1.80
  -2  -1  -2   16.00    2.40
  -2  -1  -2   13.80    2.60
  -2  -1  -2   15.20    3.60
  -2  -1  -2   16.30    2.70
   2   1   2   14.10    2.30
   2   1   2   16.50    2.40
   2   1   2   14.20    2.60
   2   1   2   14.30    2.60
   2   1   2   16.70    3.10
  -3  -1  -2  299.57   12.70
  -3  -1  -2  294.07   11.50
  -3  -1  -2  305.57   11.60
  -3  -1  -2  281.37   10.30
  -3  -1  -2  277.97    7.30
  -3  -1  -2  283.47    9.30
   3   1   2  290.57   10.20
   3   1   2  299.17   10.50
   3   1   2  298.17   11.50
   3   1   2  301.87   11.20
  -4  -1  -2   76.19    6.50
  -4  -1  -2   99.19    6.90
  -4  -1  -2   90.49    5.80
  -4  -1  -2   94.79    5.10
  -4  -1  -2   97.79    7.70
   4   1   2   93.09    5.90
   4   1   2  100.29    6.10
   4   1   2   95.19    6.50
  -5  -1  -2   14.40    3.40
  -5  -1  -2   13.90    4.40
  -5  -1  -2    9.10    3.90
  -5  -1  -2   11.60    3.80
   5   1   2   13.40    3.10
   5   1   2    9.00    3.30
   5   1   2    4.30    2.30
   5   1   2   12.90    3.40
  -6  -1  -2   -0.60    2.80
  -6  -1  -2    5.20    3.70
  -6  -1  -2   -2.90    2.50
  -6  -1  -2    0.70    2.60
  -6  -1  -2    2.20    2.60
   6   1   2    1.90    2.50
   6   1   2    0.10    2.30
   6   1   2    2.10    2.30
   6   1   2    4.10    3.30
  -7  -1  -2   19.20    5.20
  -7  -1  -2   17.00    5.80
  -7  -1  -2   13.40    4.60
  -7  -1  -2   21.00    6.70
  -7  -1  -2   15.60    4.10
  -7  -1  -2   17.10    5.20
   7   1   2   18.40    4.80
   7   1   2   15.70    4.30
   7   1   2   13.50    4.40
   7   1   2   18.10    4.30
  -8  -1  -2   -6.50    2.80
  -8  -1  -2    0.00    3.50
  -8  -1  -2    3.90    2.70
  -8  -1  -2    4.60    4.10
  -8  -1  -2   -0.40    2.60
  -8  -1  -2   -0.80    3.10
   8   1   2   -2.50    3.20
   8   1   2   -2.50    2.50
   8   1   2   -1.30    2.20
  10  -2  -2   18.40    6.30
  10  -2  -2   20.60    6.20
  10  -2  -2   17.10    7.00
  10  -2  -2   17.30    6.60
  10  -2  -2   19.30    3.80
 -10   2   2   26.30    7.00
 -10   2   2   18.40    6.10
 -10   2   2   17.90    7.80
 -10   2   2   25.50    6.80
   9  -2  -2  120.39    9.60
   9  -2  -2  123.49    7.80
   9  -2  -2  114.99    9.10
   9  -2  -2  112.79   11.20
   9  -2  -2  113.79   10.30
  -9   2   2  119.19   12.40
  -9   2   2  115.29   10.00
  -9   2   2   90.09   10.10
  -9   2   2  122.09   10.20
   8  -2  -2    8.70    3.10
   8  -2  -2    6.30    2.80
   8  -2  -2   10.70    5.00
   8  -2  -2   10.00    3.50
   8  -2  -2    8.60    4.40
  -8   2   2   12.10    4.00
  -8   2   2    7.70    5.10
  -8   2   2    8.30    4.10
  -8   2   2    9.10    3.90
   7  -2  -2   20.00    4.10
   7  -2  -2   20.00    4.40
   7  -2  -2   15.90    4.70
   7  -2  -2   18.40    3.70
   7  -2  -2   17.10    4.10
  -7   2   2   19.30    4.40
  -7   2   2   21.30    5.20
  -7   2   2   11.70    3.50
  -7   2   2   20.20    5.40
   6  -2  -2   22.00    5.10
   6  -2  -2   34.70    4.20
   6  -2  -2   32.00    4.30
   6  -2  -2   30.60    5.00
   6  -2  -2   25.20    3.90
   6  -2  -2   28.90    6.30
  -6   2   2   29.90    5.90
  -6   2   2   29.90    4.70
  -6   2   2   28.60    5.90
  -6   2   2   26.50    4.30
   5  -2  -2   18.20    3.60
   5  -2  -2   21.40    3.30
   5  -2  -2   24.00    3.50
   5  -2  -2   26.70    4.60
   5  -2  -2   21.50    3.20
   5  -2  -2   18.50    4.50
  -5   2   2   22.60    5.10
  -5   2   2   21.90    3.70
  -5   2   2   23.00    3.80
  -5   2   2   18.20    3.90
   4  -2  -2  533.85   16.10
   4  -2  -2  527.45   17.10
   4  -2  -2  545.25   18.00
   4  -2  -2  516.15   15.30
   4  -2  -2  544.85   19.40
  -4   2   2  560.74   18.90
  -4   2   2  534.05   16.70
  -4   2   2  532.85   16.30
   3  -2  -2  136.79    6.40
   3  -2  -2  136.49    5.40
   3  -2  -2  143.19    6.40
   3  -2  -2  148.59    8.20
   3  -2  -2  144.69    6.70
  -3   2   2  140.09    5.90
  -3   2   2  154.58    7.00
  -3   2   2  138.49    7.70
  -3   2   2  130.09    5.90
  -3   2   2  137.89    6.20
   2  -2  -2    7.00    1.90
   2  -2  -2    4.90    1.30
   2  -2  -2    9.10    2.40
   2  -2  -2    6.70    1.80
   2  -2  -2    7.90    1.70
   2  -2  -2    5.50    1.10
  -2   2   2    7.40    2.10
  -2   2   2    6.90    1.90
  -2   2   2    7.30    1.50
  -2   2   2    9.00    1.70
   1  -2  -2  500.75   13.00
   1  -2  -2  546.55   14.60
   1  -2  -2  521.55   15.50
   1  -2  -2  530.75   14.20
   1  -2  -2  536.75   15.50
  -1   2   2  531.25   12.90
  -1   2   2  535.75   16.00
  -1   2   2  533.15   15.60
  -1   2   2  518.45   13.20
   0  -2  -2 1203.58   30.00
   0  -2  -2 1187.58   30.60
   0  -2  -2 1237.48   30.60
   0  -2  -2 1146.49   30.60
   0   2   2 1237.08   31.10
  -1  -2  -2   17.60    3.30
  -1  -2  -2   23.00    3.60
  -1  -2  -2   21.40    2.60
  -1  -2  -2   17.60    2.30
  -1  -2  -2   19.10    1.50
  -1  -2  -2   17.30    1.80
   1   2   2   14.60    1.80
   1   2   2   17.50    2.50
   1   2   2   19.30    2.60
  -2  -2  -2  354.66    9.30
  -2  -2  -2  361.36   12.80
  -2  -2  -2  360.26   11.30
  -2  -2  -2  359.56   11.40
  -2  -2  -2  362.26   12.20
  -2  -2  -2  382.46   14.60
  -2  -2  -2  365.26   10.40
   2   2   2  344.37   12.20
   2   2   2  355.06   11.40
   2   2   2  378.96   10.60
   2   2   2  351.26   12.00
  -3  -2  -2   27.50    3.80
  -3  -2  -2   25.20    4.00
  -3  -2  -2   23.20    2.60
  -3  -2  -2   28.40    3.60
  -3  -2  -2   25.40    4.40
  -3  -2  -2   27.50    3.00
   3   2   2   28.20    3.90
   3   2   2   29.10    3.90
   3   2   2   20.60    3.20
   3   2   2   27.30    3.00
  -4  -2  -2    0.90    1.40
  -4  -2  -2    1.10    1.60
  -4  -2  -2    1.20    2.40
  -4  -2  -2    1.50    2.20
  -4  -2  -2    0.30    1.30
  -4  -2  -2    2.90    2.50
   4   2   2   -2.00    1.40
   4   2   2   -1.80    1.40
   4   2   2   -0.50    1.70
   4   2   2    0.10    2.00
  -5  -2  -2    3.10    2.90
  -5  -2  -2    3.90    2.70
  -5  -2  -2    6.40    2.20
  -5  -2  -2    7.70    2.40
  -5  -2  -2    4.70    3.60
   5   2   2    5.70    2.70
   5   2   2    4.60    3.20
   5   2   2    7.70    3.90
  -6  -2  -2   82.19    6.80
  -6  -2  -2  118.79    9.40
  -6  -2  -2  104.89   10.20
  -6  -2  -2  100.69   10.00
  -6  -2  -2  121.39    9.60
   6   2   2  112.39    7.70
   6   2   2   86.39    9.70
   6   2   2   86.39    7.60
   6   2   2   95.09    8.40
  -7  -2  -2   17.00    5.10
  -7  -2  -2   23.70    4.50
  -7  -2  -2   21.30    5.30
  -7  -2  -2   28.40    6.60
  -7  -2  -2   26.00    6.00
  -7  -2  -2   30.00    7.30
   7   2   2   15.20    4.50
   7   2   2   21.90    5.70
   7   2   2   24.50    5.20
  -8  -2  -2   34.00    8.40
  -8  -2  -2   64.59   10.60
  -8  -2  -2   44.90    7.40
  -8  -2  -2   46.10    7.80
  -8  -2  -2   47.50    6.80
  -8  -2  -2   50.59    9.30
   8   2   2   43.80    7.80
   8   2   2   51.79    7.30
   8   2   2   47.70    7.40
  10  -3  -2    3.40    2.90
  10  -3  -2    1.00    3.30
  10  -3  -2    0.60    4.40
  10  -3  -2   -6.50    2.30
 -10   3   2   -9.60    5.40
 -10   3   2   -3.30    2.30
 -10   3   2    4.90    4.20
 -10   3   2    1.80    2.60
   9  -3  -2   16.50    4.00
   9  -3  -2   25.30    5.20
   9  -3  -2   23.20    7.90
   9  -3  -2   14.00    4.50
   9  -3  -2   27.10    6.30
  -9   3   2   26.30    5.80
  -9   3   2   22.40    7.60
  -9   3   2   17.80    5.70
  -9   3   2   19.80    5.60
   8  -3  -2  399.56   18.20
   8  -3  -2  427.26   17.20
   8  -3  -2  422.06   16.40
   8  -3  -2  399.66   16.50
   8  -3  -2  429.46   21.30
  -8   3   2  395.16   18.20
  -8   3   2  422.16   21.40
  -8   3   2  408.56   21.20
  -8   3   2  395.06   17.60
   7  -3  -2  679.43   26.10
   7  -3  -2  630.04   23.30
   7  -3  -2  682.83   22.40
   7  -3  -2  622.04   20.90
   7  -3  -2  647.44   21.40
  -7   3   2  627.54   22.70
  -7   3   2  659.63   26.00
  -7   3   2  632.44   23.00
   6  -3  -2  180.38   10.20
   6  -3  -2  201.98    9.80
   6  -3  -2  200.58   13.40
   6  -3  -2  186.68    9.00
   6  -3  -2  218.68   12.10
   6  -3  -2  200.68    9.80
  -6   3   2  204.48   12.20
  -6   3   2  176.58   10.00
  -6   3   2  182.58    9.90
  -6   3   2  185.98   12.00
   5  -3  -2  426.56   16.80
   5  -3  -2  407.06   13.70
   5  -3  -2  391.66   15.30
   5  -3  -2  426.86   14.80
   5  -3  -2  409.96   18.00
  -5   3   2  447.16   17.20
  -5   3   2  403.16   17.00
  -5   3   2  399.06   14.80
  -5   3   2  408.66   14.90
   4  -3  -2  131.09    8.10
   4  -3  -2  139.39    9.50
   4  -3  -2  138.49    7.40
   4  -3  -2  138.49    6.40
   4  -3  -2  150.88    6.50
   4  -3  -2  138.69    7.40
  -4   3   2  144.09    7.20
  -4   3   2  135.69    7.10
  -4   3   2  152.48    8.50
  -4   3   2  139.89    8.90
   3  -3  -2  105.49    6.30
   3  -3  -2  107.39    7.70
   3  -3  -2  108.79    5.90
   3  -3  -2   94.59    5.00
   3  -3  -2  105.69    5.80
   3  -3  -2  103.59    5.90
  -3   3   2  106.19    5.10
  -3   3   2  103.79    5.70
  -3   3   2  105.29    6.30
  -3   3   2  108.09    7.20
   2  -3  -2  972.70   25.50
   2  -3  -2 1033.30   24.50
   2  -3  -2 1021.70   26.60
   2  -3  -2 1046.00   28.00
   2  -3  -2 1114.19   34.30
   2  -3  -2 1026.40   25.20
   2  -3  -2 1044.20   26.20
  -2   3   2  997.50   25.30
  -2   3   2 1016.70   27.90
  -2   3   2 1000.60   26.40
  -2   3   2 1029.70   24.40
   1  -3  -2   76.39    3.10
   1  -3  -2   84.39    4.90
   1  -3  -2   76.49    3.40
   1  -3  -2   77.19    4.00
   1  -3  -2   77.89    4.90
   1  -3  -2   70.19    4.10
  -1   3   2   77.89    3.40
  -1   3   2   73.79    2.90
  -1   3   2   75.29    5.00
   0  -3  -2   31.00    4.20
   0  -3  -2   32.50    3.60
   0  -3  -2   29.20    2.90
   0  -3  -2   34.70    4.20
   0  -3  -2   26.00    3.60
   0  -3  -2   29.80    2.80
  -1  -3  -2  121.39    7.00
  -1  -3  -2  115.39    7.70
  -1  -3  -2  120.09    5.90
  -1  -3  -2  114.59    4.90
  -1  -3  -2  113.79    6.40
  -1  -3  -2  117.49    3.80
  -1  -3  -2  126.99    3.90
   1   3   2  109.49    3.40
   1   3   2  113.39    3.70
  -2  -3  -2  226.38    8.00
  -2  -3  -2  228.58   10.40
  -2  -3  -2  232.78    7.20
  -2  -3  -2  247.58   12.10
  -2  -3  -2  230.58    9.20
  -2  -3  -2  234.58    9.40
  -2  -3  -2  216.68    7.00
   2   3   2  236.18    7.30
   2   3   2  233.68    8.00
   2   3   2  245.88   10.30
  -3  -3  -2    0.20    1.80
  -3  -3  -2   -0.70    1.20
  -3  -3  -2    2.80    2.00
  -3  -3  -2   -1.30    1.50
  -3  -3  -2    0.50    1.50
  -3  -3  -2    0.70    2.60
   3   3   2    1.90    1.40
   3   3   2   -1.60    1.70
   3   3   2   -0.80    1.50
   3   3   2   -0.60    1.50
  -4  -3  -2  189.48    8.80
  -4  -3  -2  206.98   10.60
  -4  -3  -2  200.78   10.10
  -4  -3  -2  196.78   12.30
  -4  -3  -2  189.18    8.30
  -4  -3  -2  206.28   10.00
   4   3   2  202.38    9.80
   4   3   2  192.08   10.20
   4   3   2  193.28   10.70
   4   3   2  209.68    8.70
  -5  -3  -2   17.30    3.20
  -5  -3  -2   14.90    3.20
  -5  -3  -2   14.20    3.80
  -5  -3  -2   14.50    4.10
  -5  -3  -2   20.70    5.80
  -5  -3  -2   16.60    3.70
   5   3   2   19.50    4.50
   5   3   2   13.40    4.60
   5   3   2   16.30    3.80
   5   3   2   21.60    3.90
  -6  -3  -2    3.30    4.30
  -6  -3  -2    3.50    2.70
  -6  -3  -2    6.70    2.90
  -6  -3  -2   11.40    3.60
  -6  -3  -2   16.40    6.20
  -6  -3  -2    9.60    2.70
   6   3   2    8.20    3.20
   6   3   2   10.60    4.00
   6   3   2    5.80    2.80
   6   3   2    6.20    3.40
  -7  -3  -2   10.30    4.40
  -7  -3  -2    5.40    2.70
  -7  -3  -2    0.70    2.10
  -7  -3  -2    2.70    4.40
  -7  -3  -2    2.00    3.30
   7   3   2   13.30    4.60
   7   3   2    0.70    3.40
   7   3   2   -0.10    3.20
   7   3   2   10.30    3.80
  10  -4  -2   34.00    7.70
  10  -4  -2   37.70   10.50
  10  -4  -2   33.40    7.70
  10  -4  -2   46.70    7.00
  10  -4  -2   35.70    5.60
 -10   4   2   47.00    8.00
 -10   4   2   32.40    8.10
 -10   4   2   37.50    7.80
 -10   4   2   46.10   11.10
   9  -4  -2   79.49    8.40
   9  -4  -2   66.89   10.70
   9  -4  -2   82.89    7.70
   9  -4  -2   87.19    8.80
   9  -4  -2   80.89    7.80
  -9   4   2   72.39   11.40
  -9   4   2   68.69    7.50
  -9   4   2   74.89    8.20
  -9   4   2   80.89   12.40
   8  -4  -2   55.69    7.10
   8  -4  -2   57.79    6.60
   8  -4  -2   58.59    6.10
   8  -4  -2   56.99    9.00
   8  -4  -2   67.99    8.00
  -8   4   2   59.19    7.00
  -8   4   2   72.09    7.70
  -8   4   2   59.69    9.50
  -8   4   2   64.19   10.40
   7  -4  -2  104.99    9.50
   7  -4  -2  101.79    7.10
   7  -4  -2  104.89   12.30
   7  -4  -2  123.29   11.50
   7  -4  -2  108.49    8.50
   7  -4  -2   93.99    7.50
  -7   4   2  100.89   10.40
  -7   4   2   87.29    7.80
  -7   4   2   97.59    9.30
  -7   4   2   96.89    8.10
   6  -4  -2   28.90    4.40
   6  -4  -2   23.70    4.50
   6  -4  -2   23.50    5.90
   6  -4  -2   27.60    4.90
   6  -4  -2   37.80    6.60
  -6   4   2   24.60    4.50
  -6   4   2   22.00    5.40
  -6   4   2   32.00    6.10
  -6   4   2   26.20    4.90
   5  -4  -2   15.20    3.60
   5  -4  -2   24.90    4.80
   5  -4  -2   14.90    4.70
   5  -4  -2   14.30    2.60
   5  -4  -2   14.00    3.60
   5  -4  -2   17.00    3.20
  -5   4   2   16.30    4.40
  -5   4   2   20.10    3.80
  -5   4   2   16.90    3.80
  -5   4   2   14.10    3.80
   4  -4  -2   -0.90    1.50
   4  -4  -2    0.00    2.20
   4  -4  -2    0.50    1.50
   4  -4  -2    0.50    2.10
   4  -4  -2    0.40    2.00
   4  -4  -2   -1.30    1.40
  -4   4   2    3.80    3.00
  -4   4   2    0.00    2.40
  -4   4   2    2.30    2.10
  -4   4   2   -0.70    1.20
   3  -4  -2  284.07   10.60
   3  -4  -2  286.77   12.70
   3  -4  -2  301.47   11.50
   3  -4  -2  287.97   11.40
   3  -4  -2  298.27   11.60
   3  -4  -2  283.87   10.20
  -3   4   2  273.87   10.20
  -3   4   2  298.47   12.30
  -3   4   2  285.27    8.10
   2  -4  -2  137.79    6.40
   2  -4  -2  127.49    5.80
   2  -4  -2  134.99    7.60
   2  -4  -2  126.99    6.70
   2  -4  -2  127.19    7.50
   2  -4  -2  129.49    4.40
   2  -4  -2  130.69    6.30
  -2   4   2  130.09    6.40
  -2   4   2  136.29    5.60
  -2   4   2  128.99    7.30
   1  -4  -2 1267.37   35.80
   1  -4  -2 1250.07   29.40
   1  -4  -2 1325.07   34.70
   1  -4  -2 1254.77   32.70
   1  -4  -2 1239.38   31.10
   1  -4  -2 1276.47   32.30
   1  -4  -2 1244.48   30.10
  -1   4   2 1240.88   33.10
  -1   4   2 1265.07   30.20
   0  -4  -2  343.37   13.40
   0  -4  -2  340.67   13.10
   0  -4  -2  342.07   13.50
   0  -4  -2  332.27   12.10
   0  -4  -2  315.77   11.10
   0  -4  -2  322.27   11.10
   0  -4  -2  336.57   11.90
  -1  -4  -2   89.99    6.70
  -1  -4  -2   81.49    5.30
  -1  -4  -2   84.69    5.90
  -1  -4  -2   84.59    6.10
  -1  -4  -2   94.09    7.40
  -1  -4  -2   89.49    4.80
  -2  -4  -2  438.36   12.50
  -2  -4  -2  439.36   12.00
  -2  -4  -2  444.46   12.70
  -2  -4  -2  456.95   15.20
  -2  -4  -2  454.55   15.60
  -2  -4  -2  437.06   16.80
  -2  -4  -2  440.76   18.10
   2   4   2  443.86   12.10
   2   4   2  446.46   16.40
  -3  -4  -2   72.59    4.20
  -3  -4  -2   71.59    3.00
  -3  -4  -2   78.09    5.80
  -3  -4  -2   76.29    4.90
  -3  -4  -2   84.09    6.40
  -3  -4  -2   70.39    6.50
  -3  -4  -2   79.69    7.80
   3   4   2   77.89    4.90
   3   4   2   72.59    6.60
   3   4   2   74.79    4.40
  -4  -4  -2   14.40    3.90
  -4  -4  -2   21.80    4.40
  -4  -4  -2   13.20    3.00
  -4  -4  -2   13.50    3.80
   4   4   2   10.80    3.50
   4   4   2   16.10    3.00
   4   4   2   13.80    3.40
  -5  -4  -2   15.50    4.00
  -5  -4  -2   28.70    7.10
  -5  -4  -2   23.40    3.80
  -5  -4  -2   34.20    6.80
  -5  -4  -2   32.10    6.30
   5   4   2   20.00    3.70
   5   4   2   21.80    4.50
   5   4   2   20.60    4.20
  -6  -4  -2   13.00    6.50
  -6  -4  -2    2.70    2.80
  -6  -4  -2    1.50    2.40
  -6  -4  -2    1.40    2.80
  -6  -4  -2    0.70    2.20
   6   4   2   -2.50    2.30
   6   4   2    4.40    3.00
   6   4   2   -1.90    1.80
  -7  -4  -2   -0.70    3.80
  -7  -4  -2    4.70    3.00
  -7  -4  -2   -3.80    4.70
  -7  -4  -2   -2.20    1.50
  -7  -4  -2    7.20    3.40
  -7  -4  -2    7.10    3.30
   7   4   2    0.20    2.70
   7   4   2    0.80    2.40
   7   4   2    2.20    3.10
  10  -5  -2   -3.40    3.00
  10  -5  -2    0.60    2.70
  10  -5  -2   -4.10    2.40
  10  -5  -2    2.50    4.90
  10  -5  -2   -4.90    2.80
 -10   5   2    3.50    3.30
 -10   5   2   -2.90    2.70
 -10   5   2   -7.90    5.90
 -10   5   2    4.00    4.50
   9  -5  -2   19.10    4.80
   9  -5  -2   20.90    4.80
   9  -5  -2   15.40    5.90
   9  -5  -2   15.90    4.40
   9  -5  -2   11.10    6.10
  -9   5   2   26.90    7.60
  -9   5   2   16.30    5.10
  -9   5   2   34.00    6.60
  -9   5   2   20.30    6.90
   8  -5  -2   35.70    7.60
   8  -5  -2   26.10    6.00
   8  -5  -2   25.30    5.10
   8  -5  -2   32.30    5.30
   8  -5  -2   40.70    5.90
  -8   5   2   36.30    6.20
  -8   5   2   31.30    7.10
  -8   5   2   27.10    7.60
  -8   5   2   37.10    6.80
   7  -5  -2   36.60    7.60
   7  -5  -2   41.10    5.60
   7  -5  -2   56.19    7.00
   7  -5  -2   45.10    7.60
   7  -5  -2   46.50    6.90
  -7   5   2   44.00    6.80
  -7   5   2   36.70    7.10
  -7   5   2   39.20    6.40
  -7   5   2   59.79    7.60
   6  -5  -2  356.06   13.80
   6  -5  -2  345.57   18.70
   6  -5  -2  342.37   15.30
   6  -5  -2  386.16   17.90
   6  -5  -2  358.76   15.40
  -6   5   2  338.87   14.80
  -6   5   2  371.06   17.50
  -6   5   2  357.56   15.40
  -6   5   2  385.06   18.10
   5  -5  -2  167.38    9.50
   5  -5  -2  167.28    8.30
   5  -5  -2  164.18    9.40
   5  -5  -2  173.38   10.40
   5  -5  -2  160.98    8.00
   5  -5  -2  150.18   11.30
  -5   5   2  172.38   10.60
  -5   5   2  145.89    8.60
  -5   5   2  164.68   10.20
   4  -5  -2   76.39    6.50
   4  -5  -2   89.29    7.60
   4  -5  -2   81.29    6.60
   4  -5  -2   84.59    6.10
   4  -5  -2   82.99    6.00
   4  -5  -2   81.69    5.50
  -4   5   2   83.39    3.80
  -4   5   2   82.59    5.80
  -4   5   2   81.19    6.40
  -4   5   2   80.59    7.00
   3  -5  -2   92.09    6.40
   3  -5  -2   89.09    6.20
   3  -5  -2   89.69    5.60
   3  -5  -2   92.19    7.20
   3  -5  -2   92.99    6.60
   3  -5  -2   85.99    5.60
  -3   5   2   93.99    6.80
  -3   5   2   89.69    5.30
   2  -5  -2   32.80    4.60
   2  -5  -2   36.60    1.90
   2  -5  -2   38.30    3.20
   2  -5  -2   40.00    5.30
   2  -5  -2   37.30    3.90
   2  -5  -2   38.70    4.60
  -2   5   2   35.30    3.70
  -2   5   2   38.10    3.10
  -2   5   2   33.80    4.20
   1  -5  -2    0.90    1.80
   1  -5  -2    0.20    1.70
   1  -5  -2   -0.50    1.60
   1  -5  -2    0.60    2.40
   1  -5  -2    0.80    1.20
  -1   5   2   -0.30    1.80
  -1   5   2    0.90    2.10
  -1   5   2    0.60    1.30
  -1   5   2    1.00    0.90
   0  -5  -2   45.60    4.30
   0  -5  -2   39.70    5.40
   0  -5  -2   45.60    4.10
   0  -5  -2   45.30    5.10
   0  -5  -2   39.30    3.90
   0  -5  -2   46.80    5.50
   0   5   2   43.90    4.70
  -1  -5  -2  371.16   15.20
  -1  -5  -2  341.57   14.00
  -1  -5  -2  346.37   15.70
  -1  -5  -2  329.97   12.60
  -1  -5  -2  326.77   11.60
  -1  -5  -2  354.76   12.90
  -2  -5  -2   13.20    2.40
  -2  -5  -2   12.60    1.70
  -2  -5  -2   15.00    3.50
  -2  -5  -2   13.60    3.30
  -2  -5  -2   14.30    4.80
  -2  -5  -2   14.30    3.90
  -2  -5  -2   15.50    1.80
   2   5   2   13.10    3.70
   2   5   2   15.20    1.80
   2   5   2   12.20    1.70
  -3  -5  -2  405.36   15.50
  -3  -5  -2  353.06   18.10
  -3  -5  -2  399.06   15.10
  -3  -5  -2  357.06   11.60
  -3  -5  -2  364.66   12.20
  -3  -5  -2  389.86   16.70
  -3  -5  -2  362.66   10.70
   3   5   2  379.26   12.10
   3   5   2  382.96   16.50
   3   5   2  373.56   11.60
  -4  -5  -2   32.00    4.10
  -4  -5  -2   30.20    4.50
  -4  -5  -2   29.80    6.50
  -4  -5  -2   28.50    3.30
  -4  -5  -2   20.60    4.40
  -4  -5  -2   25.50    5.00
   4   5   2   31.90    5.80
   4   5   2   28.30    3.70
   4   5   2   35.70    4.20
  -5  -5  -2   52.09    7.30
  -5  -5  -2   54.79    9.50
  -5  -5  -2   51.39    7.40
  -5  -5  -2   54.99    6.80
  -5  -5  -2   50.09    5.40
  -5  -5  -2   42.20    5.20
   5   5   2   43.90    5.20
   5   5   2   44.50    4.40
   5   5   2   32.70    6.00
  -6  -5  -2  302.17   14.40
  -6  -5  -2  260.67   14.10
  -6  -5  -2  278.07   15.30
  -6  -5  -2  289.07   13.20
   6   5   2  281.97   15.60
   6   5   2  272.17   13.60
   6   5   2  266.27   12.20
  -7  -5  -2   -2.00    1.90
  -7  -5  -2    4.50    3.60
  -7  -5  -2   -1.30    2.00
  -7  -5  -2    0.80    2.00
   7   5   2   -2.90    2.30
   7   5   2    1.00    3.10
  10  -6  -2    1.80    3.50
  10  -6  -2    3.20    3.90
  10  -6  -2    6.10    3.40
  10  -6  -2    1.90    3.90
  10  -6  -2   -4.90    2.60
 -10   6   2    8.00    4.00
 -10   6   2   -2.60    3.00
 -10   6   2    8.50    4.10
 -10   6   2    5.70    2.90
   9  -6  -2   20.10    6.30
   9  -6  -2   12.90    4.50
   9  -6  -2   17.40    4.50
   9  -6  -2   13.50    5.40
   9  -6  -2   19.40    4.90
  -9   6   2   21.50    5.90
  -9   6   2   23.80    5.60
  -9   6   2   15.70    6.50
  -9   6   2   12.80    3.90
   8  -6  -2   -1.00    3.60
   8  -6  -2    0.50    2.50
   8  -6  -2    0.10    2.60
   8  -6  -2   -1.00    2.50
  -8   6   2    0.60    3.70
  -8   6   2    2.30    3.20
  -8   6   2    1.50    2.60
  -8   6   2    2.40    4.70
   7  -6  -2  433.96   22.50
   7  -6  -2  425.56   18.90
   7  -6  -2  454.55   21.50
   7  -6  -2  422.66   18.50
   7  -6  -2  441.96   16.70
  -7   6   2  414.16   18.00
  -7   6   2  439.66   21.40
  -7   6   2  442.06   21.40
   6  -6  -2  379.46   14.40
   6  -6  -2  378.86   18.20
   6  -6  -2  384.16   16.80
   6  -6  -2  376.46   14.60
  -6   6   2  382.46   18.40
  -6   6   2  386.96   18.50
  -6   6   2  358.46   15.50
   5  -6  -2  114.89    7.40
   5  -6  -2  130.79    7.90
   5  -6  -2  126.79    9.60
   5  -6  -2  127.69    9.00
   5  -6  -2  119.29    8.30
   5  -6  -2  139.49   11.00
  -5   6   2  129.79    7.90
  -5   6   2  125.99    5.10
  -5   6   2  121.09    9.00
  -5   6   2  129.39    5.40
  -5   6   2  136.49    9.80
   4  -6  -2    0.10    2.50
   4  -6  -2    8.30    3.40
   4  -6  -2    3.90    2.40
   4  -6  -2    7.20    3.60
   4  -6  -2    6.80    2.70
   4  -6  -2    4.10    2.60
  -4   6   2    1.60    2.80
  -4   6   2    8.10    2.70
  -4   6   2    5.70    2.70
   3  -6  -2  399.96   15.20
   3  -6  -2  438.86   16.10
   3  -6  -2  427.56   14.60
   3  -6  -2  479.25   17.50
   3  -6  -2  426.26   16.20
   3  -6  -2  448.56   17.20
  -3   6   2  426.36   14.20
  -3   6   2  445.06   16.10
  -3   6   2  425.16   16.20
  -3   6   2  445.66   15.20
   2  -6  -2   26.00    4.60
   2  -6  -2   20.70    3.40
   2  -6  -2   23.50    4.20
   2  -6  -2   21.10    1.40
   2  -6  -2   23.00    3.90
   2  -6  -2   23.10    2.80
  -2   6   2   17.60    3.50
  -2   6   2   24.60    3.60
  -2   6   2   19.20    3.20
  -2   6   2   22.50    2.60
  -2   6   2   18.30    3.20
   1  -6  -2   75.09    7.20
   1  -6  -2   74.99    6.70
   1  -6  -2   70.69    6.90
   1  -6  -2   69.29    4.00
   1  -6  -2   78.89    3.60
   1  -6  -2   77.69    4.80
   1  -6  -2   79.79    5.70
   1  -6  -2   79.29    5.80
  -1   6   2   74.39    6.00
  -1   6   2   67.09    5.50
  -1   6   2   78.29    3.50
   0  -6  -2   12.50    4.10
   0  -6  -2   11.50    2.90
   0  -6  -2    9.90    3.10
   0  -6  -2    8.10    2.40
   0  -6  -2    7.70    3.00
   0  -6  -2    9.50    2.50
   0   6   2    9.80    3.40
  -1  -6  -2   12.70    2.80
  -1  -6  -2   13.50    3.00
  -1  -6  -2    7.40    3.40
  -1  -6  -2    8.50    3.20
  -1  -6  -2   13.20    3.20
  -1  -6  -2   10.50    4.10
  -2  -6  -2   32.60    5.60
  -2  -6  -2   34.10    4.00
  -2  -6  -2   27.70    4.70
  -2  -6  -2   27.90    1.50
  -2  -6  -2   25.90    4.70
  -2  -6  -2   30.10    4.10
  -2  -6  -2   26.70    1.60
  -2  -6  -2   26.90    6.40
  -3  -6  -2   13.70    2.20
  -3  -6  -2   15.60    3.70
  -3  -6  -2   15.20    2.40
  -3  -6  -2   15.70    4.20
  -3  -6  -2   15.70    4.50
  -3  -6  -2   10.90    4.70
   3   6   2   14.00    2.10
   3   6   2   15.20    2.30
   3   6   2   12.10    3.90
  -4  -6  -2   12.80    3.40
  -4  -6  -2   18.80    6.20
  -4  -6  -2    5.00    3.40
  -4  -6  -2   14.70    5.40
  -4  -6  -2    8.80    2.60
  -4  -6  -2   13.30    2.60
   4   6   2   13.50    2.80
   4   6   2   17.90    4.60
   4   6   2   14.20    2.60
  -5  -6  -2   11.60    3.70
  -5  -6  -2   12.90    3.10
  -5  -6  -2   15.50    6.30
  -5  -6  -2   17.00    4.50
  -5  -6  -2   17.50    4.10
  -5  -6  -2   12.30    2.80
  -5  -6  -2   12.30    3.70
   5   6   2   14.30    3.30
   5   6   2   11.90    3.60
   5   6   2   15.30    2.90
  -6  -6  -2    9.10    2.80
  -6  -6  -2   13.10    4.90
  -6  -6  -2    1.90    3.30
  -6  -6  -2    4.10    3.10
  -6  -6  -2    0.70    2.90
  -6  -6  -2    8.00    2.40
   6   6   2   10.30    3.40
   6   6   2    8.10    2.40
   6   6   2    6.80    3.00
   9  -7  -2    4.40    3.50
   9  -7  -2    0.40    3.10
   9  -7  -2   -0.80    3.40
   9  -7  -2   -6.30    3.90
   9  -7  -2    4.10    2.60
  -9   7   2    4.10    3.40
  -9   7   2    0.90    2.10
  -9   7   2   -4.90    1.90
  -9   7   2   -0.60    4.00
   8  -7  -2   52.99    8.50
   8  -7  -2   56.39    6.00
   8  -7  -2   50.79    7.40
   8  -7  -2   54.09    9.90
  -8   7   2   72.99   11.10
  -8   7   2   61.09   10.40
  -8   7   2   60.09    8.20
  -8   7   2   50.19    5.40
   7  -7  -2  112.39    9.20
   7  -7  -2  101.29    7.10
   7  -7  -2   98.79    7.60
   7  -7  -2  100.29   10.40
   7  -7  -2  141.19   24.00
   7  -7  -2   94.79    8.40
  -7   7   2  102.59    6.80
  -7   7   2   94.39    8.00
  -7   7   2  101.09   10.70
  -7   7   2  104.39   10.60
  -7   7   2  104.79    6.40
   6  -7  -2    8.00    3.10
   6  -7  -2    1.80    3.40
   6  -7  -2    7.90    4.00
   6  -7  -2   10.60    3.20
   6  -7  -2    5.60    4.60
   6  -7  -2    9.90    4.60
  -6   7   2    4.80    3.00
  -6   7   2    6.90    1.70
  -6   7   2    7.30    3.30
  -6   7   2   18.30    8.30
  -6   7   2    7.10    1.50
   5  -7  -2  545.45   19.40
   5  -7  -2  586.84   20.70
   5  -7  -2  578.44   23.90
   5  -7  -2  570.04   20.50
  -5   7   2  564.04   22.40
  -5   7   2  576.54   22.30
  -5   7   2  554.24   19.70
   4  -7  -2  254.87   12.80
   4  -7  -2  245.88   12.70
   4  -7  -2  231.08   11.40
   4  -7  -2  244.58   13.70
   4  -7  -2  251.47   12.60
   4  -7  -2  257.07   11.60
  -4   7   2  260.87   12.90
  -4   7   2  258.47   11.10
  -4   7   2  253.27   11.40
   3  -7  -2   63.69    6.80
   3  -7  -2   59.39    5.50
   3  -7  -2   52.69    4.70
   3  -7  -2   57.69    6.50
   3  -7  -2   62.59    6.00
  -3   7   2   53.99    4.40
  -3   7   2   46.50    5.30
  -3   7   2   56.49    5.80
  -3   7   2   60.49    5.10
   2  -7  -2  408.16   16.30
   2  -7  -2  420.06   15.90
   2  -7  -2  426.56   18.10
   2  -7  -2  398.86   10.00
  -2   7   2  411.86   12.70
  -2   7   2  404.56   15.60
  -2   7   2  407.36   15.20
  -2   7   2  414.26   14.10
   1  -7  -2  402.36   14.70
   1  -7  -2  386.36   14.30
   1  -7  -2  396.46   11.30
   1  -7  -2  393.66   17.80
   1  -7  -2  407.76   18.30
   1  -7  -2  401.36   15.70
   1  -7  -2  400.86   11.80
  -1   7   2  390.76   15.90
  -1   7   2  407.16   10.90
  -1   7   2  403.66   11.50
   0  -7  -2  145.99    8.40
   0  -7  -2  170.78   11.00
   0  -7  -2  151.88    8.60
   0  -7  -2  143.99   10.30
   0  -7  -2  155.98    8.80
   0  -7  -2  153.68    7.80
   0   7   2  146.59    9.80
  -1  -7  -2   83.69    8.10
  -1  -7  -2   85.49    5.90
  -1  -7  -2   96.39    6.70
  -1  -7  -2   87.69    8.10
  -1  -7  -2   88.59    6.90
  -1  -7  -2   91.09    7.40
  -1  -7  -2   94.49    9.00
  -2  -7  -2   61.39    9.30
  -2  -7  -2   71.99    5.70
  -2  -7  -2   65.39    5.30
  -2  -7  -2   73.09    7.30
  -3  -7  -2   -1.90    2.30
  -3  -7  -2    3.20    0.80
  -3  -7  -2   -0.30    3.50
  -3  -7  -2    6.80    2.40
  -3  -7  -2    0.10    2.30
  -3  -7  -2    2.90    3.10
  -3  -7  -2    1.10    1.30
  -4  -7  -2    2.00    1.80
  -4  -7  -2    0.90    1.10
  -4  -7  -2    1.70    2.30
  -4  -7  -2   -3.60    2.10
  -4  -7  -2    7.60    2.50
  -4  -7  -2   -1.60    2.60
   4   7   2    1.40    1.30
   4   7   2    4.10    1.20
  -5  -7  -2   10.10    3.00
  -5  -7  -2    5.90    1.70
  -5  -7  -2    2.10    3.40
  -5  -7  -2    5.90    4.40
  -5  -7  -2    5.40    3.40
  -5  -7  -2    7.90    2.00
  -5  -7  -2   -1.30    3.70
   5   7   2    7.90    3.40
   5   7   2    7.40    1.80
   5   7   2    3.80    2.00
   9  -8  -2  130.29   11.80
   9  -8  -2  143.09   14.00
   9  -8  -2  154.18   11.80
   9  -8  -2  159.78   10.40
  -9   8   2  131.69    8.60
  -9   8   2  123.49    9.20
  -9   8   2  129.89   11.40
  -9   8   2  108.79   13.30
  -9   8   2  156.08   14.00
   8  -8  -2   23.40    5.90
   8  -8  -2   16.60    4.20
   8  -8  -2   20.10    5.50
   8  -8  -2   23.30    7.50
  -8   8   2   13.10    6.30
  -8   8   2   19.70    5.70
  -8   8   2   11.10    2.90
  -8   8   2   14.60    2.60
  -8   8   2   17.90    6.00
   7  -8  -2    0.20    2.40
   7  -8  -2    0.40    2.80
   7  -8  -2    0.00    3.20
   7  -8  -2    0.20    2.10
   7  -8  -2    4.40    2.60
   7  -8  -2    5.60    3.90
  -7   8   2    1.20    3.40
  -7   8   2    3.50    4.60
  -7   8   2   -0.30    0.90
  -7   8   2    0.20    2.90
  -7   8   2    0.10    0.60
   6  -8  -2   24.70    5.00
   6  -8  -2   21.80    6.10
   6  -8  -2   20.80    5.10
   6  -8  -2   13.30    5.20
   6  -8  -2   29.80    5.20
   6  -8  -2   25.60    7.50
  -6   8   2   24.30    6.40
  -6   8   2   21.30    4.90
  -6   8   2   23.70    6.00
   5  -8  -2    4.80    2.70
   5  -8  -2    1.70    2.60
   5  -8  -2   -0.30    2.70
   5  -8  -2   -1.30    2.10
   5  -8  -2   -1.40    2.90
   5  -8  -2    0.50    2.40
  -5   8   2    4.20    3.50
  -5   8   2   -2.40    1.90
  -5   8   2   -1.50    2.50
   4  -8  -2  100.89    8.80
   4  -8  -2   93.59    8.10
   4  -8  -2  102.79    8.70
   4  -8  -2   95.59    7.10
   4  -8  -2   92.59    7.50
   4  -8  -2   94.39    9.10
  -4   8   2   98.49    8.00
  -4   8   2   97.09    8.10
   3  -8  -2    1.40    2.50
   3  -8  -2    0.20    2.90
   3  -8  -2   -1.90    2.40
   3  -8  -2    1.50    2.00
  -3   8   2   -0.40    2.00
  -3   8   2    1.40    1.90
  -3   8   2    1.80    2.40
   2  -8  -2  317.87   14.00
   2  -8  -2  332.67   12.70
   2  -8  -2  304.47   11.10
   2  -8  -2  385.26   17.50
   2  -8  -2  313.17   17.00
   2  -8  -2  362.46   15.80
  -2   8   2  352.96   14.60
  -2   8   2  326.07   10.90
  -2   8   2  328.57   14.00
   1  -8  -2  313.87   13.10
   1  -8  -2  329.77   17.20
   1  -8  -2  321.87    9.50
   1  -8  -2  312.77   11.70
   1  -8  -2  317.17    9.90
   1  -8  -2  311.87   14.40
   1  -8  -2  311.77   16.80
  -1   8   2  324.07   14.90
  -1   8   2  318.37    9.40
  -1   8   2  325.97    9.10
   0  -8  -2  230.48   11.50
   0  -8  -2  237.78   14.10
   0  -8  -2  234.58   11.80
   0  -8  -2  226.48   14.00
   0  -8  -2  220.38    9.90
   0  -8  -2  225.08   11.20
  -1  -8  -2    0.70    2.50
  -1  -8  -2    5.80    3.00
  -1  -8  -2    5.80    2.60
  -1  -8  -2    3.20    2.50
  -1  -8  -2    5.30    2.30
  -1  -8  -2    0.60    2.80
  -2  -8  -2   43.80    4.70
  -2  -8  -2   48.20    7.00
  -2  -8  -2   40.90    7.20
  -2  -8  -2   38.70    4.20
  -2  -8  -2   37.00    6.30
  -2  -8  -2   44.30    6.40
  -3  -8  -2   22.50    3.80
  -3  -8  -2   29.80    6.20
  -3  -8  -2   29.10    5.70
  -3  -8  -2   28.40    3.50
  -3  -8  -2   27.00    5.60
  -3  -8  -2   27.30    6.10
  -4  -8  -2   52.79    7.70
  -4  -8  -2   46.40    8.20
  -4  -8  -2   59.79    5.50
  -4  -8  -2   62.29    5.80
  -4  -8  -2   54.59    7.50
  -4  -8  -2   42.90    8.20
  -5  -8  -2   -0.70    2.70
  -5  -8  -2    1.00    2.40
  -5  -8  -2    7.70    3.30
  -5  -8  -2    9.00    3.00
  -5  -8  -2    1.10    3.50
   9  -9  -2   11.90    4.20
   9  -9  -2   10.90    5.30
   9  -9  -2    5.60    3.30
  -9   9   2    9.00    4.90
  -9   9   2    1.30    5.50
  -9   9   2    8.00    2.40
  -9   9   2   -1.80    4.00
   8  -9  -2    3.70    3.10
   8  -9  -2   -0.50    2.60
   8  -9  -2   -0.70    2.80
   8  -9  -2    3.80    3.90
  -8   9   2   -0.40    2.90
  -8   9   2   -0.40    2.30
  -8   9   2   -4.70    3.40
   7  -9  -2   55.59    9.00
   7  -9  -2   49.90    6.10
   7  -9  -2   44.30    8.60
   7  -9  -2   50.29    6.90
   7  -9  -2   57.09    8.30
   7  -9  -2   43.70    8.00
  -7   9   2   55.69    6.90
  -7   9   2   57.99    9.70
  -7   9   2   54.39    9.30
   6  -9  -2   76.39    9.40
   6  -9  -2   74.79    8.10
   6  -9  -2   64.59    7.30
   6  -9  -2   78.39    7.70
   6  -9  -2   74.09    7.10
   6  -9  -2   70.59    8.50
  -6   9   2   70.59    8.70
  -6   9   2   81.99    8.90
  -6   9   2   66.79    7.00
   5  -9  -2    6.20    3.30
   5  -9  -2    3.40    3.00
   5  -9  -2    4.40    3.40
   5  -9  -2    1.00    3.00
   5  -9  -2    0.60    2.60
  -5   9   2   -2.70    2.90
  -5   9   2    3.10    2.60
   4  -9  -2   27.10    5.70
   4  -9  -2   22.80    5.70
   4  -9  -2   22.90    5.00
   4  -9  -2   29.50    6.10
   4  -9  -2   30.00    5.50
   4  -9  -2   19.80    3.90
  -4   9   2   32.80    5.70
  -4   9   2   26.50    4.40
  -4   9   2   15.60    4.30
   3  -9  -2  301.37   15.50
   3  -9  -2  296.07   16.20
   3  -9  -2  276.67   14.30
  -3   9   2  283.37   13.60
  -3   9   2  295.97   13.20
  -3   9   2  289.57   11.30
   2  -9  -2   90.49    5.40
   2  -9  -2   94.49    7.70
   2  -9  -2  106.29    9.80
   2  -9  -2   96.39    8.60
   2  -9  -2   96.59    6.20
   2  -9  -2  103.19    9.90
  -2   9   2   94.59    7.30
  -2   9   2   95.89    6.10
   1  -9  -2    1.10    2.70
   1  -9  -2    0.30    1.40
   1  -9  -2    1.40    2.20
   1  -9  -2    0.80    0.90
   1  -9  -2    4.50    3.30
   1  -9  -2   -1.60    2.40
  -1   9   2   -0.20    0.90
  -1   9   2   -0.70    0.60
   0  -9  -2    6.20    2.40
   0  -9  -2    2.90    2.60
   0  -9  -2    3.70    3.30
   0  -9  -2   -0.30    2.00
   0  -9  -2    0.80    2.80
   0  -9  -2    0.70    2.90
  -1  -9  -2    0.00    1.80
  -1  -9  -2    1.80    2.40
  -1  -9  -2    5.20    2.60
  -1  -9  -2    0.40    3.10
  -1  -9  -2    4.20    2.80
  -1  -9  -2   -0.30    2.70
  -2  -9  -2   33.30    7.30
  -2  -9  -2   40.00    6.20
  -2  -9  -2   37.00    7.40
  -2  -9  -2   32.10    6.00
  -2  -9  -2   34.70    3.90
  -2  -9  -2   37.20    5.10
  -3  -9  -2    0.20    2.80
  -3  -9  -2   -0.40    1.40
  -3  -9  -2    0.20    1.40
  -3  -9  -2   -4.90    2.40
  -3  -9  -2    0.70    2.80
  -3  -9  -2    1.30    2.40
  -4  -9  -2  150.58   13.40
  -4  -9  -2  125.49   10.10
  -4  -9  -2  135.59    8.00
  -4  -9  -2  135.79   10.80
  -4  -9  -2  130.99   12.50
   8 -10  -2    5.10    3.10
   8 -10  -2   -1.60    2.70
   8 -10  -2    1.80    3.80
   8 -10  -2    6.50    3.80
  -8  10   2    9.80    4.50
  -8  10   2    4.00    4.20
   7 -10  -2  231.38   19.20
   7 -10  -2  217.58   15.20
   7 -10  -2  212.38   12.10
   7 -10  -2  195.88   12.30
   7 -10  -2  182.78   12.60
  -7  10   2  231.48   17.70
  -7  10   2  195.08   14.60
  -7  10   2  185.48   13.90
   6 -10  -2   93.99    9.50
   6 -10  -2   86.49    8.70
   6 -10  -2   80.09    7.90
   6 -10  -2  101.59    8.50
   6 -10  -2   88.69    9.30
  -6  10   2   89.79    9.30
  -6  10   2   93.09    8.30
  -6  10   2   83.19    9.30
   5 -10  -2  192.18   13.60
   5 -10  -2  175.18   10.60
   5 -10  -2  183.58   12.70
   5 -10  -2  213.28   13.70
   5 -10  -2  192.48   12.90
   5 -10  -2  195.58   11.70
  -5  10   2  183.88   14.80
  -5  10   2  189.08   12.70
  -5  10   2  185.58   10.40
   4 -10  -2  106.09    9.00
   4 -10  -2   98.09    9.20
   4 -10  -2  110.69    9.60
   4 -10  -2  112.19    7.80
   4 -10  -2   92.19    9.30
  -4  10   2   95.69    8.40
  -4  10   2   99.29    8.50
  -4  10   2  106.09    7.00
   3 -10  -2   18.80    5.50
   3 -10  -2   22.00    4.90
   3 -10  -2   27.20    6.50
   3 -10  -2   26.70    4.60
   3 -10  -2   18.60    3.60
   3 -10  -2   19.30    5.10
  -3  10   2   22.10    3.50
  -3  10   2   23.80    4.20
  -3  10   2   31.00    5.40
   2 -10  -2   33.00    6.20
   2 -10  -2   30.60    6.80
   2 -10  -2   41.80    4.00
   2 -10  -2   47.40    5.80
   2 -10  -2   40.30    3.70
   2 -10  -2   30.80    6.60
  -2  10   2   35.30    3.30
  -2  10   2   39.30    3.80
   1 -10  -2  195.78   14.60
   1 -10  -2  208.78   12.60
   1 -10  -2  187.38    9.90
   1 -10  -2  194.28   13.70
   1 -10  -2  188.18    5.60
   1 -10  -2  189.88    5.60
   1 -10  -2  186.88    8.80
   0 -10  -2   22.80    6.40
   0 -10  -2   31.20    5.60
   0 -10  -2   27.50    4.70
   0 -10  -2   27.00    4.00
   0 -10  -2   32.70    7.10
   0 -10  -2   32.90    6.00
  -1 -10  -2   23.40    3.60
  -1 -10  -2   28.90    5.60
  -1 -10  -2   26.40    5.20
  -1 -10  -2   18.30    5.60
  -1 -10  -2   45.10    7.00
  -1 -10  -2   31.50    6.80
  -2 -10  -2  203.48   10.90
  -2 -10  -2  202.98   14.00
  -2 -10  -2  221.18   16.40
  -2 -10  -2  224.08   14.20
  -2 -10  -2  202.08   12.40
  -3 -10  -2   94.59    6.20
  -3 -10  -2   80.49    9.10
  -3 -10  -2   74.39   10.80
  -3 -10  -2   80.49    8.10
  -3 -10  -2  101.29   10.10
  -3 -10  -2   85.89    5.20
  -3 -10  -2  110.09    7.80
   7 -11  -2    4.30    3.30
   7 -11  -2   -0.20    2.30
   7 -11  -2    4.60    2.80
   7 -11  -2    8.10    4.20
   7 -11  -2   -3.50    3.00
  -7  11   2    5.00    3.60
  -7  11   2   -1.70    3.60
  -7  11   2   -5.50    2.50
   6 -11  -2    1.00    2.70
   6 -11  -2    8.00    4.40
   6 -11  -2   14.90    4.40
   6 -11  -2   -1.10    2.50
   6 -11  -2    6.70    3.00
   6 -11  -2    2.50    2.70
  -6  11   2    5.40    4.00
   5 -11  -2    8.50    3.40
   5 -11  -2    8.40    3.60
   5 -11  -2   -1.20    3.50
   5 -11  -2    4.30    3.10
   5 -11  -2    4.40    3.30
  -5  11   2    5.40    3.20
  -5  11   2    1.10    3.20
  -5  11   2    3.90    3.00
   4 -11  -2   10.70    3.50
   4 -11  -2    5.90    5.00
   4 -11  -2    4.50    3.40
   4 -11  -2   15.60    4.00
   4 -11  -2   15.30    4.20
   4 -11  -2   16.70    4.20
   4 -11  -2   10.50    4.40
  -4  11   2   15.20    3.40
  -4  11   2   12.50    3.80
   3 -11  -2   27.40    6.90
   3 -11  -2   32.10    6.50
   3 -11  -2   45.20    5.80
   3 -11  -2   43.90    4.80
   3 -11  -2   34.60    7.40
   3 -11  -2   36.00    4.20
  -3  11   2   39.30    4.50
  -3  11   2   50.09    5.50
  -3  11   2   29.80    3.80
   2 -11  -2   21.90    6.00
   2 -11  -2   14.90    2.50
   2 -11  -2   16.70    4.50
   2 -11  -2   15.10    5.70
   2 -11  -2    8.70    2.10
   2 -11  -2   12.90    3.60
  -2  11   2   12.10    2.10
  -2  11   2   10.60    2.10
   1 -11  -2   10.30    3.80
   1 -11  -2    4.60    1.90
   1 -11  -2   12.80    5.60
   1 -11  -2    9.80    2.80
   1 -11  -2    3.80    3.70
   0 -11  -2   17.70    4.90
   0 -11  -2   12.20    2.30
   0 -11  -2   20.70    5.00
   0 -11  -2   11.20    4.50
   0 -11  -2   14.00    3.40
  -1 -11  -2   26.30    1.90
  -1 -11  -2   17.70    6.00
  -1 -11  -2   25.80    5.50
  -1 -11  -2   25.90    5.80
  -1 -11  -2   22.20    4.40
  -1 -11  -2   21.40    6.20
  -2 -11  -2   11.40    4.40
  -2 -11  -2    9.40    4.30
  -2 -11  -2   12.90    5.60
  -2 -11  -2    7.40    3.80
   6 -12  -2   25.80    4.80
   6 -12  -2   10.10    4.30
   6 -12  -2   10.50    4.10
   6 -12  -2    4.30    3.90
  -6  12   2   16.30    5.80
  -6  12   2   10.60    3.80
   5 -12  -2    5.70    3.50
   5 -12  -2   19.30    4.80
   5 -12  -2   10.30    4.50
   5 -12  -2   16.90    4.40
   5 -12  -2    2.20    3.50
   5 -12  -2   19.70    4.50
  -5  12   2   12.50    3.90
  -5  12   2   19.10    4.90
   4 -12  -2   15.00    4.20
   4 -12  -2   13.30    3.90
   4 -12  -2   12.90    4.90
   4 -12  -2   13.00    3.80
   4 -12  -2   18.30    4.90
   4 -12  -2    4.30    2.80
  -4  12   2   16.80    4.00
  -4  12   2   13.70    3.70
   3 -12  -2   24.00    6.00
   3 -12  -2   15.30    5.10
   3 -12  -2   10.00    6.00
   3 -12  -2   17.50    3.40
  -3  12   2   15.90    3.00
   2 -12  -2   21.20    6.20
   2 -12  -2   17.60    5.50
   2 -12  -2   24.00    2.40
  -2  12   2   14.10    1.80
   1 -12  -2   84.69    8.80
   1 -12  -2   59.59   10.10
   1 -12  -2   70.79    5.30
   1 -12  -2   94.59    5.80
   1 -12  -2   91.49    8.10
   0 -12  -2   42.20    6.40
   0 -12  -2   51.99    8.70
   0 -12  -2   80.39    7.80
   0 -12  -2   51.99    5.70
   0 -12  -2   54.29    7.70
  -1  14  -3   -3.20    2.30
  -1  14  -3    3.00    2.90
  -1  14  -3    2.30    3.90
   1 -14   3    3.50    4.50
   1 -14   3    7.20    3.60
  -2  14  -3   34.40    7.20
  -2  14  -3   44.80    6.90
  -2  14  -3   32.40    6.40
   2 -14   3   22.00    4.90
   2 -14   3   22.30    5.70
   2 -14   3   20.30    6.50
   2 -14   3   31.90    6.40
  -3  14  -3   28.40    6.00
  -3  14  -3   14.90    5.00
  -3  14  -3   20.10    3.60
   3 -14   3   20.30    5.60
   3 -14   3   43.30    7.10
   3 -14   3   23.10    7.50
   2  13  -3   23.30    4.80
   2  13  -3   21.40    5.90
   2  13  -3   23.80    4.90
   2  13  -3   23.90    4.30
  -2 -13   3   39.30    6.40
  -2 -13   3   18.30    4.10
  -2 -13   3   23.00    6.50
  -2 -13   3   23.80    5.50
  -2 -13   3   27.70    7.40
   1  13  -3    5.10    3.20
   1  13  -3    3.00    3.90
   1  13  -3    6.90    3.20
   1  13  -3    4.70    3.00
  -1 -13   3    7.40    4.00
  -1 -13   3   11.30    3.80
  -1 -13   3    7.70    3.40
  -1 -13   3    0.50    2.60
  -1 -13   3    6.70    4.20
   0  13  -3   93.59    8.80
   0  13  -3   82.09    8.00
   0  13  -3   85.59    9.80
   0  13  -3   90.69    7.40
   0 -13   3  103.69    8.30
   0 -13   3   93.99    9.10
   0 -13   3  106.59   11.90
   0 -13   3   78.69    7.60
  -1  13  -3  184.28   13.80
  -1  13  -3  168.78   10.90
  -1  13  -3  155.08   11.00
   1 -13   3  183.28   12.80
   1 -13   3  131.69   15.50
   1 -13   3  151.78    8.30
   1 -13   3  164.18   11.80
  -2  13  -3   61.99    7.20
  -2  13  -3   60.59    9.00
  -2  13  -3   53.99    7.80
   2 -13   3   54.79    8.40
   2 -13   3   44.30    7.50
  -3  13  -3   23.20    6.10
  -3  13  -3   16.70    5.20
  -3  13  -3   20.30    4.10
  -3  13  -3   24.00    5.30
   3 -13   3   35.60    8.10
   3 -13   3   38.30    6.90
   3 -13   3   30.10    7.00
   3 -13   3   31.70    8.90
  -4  13  -3   15.60    5.40
  -4  13  -3   12.90    4.50
  -4  13  -3    9.20    3.90
  -4  13  -3   11.20    4.30
  -4  13  -3    8.10    4.20
   4 -13   3   10.30    5.40
   4 -13   3   11.40    4.50
   4 -13   3   14.70    5.00
   4 -13   3   14.00    5.20
   4 -13   3   14.10    5.10
  -5  13  -3   -4.80    3.20
  -5  13  -3   -0.30    2.30
  -5  13  -3   -6.60    3.00
  -5  13  -3   -1.40    2.70
  -5  13  -3    3.50    3.40
   5 -13   3   11.20    4.10
   5 -13   3   -9.00    2.60
   5 -13   3   -0.10    2.90
   5 -13   3    7.70    4.40
   5 -13   3    8.70    4.50
   3  12  -3  182.58    9.60
   3  12  -3  181.08   10.10
   3  12  -3  188.68   11.50
  -3 -12   3  160.78   14.30
  -3 -12   3  176.58   14.40
  -3 -12   3  191.68   11.70
  -3 -12   3  195.08   11.10
  -3 -12   3  176.68   12.90
   2  12  -3   69.29    8.50
   2  12  -3   82.29    6.50
   2  12  -3   61.59    6.50
   2  12  -3   50.89    9.20
  -2 -12   3   71.29   10.00
  -2 -12   3   85.39    7.80
  -2 -12   3   68.19    7.00
   1  12  -3   11.00    5.00
   1  12  -3   12.70    4.00
   1  12  -3   18.30    3.80
   1  12  -3   16.00    4.40
  -1 -12   3   16.50    5.20
  -1 -12   3   14.00    3.90
  -1 -12   3    9.50    4.00
  -1 -12   3   13.70    5.10
   0  12  -3   14.20    4.10
   0  12  -3   15.40    3.80
   0  12  -3   11.40    4.50
   0  12  -3   14.50    4.00
   0 -12   3   14.40    5.30
   0 -12   3   15.00    4.20
   0 -12   3   17.30    5.00
   0 -12   3   13.80    4.60
   0 -12   3    5.40    2.90
  -1  12  -3   29.10    5.70
  -1  12  -3   37.10    8.50
  -1  12  -3   31.20    5.70
  -1  12  -3   35.60    6.40
   1 -12   3   26.90    6.10
   1 -12   3   29.00    5.90
   1 -12   3   34.10    7.40
   1 -12   3   29.00    4.20
   1 -12   3   40.30    7.00
  -2  12  -3   20.80    5.00
  -2  12  -3   26.60    5.70
  -2  12  -3   17.80    3.10
  -2  12  -3   21.20    5.50
  -2  12  -3   27.60    5.80
   2 -12   3   31.00    7.10
   2 -12   3   16.90    2.50
   2 -12   3   40.80    7.20
   2 -12   3   35.70    7.20
   2 -12   3   27.70    5.90
  -3  12  -3   52.89    8.30
  -3  12  -3   48.30    7.50
  -3  12  -3   51.79    7.60
  -3  12  -3   51.39    5.90
  -3  12  -3   60.49    7.60
   3 -12   3   44.80    8.60
   3 -12   3   53.79    8.50
   3 -12   3   65.39    9.70
   3 -12   3   69.79    9.80
   3 -12   3   55.39    8.80
  -4  12  -3   80.79    8.40
  -4  12  -3   95.69    8.70
  -4  12  -3   79.39    9.20
  -4  12  -3   85.59    9.60
  -4  12  -3   87.99    8.90
   4 -12   3   82.59    9.10
   4 -12   3  105.69   11.70
   4 -12   3   78.39    9.20
   4 -12   3   95.49   10.00
   4 -12   3   94.39   10.20
  -5  12  -3   93.79   10.10
  -5  12  -3  103.79   11.10
  -5  12  -3  128.79   11.70
   5 -12   3   94.49   10.40
   5 -12   3  105.49   10.90
   5 -12   3  104.59   19.90
   5 -12   3  121.39   12.30
   5 -12   3  131.89   11.60
  -6  12  -3    5.70    4.80
  -6  12  -3    8.20    4.20
  -6  12  -3    4.00    5.20
  -6  12  -3    5.70    3.90
   6 -12   3   19.30    5.50
   6 -12   3   15.40    4.80
   6 -12   3   12.70    4.80
   6 -12   3   11.60    4.90
   6 -12   3   14.50    4.90
   4  11  -3   65.49    5.40
   4  11  -3   59.59    9.60
   4  11  -3   57.79    5.80
   4  11  -3   57.39    9.70
  -4 -11   3   53.29   10.00
  -4 -11   3   84.99    7.70
  -4 -11   3   42.40    7.60
  -4 -11   3   72.59    8.30
  -4 -11   3   58.79    6.00
   3  11  -3    2.20    2.50
   3  11  -3    2.10    2.20
   3  11  -3   -2.50    2.80
  -3 -11   3   -0.50    2.30
  -3 -11   3   -2.80    2.10
  -3 -11   3   -1.10    3.20
  -3 -11   3    4.20    2.70
  -3 -11   3    0.80    1.90
  -3 -11   3   -4.70    3.40
   2  11  -3    8.00    3.00
   2  11  -3    3.90    2.70
   2  11  -3    0.60    3.30
   2  11  -3    4.70    2.60
  -2 -11   3   -0.70    3.20
  -2 -11   3   14.10    5.10
  -2 -11   3    9.70    3.10
  -2 -11   3    5.40    3.10
  -2 -11   3   10.40    3.60
   1  11  -3   48.80    6.50
   1  11  -3   46.20    5.10
   1  11  -3   34.10    7.30
   1  11  -3   48.50    7.20
  -1 -11   3   38.80    6.40
  -1 -11   3   38.70    6.40
  -1 -11   3   32.60    6.00
  -1 -11   3   38.00    7.50
  -1 -11   3   35.40    5.70
   0  11  -3   84.39    7.60
   0  11  -3   84.79    7.10
   0  11  -3   80.19    7.70
   0  11  -3   90.99    9.40
   0 -11   3   85.89    8.10
   0 -11   3   81.99    9.80
   0 -11   3   78.79    8.00
   0 -11   3   61.09    6.60
   0 -11   3   76.69    7.20
  -1  11  -3    2.30    2.90
  -1  11  -3    2.20    3.10
  -1  11  -3    2.80    1.10
  -1  11  -3    4.40    3.30
   1 -11   3    4.50    3.50
   1 -11   3    0.10    1.60
   1 -11   3   -3.30    2.30
   1 -11   3    6.10    3.90
   1 -11   3    3.60    3.00
  -2  11  -3   10.30    4.00
  -2  11  -3    2.40    3.30
  -2  11  -3    5.00    3.30
  -2  11  -3    0.10    2.80
  -2  11  -3    1.20    2.10
   2 -11   3    4.60    3.30
   2 -11   3    4.20    1.70
   2 -11   3    2.30    2.90
   2 -11   3    5.10    3.80
   2 -11   3   10.30    4.50
  -3  11  -3  128.69    9.20
  -3  11  -3  138.89   11.00
  -3  11  -3  131.59   10.10
  -3  11  -3  138.19   10.90
   3 -11   3  148.99   12.20
   3 -11   3  143.79   11.30
   3 -11   3  136.89   11.40
   3 -11   3  127.99   11.30
   3 -11   3  173.38   13.80
  -4  11  -3    9.80    4.40
  -4  11  -3    7.10    4.30
  -4  11  -3    7.40    4.20
  -4  11  -3    7.20    4.50
   4 -11   3   10.00    4.30
   4 -11   3    7.90    4.70
   4 -11   3   20.90    5.80
   4 -11   3    8.80    4.00
  -5  11  -3  129.69   12.30
  -5  11  -3  124.29   10.00
  -5  11  -3  126.49   11.40
  -5  11  -3  116.79   11.10
   5 -11   3  113.49   10.70
   5 -11   3  120.39   11.60
   5 -11   3  118.19   11.60
   5 -11   3  110.89   10.80
   5 -11   3  149.99   11.50
  -6  11  -3   12.10    6.00
  -6  11  -3   26.20    7.00
  -6  11  -3   19.50    6.50
  -6  11  -3   30.40    6.50
   6 -11   3   16.50    5.80
   6 -11   3   24.90    5.90
   6 -11   3   25.10    6.00
  -7  11  -3   -2.40    5.00
  -7  11  -3    6.70    4.40
  -7  11  -3    2.20    2.20
  -7  11  -3    1.90    7.00
  -7  11  -3    6.10    3.50
   7 -11   3   11.10    3.90
   7 -11   3    0.30    3.30
   7 -11   3    8.50    4.10
   5  10  -3   13.00    3.40
   5  10  -3    0.30    4.30
   5  10  -3    5.80    3.70
   5  10  -3   -1.50    1.50
  -5 -10   3    3.30    3.80
  -5 -10   3    9.70    3.10
  -5 -10   3   -0.60    3.70
  -5 -10   3    1.90    3.00
   4  10  -3    9.80    4.00
   4  10  -3    8.80    2.50
   4  10  -3   13.90    3.90
   4  10  -3    3.10    2.80
   4  10  -3    4.80    3.40
  -4 -10   3   12.30    5.10
  -4 -10   3    5.80    2.80
  -4 -10   3    6.50    3.90
  -4 -10   3    6.60    4.00
   3  10  -3  150.08    8.40
   3  10  -3  176.78   13.50
   3  10  -3  162.18    9.10
   3  10  -3  140.99   12.40
   3  10  -3  173.58   10.80
  -3 -10   3  169.68    9.50
  -3 -10   3  152.68   12.10
  -3 -10   3  148.29   10.30
  -3 -10   3  158.58    9.10
  -3 -10   3  145.59   12.60
  -3 -10   3  184.88   12.00
   2  10  -3   82.89    9.60
   2  10  -3   95.79    7.30
   2  10  -3   69.89    5.70
  -2 -10   3   81.09    9.30
  -2 -10   3   86.19    6.90
  -2 -10   3   81.49    7.70
  -2 -10   3   77.99    8.60
  -2 -10   3   72.99    6.90
   1  10  -3   21.30    5.60
   1  10  -3   23.80    4.40
   1  10  -3   20.50    4.40
   1  10  -3   30.40    5.40
  -1 -10   3   19.00    4.80
  -1 -10   3   22.00    5.70
  -1 -10   3   29.20    5.40
  -1 -10   3   16.90    4.60
  -1 -10   3   19.20    4.40
   0  10  -3  173.48   11.00
   0  10  -3  193.58   12.30
   0  10  -3  185.08   12.80
   0  10  -3  179.78   10.70
   0 -10   3  167.18   11.20
   0 -10   3  174.98   10.80
   0 -10   3  186.38   13.40
   0 -10   3  165.38   10.10
  -1  10  -3  427.46   19.00
  -1  10  -3  425.16   13.20
  -1  10  -3  478.75   19.30
   1 -10   3  428.76   15.90
   1 -10   3  433.56   19.50
   1 -10   3  470.25   19.80
   1 -10   3  449.86   19.40
   1 -10   3  451.05   21.80
  -2  10  -3   52.39    7.80
  -2  10  -3   57.79    6.30
  -2  10  -3   49.80    5.20
  -2  10  -3   53.19    7.70
   2 -10   3   55.49    8.10
   2 -10   3   56.89    8.40
   2 -10   3   44.10    6.10
   2 -10   3   44.40    7.70
   2 -10   3   52.49    7.60
  -3  10  -3  159.88   10.60
  -3  10  -3  163.98   10.30
  -3  10  -3  164.48   12.50
  -3  10  -3  147.59   10.90
   3 -10   3  171.28   12.00
   3 -10   3  177.88   13.20
   3 -10   3  144.09   11.30
   3 -10   3  164.58   12.30
   3 -10   3  157.38   12.20
  -4  10  -3   59.79    7.40
  -4  10  -3   61.69    9.30
  -4  10  -3   58.19    5.00
  -4  10  -3   68.39    8.70
  -4  10  -3   58.39    7.30
   4 -10   3   84.79    9.50
   4 -10   3   58.19    9.50
   4 -10   3   68.99    9.60
   4 -10   3   60.39    8.90
   4 -10   3   67.39    7.90
  -5  10  -3   61.19    9.90
  -5  10  -3   57.69    5.30
  -5  10  -3   60.59    8.10
  -5  10  -3   50.39    8.30
  -5  10  -3   54.39    7.80
   5 -10   3   64.39    7.40
   5 -10   3   74.69    9.00
   5 -10   3   62.99    9.00
  -6  10  -3    0.00    3.60
  -6  10  -3   -1.10    3.80
  -6  10  -3   -0.40    3.20
  -6  10  -3    2.90    4.10
  -6  10  -3   -2.50    1.60
   6 -10   3    0.70    2.50
   6 -10   3    1.80    3.70
   6 -10   3    1.30    3.20
   6 -10   3   -1.20    2.10
  -7  10  -3   21.00    4.40
  -7  10  -3   25.50    7.80
  -7  10  -3   21.10    5.70
  -7  10  -3   23.70    5.70
  -7  10  -3   32.90    7.00
   7 -10   3   34.20    7.50
   7 -10   3   26.50    7.10
   7 -10   3   16.40    4.80
   7 -10   3   38.20    7.20
  -8  10  -3   58.09   10.20
  -8  10  -3   47.70    7.50
  -8  10  -3   54.39   11.60
  -8  10  -3   44.10    6.50
   8 -10   3   45.10    5.00
   8 -10   3   37.60    7.30
   8 -10   3   51.09    7.90
   8 -10   3   54.09   10.20
   8 -10   3   52.39   10.20
   6   9  -3    8.20    2.90
   6   9  -3    0.30    2.90
   6   9  -3    4.10    4.40
   6   9  -3    5.70    3.50
  -6  -9   3    2.10    2.80
  -6  -9   3    5.60    3.40
  -6  -9   3   10.40    3.20
   5   9  -3   27.70    3.00
   5   9  -3   19.30    5.40
   5   9  -3   26.70    4.80
   5   9  -3   21.10    5.90
   5   9  -3   38.70    6.40
  -5  -9   3   29.20    5.00
  -5  -9   3   29.50    5.20
  -5  -9   3   22.80    5.50
  -5  -9   3   23.80    5.50
   4   9  -3   58.59    6.50
   4   9  -3   57.69    5.70
   4   9  -3   53.39    4.80
   4   9  -3   49.50    8.80
   4   9  -3   51.29    8.70
  -4  -9   3   59.49    8.40
  -4  -9   3   41.50    6.70
  -4  -9   3   61.49    5.70
  -4  -9   3   59.49    6.70
   3   9  -3   95.99    8.00
   3   9  -3   71.19    5.80
   3   9  -3   83.99    6.30
   3   9  -3   88.29    9.30
  -3  -9   3   79.29    8.70
  -3  -9   3   74.19    6.10
  -3  -9   3   76.89    9.10
  -3  -9   3   79.09    7.30
   2   9  -3   78.19    6.40
   2   9  -3   56.19    8.60
   2   9  -3   69.99    7.00
   2   9  -3   68.59    5.70
   2   9  -3   71.59    8.80
  -2  -9   3   70.39    8.10
  -2  -9   3   71.29    7.80
  -2  -9   3   73.89    6.50
  -2  -9   3   75.19    6.20
  -2  -9   3   68.19    7.20
   1   9  -3  414.86   16.40
   1   9  -3  443.86   16.30
   1   9  -3  412.36   20.10
  -1  -9   3  391.96   17.60
  -1  -9   3  442.16   20.00
  -1  -9   3  440.16   16.80
  -1  -9   3  413.36   18.00
  -1  -9   3  413.96   17.20
   0   9  -3  137.59    9.60
   0   9  -3  139.89    9.00
   0  -9   3  117.89    9.20
   0  -9   3  111.89    8.10
   0  -9   3  128.39   10.50
   0  -9   3  146.39   13.00
   0  -9   3  119.49    9.00
  -1   9  -3  248.78   12.50
  -1   9  -3  234.58    9.00
  -1   9  -3  236.98   12.50
  -1   9  -3  230.98   13.10
   1  -9   3  241.88   14.30
   1  -9   3  243.58   13.30
   1  -9   3  238.18   13.30
   1  -9   3  241.78   12.80
   1  -9   3  220.08   10.40
  -2   9  -3 1099.29   35.40
  -2   9  -3 1087.79   35.40
  -2   9  -3 1106.69   33.90
  -2   9  -3 1145.69   31.50
   2  -9   3 1156.78   36.10
   2  -9   3 1064.69   35.40
   2  -9   3 1118.89   37.40
   2  -9   3 1020.90   33.90
   2  -9   3 1121.09   36.60
  -3   9  -3    2.80    3.10
  -3   9  -3    3.00    3.30
  -3   9  -3    3.60    2.00
  -3   9  -3   -1.90    2.90
   3  -9   3    0.50    2.20
   3  -9   3    2.70    2.70
   3  -9   3    2.10    2.80
   3  -9   3    1.10    3.50
  -4   9  -3   16.80    4.30
  -4   9  -3   18.40    3.40
  -4   9  -3   29.70    6.90
  -4   9  -3   23.60    5.50
   4  -9   3   26.00    5.70
   4  -9   3   19.90    4.60
   4  -9   3   30.90    6.80
  -5   9  -3  273.17   17.20
  -5   9  -3  261.07   12.10
  -5   9  -3  275.17   16.00
  -5   9  -3  268.37   14.00
   5  -9   3  293.27   18.00
   5  -9   3  252.77   15.90
   5  -9   3  281.77   15.50
   5  -9   3  267.67   15.20
  -6   9  -3   95.39    8.20
  -6   9  -3   71.99    9.20
  -6   9  -3   89.29    9.80
  -6   9  -3   91.49    7.60
  -6   9  -3   89.89    9.80
   6  -9   3   88.19   10.00
   6  -9   3   92.39    8.80
   6  -9   3   90.09    9.90
   6  -9   3  106.29    9.50
  -7   9  -3   57.89    6.70
  -7   9  -3   53.09    7.30
  -7   9  -3   52.99    8.60
  -7   9  -3   53.49   10.10
   7  -9   3   52.39    9.70
   7  -9   3   51.69    8.90
   7  -9   3   66.99    7.80
   7  -9   3   48.10    7.40
  -8   9  -3    7.40    4.80
  -8   9  -3    1.60    5.70
  -8   9  -3   18.90    7.90
  -8   9  -3    3.50    2.80
  -8   9  -3    6.40    4.00
   8  -9   3    7.20    4.10
   8  -9   3   10.30    4.60
   8  -9   3    3.10    4.50
   8  -9   3    6.50    2.00
   8  -9   3   14.00    6.30
   7   8  -3    6.00    3.20
   7   8  -3    0.70    3.40
   7   8  -3    3.00    3.00
   7   8  -3    5.00    3.50
  -7  -8   3    6.60    2.80
  -7  -8   3    4.10    3.20
  -7  -8   3   -1.90    2.10
  -7  -8   3    2.30    2.70
  -7  -8   3    0.10    1.70
   6   8  -3   17.20    5.40
   6   8  -3   14.00    4.90
   6   8  -3    9.90    3.60
   6   8  -3   20.30    4.50
  -6  -8   3   14.10    2.30
  -6  -8   3   14.40    4.40
  -6  -8   3   17.10    4.50
  -6  -8   3   15.40    4.40
  -6  -8   3   19.50    4.50
   5   8  -3  233.48   15.50
   5   8  -3  239.78   11.50
   5   8  -3  226.88   14.90
   5   8  -3  235.18   13.10
   5   8  -3  226.18    8.70
  -5  -8   3  254.27   13.80
  -5  -8   3  234.88   11.90
  -5  -8   3  231.68   13.20
  -5  -8   3  263.77   14.70
   4   8  -3   21.60    4.90
   4   8  -3   23.70    7.60
   4   8  -3   14.30    3.00
   4   8  -3   15.20    3.60
   4   8  -3   13.90    4.60
  -4  -8   3   21.20    4.80
  -4  -8   3   18.00    4.90
  -4  -8   3   20.40    5.90
  -4  -8   3   15.90    4.10
   3   8  -3   71.29    5.70
   3   8  -3   73.29    7.00
   3   8  -3   65.49    9.40
   3   8  -3   74.49    5.70
  -3  -8   3   70.59    5.90
  -3  -8   3   70.69    7.00
  -3  -8   3   76.09    7.60
  -3  -8   3   80.19    6.00
   2   8  -3    0.20    2.10
   2   8  -3    1.30    1.90
   2   8  -3   -2.00    2.20
   2   8  -3   -1.80    1.70
   2   8  -3    0.90    2.70
  -2  -8   3   -1.50    1.80
  -2  -8   3    1.80    2.30
  -2  -8   3    0.40    1.90
  -2  -8   3    1.10    2.20
  -2  -8   3   -2.10    2.60
   1   8  -3   73.29    7.60
   1   8  -3   68.39    7.30
   1   8  -3   80.19    6.40
   1   8  -3   66.29    6.70
  -1  -8   3   71.69    6.30
  -1  -8   3   70.29    7.10
  -1  -8   3   73.09    6.30
  -1  -8   3   59.29    6.40
  -1  -8   3   64.39    7.60
   0   8  -3  464.45   17.40
   0   8  -3  440.36   11.50
   0   8  -3  433.86   17.90
   0   8  -3  447.86   16.90
   0  -8   3  477.85   17.90
   0  -8   3  442.46   18.00
   0  -8   3  433.26   19.20
   0  -8   3  450.85   17.70
   0  -8   3  446.26   16.60
  -1   8  -3    0.00    2.50
  -1   8  -3    0.60    1.70
  -1   8  -3    0.80    1.90
  -1   8  -3   -0.80    2.30
   1  -8   3   -1.90    1.30
   1  -8   3    0.10    1.70
   1  -8   3   -1.60    1.70
   1  -8   3   -1.10    2.50
   1  -8   3    3.30    2.90
  -2   8  -3   84.69    8.10
  -2   8  -3   84.09    7.60
  -2   8  -3   89.59    7.40
  -2   8  -3   85.69    6.00
  -2   8  -3   97.99    7.10
   2  -8   3   94.49    8.60
   2  -8   3   87.69    6.70
   2  -8   3   93.39    8.10
   2  -8   3   65.09    7.40
   2  -8   3   76.79    7.70
  -3   8  -3  138.19    9.40
  -3   8  -3  117.69    9.30
  -3   8  -3  140.89   10.70
  -3   8  -3  120.09    7.10
  -3   8  -3  117.29    8.40
   3  -8   3  122.59    9.70
   3  -8   3  116.89    8.80
   3  -8   3  118.69    7.10
   3  -8   3  113.79    9.80
  -4   8  -3    3.10    2.00
  -4   8  -3   14.60    4.90
  -4   8  -3    6.90    3.90
  -4   8  -3    6.60    3.80
  -4   8  -3   10.20    3.40
   4  -8   3    7.00    4.00
   4  -8   3    6.50    4.30
   4  -8   3    3.70    4.00
   4  -8   3    7.20    4.10
  -5   8  -3  102.99    7.80
  -5   8  -3  108.29    8.30
  -5   8  -3  103.99   10.40
  -5   8  -3   95.49    9.80
  -5   8  -3   99.69    9.30
   5  -8   3  123.09   11.30
   5  -8   3  106.09    9.30
   5  -8   3   93.09    9.50
   5  -8   3  107.59    8.90
  -6   8  -3    2.80    3.30
  -6   8  -3    1.40    2.10
  -6   8  -3    2.50    3.40
  -6   8  -3    1.90    4.10
   6  -8   3    1.30    4.10
   6  -8   3    1.00    3.90
   6  -8   3    3.20    2.40
   6  -8   3    1.40    3.20
  -7   8  -3   62.39   10.80
  -7   8  -3   63.49    9.60
  -7   8  -3   57.39    7.30
  -7   8  -3   85.19    7.50
  -7   8  -3   71.39   11.00
   7  -8   3   76.49    8.20
   7  -8   3   81.89    8.40
   7  -8   3   72.49   11.30
  -8   8  -3   15.70    6.50
  -8   8  -3   12.30    4.20
  -8   8  -3    7.00    3.90
  -8   8  -3   21.50    6.50
  -8   8  -3   17.40    3.40
  -8   8  -3    7.60    4.10
   8  -8   3    5.50    4.30
   8  -8   3   12.70    4.00
   8  -8   3   10.50    4.60
   8  -8   3   18.40    4.70
   7   7  -3  167.98   13.70
   7   7  -3  178.68   13.70
   7   7  -3  187.48   12.10
  -7  -7   3  176.78   11.90
  -7  -7   3  166.88   11.70
  -7  -7   3  150.58    9.20
  -7  -7   3  180.38   11.80
  -7  -7   3  186.18   12.30
   6   7  -3  191.98   13.70
   6   7  -3  191.58   14.10
   6   7  -3  179.98    5.00
   6   7  -3  192.18   12.00
  -6  -7   3  189.98   11.20
  -6  -7   3  191.08   12.10
  -6  -7   3  191.58   11.70
  -6  -7   3  184.18   11.50
  -6  -7   3  185.88    8.90
   5   7  -3   14.10    3.90
   5   7  -3    2.50    3.00
   5   7  -3    2.30    3.50
   5   7  -3    5.20    2.90
  -5  -7   3    3.60    2.70
  -5  -7   3    9.00    3.40
  -5  -7   3    8.10    3.90
  -5  -7   3    1.50    3.10
  -5  -7   3    3.40    1.60
   4   7  -3   23.80    3.50
   4   7  -3   29.60    5.40
   4   7  -3   34.20    6.90
  -4  -7   3   26.80    5.20
  -4  -7   3   26.10    4.90
  -4  -7   3   20.60    1.50
  -4  -7   3   29.90    5.60
   3   7  -3  161.98   11.70
   3   7  -3  156.48    9.90
   3   7  -3  198.28   12.30
   3   7  -3  175.78    8.60
  -3  -7   3  175.98   11.10
  -3  -7   3  194.68   10.70
  -3  -7   3  188.88    9.20
   2   7  -3  115.79    9.20
   2   7  -3  109.29    7.90
   2   7  -3  109.09    9.20
   2   7  -3  117.99    7.20
  -2  -7   3  121.29    7.50
  -2  -7   3  113.59    8.90
  -2  -7   3  113.69    8.70
  -2  -7   3  101.69    7.60
  -2  -7   3   95.79    6.70
   1   7  -3   76.89    6.00
   1   7  -3   81.29    7.80
   1   7  -3   78.99    6.70
   1   7  -3   76.19    5.90
  -1  -7   3   79.29    6.40
  -1  -7   3   85.49    7.10
  -1  -7   3   83.99    7.60
  -1  -7   3   82.59    6.50
  -1  -7   3   82.59    7.20
   0   7  -3    4.30    2.60
   0   7  -3    5.90    1.40
   0   7  -3    2.50    2.50
   0  -7   3    4.40    3.00
   0  -7   3    5.40    3.00
   0  -7   3    4.20    2.30
   0  -7   3    1.70    2.00
   0  -7   3    5.10    2.90
  -1   7  -3  702.83   20.50
  -1   7  -3  702.73   23.90
  -1   7  -3  717.13   22.80
  -1   7  -3  691.33   24.00
   1  -7   3  686.03   24.50
   1  -7   3  697.73   24.20
   1  -7   3  702.73   23.00
   1  -7   3  666.03   23.80
  -2   7  -3  117.09    9.00
  -2   7  -3  133.79    9.50
  -2   7  -3  138.29    7.40
  -2   7  -3  126.19    8.00
  -2   7  -3  122.19    8.00
   2  -7   3  119.49    8.80
   2  -7   3  133.79    9.90
   2  -7   3  145.29    9.90
   2  -7   3  117.39    7.90
   2  -7   3  117.49    8.90
   2  -7   3  121.19    8.20
  -3   7  -3    9.10    3.80
  -3   7  -3    7.00    3.00
  -3   7  -3    4.10    3.80
  -3   7  -3    8.30    2.50
  -3   7  -3    5.00    2.80
   3  -7   3    7.70    3.40
   3  -7   3    9.50    4.00
   3  -7   3    9.50    3.50
   3  -7   3    3.80    2.10
  -4   7  -3    4.10    3.40
  -4   7  -3    2.90    2.90
  -4   7  -3    5.00    3.80
  -4   7  -3    5.20    2.50
  -4   7  -3    7.10    2.90
   4  -7   3   12.10    4.50
   4  -7   3    3.00    3.10
   4  -7   3    0.90    2.70
   4  -7   3    6.50    3.60
  -5   7  -3   58.99    7.10
  -5   7  -3   65.99    8.10
  -5   7  -3   67.69    6.70
  -5   7  -3   53.89    6.80
  -5   7  -3   61.99    8.50
   5  -7   3   66.79    9.70
   5  -7   3   70.39   13.30
   5  -7   3   57.99    6.40
   5  -7   3   65.99    7.50
  -6   7  -3  109.19    9.70
  -6   7  -3  112.69    9.10
  -6   7  -3  105.19   10.60
  -6   7  -3  111.49   11.30
  -6   7  -3   97.69    7.90
   6  -7   3   97.29   10.10
   6  -7   3  102.39    9.50
   6  -7   3  107.79    8.80
   6  -7   3  113.19    8.80
  -7   7  -3   39.70    6.00
  -7   7  -3   36.30    7.00
  -7   7  -3   29.80    7.70
  -7   7  -3   44.80    8.60
  -7   7  -3   25.70    6.60
  -7   7  -3   36.80    7.80
   7  -7   3   31.20    5.50
   7  -7   3   49.60   11.10
   7  -7   3   32.00    6.70
   7  -7   3   30.70    6.10
  -8   7  -3    9.50    5.10
  -8   7  -3    0.70    2.90
  -8   7  -3   -3.50    3.10
  -8   7  -3    1.80    2.00
  -8   7  -3    2.40    4.40
  -8   7  -3   -2.60    2.10
   8  -7   3   -0.60    2.10
   8  -7   3   -4.00    2.30
   8  -7   3   -1.70    2.80
   8  -7   3   -0.20    3.80
   8   6  -3   16.80    4.70
   8   6  -3   15.00    5.00
  -8  -6   3   13.50    4.70
  -8  -6   3   13.90    3.50
  -8  -6   3   19.50    5.50
  -8  -6   3   12.80    4.30
  -8  -6   3   11.50    4.90
  -8  -6   3   10.20    5.00
   7   6  -3    7.40    4.10
   7   6  -3   13.50    4.20
   7   6  -3   11.30    4.90
   7   6  -3    1.70    3.10
  -7  -6   3    7.60    3.60
  -7  -6   3    3.40    3.00
  -7  -6   3    6.10    3.30
  -7  -6   3    8.70    3.70
  -7  -6   3    7.60    3.70
   6   6  -3   59.79    2.60
   6   6  -3   59.99    6.80
   6   6  -3   65.69    6.50
   6   6  -3   66.69    9.10
  -6  -6   3   62.69    6.90
  -6  -6   3   50.99    6.10
  -6  -6   3   52.19    6.40
  -6  -6   3   64.09    5.90
   5   6  -3  162.28    6.80
   5   6  -3  156.48    8.80
   5   6  -3  138.59    9.40
   5   6  -3  137.09   11.20
   5   6  -3  144.19   11.50
  -5  -6   3  141.29    7.70
  -5  -6   3  144.49    9.80
  -5  -6   3  146.89    9.30
  -5  -6   3  134.99    9.20
  -5  -6   3  146.09    9.00
   4   6  -3  102.39    6.50
   4   6  -3   95.99    5.70
   4   6  -3   98.99    9.20
   4   6  -3  101.19    7.90
   4   6  -3   92.19    8.60
  -4  -6   3  100.99    8.20
  -4  -6   3   93.79    4.80
  -4  -6   3  106.39    7.50
  -4  -6   3  108.79    7.10
  -4  -6   3   96.89    7.50
   3   6  -3   19.60    4.10
   3   6  -3   13.40    4.20
   3   6  -3   14.90    4.40
   3   6  -3   14.50    2.90
   3   6  -3   15.00    3.10
  -3  -6   3   11.30    3.70
  -3  -6   3   17.50    4.10
  -3  -6   3   18.00    3.40
   2   6  -3   57.09    5.70
   2   6  -3   62.19    5.00
   2   6  -3   64.29    6.40
   2   6  -3   60.09    4.80
  -2  -6   3   62.19    6.70
  -2  -6   3   66.49    5.10
  -2  -6   3   56.59    5.60
  -2  -6   3   67.29    6.20
  -2  -6   3   63.29    5.30
   1   6  -3 1407.36   39.50
   1   6  -3 1454.45   38.00
   1   6  -3 1448.56   37.70
   1   6  -3 1461.05   41.10
  -1  -6   3 1459.25   38.60
  -1  -6   3 1454.35   39.50
  -1  -6   3 1354.16   39.00
  -1  -6   3 1426.86   40.10
  -1  -6   3 1413.76   37.60
   0   6  -3   20.50    4.00
   0   6  -3   21.70    2.70
   0   6  -3   27.20    4.50
   0  -6   3   21.60    4.30
   0  -6   3   22.80    4.00
   0  -6   3   17.70    4.00
   0  -6   3   20.60    3.50
   0  -6   3   17.20    3.80
  -1   6  -3  385.96   13.60
  -1   6  -3  372.16   13.40
  -1   6  -3  357.56   14.10
  -1   6  -3  381.76   15.80
  -1   6  -3  382.86   15.60
   1  -6   3  386.66   15.80
   1  -6   3  400.16   13.80
   1  -6   3  398.46   16.10
   1  -6   3  364.06   14.50
   1  -6   3  363.36   15.70
  -2   6  -3  337.97   14.00
  -2   6  -3  337.87   15.00
  -2   6  -3  348.57   13.70
  -2   6  -3  336.67   12.70
  -2   6  -3  351.46   15.40
   2  -6   3  337.47   14.50
   2  -6   3  351.76   14.20
   2  -6   3  333.47   15.00
   2  -6   3  326.67   14.40
  -3   6  -3  119.69    8.70
  -3   6  -3  127.29    9.20
  -3   6  -3  105.49    8.30
  -3   6  -3  119.19    7.40
  -3   6  -3  108.79    7.50
   3  -6   3  114.69    7.70
   3  -6   3  110.59    8.10
   3  -6   3  110.69    8.50
   3  -6   3  106.59    6.90
   3  -6   3  116.59    8.90
  -4   6  -3    4.00    2.90
  -4   6  -3    1.20    3.00
  -4   6  -3    3.50    2.60
  -4   6  -3    2.50    2.90
  -4   6  -3    3.80    2.30
   4  -6   3    4.30    2.80
   4  -6   3    2.90    2.70
   4  -6   3    5.60    3.30
   4  -6   3    4.00    3.00
  -5   6  -3    5.60    2.80
  -5   6  -3   -2.30    2.80
  -5   6  -3    1.10    3.60
  -5   6  -3    0.00    2.20
  -5   6  -3    5.60    6.70
  -5   6  -3   -1.40    3.60
   5  -6   3    3.90    4.30
   5  -6   3    1.30    2.60
   5  -6   3    0.50    3.20
   5  -6   3    3.80    3.20
  -6   6  -3   87.39    9.10
  -6   6  -3   83.49    8.40
  -6   6  -3  105.69   10.80
  -6   6  -3   84.79   10.50
  -6   6  -3   91.19    8.80
  -6   6  -3   82.69    6.90
   6  -6   3   83.59    7.70
   6  -6   3   78.49    8.20
   6  -6   3   87.79   10.10
   6  -6   3   98.89    8.10
  -7   6  -3  119.09   10.50
  -7   6  -3  117.29   11.10
  -7   6  -3  111.59   11.10
  -7   6  -3  105.39    9.60
  -7   6  -3  122.19   11.90
  -7   6  -3  116.19    8.00
   7  -6   3  114.59    9.30
   7  -6   3   92.79    9.80
   7  -6   3  115.69   12.20
   7  -6   3  133.29   10.80
  -8   6  -3   29.10    4.90
  -8   6  -3   37.00    5.30
  -8   6  -3   45.40    9.10
  -8   6  -3   44.40   12.00
  -8   6  -3   29.10    6.40
  -8   6  -3   46.90    8.60
  -8   6  -3   48.50    8.30
   8  -6   3   40.90    6.20
   8  -6   3   32.40    5.20
   8  -6   3   44.10    8.50
   8  -6   3   54.99    8.30
  -9   6  -3    7.10    2.90
  -9   6  -3    4.00    4.00
  -9   6  -3    0.40    3.60
   9  -6   3    0.70    3.00
   9  -6   3    4.90    4.50
   9  -6   3   -3.30    5.10
   9  -6   3   14.40    3.60
   8   5  -3   92.59    9.50
   8   5  -3   93.49    8.90
   8   5  -3   69.99   10.20
   8   5  -3   99.79    9.50
  -8  -5   3   75.29    9.70
  -8  -5   3   91.79    8.30
  -8  -5   3   83.79    8.50
  -8  -5   3   83.29    8.50
  -8  -5   3   78.19    6.70
   7   5  -3   56.39    7.00
   7   5  -3   53.99    8.10
   7   5  -3   55.19    6.70
   7   5  -3   53.59    8.40
  -7  -5   3   57.69    6.80
  -7  -5   3   47.40    7.10
  -7  -5   3   48.00    7.10
  -7  -5   3   49.60    6.80
  -7  -5   3   49.20    6.50
   6   5  -3  144.99   10.00
   6   5  -3  142.69   11.30
   6   5  -3  136.79    8.80
   6   5  -3  142.19    5.10
   6   5  -3  139.39   10.80
  -6  -5   3  126.79    8.60
  -6  -5   3  140.09    9.50
  -6  -5   3  148.19    9.80
  -6  -5   3  154.48    9.90
  -6  -5   3  131.99    9.40
   5   5  -3   51.19    5.30
   5   5  -3   40.00    5.90
   5   5  -3   48.90    3.70
   5   5  -3   44.30    7.00
   5   5  -3   50.29    7.00
  -5  -5   3   49.40    5.70
  -5  -5   3   45.20    5.20
  -5  -5   3   49.70   10.30
  -5  -5   3   45.30    4.80
   4   5  -3   42.70    6.10
   4   5  -3   39.80    6.20
   4   5  -3   36.00    5.30
   4   5  -3   38.00    4.30
  -4  -5   3   44.10    4.70
  -4  -5   3   40.60    4.60
  -4  -5   3   33.00    3.50
  -4  -5   3   43.40    5.90
  -4  -5   3   38.20    5.40
   3   5  -3  486.15   18.60
   3   5  -3  506.25   15.80
   3   5  -3  474.45   17.30
   3   5  -3  503.25   15.40
   3   5  -3  482.35   19.10
  -3  -5   3  498.55   16.30
  -3  -5   3  462.25   17.00
  -3  -5   3  479.35   13.40
  -3  -5   3  503.55   17.80
   2   5  -3   -0.20    1.30
   2   5  -3   -0.40    2.20
   2   5  -3    3.80    2.20
   2   5  -3   -0.70    1.60
  -2  -5   3    3.50    2.20
  -2  -5   3    2.70    1.80
  -2  -5   3    2.60    2.80
  -2  -5   3    1.10    1.90
  -2  -5   3    0.10    2.10
   1   5  -3  788.82   22.40
   1   5  -3  740.63   17.80
   1   5  -3  733.63   21.60
   1   5  -3  744.33   24.10
   1   5  -3  711.53   22.90
  -1  -5   3  741.83   23.30
  -1  -5   3  728.23   23.10
  -1  -5   3  766.32   21.70
  -1  -5   3  737.63   23.20
  -1  -5   3  760.12   22.60
   0   5  -3   25.30    4.80
   0   5  -3   20.10    4.00
   0   5  -3   26.90    4.10
   0   5  -3   24.20    3.80
   0   5  -3   19.60    4.00
   0  -5   3   22.60    4.60
   0  -5   3   23.00    4.30
   0  -5   3   24.00    4.10
   0  -5   3   29.70    4.30
   0  -5   3   21.40    3.50
  -1   5  -3  140.09    8.50
  -1   5  -3  149.49    7.80
  -1   5  -3  142.99    7.50
  -1   5  -3  135.19    8.80
   1  -5   3  132.59    8.90
   1  -5   3  147.29    8.80
   1  -5   3  143.69    7.50
   1  -5   3  133.99    7.60
   1  -5   3  143.69    8.50
  -2   5  -3    3.70    2.20
  -2   5  -3    0.90    2.30
  -2   5  -3    3.00    2.80
  -2   5  -3    2.80    2.50
   2  -5   3    0.20    2.00
   2  -5   3   -0.50    2.10
   2  -5   3    0.10    2.80
  -3   5  -3    5.50    2.90
  -3   5  -3    6.90    3.70
  -3   5  -3    6.30    3.30
  -3   5  -3    9.40    3.20
  -3   5  -3    7.90    2.60
   3  -5   3    4.90    3.00
   3  -5   3    6.40    3.50
   3  -5   3    5.20    2.40
   3  -5   3   10.20    3.40
  -4   5  -3   23.60    5.60
  -4   5  -3   26.30    4.40
  -4   5  -3   31.70    5.50
  -4   5  -3   29.10    4.90
  -4   5  -3   23.40    5.30
  -4   5  -3   29.00    5.50
   4  -5   3   31.00    5.00
   4  -5   3   23.80    5.00
   4  -5   3   31.20    5.10
   4  -5   3   21.10    5.50
  -5   5  -3    2.20    2.80
  -5   5  -3    3.40    2.70
  -5   5  -3    2.30    2.50
  -5   5  -3    0.20    3.40
  -5   5  -3    3.20    3.10
  -5   5  -3   -2.30    2.60
   5  -5   3    4.80    3.60
   5  -5   3    1.20    2.00
   5  -5   3    2.50    3.40
   5  -5   3    0.50    2.40
  -6   5  -3  156.68   11.80
  -6   5  -3  138.79   10.90
  -6   5  -3  147.39    8.60
  -6   5  -3  125.89   11.50
  -6   5  -3  132.39   10.20
  -6   5  -3  142.39   12.80
   6  -5   3  136.89   10.30
   6  -5   3  136.09   12.10
   6  -5   3  148.49    9.00
   6  -5   3  135.39   10.70
  -7   5  -3   19.40    5.30
  -7   5  -3   32.50    7.40
  -7   5  -3   22.30    5.60
  -7   5  -3   24.20    6.00
  -7   5  -3   20.00    4.10
  -7   5  -3   17.50    6.20
  -7   5  -3   20.10    4.20
   7  -5   3   22.20    3.90
   7  -5   3   14.00    6.00
   7  -5   3   22.50    5.20
   7  -5   3   24.10    5.80
   7  -5   3   19.30    4.30
  -8   5  -3    3.20    2.70
  -8   5  -3    4.90    4.10
  -8   5  -3    2.20    2.30
  -8   5  -3    3.70    3.50
  -8   5  -3    0.40    5.10
  -8   5  -3    3.40    3.10
  -8   5  -3   10.10    4.10
   8  -5   3    6.60    3.60
   8  -5   3    8.90    2.90
   8  -5   3    5.50    4.50
   8  -5   3    2.10    2.60
   8  -5   3    8.30    4.90
  -9   5  -3    6.40    5.00
  -9   5  -3   12.90    4.20
  -9   5  -3    0.30    3.20
  -9   5  -3    5.80    3.60
   9  -5   3   11.10    2.90
   9  -5   3    0.20    4.50
   9  -5   3    0.00    3.30
   9  -5   3    0.50    3.10
   9   4  -3   36.10    7.00
   9   4  -3   34.90    7.90
   9   4  -3   29.20    6.70
  -9  -4   3   41.70    7.60
  -9  -4   3   43.20    7.90
  -9  -4   3   31.90    6.30
  -9  -4   3   32.70    4.20
  -9  -4   3   27.10    7.10
   8   4  -3   23.10    5.60
   8   4  -3   15.60    4.90
   8   4  -3   21.90    5.70
  -8  -4   3   19.30    3.40
  -8  -4   3   17.20    4.20
  -8  -4   3   15.60    4.30
  -8  -4   3   14.10    5.20
  -8  -4   3   20.80    5.40
   7   4  -3   -1.70    2.50
   7   4  -3    0.80    3.30
   7   4  -3   -1.20    2.20
   7   4  -3   -3.00    1.60
  -7  -4   3    0.50    2.60
  -7  -4   3    4.20    2.60
  -7  -4   3   -2.30    2.80
  -7  -4   3   -2.40    2.60
  -7  -4   3    0.00    2.50
   6   4  -3   26.30    5.70
   6   4  -3   26.60    5.20
   6   4  -3   24.70    4.90
   6   4  -3   29.90    5.80
   6   4  -3   30.70    2.70
  -6  -4   3   28.50    4.90
  -6  -4   3   26.80    5.20
  -6  -4   3   28.00    4.90
  -6  -4   3   24.10    4.90
  -6  -4   3   25.80    5.00
   5   4  -3   89.79    7.30
   5   4  -3   94.19    7.90
   5   4  -3  103.29    8.40
   5   4  -3   92.89    4.90
   5   4  -3   94.99    6.80
  -5  -4   3   98.99    7.00
  -5  -4   3   94.59    7.20
  -5  -4   3   94.69    6.80
  -5  -4   3   95.09    6.70
  -5  -4   3   90.19    6.70
   4   4  -3    6.60    3.00
   4   4  -3    3.90    1.70
   4   4  -3    5.20    2.40
   4   4  -3    3.60    2.80
   4   4  -3    4.90    2.20
  -4  -4   3    6.60    2.80
  -4  -4   3    5.30    2.40
  -4  -4   3    3.70    2.00
  -4  -4   3    5.60    2.60
  -4  -4   3    3.80    2.00
   3   4  -3  427.96   13.70
   3   4  -3  428.56   16.10
   3   4  -3  422.56   13.10
   3   4  -3  412.26   13.00
   3   4  -3  410.46   15.00
  -3  -4   3  411.56   14.10
  -3  -4   3  431.96   14.90
  -3  -4   3  427.96   15.30
  -3  -4   3  414.86   12.50
  -3  -4   3  395.06   14.70
   2   4  -3  105.79    6.80
   2   4  -3  104.19    6.60
   2   4  -3   97.49    7.20
   2   4  -3  110.39    4.50
   2   4  -3  105.09    6.20
  -2  -4   3  112.19    7.00
  -2  -4   3  116.69    7.00
  -2  -4   3  120.99    8.40
  -2  -4   3  114.89    6.30
  -2  -4   3   95.79    4.40
   1   4  -3  141.59    5.20
   1   4  -3  139.89    8.00
   1   4  -3  136.89    7.00
   1   4  -3  121.99    7.50
   1   4  -3  151.18    7.30
  -1  -4   3  150.98    7.00
  -1  -4   3  132.79    7.40
  -1  -4   3  156.18    7.60
  -1  -4   3  127.09    7.40
   0   4  -3   81.49    5.60
   0   4  -3   87.39    5.30
   0   4  -3   81.39    5.60
   0   4  -3   81.79    7.70
   0  -4   3   94.39    5.90
   0  -4   3   82.79    5.90
   0  -4   3   77.89    5.60
   0  -4   3   80.29    5.40
   0  -4   3   87.09    5.90
  -1   4  -3  767.22   23.60
  -1   4  -3  749.82   23.30
  -1   4  -3  760.12   21.90
  -1   4  -3  781.02   21.90
   1  -4   3  728.03   23.40
   1  -4   3  762.82   23.70
   1  -4   3  732.63   21.70
   1  -4   3  746.33   22.50
   1  -4   3  775.02   21.80
   1  -4   3  737.33   21.90
  -2   4  -3    5.90    2.90
  -2   4  -3    7.20    3.40
  -2   4  -3    2.50    2.60
  -2   4  -3    3.20    2.20
   2  -4   3    1.80    2.70
   2  -4   3    2.70    2.10
   2  -4   3    2.50    2.70
   2  -4   3    4.60    2.80
  -3   4  -3   85.09    7.70
  -3   4  -3   91.99    6.90
  -3   4  -3   88.09    6.90
  -3   4  -3   87.79    5.90
  -3   4  -3   86.59    7.40
   3  -4   3   92.19    6.00
   3  -4   3   80.29    7.20
   3  -4   3   90.99    7.80
   3  -4   3   87.39    6.20
  -4   4  -3  181.18   10.50
  -4   4  -3  166.78   11.10
  -4   4  -3  172.18   10.90
  -4   4  -3  158.48   10.00
  -4   4  -3  188.88   10.70
  -4   4  -3  161.78    8.50
   4  -4   3  161.48   10.70
   4  -4   3  157.38    8.80
   4  -4   3  160.58   10.10
   4  -4   3  173.68    8.70
  -5   4  -3   12.90    4.80
  -5   4  -3   10.40    3.20
  -5   4  -3   12.00    4.20
  -5   4  -3    7.70    3.50
  -5   4  -3   13.40    4.00
  -5   4  -3   10.10    4.40
   5  -4   3   11.80    3.30
   5  -4   3   13.70    4.70
   5  -4   3    9.30    3.00
   5  -4   3    9.20    3.50
  -6   4  -3   23.10    5.20
  -6   4  -3   17.40    3.50
  -6   4  -3   14.70    4.10
  -6   4  -3   16.90    5.40
  -6   4  -3   15.00    5.10
   6  -4   3   15.20    5.70
   6  -4   3   15.50    1.40
   6  -4   3   18.20    3.80
   6  -4   3   13.30    3.10
   6  -4   3   16.60    5.10
   6  -4   3   20.50    4.50
  -7   4  -3    1.70    2.70
  -7   4  -3   -0.90    3.50
  -7   4  -3    3.80    3.90
  -7   4  -3    3.90    2.60
  -7   4  -3    2.60    2.10
  -7   4  -3    3.20    3.50
  -7   4  -3    0.60    2.50
   7  -4   3    0.40    2.20
   7  -4   3    3.70    4.00
   7  -4   3    4.70    2.40
   7  -4   3    5.20    4.30
   7  -4   3    1.50    2.10
  -8   4  -3    2.60    3.30
  -8   4  -3    8.50    4.70
  -8   4  -3    9.20    4.70
  -8   4  -3   -0.90    2.60
  -8   4  -3   -1.50    2.50
  -8   4  -3    1.60    3.00
   8  -4   3    0.50    2.60
   8  -4   3    0.30    4.20
   8  -4   3    0.10    1.80
   8  -4   3    0.10    2.80
  -9   4  -3   26.00    5.50
  -9   4  -3   36.90    7.00
  -9   4  -3   23.50    6.70
  -9   4  -3   37.40    7.70
   9  -4   3   25.70    7.10
   9  -4   3   29.50    8.20
   9  -4   3   22.00    4.80
   9   3  -3   -2.20    3.60
   9   3  -3   -2.90    2.50
   9   3  -3   -4.50    3.60
  -9  -3   3    2.40    3.60
  -9  -3   3    6.70    3.10
  -9  -3   3    4.00    3.40
  -9  -3   3   -7.80    3.30
   8   3  -3  305.37   15.70
   8   3  -3  268.77   15.60
   8   3  -3  271.17   15.90
  -8  -3   3  279.07   15.90
  -8  -3   3  293.57   14.50
  -8  -3   3  258.37   14.30
  -8  -3   3  284.17   14.80
  -8  -3   3  267.47   15.60
   7   3  -3   95.09    8.40
   7   3  -3   88.79    8.00
   7   3  -3   83.49    8.40
   7   3  -3   76.79    7.70
   7   3  -3   85.79    4.00
   7   3  -3   83.29    3.70
  -7  -3   3   86.59    7.90
  -7  -3   3   84.39    7.90
  -7  -3   3   81.19    8.10
  -7  -3   3   92.49    7.70
  -7  -3   3   88.59    7.40
   6   3  -3   13.50    4.20
   6   3  -3    6.30    3.60
   6   3  -3    9.70    3.50
   6   3  -3   12.70    2.20
  -6  -3   3   11.50    3.90
  -6  -3   3    9.60    3.00
  -6  -3   3    8.70    3.40
  -6  -3   3    8.70    3.60
  -6  -3   3   13.20    3.80
   5   3  -3   39.20    5.00
   5   3  -3   40.10    4.30
   5   3  -3   37.70    3.10
   5   3  -3   39.40    5.90
   5   3  -3   35.20    5.30
  -5  -3   3   37.30    4.60
  -5  -3   3   32.70    4.20
  -5  -3   3   33.80    4.60
  -5  -3   3   41.50    4.70
  -5  -3   3   33.10    4.60
   4   3  -3  314.37   12.50
   4   3  -3  306.07   13.40
   4   3  -3  320.37   10.20
   4   3  -3  311.97   12.70
   4   3  -3  338.17   12.20
   4   3  -3  312.37   13.10
  -4  -3   3  330.37   12.50
  -4  -3   3  322.27   12.00
  -4  -3   3  332.27   12.20
  -4  -3   3  296.07   12.10
  -4  -3   3  332.67   12.40
   3   3  -3  187.28    8.10
   3   3  -3  190.58    8.20
   3   3  -3  173.58    7.10
   3   3  -3  176.18    8.60
   3   3  -3  183.28    9.30
  -3  -3   3  198.98    8.50
  -3  -3   3  190.28    8.80
  -3  -3   3  194.88    7.80
  -3  -3   3  186.78    8.20
  -3  -3   3  199.28    8.90
   2   3  -3   31.00    3.10
   2   3  -3   31.10    4.20
   2   3  -3   39.80    4.40
   2   3  -3   33.30    2.80
   2   3  -3   29.60    3.50
  -2  -3   3   28.60    4.40
  -2  -3   3   34.90    3.90
  -2  -3   3   31.60    3.30
  -2  -3   3   32.50    3.70
  -2  -3   3   32.50    2.90
   1   3  -3  187.68    6.90
   1   3  -3  198.98    8.30
   1   3  -3  203.18    7.50
   1   3  -3  185.48    8.40
   1   3  -3  189.08    8.20
   1   3  -3  197.68    9.00
  -1  -3   3  193.18    8.40
  -1  -3   3  194.78    8.00
  -1  -3   3  190.08    8.20
  -1  -3   3  193.88    8.80
   0   3  -3    6.80    2.60
   0   3  -3   10.40    2.90
   0   3  -3    6.70    2.10
   0   3  -3    7.40    2.00
   0   3  -3    6.70    2.40
   0  -3   3    4.40    1.70
   0  -3   3    3.80    2.50
   0  -3   3    7.80    2.50
   0  -3   3    8.00    2.10
   0  -3   3    8.30    1.90
  -1   3  -3   -1.20    2.60
  -1   3  -3   -1.30    1.60
  -1   3  -3    0.90    1.80
  -1   3  -3    0.90    2.60
   1  -3   3    1.10    1.30
   1  -3   3   -1.90    2.20
   1  -3   3   -0.20    1.60
   1  -3   3   -1.90    1.50
   1  -3   3    1.00    1.70
   1  -3   3    1.30    2.40
  -2   3  -3  772.42   24.30
  -2   3  -3  765.62   23.40
  -2   3  -3  778.02   23.20
  -2   3  -3  782.12   23.90
  -2   3  -3  760.12   21.80
   2  -3   3  750.22   22.40
   2  -3   3  784.62   23.40
   2  -3   3  774.32   24.30
   2  -3   3  756.92   23.80
   2  -3   3  762.52   21.50
  -3   3  -3    4.70    2.70
  -3   3  -3    1.20    2.70
  -3   3  -3    2.10    2.10
  -3   3  -3    4.80    2.70
  -3   3  -3    3.60    2.10
   3  -3   3    4.50    2.60
   3  -3   3    5.90    2.40
   3  -3   3    3.20    2.00
  -4   3  -3   71.59    6.80
  -4   3  -3   62.49    6.40
  -4   3  -3   71.59    5.10
  -4   3  -3   71.49    6.80
  -4   3  -3   75.19    7.60
   4  -3   3   59.49    5.60
   4  -3   3   72.69    7.00
   4  -3   3   71.79    6.90
   4  -3   3   72.49    5.20
  -5   3  -3  191.08   12.60
  -5   3  -3  176.98    8.30
  -5   3  -3  188.88   11.60
  -5   3  -3  193.88   13.50
  -5   3  -3  190.38   11.50
  -5   3  -3  189.08   12.20
   5  -3   3  188.68    8.70
   5  -3   3  195.68    8.30
   5  -3   3  194.18    6.90
   5  -3   3  180.38    9.80
   5  -3   3  172.48   10.90
   5  -3   3  185.38   12.10
  -6   3  -3  140.09   11.80
  -6   3  -3  159.38   11.00
  -6   3  -3  143.09    9.40
  -6   3  -3  157.28    7.60
  -6   3  -3  167.58   12.40
  -6   3  -3  151.38   12.50
  -6   3  -3  155.48   10.60
   6  -3   3  133.09   11.50
   6  -3   3  157.28    8.10
   6  -3   3  150.98    9.30
   6  -3   3  154.78    7.90
  -7   3  -3  111.19    9.60
  -7   3  -3  105.29    5.90
  -7   3  -3  104.19    9.60
  -7   3  -3  104.49    8.50
  -7   3  -3   98.99   10.90
  -7   3  -3  117.39   13.50
  -7   3  -3   91.79   10.40
   7  -3   3   96.49    8.60
   7  -3   3  100.59    7.30
   7  -3   3   98.59    6.10
   7  -3   3   94.19   10.40
   7  -3   3   98.79    8.50
  -8   3  -3   66.59   10.30
  -8   3  -3   84.69    9.90
  -8   3  -3   85.09    9.50
  -8   3  -3   95.59   11.80
  -8   3  -3   88.69    8.70
  -8   3  -3   64.59    8.30
   8  -3   3   75.89    9.00
   8  -3   3   78.99    7.90
   8  -3   3   89.29   10.80
  -9   3  -3   34.50    7.70
  -9   3  -3   19.40    5.50
  -9   3  -3   19.00    5.30
  -9   3  -3   15.10    5.60
   9  -3   3   11.10    4.30
   9  -3   3   20.60    5.80
   9  -3   3   38.40    8.90
   9   2  -3   84.99    8.70
   9   2  -3   82.39    9.50
   9   2  -3   82.39    9.20
  -9  -2   3   90.89    9.50
  -9  -2   3   65.29    7.30
  -9  -2   3   89.09    8.70
  -9  -2   3   74.59    9.90
   8   2  -3   17.00    5.10
   8   2  -3   17.00    2.10
   8   2  -3   26.10    5.90
   8   2  -3   15.60    2.00
   8   2  -3   26.00    5.40
  -8  -2   3   19.30    1.70
  -8  -2   3   24.50    6.30
  -8  -2   3   14.10    5.50
  -8  -2   3   19.00    4.80
  -8  -2   3   21.60    5.00
   7   2  -3    2.80    1.40
   7   2  -3    3.90    2.70
   7   2  -3    2.20    2.60
   7   2  -3    1.30    2.00
   7   2  -3    5.30    3.20
  -7  -2   3    1.90    2.40
  -7  -2   3    4.20    2.70
  -7  -2   3   -0.30    2.00
  -7  -2   3    3.10    3.40
  -7  -2   3    5.50    3.90
   6   2  -3   38.30    3.00
   6   2  -3   31.30    5.10
   6   2  -3   36.10    5.30
   6   2  -3   37.30    4.70
   6   2  -3   35.60    5.80
  -6  -2   3   30.70    5.40
  -6  -2   3   36.20    5.90
  -6  -2   3   39.20    5.40
  -6  -2   3   36.70    4.90
   5   2  -3    0.60    1.50
   5   2  -3    1.00    2.30
   5   2  -3   -0.90    2.00
   5   2  -3    1.50    2.50
   5   2  -3    0.20    2.20
  -5  -2   3    1.30    1.80
  -5  -2   3   -0.90    2.20
  -5  -2   3    0.30    2.00
  -5  -2   3    8.30    2.90
  -5  -2   3   -1.20    1.70
   4   2  -3   65.69    5.10
   4   2  -3   71.19    5.30
   4   2  -3   63.39    5.90
   4   2  -3   63.99    5.60
   4   2  -3   72.69    5.90
  -4  -2   3   63.59    5.30
  -4  -2   3   56.99    5.20
  -4  -2   3   58.79    4.70
  -4  -2   3   57.49    4.50
  -4  -2   3   69.79    4.80
   3   2  -3   45.50    4.40
   3   2  -3   38.80    4.50
   3   2  -3   43.80    4.10
   3   2  -3   43.20    3.70
  -3  -2   3   49.90    4.00
  -3  -2   3   41.80    3.80
  -3  -2   3   41.00    3.80
  -3  -2   3   45.60    4.00
  -3  -2   3   47.80    4.30
   2   2  -3   22.60    2.80
   2   2  -3   28.20    2.90
   2   2  -3   23.40    3.00
   2   2  -3   21.40    2.40
  -2  -2   3   21.80    2.70
  -2  -2   3   24.20    2.50
  -2  -2   3   23.80    3.70
  -2  -2   3   27.20    2.80
   1   2  -3  316.27    9.90
   1   2  -3  301.47    9.90
   1   2  -3  310.77   10.40
   1   2  -3  280.07   10.60
  -1  -2   3  289.27   10.50
  -1  -2   3  300.87   10.50
  -1  -2   3  292.17    9.30
  -1  -2   3  308.17   11.00
   0   2  -3 1198.78   31.50
   0   2  -3 1202.58   31.10
   0   2  -3 1269.77   33.70
   0   2  -3 1225.58   29.40
   0   2  -3 1144.69   29.70
   0  -2   3 1223.68   31.40
   0  -2   3 1185.58   31.30
   0  -2   3 1231.48   29.00
   0  -2   3 1199.78   31.40
  -1   2  -3   21.90    3.30
  -1   2  -3   20.70    3.00
  -1   2  -3   18.80    3.10
  -1   2  -3   19.30    3.30
  -1   2  -3   18.80    3.50
   1  -2   3   19.10    3.10
   1  -2   3   16.20    2.50
   1  -2   3   12.40    2.80
   1  -2   3   18.80    2.90
  -2   2  -3   51.29    5.00
  -2   2  -3   52.79    4.40
  -2   2  -3   51.79    5.20
  -2   2  -3   57.99    5.60
  -2   2  -3   59.69    5.90
   2  -2   3   53.09    4.90
   2  -2   3   58.89    4.40
   2  -2   3   54.39    5.10
   2  -2   3   54.99    4.10
   2  -2   3   57.49    5.20
  -3   2  -3  131.99    8.80
  -3   2  -3  151.68    6.90
  -3   2  -3  140.49    8.40
  -3   2  -3  138.29    8.20
  -3   2  -3  147.99    9.40
   3  -2   3  154.18    7.80
   3  -2   3  142.09    5.50
   3  -2   3  151.18    8.50
   3  -2   3  155.98    9.40
   3  -2   3  143.19    6.50
  -4   2  -3   11.40    3.80
  -4   2  -3    9.60    2.40
  -4   2  -3    7.80    3.00
  -4   2  -3   10.50    3.60
  -4   2  -3    4.80    2.80
   4  -2   3   12.00    4.10
   4  -2   3   17.30    3.60
   4  -2   3    8.30    1.80
   4  -2   3    9.70    2.20
   4  -2   3    8.60    1.90
   4  -2   3   10.50    3.00
  -5   2  -3    3.40    2.60
  -5   2  -3    6.90    3.70
  -5   2  -3    3.70    3.10
  -5   2  -3    4.10    3.10
  -5   2  -3    4.50    1.90
   5  -2   3    4.20    2.80
   5  -2   3    3.20    1.80
   5  -2   3    2.10    1.20
   5  -2   3    4.40    3.20
   5  -2   3    2.50    2.60
   5  -2   3    2.00    1.70
  -6   2  -3   -3.20    3.10
  -6   2  -3    0.20    3.00
  -6   2  -3   -2.80    2.50
  -6   2  -3   -0.30    2.10
  -6   2  -3   -0.80    3.20
  -6   2  -3   -0.20    2.90
  -6   2  -3    1.60    1.50
   6  -2   3   -0.80    1.50
   6  -2   3   -2.30    3.20
   6  -2   3    0.10    2.20
   6  -2   3   -1.30    2.20
  -7   2  -3   58.69    8.70
  -7   2  -3   62.39    7.30
  -7   2  -3   56.79    9.60
  -7   2  -3   63.99    7.40
  -7   2  -3   57.09    9.20
  -7   2  -3   71.09    9.70
   7  -2   3   71.19    7.70
   7  -2   3   63.29    8.10
   7  -2   3   69.89    6.10
   7  -2   3   65.89    6.70
  -8   2  -3    2.30    4.20
  -8   2  -3    3.70    3.20
  -8   2  -3   -2.50    3.00
  -8   2  -3    1.90    2.70
  -8   2  -3    1.30    2.70
   8  -2   3   -3.90    2.30
   8  -2   3   -1.90    3.50
   8  -2   3   -0.40    3.40
  10   1  -3   22.10    6.70
  10   1  -3   32.30    6.90
  10   1  -3   21.10    5.90
 -10  -1   3   26.30   14.10
 -10  -1   3   39.80    6.90
 -10  -1   3   19.60    6.10
 -10  -1   3   20.60    5.30
   9   1  -3    0.40    3.50
   9   1  -3    5.30    3.80
   9   1  -3    2.30    1.70
   9   1  -3    2.60    2.90
   9   1  -3    4.50    3.60
  -9  -1   3    2.90    3.80
  -9  -1   3   -0.30    2.60
  -9  -1   3   -3.10    4.00
  -9  -1   3    1.50    2.50
   8   1  -3    1.90    3.40
   8   1  -3    3.30    3.30
   8   1  -3    2.00    1.50
   8   1  -3    1.30    3.00
   8   1  -3    4.80    3.50
  -8  -1   3   -4.70    3.50
  -8  -1   3    0.70    3.60
  -8  -1   3    0.40    2.50
  -8  -1   3    3.40    2.60
   7   1  -3   14.70    3.80
   7   1  -3   12.60    3.80
   7   1  -3   15.40    2.70
   7   1  -3   16.40    4.50
   7   1  -3   17.30    4.90
   7   1  -3   13.30    4.30
  -7  -1   3   17.30    5.10
  -7  -1   3   12.20    4.00
  -7  -1   3   14.20    4.80
   6   1  -3  139.59    6.10
   6   1  -3  126.29    8.60
   6   1  -3  132.09    8.20
   6   1  -3  130.89    8.00
   6   1  -3  132.49    8.40
   6   1  -3  134.49    8.70
   6   1  -3  119.39    9.70
  -6  -1   3  141.49    9.50
  -6  -1   3  134.69    9.60
  -6  -1   3  128.09    8.20
  -6  -1   3  142.59    7.90
   5   1  -3  181.38    9.00
   5   1  -3  196.88    9.00
   5   1  -3  187.88    9.40
   5   1  -3  206.58   10.00
   5   1  -3  184.48    9.20
   5   1  -3  192.98   11.00
  -5  -1   3  184.78   10.20
  -5  -1   3  196.18   10.10
  -5  -1   3  182.88    8.50
  -5  -1   3  187.58    8.90
   4   1  -3  419.06   14.20
   4   1  -3  393.06   13.80
   4   1  -3  416.06   13.50
   4   1  -3  406.86   14.20
   4   1  -3  396.36   15.30
   4   1  -3  395.76   14.00
  -4  -1   3  398.16   13.60
  -4  -1   3  432.26   14.70
  -4  -1   3  409.36   13.70
  -4  -1   3  400.96   12.90
  -4  -1   3  409.06   14.90
   3   1  -3  111.09    5.70
   3   1  -3  109.99    6.40
   3   1  -3  118.49    6.10
   3   1  -3  110.69    6.00
  -3  -1   3  105.79    5.60
  -3  -1   3  115.89    6.20
  -3  -1   3  107.59    4.90
  -3  -1   3  107.19    6.10
  -3  -1   3  109.59    5.60
   2   1  -3 5794.92  198.78
  -2  -1   3 5915.21  204.38
   1   1  -3 2641.04  115.19
  -1  -1   3 2707.43  118.39
   0   1  -3   -1.00    1.90
   0   1  -3    0.80    1.40
   0   1  -3    1.00    1.60
   0   1  -3   -1.10    1.00
   0   1  -3    0.90    0.80
   0  -1   3    0.90    1.60
   0  -1   3    2.80    2.00
   0  -1   3    0.40    1.20
   0  -1   3    0.60    1.80
   0  -1   3    1.00    0.50
  -1   1  -3   18.00    2.30
  -1   1  -3   17.10    3.00
  -1   1  -3   21.80    3.20
  -1   1  -3   16.00    3.00
  -1   1  -3   17.00    3.10
   1  -1   3   17.30    2.10
   1  -1   3   15.90    3.20
   1  -1   3   17.90    3.00
  -2   1  -3  163.38    6.50
  -2   1  -3  168.78    8.60
  -2   1  -3  155.18    7.80
  -2   1  -3  158.48    9.40
  -2   1  -3  161.38    8.10
   2  -1   3  151.58    7.90
   2  -1   3  153.18    7.10
   2  -1   3  164.68    5.00
   2  -1   3  156.08    8.00
  -3   1  -3  479.55   13.80
  -3   1  -3  468.45   16.30
  -3   1  -3  447.36   18.10
  -3   1  -3  452.75   16.20
  -3   1  -3  474.85   17.30
   3  -1   3  464.85   12.80
   3  -1   3  454.15   15.20
   3  -1   3  459.55   16.10
   3  -1   3  464.85   15.60
   3  -1   3  491.65   17.40
  -4   1  -3  359.06   16.70
  -4   1  -3  353.06   14.50
  -4   1  -3  316.07   10.60
  -4   1  -3  339.77   13.90
  -4   1  -3  350.86   15.40
   4  -1   3  349.27   12.60
   4  -1   3  346.27   13.30
   4  -1   3  361.56   11.50
   4  -1   3  328.17   14.80
   4  -1   3  320.77   13.60
  -5   1  -3   53.69    7.50
  -5   1  -3   34.40    6.40
  -5   1  -3   46.00    5.10
  -5   1  -3   49.30    6.70
  -5   1  -3   51.09    6.20
  -5   1  -3   54.99    3.40
   5  -1   3   47.50    5.40
   5  -1   3   45.10    7.00
   5  -1   3   52.29    4.50
   5  -1   3   52.39    5.80
  -6   1  -3    0.20    1.70
  -6   1  -3    0.30    2.00
  -6   1  -3   -1.80    1.80
  -6   1  -3   -0.10    2.50
  -6   1  -3    6.90    4.50
  -6   1  -3   -0.80    1.90
   6  -1   3   -0.10    3.20
   6  -1   3    0.70    2.40
   6  -1   3    0.50    2.90
   6  -1   3    1.30    2.20
  -7   1  -3   10.90    4.60
  -7   1  -3    6.40    3.70
  -7   1  -3   13.20    5.40
  -7   1  -3   11.00    4.20
  -7   1  -3   14.70    5.60
  -7   1  -3   11.50    4.60
   7  -1   3   14.10    4.60
   7  -1   3   11.00    3.40
   7  -1   3    3.70    3.90
   7  -1   3    8.30    3.80
  -8   1  -3  250.27   18.10
  -8   1  -3  187.58   12.50
  -8   1  -3  191.18   14.30
  -8   1  -3  167.18   18.00
  -8   1  -3  210.48   14.80
  -8   1  -3  208.38   15.20
   8  -1   3  201.48   13.00
   8  -1   3  214.38   12.30
   8  -1   3  201.38   15.00
   8  -1   3  183.78   12.70
  10   0  -3   -0.60    1.30
  10   0  -3    0.40    4.50
  10   0  -3   -3.70    3.30
  10   0  -3  -11.30    4.10
 -10   0   3    3.60    4.60
 -10   0   3    9.70    4.00
 -10   0   3    1.50    3.40
   9   0  -3   58.49    8.30
   9   0  -3   50.49    4.40
   9   0  -3   43.90    8.80
   9   0  -3   60.69    7.10
   9   0  -3   58.19    8.50
  -9   0   3   68.99    7.60
  -9   0   3   45.90    8.30
  -9   0   3   51.09    6.30
  -9   0   3   53.39    9.50
   8   0  -3  400.56   13.90
   8   0  -3  379.76   17.80
   8   0  -3  378.06   16.40
   8   0  -3  410.46   19.60
   8   0  -3  388.66   17.60
  -8   0   3  408.16   19.70
  -8   0   3  410.16   20.30
  -8   0   3  378.26   16.90
  -8   0   3  423.96   17.70
   7   0  -3  267.77   14.10
   7   0  -3  277.47   13.10
   7   0  -3  239.78   12.90
   7   0  -3  239.28   11.60
   7   0  -3  257.77   10.00
  -7   0   3  247.88   12.50
  -7   0   3  238.58   14.20
  -7   0   3  254.37   14.20
  -7   0   3  262.27   12.40
   6   0  -3  158.28    8.40
   6   0  -3  160.88    7.20
   6   0  -3  166.38    9.80
   6   0  -3  162.48   11.20
   6   0  -3  159.88    9.30
   6   0  -3  170.68    9.10
   6   0  -3  159.58    8.00
  -6   0   3  150.48    8.70
  -6   0   3  163.78   10.70
  -6   0   3  166.48   10.00
  -6   0   3  176.18    9.00
   5   0  -3  125.59    7.50
   5   0  -3  122.29    7.30
   5   0  -3  118.19    8.80
   5   0  -3  118.59    6.50
   5   0  -3  125.59    6.60
   5   0  -3  134.79    8.10
  -5   0   3  118.49    8.50
  -5   0   3  128.79    6.80
  -5   0   3  128.59    8.10
  -5   0   3  120.39    7.00
   4   0  -3 3147.39  165.38
  -4   0   3 3014.40  154.88
   3   0  -3  175.78    8.50
   3   0  -3  180.58    7.30
   3   0  -3  161.68    6.00
   3   0  -3  168.08    7.50
   3   0  -3  157.38    6.70
  -3   0   3  172.18    8.80
  -3   0   3  180.28    7.60
  -3   0   3  159.88    5.80
  -3   0   3  166.78    7.10
  -3   0   3  169.88    8.20
   2   0  -3  219.08    9.00
   2   0  -3  204.48    7.80
   2   0  -3  220.78    8.80
   2   0  -3  208.98    7.20
   2   0  -3  242.48    8.50
  -2   0   3  209.08    5.80
  -2   0   3  212.78    7.50
  -2   0   3  212.28    8.70
  -2   0   3  221.18    8.70
  -2   0   3  212.78    7.60
   1   0  -3 1510.75   37.10
  -1   0   3 1455.35   36.70
   0   0  -3    8.80    0.70
   0   0  -3   14.00    2.30
   0   0  -3   15.30    2.30
   0   0  -3   12.30    1.70
   0   0   3   12.00    2.00
   0   0   3   11.40    2.20
   0   0   3   12.10    1.50
   0   0   3   12.90    2.30
  -1   0  -3  311.17   10.60
  -1   0  -3  293.27   10.20
  -1   0  -3  296.97    9.80
  -1   0  -3  305.37   12.30
   1   0   3  299.17   10.20
   1   0   3  306.67    9.50
   1   0   3  307.97   10.50
   1   0   3  313.37   12.30
  -2   0  -3  599.94   16.10
  -2   0  -3  610.84   20.80
  -2   0  -3  611.34   18.70
  -2   0  -3  616.84   18.20
  -2   0  -3  607.54   18.10
   2   0   3  631.24   17.90
   2   0   3  604.54   15.40
   2   0   3  595.44   17.40
   2   0   3  601.84   18.00
  -3   0  -3   -1.40    1.90
  -3   0  -3   -1.20    1.50
  -3   0  -3   -0.30    1.10
  -3   0  -3    1.00    1.70
  -3   0  -3    0.40    1.90
   3   0   3   -0.50    1.10
   3   0   3    1.10    1.20
   3   0   3   -0.90    1.40
   3   0   3    1.00    1.90
  -4   0  -3   36.20    5.40
  -4   0  -3   31.50    2.40
  -4   0  -3   33.90    5.40
  -4   0  -3   33.40    5.90
  -4   0  -3   40.30    4.40
  -4   0  -3   36.30    5.30
   4   0   3   36.30    4.80
   4   0   3   34.00    4.20
   4   0   3   32.60    5.00
   4   0   3   30.60    3.40
  -5   0  -3   91.49    6.90
  -5   0  -3   76.29    7.70
  -5   0  -3   81.29    7.80
  -5   0  -3   79.89    9.10
  -5   0  -3   78.09    2.90
   5   0   3   84.69    6.60
   5   0   3   80.09    6.50
   5   0   3   79.79    5.80
   5   0   3   92.19    8.10
  -6   0  -3   46.10   12.50
  -6   0  -3   51.69    9.00
  -6   0  -3   42.60    6.00
  -6   0  -3   52.79    9.10
   6   0   3   46.30    5.80
   6   0   3   47.60    6.70
   6   0   3   41.90    6.90
   6   0   3   45.10    5.10
  -7   0  -3  228.58   16.40
  -7   0  -3  229.88   14.60
  -7   0  -3  218.98   14.60
  -7   0  -3  215.58   16.20
  -7   0  -3  231.28   12.60
  -7   0  -3  222.88   14.60
   7   0   3  209.28   12.70
   7   0   3  214.08   12.50
   7   0   3  222.58   14.60
   7   0   3  221.38   11.80
  -8   0  -3    4.80    2.70
  -8   0  -3    5.50    3.90
  -8   0  -3   10.70    4.60
  -8   0  -3    1.20    3.30
  -8   0  -3   11.40    5.40
  -8   0  -3    2.00    2.20
   8   0   3    2.80    4.00
   8   0   3    2.60    2.80
   8   0   3    4.90    3.90
  10  -1  -3   56.49    9.40
  10  -1  -3   73.19    5.70
  10  -1  -3   68.19    8.40
 -10   1   3   53.29    9.70
 -10   1   3   50.89    8.20
 -10   1   3   74.49    8.50
   9  -1  -3   27.30    5.60
   9  -1  -3   29.40    6.90
   9  -1  -3   36.70    4.70
   9  -1  -3   43.60    6.80
   9  -1  -3   39.10    7.40
  -9   1   3   38.90    7.00
  -9   1   3   42.60    7.90
  -9   1   3   36.30    8.40
  -9   1   3   43.10    6.90
   8  -1  -3   95.89    8.90
   8  -1  -3   90.89    6.50
   8  -1  -3   89.59    7.60
   8  -1  -3  105.09    9.60
   8  -1  -3   92.39    8.20
  -8   1   3   81.49    7.80
  -8   1   3   79.59    9.80
  -8   1   3  102.49    8.30
  -8   1   3   94.39    9.30
   7  -1  -3   59.19    6.30
   7  -1  -3   59.79    6.80
   7  -1  -3   60.79    6.90
   7  -1  -3   53.39    5.50
   7  -1  -3   63.99    5.20
   7  -1  -3   66.49    8.00
  -7   1   3   57.39    6.60
  -7   1   3   60.99    6.60
  -7   1   3   59.59    6.10
  -7   1   3   67.09    8.30
   6  -1  -3  800.52   24.30
   6  -1  -3  822.42   22.60
   6  -1  -3  786.62   28.50
   6  -1  -3  779.22   23.00
   6  -1  -3  801.62   26.10
   6  -1  -3  795.22   25.20
  -6   1   3  759.52   24.30
  -6   1   3  815.12   27.30
  -6   1   3  782.22   23.70
  -6   1   3  704.83   19.30
  -6   1   3  804.32   26.60
   5  -1  -3  564.84   19.20
   5  -1  -3  563.14   21.20
   5  -1  -3  570.14   18.80
   5  -1  -3  516.65   16.30
   5  -1  -3  566.14   15.60
   5  -1  -3  581.54   16.80
   5  -1  -3  549.05   17.90
  -5   1   3  545.45   18.10
  -5   1   3  563.14   20.50
  -5   1   3  551.54   17.10
  -5   1   3  573.84   19.70
  -5   1   3  576.04   15.50
   4  -1  -3  930.61   24.60
   4  -1  -3 1003.40   27.30
   4  -1  -3  977.60   27.10
   4  -1  -3 1001.80   26.50
   4  -1  -3 1002.50   29.50
  -4   1   3  976.80   26.60
  -4   1   3 1004.60   25.20
  -4   1   3  943.81   25.00
  -4   1   3 1013.90   28.00
  -4   1   3  942.61   28.40
   3  -1  -3   22.50    3.10
   3  -1  -3   24.70    3.50
   3  -1  -3   23.30    2.00
   3  -1  -3   27.50    3.00
   3  -1  -3   23.40    3.80
  -3   1   3   19.70    3.20
  -3   1   3   24.10    3.80
  -3   1   3   23.60    3.00
  -3   1   3   25.00    2.10
  -3   1   3   18.40    3.20
  -3   1   3   22.10    3.20
   2  -1  -3  159.48    6.20
   2  -1  -3  178.28    7.40
   2  -1  -3  164.18    4.20
   2  -1  -3  166.68    6.10
   2  -1  -3  165.88    7.70
  -2   1   3  172.98    7.20
  -2   1   3  163.58    7.00
  -2   1   3  138.59    4.20
  -2   1   3  162.98    6.10
  -2   1   3  162.38    7.70
   1  -1  -3   18.80    2.10
   1  -1  -3   19.90    1.80
   1  -1  -3   26.40    3.10
   1  -1  -3   20.70    1.10
   1  -1  -3   21.60    2.90
  -1   1   3   20.60    1.90
  -1   1   3   22.20    3.20
  -1   1   3   19.30    2.60
  -1   1   3   19.70    3.30
  -1   1   3   17.90    1.90
   0  -1  -3  138.19    5.00
   0  -1  -3  143.99    5.10
   0  -1  -3  149.69    7.40
   0   1   3  140.59    4.90
   0   1   3  143.19    5.30
   0   1   3  145.09    7.20
   0   1   3  155.58    7.00
   0   1   3  141.69    5.10
  -1  -1  -3  440.16   15.80
  -1  -1  -3  410.66   11.10
  -1  -1  -3  441.86   12.80
  -1  -1  -3  405.26   12.70
  -1  -1  -3  429.86   12.40
   1   1   3  466.05   14.40
   1   1   3  411.66   12.40
   1   1   3  435.86   12.40
  -2  -1  -3  254.87    7.80
  -2  -1  -3  252.17   12.50
  -2  -1  -3  262.77   10.00
  -2  -1  -3  268.57    9.40
  -2  -1  -3  262.27   10.10
   2   1   3  262.07   10.40
   2   1   3  259.67    8.70
   2   1   3  258.37    9.10
   2   1   3  260.07    9.70
   2   1   3  253.07    9.90
  -3  -1  -3   93.19    6.30
  -3  -1  -3   99.49    8.20
  -3  -1  -3   88.89    3.80
  -3  -1  -3   93.89    7.40
  -3  -1  -3   92.59    4.40
  -3  -1  -3   94.19    6.20
  -3  -1  -3   92.29    5.50
   3   1   3  102.49    6.60
   3   1   3   87.99    5.10
   3   1   3   94.99    6.00
   3   1   3   90.89    5.50
  -4  -1  -3    0.50    3.00
  -4  -1  -3   -0.50    2.00
  -4  -1  -3   -2.30    1.40
  -4  -1  -3   -0.50    1.70
  -4  -1  -3    0.40    0.40
  -4  -1  -3   -0.80    2.00
   4   1   3    1.50    1.70
   4   1   3    0.10    2.00
   4   1   3    2.90    2.10
   4   1   3   -2.80    1.70
  -5  -1  -3    7.20    3.70
  -5  -1  -3   10.00    4.40
  -5  -1  -3   20.10    5.60
  -5  -1  -3    8.10    3.60
  -5  -1  -3   10.80    3.00
   5   1   3    3.80    2.50
   5   1   3    9.80    2.90
   5   1   3    9.70    4.40
  -6  -1  -3  105.79    9.20
  -6  -1  -3  101.99   10.20
  -6  -1  -3  109.59   11.10
  -6  -1  -3  103.49   10.50
  -6  -1  -3  102.89    9.20
  -6  -1  -3   93.89    7.20
   6   1   3  101.49    7.70
   6   1   3  102.79    7.60
   6   1   3  114.09    9.00
  -7  -1  -3  142.99   13.10
  -7  -1  -3  147.89   11.50
  -7  -1  -3  148.69   12.20
  -7  -1  -3  163.68   12.10
  -7  -1  -3  126.19    9.00
  -7  -1  -3  136.09   13.30
   7   1   3  139.69    9.60
   7   1   3  127.19    9.90
   7   1   3  145.09    9.90
  -8  -1  -3   32.20    6.50
  -8  -1  -3   40.70    6.80
  -8  -1  -3   48.10   11.70
  -8  -1  -3   25.80    5.80
  -8  -1  -3   21.90    5.70
  -8  -1  -3   22.90    7.40
   8   1   3   27.60    5.40
   8   1   3   29.90    7.00
   8   1   3   32.00    8.40
   8   1   3   23.10    6.70
  10  -2  -3    3.60    2.60
  10  -2  -3   -1.70    4.30
  10  -2  -3    2.70    3.70
  10  -2  -3    1.50    3.90
 -10   2   3    3.60    4.70
 -10   2   3   10.10    3.20
 -10   2   3    8.10    4.60
 -10   2   3   -1.20    3.10
   9  -2  -3  117.49   11.30
   9  -2  -3  109.49    7.90
   9  -2  -3  127.09   10.40
   9  -2  -3  144.89   10.40
   9  -2  -3  116.19    8.80
  -9   2   3  129.99   10.30
  -9   2   3  114.39   12.60
  -9   2   3  120.69   11.40
  -9   2   3  121.59    9.60
   8  -2  -3   87.99   10.40
   8  -2  -3  106.19    7.60
   8  -2  -3   97.29    8.60
   8  -2  -3  115.59    8.90
   8  -2  -3  114.79   10.50
  -8   2   3  104.59    8.40
  -8   2   3  100.79   10.10
  -8   2   3  108.49    8.60
  -8   2   3   98.79   10.50
   7  -2  -3  426.36   15.50
   7  -2  -3  403.36   17.10
   7  -2  -3  428.36   19.20
   7  -2  -3  421.46   15.40
   7  -2  -3  430.36   16.60
  -7   2   3  434.96   19.50
  -7   2   3  410.16   16.70
  -7   2   3  429.16   16.80
  -7   2   3  411.76   19.60
   6  -2  -3  351.76   13.10
   6  -2  -3  313.47   12.20
   6  -2  -3  346.67   15.30
   6  -2  -3  323.57   16.90
   6  -2  -3  344.97   14.60
   6  -2  -3  368.76   14.00
  -6   2   3  342.67   13.40
  -6   2   3  330.67   13.80
  -6   2   3  356.46   15.60
  -6   2   3  329.47   15.90
   5  -2  -3  288.97   12.60
   5  -2  -3  351.56   12.10
   5  -2  -3  319.07   15.30
   5  -2  -3  294.97   10.50
   5  -2  -3  309.87   12.00
   5  -2  -3  331.67   13.50
  -5   2   3  298.97   11.40
  -5   2   3  311.87   13.40
  -5   2   3  302.77   11.60
  -5   2   3  302.27   12.00
  -5   2   3  308.07   14.30
   4  -2  -3  234.18    9.10
   4  -2  -3  237.18   11.60
   4  -2  -3  218.08    7.80
   4  -2  -3  226.58    9.70
   4  -2  -3  235.58   10.00
   4  -2  -3  231.38    6.20
  -4   2   3  234.08   10.20
  -4   2   3  227.78    8.60
  -4   2   3  276.07   12.60
  -4   2   3  228.08    9.40
  -4   2   3  231.98   11.00
  -4   2   3  239.88    9.00
   3  -2  -3  127.59    4.70
   3  -2  -3  132.09    6.50
   3  -2  -3  137.09    7.90
   3  -2  -3  143.79    6.80
  -3   2   3  119.39    5.20
  -3   2   3  137.79    6.10
  -3   2   3  146.69    6.90
  -3   2   3  132.39    6.60
  -3   2   3  132.39    6.50
  -3   2   3  132.69    8.00
   2  -2  -3  199.28    8.80
   2  -2  -3  172.18    5.20
   2  -2  -3  199.28    7.00
   2  -2  -3  193.98    7.60
   2  -2  -3  188.58    6.90
  -2   2   3  194.98    6.60
  -2   2   3  189.08    7.40
  -2   2   3  181.58    8.70
  -2   2   3  198.78    8.40
   1  -2  -3  192.78    5.70
   1  -2  -3  205.18    8.80
   1  -2  -3  185.18    5.50
   1  -2  -3  191.58    8.50
   1  -2  -3  188.68    6.10
   1  -2  -3  180.48    7.60
  -1   2   3  186.98    6.50
  -1   2   3  192.28    5.80
  -1   2   3  180.18    8.60
  -1   2   3  190.58    8.40
  -1   2   3  195.28    7.90
   0  -2  -3 1721.63   42.90
   0  -2  -3 1599.44   42.10
  -1  -2  -3   72.59    4.20
  -1  -2  -3   77.59    5.90
  -1  -2  -3   71.19    6.20
  -1  -2  -3   73.99    3.20
  -1  -2  -3   61.49    4.20
  -1  -2  -3   74.19    5.70
  -1  -2  -3   68.39    3.60
   1   2   3   69.89    5.70
   1   2   3   68.99    4.50
   1   2   3   67.49    3.10
   1   2   3   68.39    3.70
  -2  -2  -3   24.40    2.30
  -2  -2  -3   26.20    3.90
  -2  -2  -3   26.40    3.00
  -2  -2  -3   17.40    4.10
  -2  -2  -3   25.70    3.60
  -2  -2  -3   19.30    4.10
   2   2   3   26.00    3.70
   2   2   3   22.70    2.80
   2   2   3   22.20    3.00
   2   2   3   27.90    2.50
  -3  -2  -3    1.90    2.90
  -3  -2  -3    0.30    1.70
  -3  -2  -3    0.40    0.70
  -3  -2  -3    0.90    0.60
  -3  -2  -3   -2.20    2.20
  -3  -2  -3    1.30    1.40
  -3  -2  -3   -1.50    1.50
  -3  -2  -3    1.50    1.10
   3   2   3   -0.80    2.00
   3   2   3    0.10    1.50
   3   2   3    1.30    1.40
   3   2   3    0.10    1.90
  -4  -2  -3  493.75   18.30
  -4  -2  -3  455.35   15.40
  -4  -2  -3  487.75   18.00
  -4  -2  -3  496.45   22.00
  -4  -2  -3  474.95   20.50
  -4  -2  -3  495.35   15.10
   4   2   3  501.15   17.90
   4   2   3  487.75   15.90
   4   2   3  486.15   16.80
   4   2   3  496.05   17.80
  -5  -2  -3  245.08    9.90
  -5  -2  -3  251.57   13.40
  -5  -2  -3  243.68   10.70
  -5  -2  -3  247.78   15.20
  -5  -2  -3  249.78   16.40
  -5  -2  -3  246.58   13.00
   5   2   3  250.37   11.70
   5   2   3  252.17   12.90
   5   2   3  264.37   11.40
   5   2   3  257.67   13.00
  -6  -2  -3   15.90    4.80
  -6  -2  -3   13.60    3.60
  -6  -2  -3   16.00    4.30
  -6  -2  -3   14.30    5.30
  -6  -2  -3   14.80    5.10
  -6  -2  -3   12.50    5.40
   6   2   3   18.10    4.90
   6   2   3   13.30    3.80
   6   2   3   11.90    3.30
   6   2   3    9.60    4.20
  -7  -2  -3   58.59    9.90
  -7  -2  -3   34.80    9.50
  -7  -2  -3   32.10    7.70
  -7  -2  -3   26.90    4.90
   7   2   3   31.20    5.40
   7   2   3   30.60    6.60
  10  -3  -3   58.99    9.30
  10  -3  -3   57.79   10.20
  10  -3  -3   56.89   10.60
  10  -3  -3   56.49    7.70
  10  -3  -3   72.09    6.70
 -10   3   3   58.49    8.50
 -10   3   3   58.49    9.90
 -10   3   3   64.59    7.70
 -10   3   3   75.69   13.00
   9  -3  -3    5.80    3.70
   9  -3  -3    9.40    3.40
   9  -3  -3    9.00    5.00
   9  -3  -3   10.30    3.40
   9  -3  -3    6.40    3.40
  -9   3   3   14.80    6.00
  -9   3   3    9.80    4.70
  -9   3   3    7.30    4.90
  -9   3   3   16.40    5.50
   8  -3  -3   93.39    9.30
   8  -3  -3   99.09    7.70
   8  -3  -3   90.29    7.10
   8  -3  -3  107.49    8.50
   8  -3  -3   89.09    8.60
  -8   3   3   76.49    9.90
  -8   3   3   86.89    8.10
  -8   3   3   90.79    9.30
  -8   3   3   92.79    9.40
   7  -3  -3  446.06   17.70
   7  -3  -3  435.96   16.60
   7  -3  -3  427.46   15.60
   7  -3  -3  434.26   21.40
   7  -3  -3  477.05   20.40
   7  -3  -3  428.66   18.20
  -7   3   3  437.86   20.00
  -7   3   3  440.56   17.40
  -7   3   3  433.26   17.50
   6  -3  -3    3.20    2.30
   6  -3  -3    0.90    3.40
   6  -3  -3    1.50    2.00
   6  -3  -3    0.30    2.30
   6  -3  -3    1.80    1.70
   6  -3  -3    5.70    2.90
  -6   3   3    1.00    2.30
  -6   3   3    0.50    2.10
  -6   3   3    4.40    3.40
  -6   3   3    4.00    2.20
   5  -3  -3   49.50    5.20
   5  -3  -3   57.69    4.10
   5  -3  -3   63.99    5.10
   5  -3  -3   60.89    6.70
   5  -3  -3   57.79    6.00
  -5   3   3   49.90    6.20
  -5   3   3   53.59    4.70
  -5   3   3   57.19    5.10
  -5   3   3   54.99    5.40
   4  -3  -3  523.85   16.40
   4  -3  -3  503.95   16.40
   4  -3  -3  466.05   14.00
   4  -3  -3  514.25   17.20
   4  -3  -3  501.15   19.00
  -4   3   3  514.35   18.50
  -4   3   3  482.05   15.70
  -4   3   3  520.65   16.10
  -4   3   3  502.55   15.30
  -4   3   3  498.45   17.00
   3  -3  -3  139.89    5.50
   3  -3  -3  153.08    8.60
   3  -3  -3  143.59    5.30
   3  -3  -3  143.79    7.10
   3  -3  -3  141.59    7.50
   3  -3  -3  153.58    6.90
   3  -3  -3  150.58    7.20
  -3   3   3  141.99    6.30
  -3   3   3  150.58    8.60
  -3   3   3  143.59    6.40
  -3   3   3  154.28    7.80
   2  -3  -3  163.58    8.40
   2  -3  -3  167.78    7.30
   2  -3  -3  161.68    6.80
   2  -3  -3  181.08    8.60
   2  -3  -3  168.38    6.60
   2  -3  -3  170.08    7.00
   2  -3  -3  170.28    6.40
  -2   3   3  158.58    8.60
  -2   3   3  161.68    8.50
  -2   3   3  163.68    6.50
  -2   3   3  160.18    5.90
  -2   3   3  168.28    6.70
   1  -3  -3   91.59    3.60
   1  -3  -3  100.89    5.40
   1  -3  -3  105.29    6.50
   1  -3  -3   95.29    6.00
   1  -3  -3   97.99    5.70
   1  -3  -3   90.79    3.60
   1  -3  -3   90.79    4.20
  -1   3   3   93.59    3.40
  -1   3   3   81.49    6.40
  -1   3   3   91.29    3.60
  -1   3   3   90.79    5.30
  -1   3   3   99.69    6.50
   0  -3  -3    0.90    1.90
   0  -3  -3    2.40    1.60
   0  -3  -3   -1.40    2.10
   0  -3  -3    1.90    1.60
   0  -3  -3    3.70    2.20
   0  -3  -3    1.60    2.00
   0  -3  -3    2.70    1.90
  -1  -3  -3   45.10    3.90
  -1  -3  -3   40.60    3.10
  -1  -3  -3   34.00    4.90
  -1  -3  -3   41.10    3.60
  -1  -3  -3   41.10    1.70
  -1  -3  -3   40.80    4.90
  -1  -3  -3   40.50    1.50
  -1  -3  -3   46.10    5.00
   1   3   3   40.70    1.80
   1   3   3   38.10    1.40
  -2  -3  -3   34.70    3.00
  -2  -3  -3   37.10    2.70
  -2  -3  -3   40.20    6.10
  -2  -3  -3   36.40    5.50
  -2  -3  -3   35.80    3.50
  -2  -3  -3   38.10    2.40
  -2  -3  -3   34.80    4.00
  -2  -3  -3   37.50    5.10
   2   3   3   37.40    2.50
   2   3   3   34.60    4.30
   2   3   3   41.10    3.20
   2   3   3   36.90    4.00
  -3  -3  -3  100.59    5.80
  -3  -3  -3  104.09    8.70
  -3  -3  -3   90.79    6.70
  -3  -3  -3  100.49    9.10
  -3  -3  -3  112.09    6.40
  -3  -3  -3  101.39    3.70
  -3  -3  -3   96.09    7.40
   3   3   3  104.09    7.40
   3   3   3  108.29    5.20
   3   3   3  103.89    6.90
   3   3   3   95.79    6.00
  -4  -3  -3    6.80    2.20
  -4  -3  -3    9.30    3.20
  -4  -3  -3   11.60    3.30
  -4  -3  -3   13.00    4.30
  -4  -3  -3   10.10    2.80
   4   3   3    8.20    2.60
   4   3   3   11.90    3.30
   4   3   3   12.40    3.90
   4   3   3    9.90    2.70
  -5  -3  -3   44.20    4.40
  -5  -3  -3   36.60    6.20
  -5  -3  -3   35.80    7.30
  -5  -3  -3   43.60    8.20
  -5  -3  -3   36.30    4.10
   5   3   3   33.50    6.20
   5   3   3   40.40    5.90
   5   3   3   36.60    5.30
   5   3   3   36.30    4.40
  -6  -3  -3   44.90    6.80
  -6  -3  -3   30.00    7.50
  -6  -3  -3   38.20    6.70
  -6  -3  -3   55.39    9.00
  -6  -3  -3   34.20    4.30
  -6  -3  -3   44.80    8.80
   6   3   3   40.50    5.70
   6   3   3   47.20    5.70
   6   3   3   31.60    6.30
   6   3   3   42.60    6.70
  -7  -3  -3   34.10    7.30
  -7  -3  -3   18.80    5.00
  -7  -3  -3   22.20    8.60
  -7  -3  -3   19.90    6.10
  -7  -3  -3   25.50    5.90
  -7  -3  -3   35.60    6.30
   7   3   3   24.40    5.10
   7   3   3   27.40    6.00
   7   3   3   23.60    5.50
   7   3   3   21.40    5.20
  10  -4  -3    6.00    4.20
  10  -4  -3   13.10    4.20
  10  -4  -3    3.60    3.50
  10  -4  -3    1.30    3.80
  10  -4  -3    8.90    4.00
 -10   4   3   13.00    4.50
 -10   4   3    8.40    6.40
 -10   4   3    2.60    3.20
 -10   4   3    6.90    3.50
   9  -4  -3   38.70    6.10
   9  -4  -3   31.50    8.20
   9  -4  -3   19.20    7.10
   9  -4  -3   28.40    5.60
   9  -4  -3   34.50    5.60
  -9   4   3   25.50    8.20
  -9   4   3   41.00    8.80
  -9   4   3   43.90    8.90
  -9   4   3   28.60    5.80
   8  -4  -3   -0.70    2.40
   8  -4  -3   -3.30    3.00
   8  -4  -3    1.20    2.80
   8  -4  -3    0.70    3.10
   8  -4  -3    1.50    2.40
   8  -4  -3    1.20    4.00
  -8   4   3    3.20    4.50
  -8   4   3    8.20    4.60
  -8   4   3   -0.80    2.90
   7  -4  -3   26.20    5.60
   7  -4  -3   28.60    6.60
   7  -4  -3   21.80    4.00
   7  -4  -3   24.60    4.30
   7  -4  -3   29.90    5.00
   7  -4  -3   25.40    6.60
  -7   4   3   26.70    5.20
  -7   4   3   29.10    6.50
  -7   4   3   36.90    6.90
  -7   4   3   29.50    5.50
   6  -4  -3  227.38   11.80
   6  -4  -3  247.78   11.70
   6  -4  -3  242.28   13.30
   6  -4  -3  256.87   15.50
   6  -4  -3  234.78   10.00
  -6   4   3  236.68   11.40
  -6   4   3  250.77   13.80
  -6   4   3  222.88   11.20
  -6   4   3  258.07   13.80
   5  -4  -3    2.60    3.60
   5  -4  -3   -1.10    2.40
   5  -4  -3    0.40    1.50
   5  -4  -3    2.90    1.90
   5  -4  -3   -1.30    1.60
  -5   4   3    1.20    2.00
  -5   4   3    1.50    1.50
  -5   4   3    0.30    1.50
  -5   4   3    3.20    2.00
  -5   4   3    0.80    2.60
   4  -4  -3   11.40    3.10
   4  -4  -3    8.90    3.80
   4  -4  -3    9.00    2.50
   4  -4  -3   10.40    2.70
   4  -4  -3    6.90    1.90
   4  -4  -3    8.70    3.00
  -4   4   3    8.10    1.90
  -4   4   3    6.70    2.80
  -4   4   3   10.80    3.60
  -4   4   3   13.30    2.70
   3  -4  -3 1522.85   41.30
   3  -4  -3 1482.25   37.70
   3  -4  -3 1556.24   38.90
   3  -4  -3 1566.14   39.50
   3  -4  -3 1443.06   36.90
   3  -4  -3 1611.34   40.50
   3  -4  -3 1498.95   36.70
  -3   4   3 1514.45   37.20
  -3   4   3 1538.95   36.20
  -3   4   3 1512.75   39.30
  -3   4   3 1474.05   40.70
   2  -4  -3  159.58    6.50
   2  -4  -3  148.39    5.90
   2  -4  -3  152.28    6.50
   2  -4  -3  151.68    8.40
   2  -4  -3  150.38    7.70
   2  -4  -3  152.88    8.50
   2  -4  -3  150.48    7.40
  -2   4   3  156.18    8.50
  -2   4   3  154.28    6.20
  -2   4   3  146.49    6.50
  -2   4   3  153.28    5.70
   1  -4  -3 1152.88   26.70
   1  -4  -3 1149.89   26.20
   1  -4  -3 1170.98   32.70
   1  -4  -3 1176.38   31.40
   1  -4  -3 1097.69   31.20
   1  -4  -3 1129.49   29.90
  -1   4   3 1111.69   25.90
  -1   4   3 1129.09   32.00
  -1   4   3 1131.19   26.50
   0  -4  -3   57.49    5.30
   0  -4  -3   57.69    4.10
   0  -4  -3   53.59    5.20
   0  -4  -3   49.50    4.00
   0  -4  -3   66.89    5.80
   0  -4  -3   54.89    5.70
   0  -4  -3   54.79    5.10
  -1  -4  -3  592.54   17.90
  -1  -4  -3  612.24   21.10
  -1  -4  -3  607.04   21.80
  -1  -4  -3  579.74   19.00
  -1  -4  -3  580.24   20.00
  -1  -4  -3  620.64   21.30
  -1  -4  -3  577.44   16.90
  -2  -4  -3  551.64   14.30
  -2  -4  -3  593.74   22.60
  -2  -4  -3  553.14   20.60
  -2  -4  -3  573.84   15.00
  -2  -4  -3  593.64   18.60
  -2  -4  -3  564.84   16.00
  -2  -4  -3  596.24   18.80
  -2  -4  -3  617.64   23.10
   2   4   3  569.24   14.30
  -3  -4  -3  324.77   16.90
  -3  -4  -3  284.07   11.50
  -3  -4  -3  302.47   10.90
  -3  -4  -3  281.27    9.30
  -3  -4  -3  311.87   13.10
  -3  -4  -3  281.47    8.60
  -3  -4  -3  288.17   14.00
  -3  -4  -3  301.17   16.30
   3   4   3  290.27    9.50
   3   4   3  300.37   13.20
   3   4   3  306.27   10.70
  -4  -4  -3  129.99    7.40
  -4  -4  -3  149.19   12.00
  -4  -4  -3  145.09   12.00
  -4  -4  -3  134.79    9.30
  -4  -4  -3  137.59    8.00
  -4  -4  -3  135.69    9.30
  -4  -4  -3  123.69    6.30
   4   4   3  131.69    6.60
   4   4   3  148.49    8.10
   4   4   3  134.89    9.10
  -5  -4  -3   13.80    5.90
  -5  -4  -3   16.00    4.90
  -5  -4  -3   18.20    5.90
  -5  -4  -3   21.40    4.30
  -5  -4  -3   18.40    3.20
  -5  -4  -3   12.60    2.90
   5   4   3   16.60    3.30
   5   4   3   17.90    4.20
   5   4   3   18.90    4.10
  -6  -4  -3   80.39    8.70
  -6  -4  -3   54.09    9.60
  -6  -4  -3   65.89    7.80
  -6  -4  -3   60.79    6.60
  -6  -4  -3   47.70    5.10
  -6  -4  -3   47.70    9.00
  -6  -4  -3   51.69    5.20
   6   4   3   46.60    5.30
   6   4   3   55.39    6.60
   6   4   3   54.69    6.60
  -7  -4  -3   25.30    7.10
  -7  -4  -3   24.70    4.40
  -7  -4  -3   23.80    8.10
   7   4   3   30.90    6.40
   7   4   3   36.10    5.90
  10  -5  -3   35.00    7.10
  10  -5  -3   39.70    6.90
  10  -5  -3   34.40    6.00
  10  -5  -3   42.80    8.90
  10  -5  -3   39.70    6.50
 -10   5   3   29.20    9.30
 -10   5   3   44.60    8.20
 -10   5   3   41.90    7.30
   9  -5  -3    9.30    4.00
   9  -5  -3   12.20    3.70
   9  -5  -3    9.60    4.10
   9  -5  -3    8.40    4.00
   9  -5  -3   10.90    4.70
  -9   5   3    9.20    4.70
  -9   5   3   16.80    6.20
  -9   5   3   12.80    4.40
  -9   5   3    6.50    6.10
   8  -5  -3    4.60    3.70
   8  -5  -3    4.10    3.70
   8  -5  -3    3.90    2.90
   8  -5  -3    3.50    2.90
   8  -5  -3    3.20    3.30
   8  -5  -3    2.40    2.70
  -8   5   3   -0.30    3.00
  -8   5   3    0.70    2.80
  -8   5   3   -1.30    4.10
   7  -5  -3    1.20    3.60
   7  -5  -3    4.00    3.60
   7  -5  -3   -1.70    3.00
   7  -5  -3    4.20    2.40
  -7   5   3    1.50    2.50
  -7   5   3    6.30    4.40
  -7   5   3    6.00    3.40
  -7   5   3    4.20    3.60
   6  -5  -3   46.50    7.10
   6  -5  -3   60.19    6.40
   6  -5  -3   61.69    7.90
   6  -5  -3   53.99    6.20
   6  -5  -3   51.49    4.60
  -6   5   3   54.89    5.40
  -6   5   3   56.29    6.50
  -6   5   3   55.19    5.80
  -6   5   3   50.09    7.80
   5  -5  -3  314.67   13.60
   5  -5  -3  289.87   11.20
   5  -5  -3  292.47   12.70
   5  -5  -3  307.37   16.20
   5  -5  -3  343.07   13.30
   5  -5  -3  330.87   14.80
  -5   5   3  315.97   14.50
  -5   5   3  306.97   15.00
  -5   5   3  299.87   12.30
  -5   5   3  309.57   10.90
   4  -5  -3    6.20    3.50
   4  -5  -3    1.50    2.00
   4  -5  -3   -1.90    2.10
   4  -5  -3    1.10    2.20
   4  -5  -3    1.40    1.90
   4  -5  -3    2.60    1.70
  -4   5   3    2.00    2.00
  -4   5   3    1.50    1.00
  -4   5   3    2.80    1.60
  -4   5   3    2.10    2.70
   3  -5  -3  735.73   24.40
   3  -5  -3  758.72   23.10
   3  -5  -3  812.02   24.60
   3  -5  -3  757.22   22.20
   3  -5  -3  717.93   20.80
   3  -5  -3  693.53   20.80
  -3   5   3  786.32   22.60
  -3   5   3  720.63   23.80
  -3   5   3  743.33   20.40
   2  -5  -3   61.69    6.10
   2  -5  -3   67.99    5.40
   2  -5  -3   60.79    5.30
   2  -5  -3   62.29    3.90
   2  -5  -3   70.89    5.90
   2  -5  -3   63.49    3.60
   2  -5  -3   62.29    4.30
  -2   5   3   66.09    3.40
  -2   5   3   62.69    5.80
  -2   5   3   65.69    4.20
   1  -5  -3  120.19    6.80
   1  -5  -3  111.39    6.30
   1  -5  -3  118.39    3.40
   1  -5  -3  119.49    8.10
   1  -5  -3  110.49    3.70
   1  -5  -3  112.69    7.70
   1  -5  -3  110.89    7.00
  -1   5   3  107.29    3.10
  -1   5   3  108.59    3.40
   0  -5  -3  145.99    9.20
   0  -5  -3  135.89    8.20
   0  -5  -3  134.59    7.10
   0  -5  -3  130.89    7.70
   0  -5  -3  136.49    8.90
   0  -5  -3  132.49    6.80
   0  -5  -3  155.18    9.10
  -1  -5  -3   96.29    6.20
  -1  -5  -3  102.69    8.30
  -1  -5  -3  114.89    8.20
  -1  -5  -3   83.79    7.60
  -1  -5  -3  103.09    7.20
  -1  -5  -3   92.09    5.70
  -1  -5  -3  103.99    7.30
  -2  -5  -3   94.19    5.30
  -2  -5  -3  108.49    8.40
  -2  -5  -3   99.49    6.80
  -2  -5  -3  103.89    7.30
  -2  -5  -3  103.99    9.10
  -2  -5  -3   83.09    8.90
  -3  -5  -3   14.60    2.00
  -3  -5  -3   13.60    2.00
  -3  -5  -3   17.20    3.50
  -3  -5  -3   12.20    5.30
  -3  -5  -3   22.20    4.90
  -3  -5  -3   12.50    2.10
   3   5   3   14.90    2.00
   3   5   3   18.60    2.30
  -4  -5  -3   65.59   10.00
  -4  -5  -3   69.59    6.90
  -4  -5  -3   82.69    9.40
  -4  -5  -3   54.49    4.70
  -4  -5  -3   55.09    7.80
  -4  -5  -3   50.89    3.90
  -4  -5  -3   51.99    5.20
   4   5   3   58.09    4.20
   4   5   3   58.59    6.40
   4   5   3   62.69    4.90
  -5  -5  -3   17.80    5.70
  -5  -5  -3   11.00    4.20
  -5  -5  -3   16.90    5.50
  -5  -5  -3   11.40    3.10
  -5  -5  -3   12.90    5.40
  -5  -5  -3   12.20    2.70
  -5  -5  -3   16.20    3.30
   5   5   3    9.90    3.10
   5   5   3   13.10    3.60
  -6  -5  -3   10.30    3.10
  -6  -5  -3    2.50    3.30
  -6  -5  -3    6.00    2.40
  -6  -5  -3   -5.00    4.90
  -6  -5  -3    0.60    1.90
  -6  -5  -3    6.70    2.60
  -6  -5  -3    6.20    2.50
   6   5   3   -0.30    2.40
   6   5   3   -1.40    2.10
   6   5   3    6.10    2.90
  10  -6  -3   -2.30    2.10
  10  -6  -3    2.20    3.10
  10  -6  -3    7.40    4.80
  10  -6  -3   -4.90    2.40
 -10   6   3   12.30    3.70
 -10   6   3    0.30    4.20
 -10   6   3   -6.70    7.70
   9  -6  -3   46.90    7.10
   9  -6  -3   29.30    6.10
   9  -6  -3   56.69    9.90
   9  -6  -3   48.30    5.70
   9  -6  -3   42.70    6.90
  -9   6   3   50.79    9.80
  -9   6   3   48.60   10.30
  -9   6   3   32.90    7.60
  -9   6   3   44.10    7.50
   8  -6  -3    1.50    3.20
   8  -6  -3    0.90    2.80
   8  -6  -3    2.50    3.60
   8  -6  -3    1.70    2.70
   8  -6  -3   -0.20    2.10
  -8   6   3    0.00    4.30
  -8   6   3   -0.30    2.50
  -8   6   3    1.40    3.00
  -8   6   3    0.40    2.20
   7  -6  -3  219.08   15.60
   7  -6  -3  227.58   10.90
   7  -6  -3  254.87   15.40
   7  -6  -3  236.48   13.10
   7  -6  -3  236.38   13.30
  -7   6   3  222.88   14.60
  -7   6   3  224.78   12.10
  -7   6   3  243.58   15.20
  -7   6   3  240.78   11.30
   6  -6  -3    4.00    2.20
   6  -6  -3    0.80    2.10
   6  -6  -3    7.90    4.80
   6  -6  -3    5.10    3.10
   6  -6  -3    5.70    2.90
   6  -6  -3    1.00    3.10
  -6   6   3    3.50    3.80
  -6   6   3    5.90    2.10
  -6   6   3    3.00    2.20
  -6   6   3    7.20    4.60
   5  -6  -3   27.90    4.10
   5  -6  -3   22.50    5.50
   5  -6  -3   32.20    5.60
   5  -6  -3   32.10    5.50
   5  -6  -3   35.70    5.10
   5  -6  -3   27.90    4.60
  -5   6   3   32.00    5.80
  -5   6   3   29.50    2.10
  -5   6   3   36.30    4.50
  -5   6   3   31.60    5.80
   4  -6  -3   39.00    6.60
   4  -6  -3   40.40    5.20
   4  -6  -3   41.70    4.40
   4  -6  -3   46.80    5.40
   4  -6  -3   42.20    4.40
   4  -6  -3   46.60    5.80
  -4   6   3   43.10    4.10
  -4   6   3   49.00    6.10
   3  -6  -3   20.40    4.40
   3  -6  -3   13.90    2.70
   3  -6  -3   19.30    3.60
   3  -6  -3   15.60    4.40
   3  -6  -3   24.60    4.60
  -3   6   3   18.60    4.20
  -3   6   3   13.80    3.20
  -3   6   3   13.30    2.60
   2  -6  -3  517.15   14.80
   2  -6  -3  495.75   14.40
   2  -6  -3  565.84   20.70
   2  -6  -3  545.25   18.60
   2  -6  -3  489.25   18.30
   2  -6  -3  536.65   18.80
   2  -6  -3  538.05   16.00
  -2   6   3  514.05   18.80
  -2   6   3  519.35   15.70
  -2   6   3  515.75   14.00
   1  -6  -3   -1.60    1.90
   1  -6  -3    1.40    2.10
   1  -6  -3   -1.40    2.00
   1  -6  -3   -0.70    2.40
   1  -6  -3    0.70    2.00
   1  -6  -3    0.30    1.30
   0  -6  -3   13.80    4.40
   0  -6  -3   18.70    3.80
   0  -6  -3   16.60    3.50
   0  -6  -3   11.90    3.10
   0  -6  -3   15.30    3.20
   0  -6  -3   11.60    4.00
   0  -6  -3   12.10    3.60
  -1  -6  -3    1.90    3.40
  -1  -6  -3    0.50    2.50
  -1  -6  -3   -2.10    1.30
  -1  -6  -3    1.50    2.20
  -1  -6  -3    0.20    2.00
  -1  -6  -3    3.20    2.50
  -1  -6  -3   -0.30    2.10
  -2  -6  -3   32.50    6.10
  -2  -6  -3   24.20    4.50
  -2  -6  -3   36.10    5.40
  -2  -6  -3   39.40    7.40
  -2  -6  -3   35.10    5.20
  -2  -6  -3   35.60    6.30
  -2  -6  -3   35.20    3.70
  -3  -6  -3    6.30    2.30
  -3  -6  -3    3.40    3.30
  -3  -6  -3   11.90    4.90
  -3  -6  -3    7.00    2.80
  -3  -6  -3    4.00    3.30
  -3  -6  -3    9.60    3.40
  -3  -6  -3    7.70    2.90
  -4  -6  -3   83.79    7.90
  -4  -6  -3   78.89    4.30
  -4  -6  -3   84.09    6.90
  -4  -6  -3   90.39    9.90
  -4  -6  -3   73.29   11.60
  -4  -6  -3   61.59    7.70
   4   6   3   76.59    3.80
  -5  -6  -3    7.70    1.90
  -5  -6  -3    6.30    2.00
  -5  -6  -3    5.00    2.60
  -5  -6  -3    0.00    2.10
  -5  -6  -3    7.40    3.90
  -5  -6  -3   12.60    3.30
  -5  -6  -3   -6.50    3.50
  -5  -6  -3   -1.10    3.10
   5   6   3    5.30    2.20
   5   6   3    7.00    1.80
   9  -7  -3   95.29   11.10
   9  -7  -3   68.79   10.80
   9  -7  -3   88.99    9.10
   9  -7  -3  109.69    8.20
   9  -7  -3  109.59   10.50
  -9   7   3   92.79    8.50
  -9   7   3   89.59    9.20
  -9   7   3   97.99   11.10
  -9   7   3   95.59    7.70
  -9   7   3   84.09   13.10
   8  -7  -3   17.80    5.90
   8  -7  -3   15.70    6.60
   8  -7  -3   14.30    4.80
   8  -7  -3   17.80    6.00
   8  -7  -3   21.30    5.70
  -8   7   3   15.50    3.20
  -8   7   3   12.50    3.40
  -8   7   3   13.70    4.90
  -8   7   3   19.90    6.80
  -8   7   3   16.50    5.90
   7  -7  -3   22.30    4.20
   7  -7  -3   15.70    4.90
   7  -7  -3   22.70    6.50
   7  -7  -3    9.30    4.20
  -7   7   3   14.80    3.00
  -7   7   3   25.10    6.40
  -7   7   3   15.40    4.20
  -7   7   3   14.70    2.70
  -7   7   3   20.60    6.00
   6  -7  -3  151.38    9.70
   6  -7  -3  149.88   12.70
   6  -7  -3  165.78   11.80
   6  -7  -3  144.69    8.50
   6  -7  -3  152.48    9.90
   6  -7  -3  159.98   11.10
  -6   7   3  130.49   10.70
  -6   7   3  132.49    8.70
  -6   7   3  151.48   11.80
   5  -7  -3   20.60    5.10
   5  -7  -3   14.50    3.70
   5  -7  -3   17.50    5.80
   5  -7  -3   20.20    4.40
   5  -7  -3   19.10    5.00
   5  -7  -3   19.40    3.90
  -5   7   3   19.30    4.90
  -5   7   3   14.40    4.10
  -5   7   3   19.20    5.10
   4  -7  -3  364.86   17.70
   4  -7  -3  331.17   13.10
   4  -7  -3  329.97   16.50
   4  -7  -3  350.46   15.80
   4  -7  -3  327.37   13.50
   4  -7  -3  345.37   15.90
  -4   7   3  344.97   15.80
  -4   7   3  349.17   15.00
  -4   7   3  353.36   12.80
   3  -7  -3  108.89    8.80
   3  -7  -3  108.19    8.40
   3  -7  -3  106.89    6.10
   3  -7  -3  117.49    9.10
   3  -7  -3  111.79    7.30
  -3   7   3  123.19    6.00
  -3   7   3  109.29    7.00
  -3   7   3  114.99    8.40
   2  -7  -3    7.10    1.70
   2  -7  -3    5.20    2.80
   2  -7  -3    4.90    3.00
   2  -7  -3    3.30    1.40
   2  -7  -3    3.60    2.50
  -2   7   3    2.50    2.60
  -2   7   3    6.20    2.00
  -2   7   3    4.90    1.40
   1  -7  -3   40.40    6.80
   1  -7  -3   30.80    3.90
   1  -7  -3   41.90    4.90
   1  -7  -3   35.50    6.00
   1  -7  -3   37.80    6.20
   1  -7  -3   40.40    5.60
   0  -7  -3  124.69    7.60
   0  -7  -3  118.89   10.20
   0  -7  -3  139.69    8.30
   0  -7  -3  127.29    9.80
   0  -7  -3  123.89   10.50
   0  -7  -3  129.39    8.00
   0  -7  -3  133.89    8.70
  -1  -7  -3  224.48   12.70
  -1  -7  -3  210.98   13.10
  -1  -7  -3  221.58   10.80
  -1  -7  -3  213.18   10.30
  -1  -7  -3  211.18   12.30
  -1  -7  -3  212.78   14.00
  -1  -7  -3  208.88   10.60
  -2  -7  -3  299.07   16.50
  -2  -7  -3  302.27   18.00
  -2  -7  -3  295.17   14.70
  -2  -7  -3  298.67   13.60
  -2  -7  -3  307.47   16.50
  -2  -7  -3  320.07   14.00
  -2  -7  -3  295.17   11.90
  -3  -7  -3  106.19    8.70
  -3  -7  -3  106.79    9.70
  -3  -7  -3  103.89   11.80
  -3  -7  -3   96.59    5.40
  -3  -7  -3  106.69    8.00
  -3  -7  -3  105.79   10.40
  -3  -7  -3  102.89    9.80
  -4  -7  -3   16.30    4.90
  -4  -7  -3   15.80    8.50
  -4  -7  -3   24.00    5.90
  -4  -7  -3   22.10    5.10
  -4  -7  -3   20.10    4.40
  -4  -7  -3   25.30    4.70
  -5  -7  -3   22.40    5.30
  -5  -7  -3   25.10    6.20
  -5  -7  -3   19.20    5.70
   9  -8  -3   -1.40    2.80
   9  -8  -3    6.80    5.40
   9  -8  -3   -4.90    3.70
   9  -8  -3    1.70    2.40
  -9   8   3    0.50    5.30
  -9   8   3   -1.10    2.20
  -9   8   3    9.10    4.40
  -9   8   3    0.10    1.40
  -9   8   3   -3.30    3.60
   8  -8  -3   -0.70    3.20
   8  -8  -3    3.20    2.50
   8  -8  -3    6.60    4.40
   8  -8  -3    3.00    3.30
   8  -8  -3    5.20    3.70
  -8   8   3   -3.90    2.80
  -8   8   3    1.80    3.10
  -8   8   3    0.70    1.40
  -8   8   3   -2.90    4.20
   7  -8  -3   -0.40    2.80
   7  -8  -3    2.40    3.10
   7  -8  -3    4.80    2.70
   7  -8  -3    2.80    3.70
   7  -8  -3   -0.90    2.80
   7  -8  -3    1.70    2.40
  -7   8   3    0.50    3.10
  -7   8   3    1.50    3.70
  -7   8   3    4.10    3.70
   6  -8  -3  136.29    9.70
   6  -8  -3  114.69    9.90
   6  -8  -3  132.79   10.90
   6  -8  -3  146.09   12.10
   6  -8  -3  138.09    9.60
   6  -8  -3  131.69    8.40
  -6   8   3  133.29   10.80
  -6   8   3  137.09    8.90
  -6   8   3  134.09   11.00
   5  -8  -3   37.70    6.00
   5  -8  -3   39.80    5.40
   5  -8  -3   48.50    9.30
   5  -8  -3   36.90    5.30
   5  -8  -3   34.80    6.20
   5  -8  -3   50.29    7.60
  -5   8   3   41.50    7.00
  -5   8   3   41.60    4.80
   4  -8  -3  164.68   10.10
   4  -8  -3  160.88    9.40
   4  -8  -3  164.38   11.20
   4  -8  -3  166.48   11.80
   4  -8  -3  151.08   10.80
   4  -8  -3  153.98    8.50
  -4   8   3  158.48    9.80
  -4   8   3  150.08   10.60
  -4   8   3  157.68    7.90
   3  -8  -3   61.19    9.70
   3  -8  -3   63.99    4.70
   3  -8  -3   69.19    5.80
   3  -8  -3   75.59    7.50
   3  -8  -3   59.99    7.70
  -3   8   3   60.39    4.40
  -3   8   3   60.89    6.60
  -3   8   3   58.89    5.50
   2  -8  -3  275.07   16.40
   2  -8  -3  275.37    9.10
   2  -8  -3  278.17   10.00
   2  -8  -3  276.47    8.90
   2  -8  -3  291.77   14.10
   2  -8  -3  259.87   13.20
   2  -8  -3  298.97   15.80
  -2   8   3  275.97    8.40
  -2   8   3  263.57   13.30
  -2   8   3  275.17    9.60
   1  -8  -3  102.69    7.60
   1  -8  -3  114.49    9.80
   1  -8  -3  105.69    6.90
   1  -8  -3  125.09   10.40
   1  -8  -3  122.79    8.70
   0  -8  -3    1.00    1.90
   0  -8  -3   -0.10    1.50
   0  -8  -3    1.80    2.40
   0  -8  -3    0.70    2.60
   0  -8  -3   -0.40    2.30
   0  -8  -3    0.40    2.80
  -1  -8  -3  102.49   10.40
  -1  -8  -3  106.49    7.20
  -1  -8  -3  110.89    8.90
  -1  -8  -3  116.29   10.30
  -1  -8  -3  102.99    7.60
  -1  -8  -3   86.89    6.90
  -2  -8  -3  121.29   11.10
  -2  -8  -3  120.29    8.00
  -2  -8  -3  116.49    9.50
  -2  -8  -3  111.89    8.50
  -2  -8  -3  119.79    7.50
  -2  -8  -3  110.89   10.10
  -3  -8  -3   42.80    6.50
  -3  -8  -3   47.80    3.90
  -3  -8  -3   50.89    6.20
  -3  -8  -3   54.59    5.50
  -3  -8  -3   44.10    8.00
  -3  -8  -3   38.80    7.30
  -4  -8  -3   93.79    7.60
  -4  -8  -3  106.69   11.00
  -4  -8  -3   93.09    8.30
  -4  -8  -3   88.09   10.20
   9  -9  -3   -4.10    3.80
   9  -9  -3    9.90    3.60
   9  -9  -3   10.00    4.40
   9  -9  -3   12.50    6.20
  -9   9   3    0.80    5.40
  -9   9   3   -4.20    3.50
  -9   9   3   12.00    5.30
   8  -9  -3   -0.20    3.10
   8  -9  -3   -3.60    3.10
   8  -9  -3    7.70    3.50
   8  -9  -3   -0.70    2.30
  -8   9   3    2.70    3.10
  -8   9   3   -4.40    3.10
  -8   9   3   -0.80    3.40
   7  -9  -3    1.30    2.30
   7  -9  -3    8.50    4.10
   7  -9  -3    0.10    3.10
   7  -9  -3   -0.60    2.40
   7  -9  -3    0.30    3.10
  -7   9   3   -1.40    3.00
  -7   9   3   -4.20    2.30
  -7   9   3   -1.10    3.20
   6  -9  -3   26.50    4.80
   6  -9  -3   22.70    6.40
   6  -9  -3   19.90    5.50
   6  -9  -3   22.20    5.00
   6  -9  -3   26.40    6.00
   6  -9  -3   22.40    5.10
  -6   9   3   16.90    5.60
  -6   9   3   18.30    4.30
  -6   9   3   26.60    5.90
   5  -9  -3  145.69   10.60
   5  -9  -3  140.89   11.10
   5  -9  -3  138.79   11.80
   5  -9  -3  133.49    8.90
   5  -9  -3  128.49   10.50
   5  -9  -3  134.19    9.00
  -5   9   3  136.09   10.00
  -5   9   3  136.09    8.10
   4  -9  -3  104.99    9.70
   4  -9  -3  111.79    8.30
   4  -9  -3  123.09   10.50
   4  -9  -3  119.69    7.40
   4  -9  -3  100.79   11.20
  -4   9   3  104.69    9.00
  -4   9   3  111.49    6.70
  -4   9   3  125.29    8.60
   3  -9  -3   49.00    7.20
   3  -9  -3   44.80    7.50
   3  -9  -3   48.40    5.10
   3  -9  -3   53.19    7.60
   3  -9  -3   42.80    4.00
  -3   9   3   52.59    6.40
  -3   9   3   54.09    5.20
  -3   9   3   48.80    3.80
   2  -9  -3   77.99    8.40
   2  -9  -3   68.79    3.70
   2  -9  -3   63.39    7.10
   2  -9  -3   78.89    8.00
   2  -9  -3   73.39    3.70
   2  -9  -3   75.29    4.20
   2  -9  -3   84.09    9.20
  -2   9   3   81.59    4.10
   1  -9  -3  185.98    9.20
   1  -9  -3  174.38   10.00
   1  -9  -3  175.68   10.00
   1  -9  -3  173.98   11.00
   1  -9  -3  175.98   12.80
   1  -9  -3  167.18   12.80
   0  -9  -3   93.59    9.30
   0  -9  -3   94.79    7.50
   0  -9  -3   89.59    7.60
   0  -9  -3   89.99    7.00
   0  -9  -3  101.19    8.20
   0  -9  -3   98.89   10.10
  -1  -9  -3    0.90    2.60
  -1  -9  -3    3.90    2.50
  -1  -9  -3   10.20    3.80
  -1  -9  -3    4.80    2.70
  -1  -9  -3    4.10    4.30
  -1  -9  -3    4.80    3.10
  -2  -9  -3   32.30    9.80
  -2  -9  -3   40.80    7.30
  -2  -9  -3   47.40    5.10
  -2  -9  -3   49.70    6.10
  -2  -9  -3   47.40    5.80
  -2  -9  -3   39.80    8.10
  -3  -9  -3    7.90    3.70
  -3  -9  -3   10.30    3.60
  -3  -9  -3    8.10    4.00
  -3  -9  -3    8.50    2.80
  -3  -9  -3    9.50    2.20
  -3  -9  -3   10.40    6.10
   8 -10  -3    8.60    4.30
   8 -10  -3   11.50    3.40
   8 -10  -3    7.90    3.70
   8 -10  -3   14.30    3.30
  -8  10   3    4.10    4.00
  -8  10   3   13.40    4.60
   7 -10  -3    2.70    2.40
   7 -10  -3    3.30    3.60
   7 -10  -3    7.70    4.10
   7 -10  -3    2.60    2.90
   7 -10  -3    5.80    3.90
   7 -10  -3   -3.10    2.50
  -7  10   3   -2.80    2.70
  -7  10   3    5.60    3.00
  -7  10   3    3.00    3.90
   6 -10  -3    5.20    2.40
   6 -10  -3    1.00    3.60
   6 -10  -3   -3.20    2.20
   6 -10  -3    0.40    2.40
   6 -10  -3   -0.30    2.40
  -6  10   3   -4.00    1.80
  -6  10   3    2.80    3.40
  -6  10   3    0.60    4.90
   5 -10  -3   -1.90    2.30
   5 -10  -3    6.60    4.10
   5 -10  -3    3.10    2.80
   5 -10  -3    2.10    3.10
   5 -10  -3    1.70    2.50
   5 -10  -3    3.80    2.80
  -5  10   3    0.90    3.10
  -5  10   3   -4.50    1.80
  -5  10   3    6.40    3.30
   4 -10  -3  144.29   11.30
   4 -10  -3  131.39   11.40
   4 -10  -3  129.29    7.70
   4 -10  -3  125.19    9.40
   4 -10  -3  135.79   11.00
  -4  10   3  116.99    6.90
  -4  10   3  113.19    9.50
  -4  10   3  117.79    8.50
   3 -10  -3    7.80    4.30
   3 -10  -3    7.70    4.30
   3 -10  -3    8.00    4.30
   3 -10  -3   16.70    4.80
   3 -10  -3   11.30    2.80
   3 -10  -3    6.60    2.30
  -3  10   3    6.00    1.90
  -3  10   3   15.50    4.20
  -3  10   3    9.60    2.70
   2 -10  -3   27.00    6.00
   2 -10  -3   36.00    5.90
   2 -10  -3   34.00    2.20
   2 -10  -3   31.50    7.10
   2 -10  -3   28.70    2.00
   2 -10  -3   26.00    6.70
  -2  10   3   31.90    1.60
   1 -10  -3   33.60    7.20
   1 -10  -3   25.80    3.80
   1 -10  -3   29.60    6.50
   1 -10  -3   25.70    4.90
   1 -10  -3   29.10    5.20
   1 -10  -3   32.60    5.90
   0 -10  -3  115.89   11.00
   0 -10  -3  101.69    8.10
   0 -10  -3  108.59   10.80
   0 -10  -3  130.39    9.60
   0 -10  -3  103.79    7.70
   0 -10  -3  113.39    8.50
  -1 -10  -3   21.70    4.00
  -1 -10  -3   24.30    4.90
  -1 -10  -3   27.10    4.60
  -1 -10  -3   31.30    6.40
  -2 -10  -3   12.00    3.30
  -2 -10  -3   20.00    3.90
  -2 -10  -3   15.40    4.40
  -2 -10  -3    8.40    4.00
  -2 -10  -3   13.00    4.70
  -2 -10  -3   21.80    5.10
   7 -11  -3   13.20    3.50
   7 -11  -3   -0.40    3.90
   7 -11  -3    9.80    3.10
   7 -11  -3    9.40    4.00
   7 -11  -3   -0.40    2.90
   7 -11  -3    2.00    3.20
  -7  11   3    5.10    3.80
  -7  11   3    7.00    3.60
   6 -11  -3   46.40    6.70
   6 -11  -3   44.10    7.80
   6 -11  -3   65.19    8.30
   6 -11  -3   40.40    7.30
   6 -11  -3   57.29    8.50
   6 -11  -3   54.89    6.00
  -6  11   3   38.80    6.10
  -6  11   3   47.20    7.60
  -6  11   3   49.30    8.80
   5 -11  -3   16.10    4.00
   5 -11  -3   18.70    4.50
   5 -11  -3   29.40    6.60
   5 -11  -3   21.60    5.90
  -5  11   3   14.90    4.40
  -5  11   3   27.70    7.30
  -5  11   3   28.00    5.80
   4 -11  -3   39.70    7.10
   4 -11  -3   36.70    4.60
   4 -11  -3   32.10    6.50
   4 -11  -3   29.70    4.50
   4 -11  -3   39.40    9.60
   4 -11  -3   36.00    7.50
   4 -11  -3   34.20    7.50
  -4  11   3   29.90    4.10
  -4  11   3   56.39    5.80
  -4  11   3   44.40    8.30
   3 -11  -3   41.00    8.00
   3 -11  -3   33.20    3.40
   3 -11  -3   36.20    6.40
   3 -11  -3   38.50    7.90
   3 -11  -3   40.50    7.20
   3 -11  -3   47.10    4.00
  -3  11   3   46.90    3.80
  -3  11   3   36.60    3.20
   2 -11  -3   61.89    9.90
   2 -11  -3   40.70    9.60
   2 -11  -3   62.79    8.70
   2 -11  -3   45.90    6.20
   1 -11  -3    3.40    1.90
   1 -11  -3   10.90    4.70
   1 -11  -3    3.30    2.80
   1 -11  -3    6.90    3.80
   1 -11  -3    5.40    3.30
   1 -11  -3    8.60    3.70
   0 -11  -3   39.70    5.70
   0 -11  -3   48.20    7.90
   0 -11  -3   37.10    4.90
   0 -11  -3   36.20    8.00
   0 -11  -3   49.99    7.00
   0 -11  -3   51.99    7.60
  -1 -11  -3   -2.20    1.70
  -1 -11  -3   -5.70    2.50
  -1 -11  -3    1.00    3.10
  -1 -11  -3    2.30    2.90
  -1 -11  -3   -2.50    2.00
   5 -12  -3   78.09    7.30
   5 -12  -3   51.49    6.20
   5 -12  -3   52.39    9.40
   5 -12  -3   61.79    9.40
   5 -12  -3   51.19    9.80
   5 -12  -3   84.19    7.30
   5 -12  -3   70.99    7.90
  -5  12   3   80.19    7.80
  -5  12   3   85.99    7.70
   4 -12  -3   88.49   10.10
   4 -12  -3  109.29   11.80
   4 -12  -3   99.39    6.70
   4 -12  -3  107.49    9.50
   4 -12  -3  127.19   11.30
   4 -12  -3  126.49    9.80
  -4  12   3  126.79    9.50
  -4  12   3   88.59    5.90
  -4  12   3  125.39    7.60
   3 -12  -3   41.70    6.90
   3 -12  -3   11.50    2.40
   3 -12  -3   22.40    4.70
   3 -12  -3   12.70    5.60
   3 -12  -3   27.80    7.20
  -3  12   3   15.00    1.90
   2 -12  -3  129.39   10.90
   2 -12  -3  135.89   15.30
   2 -12  -3  112.79   11.80
   2 -12  -3  130.89    9.20
   1 -12  -3  140.09   11.00
   1 -12  -3  152.08   10.40
   1 -12  -3  153.18   13.10
   1 -12  -3  152.28    8.80
   0  14  -4    2.00    3.90
   0  14  -4    9.50    4.80
   0  14  -4   11.80    3.70
   0 -14   4    5.20    3.20
   0 -14   4    7.10    3.70
   0 -14   4   11.90    3.90
  -1  14  -4   27.40    5.60
  -1  14  -4   21.10    5.20
  -1  14  -4   28.60    7.10
   1 -14   4   41.40    7.30
   1 -14   4   19.60    6.50
   1 -14   4   35.00    6.90
   1 -14   4   26.60    6.10
   1 -14   4   35.50    4.50
  -2  14  -4   73.59   10.40
  -2  14  -4   52.49    8.20
  -2  14  -4   43.90    9.00
   2 -14   4   77.09    9.30
   2 -14   4   64.69    7.30
   2 -14   4   58.29    9.30
   2 -14   4   59.79    9.80
  -3  14  -4   -0.10    2.10
  -3  14  -4   -1.30    3.50
  -3  14  -4   -3.60    3.00
  -3  14  -4    7.40    3.30
   3 -14   4   -7.20    3.10
   3 -14   4   18.30    5.20
   3 -14   4    1.50    3.70
   3 -14   4    3.50    4.00
   2  13  -4    6.10    3.50
   2  13  -4   16.40    5.50
   2  13  -4   -0.10    2.70
   2  13  -4    5.40    4.20
  -2 -13   4   -1.00    2.50
  -2 -13   4   -4.30    3.30
  -2 -13   4   -5.50    2.90
  -2 -13   4    4.20    2.40
  -2 -13   4   10.60    3.60
   1  13  -4  231.58   14.60
   1  13  -4  239.78   12.50
   1  13  -4  211.18   13.00
  -1 -13   4  241.58   14.60
  -1 -13   4  238.08   13.00
  -1 -13   4  282.37   15.50
  -1 -13   4  268.77   18.30
  -1 -13   4  245.28   14.60
   0  13  -4  253.67   13.70
   0  13  -4  223.68   16.10
   0  13  -4  281.97   14.90
   0  13  -4  279.77   16.10
   0 -13   4  279.57   15.90
   0 -13   4  270.37   15.00
   0 -13   4  283.37   19.20
   0 -13   4  260.87   15.70
   0 -13   4  245.58   13.20
  -1  13  -4   14.50    5.80
  -1  13  -4   13.10    4.30
   1 -13   4   14.80    4.60
   1 -13   4   17.50    4.80
   1 -13   4    9.70    2.70
  -2  13  -4   26.20    3.40
  -2  13  -4   24.70    5.50
  -2  13  -4   17.00    5.60
  -2  13  -4   17.90    4.90
   2 -13   4   29.40    6.40
   2 -13   4   25.50    6.30
   2 -13   4   29.20    8.90
  -3  13  -4    8.80    3.30
  -3  13  -4   -5.60    2.80
  -3  13  -4   -2.50    2.80
  -3  13  -4   -3.40    2.90
  -3  13  -4   -3.10    2.20
   3 -13   4    4.30    4.20
   3 -13   4   -1.00    2.30
   3 -13   4    2.40    2.70
   3 -13   4   -2.20    1.90
  -4  13  -4   -3.90    3.70
  -4  13  -4    2.20    3.60
  -4  13  -4   -3.70    1.80
   4 -13   4    2.00    2.00
   4 -13   4   -1.20    1.90
   4 -13   4   13.20    4.80
   4 -13   4    4.50    4.40
   4 -13   4    4.00    3.20
  -5  13  -4   11.90    3.70
  -5  13  -4   -6.60    3.60
  -5  13  -4    3.60    3.90
  -5  13  -4   -1.90    3.90
   5 -13   4    6.20    3.70
   5 -13   4   -4.60    2.70
   5 -13   4   -2.20    2.50
   5 -13   4   10.30    4.60
   4  12  -4    5.00    4.50
   4  12  -4   13.60    3.80
  -4 -12   4    9.50    6.80
   3  12  -4   70.59   11.40
   3  12  -4   90.49    7.70
  -3 -12   4  114.29   10.40
  -3 -12   4   92.29   11.10
  -3 -12   4   97.59   10.90
  -3 -12   4   85.29   10.40
  -3 -12   4   95.49    7.90
   2  12  -4   84.39    7.00
   2  12  -4   84.29    7.70
   2  12  -4   74.19   11.30
   2  12  -4   83.79    8.40
  -2 -12   4   79.29    9.30
  -2 -12   4   93.99    8.50
  -2 -12   4  114.39   17.10
  -2 -12   4   81.89   10.00
  -2 -12   4   84.99    8.50
   1  12  -4   29.00    5.90
   1  12  -4   21.50    4.80
   1  12  -4   33.90    7.40
   1  12  -4   31.10    5.30
  -1 -12   4   26.70    5.70
  -1 -12   4   26.90    6.30
  -1 -12   4   33.00    6.20
  -1 -12   4   28.50    6.00
  -1 -12   4   40.50    6.30
   0  12  -4   35.90    7.60
   0  12  -4   38.30    7.00
   0  12  -4   42.00    6.60
   0 -12   4   28.50    5.20
   0 -12   4   38.10    6.60
   0 -12   4   29.50    6.10
   0 -12   4   27.40    6.60
   0 -12   4   29.80    6.00
  -1  12  -4  193.88   12.50
  -1  12  -4  194.98   13.10
  -1  12  -4  157.68    5.20
  -1  12  -4  159.68   11.30
   1 -12   4  193.18   12.80
   1 -12   4  180.58   14.20
   1 -12   4  167.98    9.80
   1 -12   4  172.18   12.40
   1 -12   4  182.28   13.10
  -2  12  -4    8.60    4.10
  -2  12  -4    0.20    3.60
  -2  12  -4    1.00    2.10
  -2  12  -4    0.20    2.30
   2 -12   4    8.70    4.90
   2 -12   4    4.80    2.10
   2 -12   4    5.60    4.00
   2 -12   4    6.30    3.70
   2 -12   4   10.30    4.60
  -3  12  -4   15.10    5.20
  -3  12  -4    6.00    3.20
  -3  12  -4    9.00    4.50
  -3  12  -4    6.70    3.60
   3 -12   4    7.30    4.30
   3 -12   4   11.50    4.30
   3 -12   4   14.50    4.90
   3 -12   4   11.10    4.90
   3 -12   4   18.40    5.70
  -4  12  -4   -0.90    3.10
  -4  12  -4   -2.70    3.50
  -4  12  -4    5.10    3.80
  -4  12  -4   -1.80    3.20
   4 -12   4    2.90    2.40
   4 -12   4    1.10    3.70
   4 -12   4    7.60    4.30
   4 -12   4   -3.40    2.90
   4 -12   4    4.60    3.80
  -5  12  -4  145.79   11.30
  -5  12  -4  164.88   14.00
  -5  12  -4  146.49   12.60
  -5  12  -4  163.18   13.60
   5 -12   4  165.48   14.20
   5 -12   4  145.29   12.70
   5 -12   4  149.99   14.80
   5 -12   4  157.58   13.70
   5 -12   4  164.18   14.20
  -6  12  -4    6.60    4.00
  -6  12  -4    1.10    2.90
  -6  12  -4   -4.40    1.60
  -6  12  -4    0.10    3.30
   6 -12   4   -0.10    3.70
   6 -12   4    0.90    3.70
   6 -12   4   -0.40    3.00
   6 -12   4   10.80    2.80
   6 -12   4    7.30    3.40
   5  11  -4    8.50    4.00
   5  11  -4   16.20    5.30
   5  11  -4   19.50    3.40
  -5 -11   4    2.30    4.20
   4  11  -4   29.50    4.90
   4  11  -4   34.70    7.70
   4  11  -4   26.30    4.40
   4  11  -4   28.70    7.70
  -4 -11   4   35.80    6.80
  -4 -11   4   21.70    5.90
  -4 -11   4   28.20    5.70
  -4 -11   4   27.90    5.30
  -4 -11   4   25.00    7.90
   3  11  -4   28.10    6.90
   3  11  -4   38.60    6.50
   3  11  -4   30.10    5.00
   3  11  -4   29.60    4.90
   3  11  -4   28.20    6.70
  -3 -11   4   35.30    5.40
  -3 -11   4   46.60    7.10
  -3 -11   4   28.70    6.20
  -3 -11   4   36.10    5.60
  -3 -11   4   28.80    7.10
   2  11  -4    9.90    3.50
   2  11  -4    1.90    2.20
   2  11  -4    0.90    3.00
  -2 -11   4    2.80    2.80
  -2 -11   4    5.50    3.00
  -2 -11   4    6.00    3.00
  -2 -11   4    4.00    4.00
  -2 -11   4    2.80    3.70
   1  11  -4   72.89    6.90
   1  11  -4   56.89    7.40
   1  11  -4   57.29    9.00
   1  11  -4   62.19    7.20
  -1 -11   4   65.09    7.60
  -1 -11   4   61.29    7.30
  -1 -11   4   71.29    7.30
  -1 -11   4   57.19    9.00
  -1 -11   4   61.69    6.60
   0  11  -4   81.09    7.30
   0  11  -4   77.89    7.80
   0  11  -4   66.19    9.70
   0  11  -4   80.89    8.40
   0 -11   4   70.39    7.40
   0 -11   4   80.79    8.20
   0 -11   4   73.19    8.70
   0 -11   4   72.09    7.40
   0 -11   4   75.79    8.40
  -1  11  -4   64.49    4.20
  -1  11  -4   74.99    8.30
  -1  11  -4   69.49    7.60
  -1  11  -4   79.39    7.80
   1 -11   4   63.59    6.20
   1 -11   4   76.29    8.00
   1 -11   4   70.49    8.40
   1 -11   4   73.69    8.20
   1 -11   4   66.99    8.20
  -2  11  -4   11.20    4.70
  -2  11  -4   14.80    4.80
  -2  11  -4   25.80    5.90
  -2  11  -4   15.90    3.70
   2 -11   4   15.10    5.10
   2 -11   4   16.20    4.90
   2 -11   4   24.30    6.20
   2 -11   4   17.30    5.10
   2 -11   4   18.90    3.60
  -3  11  -4    5.90    4.20
  -3  11  -4    6.20    3.60
  -3  11  -4    8.40    3.70
  -3  11  -4    3.30    3.70
   3 -11   4    6.00    2.10
   3 -11   4    7.40    3.50
   3 -11   4    9.10    4.40
   3 -11   4   10.30    4.10
   3 -11   4    7.90    3.90
  -4  11  -4    4.30    3.20
  -4  11  -4   -1.20    3.00
  -4  11  -4    6.20    3.90
  -4  11  -4   -0.80    1.70
  -4  11  -4    4.80    3.60
   4 -11   4    0.60    2.40
   4 -11   4    1.90    3.00
   4 -11   4    0.00    3.00
   4 -11   4    5.10    2.70
   4 -11   4    0.80    2.30
  -5  11  -4   47.30    7.50
  -5  11  -4   34.00    7.50
  -5  11  -4   26.40    4.30
  -5  11  -4   35.30    7.90
  -5  11  -4   31.80    6.90
   5 -11   4   30.40    7.40
   5 -11   4   39.40    7.40
   5 -11   4   46.10    8.00
   5 -11   4   30.30    7.20
   5 -11   4   36.60    6.80
  -6  11  -4   -4.20    3.00
  -6  11  -4    0.20    2.20
  -6  11  -4   11.70    3.60
  -6  11  -4    3.90    4.30
  -6  11  -4    1.90    4.40
   6 -11   4   12.00    6.00
   6 -11   4    0.20    4.00
  -7  11  -4   72.99   18.70
  -7  11  -4   40.60    6.30
  -7  11  -4   53.89    8.40
  -7  11  -4   84.79   10.10
  -7  11  -4   60.19   11.00
   7 -11   4   63.39    7.80
   7 -11   4   53.29    9.40
   7 -11   4   53.09    8.80
   6  10  -4    7.80    1.90
   6  10  -4   24.00    7.00
   6  10  -4    3.40    4.00
  -6 -10   4   15.80    5.40
  -6 -10   4    0.70    5.20
   5  10  -4  101.89    9.00
   5  10  -4   69.09   10.20
   5  10  -4   78.19    5.60
   5  10  -4   81.89    7.00
  -5 -10   4   73.39    7.90
  -5 -10   4   68.99   11.50
  -5 -10   4   82.19    8.00
  -5 -10   4   79.99    7.50
   4  10  -4   53.99    9.00
   4  10  -4   58.29    9.00
   4  10  -4   63.29    5.90
   4  10  -4   57.99    7.10
   4  10  -4   61.59    5.60
  -4 -10   4   49.80    8.90
  -4 -10   4   63.59    7.90
  -4 -10   4   68.49    7.50
  -4 -10   4   59.49    8.90
  -4 -10   4   55.29    6.30
   3  10  -4   16.90    3.80
   3  10  -4   26.00    5.70
   3  10  -4   19.70    4.30
   3  10  -4   15.90    4.90
   3  10  -4   18.30    6.20
  -3 -10   4   25.50    5.50
  -3 -10   4   20.10    5.20
  -3 -10   4   27.10    6.60
  -3 -10   4   22.40    4.30
  -3 -10   4   14.40    3.90
   2  10  -4   18.90    4.20
   2  10  -4   19.20    5.20
   2  10  -4   29.00    6.30
  -2 -10   4   25.80    5.50
  -2 -10   4   25.20    5.00
  -2 -10   4   22.40    5.90
  -2 -10   4   22.40    5.60
  -2 -10   4   24.40    4.80
   1  10  -4  138.89    9.40
   1  10  -4  142.99   12.00
  -1 -10   4  144.89    9.50
  -1 -10   4  124.09   10.50
  -1 -10   4  131.99   10.00
  -1 -10   4  136.99   10.50
   0  10  -4   12.80    4.50
   0  10  -4   11.40    3.90
   0  10  -4   10.50    3.60
   0 -10   4   11.50    4.60
   0 -10   4   11.60    3.60
   0 -10   4    7.10    3.50
   0 -10   4   12.40    4.50
   0 -10   4    8.20    4.10
  -1  10  -4  135.39   10.20
  -1  10  -4  114.69    8.90
  -1  10  -4  115.89   10.00
  -1  10  -4  102.19    8.70
   1 -10   4  118.49   10.20
   1 -10   4  130.19   10.40
   1 -10   4  110.29   10.20
   1 -10   4  101.79    7.60
   1 -10   4  118.59    9.60
  -2  10  -4   95.79    7.40
  -2  10  -4   96.79    8.60
  -2  10  -4   93.79    8.90
   2 -10   4   99.39    9.40
   2 -10   4  115.19    9.80
   2 -10   4  107.99   10.50
   2 -10   4  103.19    7.20
   2 -10   4  105.99   10.10
  -3  10  -4   -1.20    3.40
  -3  10  -4    2.60    2.90
  -3  10  -4    0.50    3.40
  -3  10  -4    1.40    2.60
  -3  10  -4    0.60    2.00
   3 -10   4   -3.90    2.80
   3 -10   4    1.60    2.20
   3 -10   4   -0.60    3.60
   3 -10   4    0.20    2.30
   3 -10   4    0.10    1.70
   3 -10   4    1.70    3.60
  -4  10  -4   10.00    4.60
  -4  10  -4    3.90    2.50
  -4  10  -4    5.60    3.90
  -4  10  -4    5.00    2.60
  -4  10  -4   10.10    4.60
   4 -10   4   16.60    5.50
   4 -10   4    7.90    5.10
   4 -10   4   12.10    4.40
   4 -10   4    5.40    4.40
   4 -10   4   10.30    3.90
  -5  10  -4   30.20    7.40
  -5  10  -4   26.20    5.30
  -5  10  -4   27.50    4.70
  -5  10  -4   36.20    7.10
  -5  10  -4   48.00    9.00
   5 -10   4   41.40    7.30
   5 -10   4   32.80    6.40
   5 -10   4   36.40    8.10
  -6  10  -4    0.30    4.00
  -6  10  -4    5.90    4.40
  -6  10  -4    7.10    3.00
  -6  10  -4    8.00    4.00
  -6  10  -4    3.60    3.30
   6 -10   4   -0.90    2.50
   6 -10   4    4.80    3.70
   6 -10   4   -1.30    3.60
  -7  10  -4    3.50    3.10
  -7  10  -4   11.20    7.20
  -7  10  -4    4.20    4.20
  -7  10  -4    6.20    4.00
  -7  10  -4   13.00    3.60
   7 -10   4    5.80    3.50
   7 -10   4   15.50    5.00
   7 -10   4   11.60    4.50
   7 -10   4   10.10    5.50
   6   9  -4   43.10    3.50
   6   9  -4   64.29    7.50
   6   9  -4   42.50    8.00
   6   9  -4   28.20    9.10
   6   9  -4   44.70    6.60
  -6  -9   4   28.30    7.70
  -6  -9   4   45.70    7.50
  -6  -9   4   42.00    6.50
  -6  -9   4   40.30    6.90
   5   9  -4   13.50    3.00
   5   9  -4   24.20    5.40
   5   9  -4   24.40    6.30
   5   9  -4   16.60    5.40
   5   9  -4   18.50    4.10
  -5  -9   4   12.20    4.10
  -5  -9   4   18.80    4.80
  -5  -9   4   21.40    4.90
  -5  -9   4   20.20    4.60
   4   9  -4   67.79    7.50
   4   9  -4   64.69    6.10
   4   9  -4   58.09    9.40
   4   9  -4   76.79   10.70
   4   9  -4   73.19    6.00
  -4  -9   4   59.39    7.10
  -4  -9   4   67.19    7.40
  -4  -9   4   72.59    8.10
  -4  -9   4   66.39   10.00
  -4  -9   4   68.99    6.80
   3   9  -4  205.78   14.20
   3   9  -4  216.28   13.00
   3   9  -4  208.78   10.80
   3   9  -4  194.18   13.80
  -3  -9   4  193.78   12.30
  -3  -9   4  190.38   14.00
  -3  -9   4  225.78   13.50
  -3  -9   4  205.48   11.20
   2   9  -4    6.90    3.00
   2   9  -4    9.60    3.40
   2   9  -4    1.70    1.50
   2   9  -4    5.20    3.30
   2   9  -4    7.20    4.70
  -2  -9   4   13.40    3.70
  -2  -9   4   14.40    4.60
  -2  -9   4    6.10    3.10
  -2  -9   4   12.30    4.60
  -2  -9   4    6.50    4.00
   1   9  -4   99.39    7.70
   1   9  -4  109.89    8.10
  -1  -9   4  107.39    9.20
  -1  -9   4  102.59    9.10
  -1  -9   4  111.39    8.30
  -1  -9   4  117.69   10.00
  -1  -9   4  109.59    8.00
   0   9  -4  645.44   23.30
   0   9  -4  606.54   22.10
   0   9  -4  615.84   16.20
   0   9  -4  621.34   23.90
   0  -9   4  657.83   25.50
   0  -9   4  650.43   22.50
   0  -9   4  614.24   24.20
   0  -9   4  638.44   24.20
   0  -9   4  653.83   23.30
  -1   9  -4   66.69    7.10
  -1   9  -4   54.79    8.00
  -1   9  -4   79.09    7.90
  -1   9  -4   68.09    5.40
   1  -9   4   66.29    7.50
   1  -9   4   66.29    7.30
   1  -9   4   73.29    8.00
   1  -9   4   75.09    7.50
   1  -9   4   68.69    6.20
  -2   9  -4   -1.40    2.10
  -2   9  -4    1.00    2.20
  -2   9  -4   -0.40    2.40
  -2   9  -4    1.20    2.90
  -2   9  -4   -1.40    2.60
   2  -9   4   -1.60    3.00
   2  -9   4    2.10    2.20
   2  -9   4   -3.50    2.80
   2  -9   4    2.00    2.90
   2  -9   4   -0.40    2.20
   2  -9   4    0.40    2.90
  -3   9  -4  131.69   10.50
  -3   9  -4  125.49    9.20
  -3   9  -4  126.09    8.10
  -3   9  -4  138.49    9.80
  -3   9  -4  137.79   11.60
   3  -9   4  122.89    7.90
   3  -9   4  131.29   12.60
   3  -9   4  133.59   13.60
   3  -9   4  123.39   10.50
   3  -9   4  133.79   10.90
   3  -9   4  131.39    9.80
  -4   9  -4  173.68   10.00
  -4   9  -4  167.28   14.70
  -4   9  -4  175.68   11.20
  -4   9  -4  193.48   12.80
  -4   9  -4  169.58   13.00
   4  -9   4  178.08   12.20
   4  -9   4  174.48   13.20
   4  -9   4  180.28   11.80
  -5   9  -4   88.69    9.50
  -5   9  -4   59.89    8.10
  -5   9  -4   70.59    6.70
  -5   9  -4   73.39    9.20
  -5   9  -4   68.19   10.10
   5  -9   4   63.89    7.70
   5  -9   4   72.69    9.20
  -6   9  -4  337.77   16.30
  -6   9  -4  328.57   18.90
  -6   9  -4  325.97   19.40
  -6   9  -4  321.77   20.20
  -6   9  -4  304.37   15.80
   6  -9   4  334.87   19.20
   6  -9   4  325.97   16.90
   6  -9   4  345.37   17.60
   6  -9   4  329.67   20.60
  -7   9  -4   57.99   10.00
  -7   9  -4   34.20    6.20
  -7   9  -4   53.59   10.40
  -7   9  -4   40.20    8.80
  -7   9  -4   45.00    8.10
   7  -9   4   60.19   10.20
   7  -9   4   31.90    7.90
   7  -9   4   51.29    9.70
   7  -9   4   40.20    7.30
  -8   9  -4    4.30    6.30
  -8   9  -4    8.40    4.70
  -8   9  -4    8.70    3.40
  -8   9  -4    9.00    3.50
   8  -9   4    4.00    3.00
   8  -9   4    3.90    3.70
   8  -9   4   -0.80    3.30
   8  -9   4    6.00    5.00
   7   8  -4   82.89   10.00
   7   8  -4  106.09    9.30
   7   8  -4  120.89   12.00
  -7  -8   4   91.09    8.90
  -7  -8   4   71.39    7.80
  -7  -8   4  116.09    9.70
  -7  -8   4  102.99    7.40
  -7  -8   4   79.59    8.60
   6   8  -4    9.70    3.80
   6   8  -4    4.10    3.00
   6   8  -4    6.10    1.70
   6   8  -4   12.70    4.40
  -6  -8   4    7.90    3.40
  -6  -8   4    4.00    3.60
  -6  -8   4    6.90    3.60
  -6  -8   4    7.70    3.80
  -6  -8   4    7.70    1.60
   5   8  -4   -1.60    1.20
   5   8  -4    1.80    2.90
   5   8  -4    0.40    2.80
   5   8  -4   -0.10    1.50
   5   8  -4    1.30    2.90
  -5  -8   4   -1.30    2.10
  -5  -8   4    2.00    2.90
  -5  -8   4    2.30    2.80
  -5  -8   4    0.00    2.70
   4   8  -4    3.80    4.20
   4   8  -4    9.30    3.70
   4   8  -4   10.30    3.10
   4   8  -4    3.30    3.10
   4   8  -4    7.70    2.60
  -4  -8   4   11.70    3.70
  -4  -8   4    6.70    3.80
  -4  -8   4    6.10    4.80
  -4  -8   4    7.90    3.10
  -4  -8   4    5.60    3.00
   3   8  -4   24.30    6.40
   3   8  -4   20.20    4.20
   3   8  -4   28.20    6.90
   3   8  -4   21.20    4.20
  -3  -8   4   28.10    6.40
  -3  -8   4   27.40    4.80
  -3  -8   4   20.40    5.00
  -3  -8   4   25.80    5.60
   2   8  -4  109.49    8.90
   2   8  -4  111.49    7.40
   2   8  -4   97.09    9.10
   2   8  -4  106.49    7.40
  -2  -8   4   94.59    7.20
  -2  -8   4   88.09    8.20
  -2  -8   4  109.39    9.20
  -2  -8   4   98.89    9.10
  -2  -8   4  111.69    7.90
   1   8  -4    6.60    3.60
   1   8  -4    5.00    3.70
   1   8  -4   14.00    3.30
   1   8  -4    6.40    2.80
  -1  -8   4    4.10    2.90
  -1  -8   4    6.60    3.20
  -1  -8   4   15.20    4.60
  -1  -8   4    8.40    3.90
[truncated: 13,269,380 more chars]
