# Supplementary material for: Synthesis of 5-(aryl­methyl­idene­amino)-4-(1H-benzo[d]imidazol-1-yl)py­rimi­dine hybrids: synthetic sequence and the mol­ecular and supra­molecular structures of two inter­mediates and three final products
Source: Acta Crystallogr C Struct Chem. 2023 May 5;79(Pt 6):227–36. doi: 10.1107/S2053229623003728 (PMC10240168; doi:10.1107/S2053229623003728)
Supplement: Supplementary file 2 [file c-79-00227-IIsup2.hkl]

data_II                                                                         
_shelx_title ' 211cg'                                                           
_shelx_refln_list_code          4                                               
_shelx_F_calc_maximum      137.69                                               
_exptl_crystal_F_000       400.00                                               
_reflns_d_resolution_high  0.7689                                               
                                                                                
loop_                                                                           
 _space_group_symop_operation_xyz                                               
 'x, y, z'                                                                      
 '-x, -y, -z'                                                                   
                                                                                
_cell_length_a     8.2156                                                       
_cell_length_b    11.0343                                                       
_cell_length_c    11.3968                                                       
_cell_angle_alpha 107.980                                                       
_cell_angle_beta  109.725                                                       
_cell_angle_gamma  98.541                                                       
                                                                                
_shelx_F_squared_multiplier     1.000                                           
                                                                                
loop_                                                                           
 _refln_index_h                                                                 
 _refln_index_k                                                                 
 _refln_index_l                                                                 
 _refln_F_squared_calc                                                          
 _refln_F_squared_meas                                                          
 _refln_F_squared_sigma                                                         
 _refln_observed_status                                                         
   1   0   0        791.11        759.46        14.23 o                         
   2   0   0          0.24          0.55         0.50 o                         
   3   0   0       2747.67       2784.33        28.17 o                         
   4   0   0         69.81         78.53         2.30 o                         
   5   0   0         36.55         40.53         2.11 o                         
   6   0   0        137.54        129.92         3.48 o                         
   7   0   0         36.39         31.29         2.06 o                         
   8   0   0          5.58          8.99         2.46 o                         
   9   0   0          2.12          3.61         2.69 o                         
  -9   1   0         54.78         57.89         5.03 o                         
  -8   1   0          0.07         -1.05         1.49 o                         
  -7   1   0         55.56         58.34         3.18 o                         
  -6   1   0         11.70          8.50         1.55 o                         
  -5   1   0          2.48          1.94         1.02 o                         
  -4   1   0          4.75          0.86         1.05 o                         
  -3   1   0         15.10         27.56         1.36 o                         
  -2   1   0      16721.18      16278.46       342.60 o                         
  -1   1   0        900.11        917.86         8.41 o                         
   1   1   0        239.79        250.33         2.51 o                         
   2   1   0        226.50        221.37         3.20 o                         
   3   1   0       1133.27       1151.20        11.07 o                         
   4   1   0        307.49        274.92         4.13 o                         
   5   1   0          7.45          7.01         1.14 o                         
   6   1   0         52.30         58.92         3.51 o                         
   7   1   0          1.43          2.24         1.99 o                         
   8   1   0          3.75          7.98         2.13 o                         
   9   1   0          9.18          3.05         2.36 o                         
  -9   2   0         16.58         18.01         3.09 o                         
  -8   2   0          9.02          7.13         1.82 o                         
  -7   2   0        600.73        606.41         8.83 o                         
  -6   2   0         47.57         48.91         2.70 o                         
  -5   2   0         12.88         13.13         1.58 o                         
  -4   2   0        480.14        480.04         6.16 o                         
  -3   2   0        547.86        515.07         6.70 o                         
  -2   2   0        761.54        729.48         7.13 o                         
  -1   2   0        196.62        193.71         3.14 o                         
   0   2   0       1194.18       1152.65        12.71 o                         
   1   2   0       7592.53       7817.84       174.89 o                         
   2   2   0        455.98        434.08         4.43 o                         
   3   2   0        254.10        241.52         3.95 o                         
   4   2   0          0.52          1.33         0.90 o                         
   5   2   0        175.54        193.03         3.95 o                         
   6   2   0         43.62         44.94         2.46 o                         
   7   2   0         61.09         59.61         4.09 o                         
   8   2   0        106.71        102.10         5.23 o                         
   9   2   0          2.11         -0.79         3.36 o                         
 -10   3   0         76.39         86.38         5.55 o                         
  -9   3   0         46.57         45.57         3.22 o                         
  -8   3   0         66.47         60.47         3.70 o                         
  -7   3   0         51.34         53.40         3.09 o                         
  -6   3   0        549.45        615.15         8.43 o                         
  -5   3   0        706.13        675.94         8.21 o                         
  -4   3   0        549.35        527.27         6.51 o                         
  -3   3   0        885.44        933.08         9.62 o                         
  -2   3   0         55.56         63.51         1.88 o                         
  -1   3   0         21.31         26.83         1.29 o                         
   0   3   0       5615.89       5546.44       190.58 o                         
   1   3   0       4098.86       3980.10       115.64 o                         
   2   3   0         79.53         81.70         1.86 o                         
   3   3   0          1.75          2.90         1.10 o                         
   4   3   0        524.36        555.99         7.23 o                         
   5   3   0        275.34        263.64         5.01 o                         
   6   3   0        135.94        128.08         3.93 o                         
   7   3   0          0.12          0.64         1.50 o                         
   8   3   0          5.73          4.94         2.21 o                         
 -10   4   0          3.00          4.05         2.89 o                         
  -9   4   0          0.02         -1.46         1.46 o                         
  -8   4   0        232.13        246.24         6.07 o                         
  -7   4   0         66.72         65.41         3.59 o                         
  -6   4   0        115.06        109.49         3.44 o                         
  -5   4   0        174.44        179.21         3.46 o                         
  -4   4   0          5.75          5.27         1.45 o                         
  -3   4   0         80.18         56.25         2.38 o                         
  -2   4   0          2.33          0.94         0.72 o                         
  -1   4   0       1093.48       1067.88         9.60 o                         
   0   4   0       1575.50       1549.35        12.77 o                         
   1   4   0       3269.01       3396.25        34.02 o                         
   2   4   0        930.20        961.95         8.72 o                         
   3   4   0         83.78         98.09         2.80 o                         
   4   4   0         71.88         69.67         2.59 o                         
   5   4   0        145.24        145.71         4.30 o                         
   6   4   0          3.25          2.74         1.56 o                         
   7   4   0         49.43         52.12         3.31 o                         
   8   4   0         22.63         31.64         3.33 o                         
 -10   5   0         37.37         49.92         4.72 o                         
  -9   5   0         74.10         77.06         4.69 o                         
  -8   5   0          0.05         -0.85         2.17 o                         
  -7   5   0         12.57         11.66         1.83 o                         
  -6   5   0         37.04         40.16         1.99 o                         
  -5   5   0          7.22          9.36         1.44 o                         
  -4   5   0         17.74         33.86         2.25 o                         
  -3   5   0       1051.62       1070.10        12.12 o                         
  -2   5   0        606.29        554.74         8.28 o                         
  -1   5   0       2168.19       2164.32        17.62 o                         
   0   5   0         98.20        116.19         2.73 o                         
   1   5   0       1780.39       1952.35        21.24 o                         
   2   5   0        237.66        224.40         3.59 o                         
   3   5   0         19.95         18.43         1.47 o                         
   4   5   0        357.65        358.82         5.83 o                         
   5   5   0        690.55        698.50         9.55 o                         
   6   5   0         38.56         42.22         2.91 o                         
   7   5   0          0.95          0.00         1.66 o                         
  -9   6   0        126.04        143.59         5.65 o                         
  -8   6   0          5.17          3.74         1.72 o                         
  -7   6   0         17.50         19.99         2.54 o                         
  -6   6   0        159.39        169.03         3.53 o                         
  -5   6   0        286.71        281.96         5.34 o                         
  -4   6   0         34.80         25.57         1.96 o                         
  -3   6   0       1703.60       1721.79        17.14 o                         
  -2   6   0          0.28          0.05         1.09 o                         
  -1   6   0         30.37         42.82         1.86 o                         
   0   6   0          5.51          4.85         1.08 o                         
   1   6   0         21.23         16.75         1.34 o                         
   2   6   0        306.65        303.81         4.75 o                         
   3   6   0         86.72        102.54         3.08 o                         
   4   6   0        176.69        170.35         4.35 o                         
   5   6   0          1.91          2.18         1.49 o                         
   6   6   0        145.23        151.85         5.32 o                         
   7   6   0         45.57         47.70         3.25 o                         
  -9   7   0         64.02         84.77         4.47 o                         
  -8   7   0         29.11         35.77         3.59 o                         
  -7   7   0         34.10         36.72         2.66 o                         
  -6   7   0        256.74        246.40         5.77 o                         
  -5   7   0       1730.86       1675.62        16.41 o                         
  -4   7   0         79.13         71.72         3.36 o                         
  -3   7   0         61.96         63.02         2.93 o                         
  -2   7   0        207.70        212.78         4.68 o                         
  -1   7   0          8.28          7.38         1.14 o                         
   0   7   0         20.88         24.55         1.70 o                         
   1   7   0       1544.81       1559.09        16.53 o                         
   2   7   0         28.80         26.97         1.71 o                         
   3   7   0        181.93        177.47         4.14 o                         
   4   7   0          6.17          5.26         1.42 o                         
   5   7   0         10.68         12.96         1.85 o                         
   6   7   0         15.13         12.23         2.29 o                         
  -9   8   0          3.28          6.52         2.68 o                         
  -8   8   0         20.57         23.64         2.99 o                         
  -7   8   0        204.22        206.38         5.53 o                         
  -6   8   0          0.68          0.14         1.17 o                         
  -5   8   0         21.41         22.90         2.74 o                         
  -4   8   0        215.63        207.19         5.03 o                         
  -3   8   0        289.28        284.37         5.77 o                         
  -2   8   0         57.79         54.14         2.74 o                         
  -1   8   0        212.11        210.34         3.92 o                         
   0   8   0         53.93         65.30         2.50 o                         
   1   8   0          5.05          4.84         0.96 o                         
   2   8   0        838.62        772.24        10.22 o                         
   3   8   0         29.20         27.13         1.54 o                         
   4   8   0         23.86         27.06         1.92 o                         
   5   8   0        137.77        139.20         5.19 o                         
   6   8   0         22.43         22.18         2.93 o                         
  -9   9   0         27.63         20.21         5.20 o                         
  -8   9   0         20.07         12.79         2.08 o                         
  -7   9   0          5.07          1.34         1.82 o                         
  -6   9   0          7.40          7.60         1.37 o                         
  -5   9   0         21.50         19.65         2.15 o                         
  -4   9   0        382.82        381.66         7.17 o                         
  -3   9   0         22.33         19.70         2.66 o                         
  -2   9   0        177.03        172.24         4.27 o                         
  -1   9   0         51.83         52.47         2.85 o                         
   0   9   0       1010.05        963.55        11.80 o                         
   1   9   0          1.41         -0.43         1.23 o                         
   2   9   0         98.49        114.57         3.35 o                         
   3   9   0        236.54        224.63         4.97 o                         
   4   9   0         49.67         52.93         3.53 o                         
   5   9   0         73.34         68.75         5.46 o                         
  -8  10   0        144.87        157.83         6.37 o                         
  -7  10   0         16.80         21.86         2.78 o                         
  -6  10   0         70.05         74.42         4.42 o                         
  -5  10   0        878.37        860.10        11.64 o                         
  -4  10   0        288.19        294.83         7.25 o                         
  -3  10   0         84.14         90.37         3.91 o                         
  -2  10   0          7.71          6.77         1.63 o                         
  -1  10   0          0.78         -0.41         1.46 o                         
   0  10   0          4.91         19.09         1.86 o                         
   1  10   0          0.35         -0.38         1.03 o                         
   2  10   0          4.05          4.21         1.15 o                         
   3  10   0          0.08          1.86         1.05 o                         
   4  10   0        305.97        335.64        13.85 o                         
  -8  11   0          0.81         -1.09         5.81 o                         
  -7  11   0        480.09        499.21        10.04 o                         
  -6  11   0         12.09         12.18         2.25 o                         
  -5  11   0          3.43          4.51         1.72 o                         
  -4  11   0        254.27        251.97         5.71 o                         
  -3  11   0          3.75          4.84         1.64 o                         
  -2  11   0          9.60          8.57         1.66 o                         
  -1  11   0          6.98          8.09         1.53 o                         
   0  11   0          6.14          9.63         1.51 o                         
   1  11   0          0.76          0.30         1.27 o                         
   2  11   0        229.98        213.33         7.94 o                         
   3  11   0         90.29         98.53         7.85 o                         
  -7  12   0          0.06          2.55         2.55 o                         
  -6  12   0          5.15          3.77         2.72 o                         
  -5  12   0        196.19        197.22         5.55 o                         
  -4  12   0        269.74        278.52         6.28 o                         
  -3  12   0          2.50          4.58         1.64 o                         
  -2  12   0         17.11         23.08         2.30 o                         
  -1  12   0         60.66         66.63         3.01 o                         
   0  12   0         66.24         52.62         2.71 o                         
   1  12   0        187.43        168.07         5.81 o                         
   2  12   0         87.43         80.16         6.45 o                         
  -5  13   0        368.83        379.08         9.82 o                         
  -4  13   0         66.68         83.82         6.18 o                         
  -3  13   0        236.32        270.92         6.06 o                         
  -2  13   0          0.02          4.06         1.55 o                         
  -1  13   0         89.03         81.09         3.57 o                         
   0  13   0        165.96        163.55         7.87 o                         
  -1 -13   1          0.63         -0.72         2.76 o                         
   0 -13   1         75.82         71.37         3.22 o                         
   1 -13   1         15.80         20.68         2.41 o                         
   2 -13   1        117.65        134.27         5.16 o                         
   3 -13   1        670.51        690.88        17.06 o                         
   4 -13   1        300.89        297.53         8.32 o                         
   5 -13   1        141.30        119.71         4.54 o                         
  -2 -12   1         14.30         12.11         2.28 o                         
  -1 -12   1         18.64         19.10         3.55 o                         
   0 -12   1         85.31         92.36         3.60 o                         
   1 -12   1        343.05        352.85         7.03 o                         
   2 -12   1         84.38         88.71         3.79 o                         
   3 -12   1         61.35         60.86         3.88 o                         
   4 -12   1          8.70         14.67         2.27 o                         
   5 -12   1         43.59         37.72         4.09 o                         
   6 -12   1         41.11         47.04         3.80 o                         
   7 -12   1         68.19         72.63         5.98 o                         
  -3 -11   1         62.65         60.92         4.41 o                         
  -2 -11   1         35.73         29.56         2.46 o                         
  -1 -11   1         71.40         63.76         3.18 o                         
   0 -11   1        288.56        293.81         8.28 o                         
   1 -11   1        102.86        113.25         4.14 o                         
   2 -11   1        207.81        206.15         7.24 o                         
   3 -11   1         99.64         95.92         4.17 o                         
   4 -11   1         71.78         68.49         3.78 o                         
   5 -11   1        179.67        180.19         5.91 o                         
   6 -11   1          0.09          0.01         1.43 o                         
   7 -11   1         23.05         23.16         2.99 o                         
  -4 -10   1          5.10          1.33         1.63 o                         
  -3 -10   1        434.27        407.96        10.24 o                         
  -2 -10   1        478.69        457.00         7.16 o                         
  -1 -10   1        170.12        177.54         4.60 o                         
   0 -10   1         35.59         43.96         2.74 o                         
   1 -10   1         64.53         62.56         3.22 o                         
   2 -10   1          0.47         -0.66         1.35 o                         
   3 -10   1        111.53         99.30         4.42 o                         
   4 -10   1         11.73         14.51         2.44 o                         
   5 -10   1        100.19         99.45         4.66 o                         
   6 -10   1         15.38         11.96         2.32 o                         
   7 -10   1          0.12          2.32         1.94 o                         
   8 -10   1          2.01          2.01         3.18 o                         
  -5  -9   1         26.81         26.55         3.03 o                         
  -4  -9   1          0.00          1.55         1.77 o                         
  -3  -9   1        253.37        260.51         5.12 o                         
  -2  -9   1          0.35          1.68         1.34 o                         
  -1  -9   1        256.39        276.81         6.08 o                         
   0  -9   1        166.85        155.04         4.26 o                         
   1  -9   1         21.16         18.66         1.92 o                         
   2  -9   1          1.17         -0.12         0.90 o                         
   3  -9   1        986.03        958.21        12.49 o                         
   4  -9   1        501.49        491.46         8.56 o                         
   5  -9   1          0.26          0.26         1.72 o                         
   6  -9   1         65.62         64.62         4.74 o                         
   7  -9   1        236.25        210.66         4.76 o                         
   8  -9   1          8.43          5.82         1.71 o                         
  -6  -8   1          7.66          4.73         1.83 o                         
  -5  -8   1        121.84        119.93         3.72 o                         
  -4  -8   1          3.83          3.09         0.83 o                         
  -3  -8   1        101.16         98.78         3.31 o                         
  -2  -8   1        469.03        470.76         8.35 o                         
  -1  -8   1          6.80          6.58         1.60 o                         
   0  -8   1        227.39        218.58         4.85 o                         
   1  -8   1        844.95        805.50         9.36 o                         
   2  -8   1       1033.27        970.85        12.59 o                         
   3  -8   1         81.68         71.96         4.11 o                         
   4  -8   1          0.71          1.08         1.10 o                         
   5  -8   1         70.19         65.99         3.90 o                         
   6  -8   1         28.86         33.95         2.95 o                         
   7  -8   1          9.04         14.93         1.62 o                         
   8  -8   1        326.77        322.53         7.23 o                         
   9  -8   1         11.46         16.67         5.26 o                         
  -7  -7   1         13.54          9.49         2.37 o                         
  -6  -7   1         40.97         40.20         3.14 o                         
  -5  -7   1        302.84        299.58         6.19 o                         
  -4  -7   1        484.21        484.24         7.73 o                         
  -3  -7   1        549.14        528.10         6.14 o                         
  -2  -7   1        380.05        375.67         5.90 o                         
  -1  -7   1         15.57         13.21         1.76 o                         
   0  -7   1        556.89        510.61        10.48 o                         
   1  -7   1        417.81        424.40         6.02 o                         
   2  -7   1         24.98         26.33         2.01 o                         
   3  -7   1        103.67        113.63         3.22 o                         
   4  -7   1         44.80         52.45         2.88 o                         
   5  -7   1         13.32         14.63         2.12 o                         
   6  -7   1          2.03          0.72         1.69 o                         
   7  -7   1         15.56         14.11         1.86 o                         
   8  -7   1         57.79         55.15         3.08 o                         
   9  -7   1          0.18          0.49         2.30 o                         
  -7  -6   1          5.74          6.10         1.88 o                         
  -6  -6   1        149.98        139.83         4.50 o                         
  -5  -6   1         21.34         26.03         2.52 o                         
  -4  -6   1         18.74         23.24         1.70 o                         
  -3  -6   1        163.81        154.23         3.10 o                         
  -2  -6   1       3030.97       2951.13        22.76 o                         
  -1  -6   1       2465.96       2527.78        22.34 o                         
   0  -6   1         79.62         78.01         2.35 o                         
   1  -6   1       1278.60       1370.42        14.30 o                         
   2  -6   1         34.87         37.10         2.28 o                         
   3  -6   1        103.45        100.22         3.11 o                         
   4  -6   1        292.69        298.71         5.77 o                         
   5  -6   1        130.94        118.12         4.04 o                         
   6  -6   1         64.77         71.64         3.36 o                         
   7  -6   1         33.65         34.93         2.90 o                         
   8  -6   1         16.59         16.69         2.23 o                         
   9  -6   1          1.23          0.54         2.69 o                         
  -8  -5   1          1.87         -0.51         1.65 o                         
  -7  -5   1          6.02          0.53         1.78 o                         
  -6  -5   1         14.94         16.68         2.12 o                         
  -5  -5   1        136.56        137.88         4.12 o                         
  -4  -5   1       1484.52       1490.92        16.06 o                         
  -3  -5   1        540.20        483.12         7.14 o                         
  -2  -5   1        813.92        840.80         8.08 o                         
  -1  -5   1        828.65        957.53        10.22 o                         
   0  -5   1         90.47         87.19         3.04 o                         
   1  -5   1          7.05         11.30         1.54 o                         
   2  -5   1         93.38         75.56         2.53 o                         
   3  -5   1          1.62          0.59         1.23 o                         
   4  -5   1         21.41         32.77         2.27 o                         
   5  -5   1         22.28         24.11         2.28 o                         
   6  -5   1         75.01         80.33         3.04 o                         
   7  -5   1         35.66         36.29         2.38 o                         
   8  -5   1         45.88         44.99         3.01 o                         
   9  -5   1          7.99          7.46         2.12 o                         
  -8  -4   1         31.70         31.58         2.78 o                         
  -7  -4   1          8.49          6.63         2.39 o                         
  -6  -4   1        316.20        302.07         6.31 o                         
  -5  -4   1        362.55        341.59         7.64 o                         
  -4  -4   1         11.85         13.95         1.28 o                         
  -3  -4   1        432.52        468.27         5.74 o                         
  -2  -4   1        338.63        357.99         4.36 o                         
  -1  -4   1       2211.03       2294.88        20.79 o                         
   0  -4   1        617.56        688.85         8.13 o                         
   1  -4   1       2400.65       2320.72        24.83 o                         
   2  -4   1          1.03         -0.20         0.94 o                         
   3  -4   1          3.58          5.41         1.57 o                         
   4  -4   1          0.09          0.34         1.12 o                         
   5  -4   1        227.38        241.78         5.71 o                         
   6  -4   1        482.76        492.75         6.87 o                         
   7  -4   1          0.41          0.40         1.20 o                         
   8  -4   1        255.08        262.81         5.91 o                         
   9  -4   1         18.65         19.53         2.53 o                         
  -9  -3   1         15.75         10.03         4.26 o                         
  -8  -3   1          0.33         -0.27         1.71 o                         
  -7  -3   1         28.79         32.24         2.54 o                         
  -6  -3   1        373.86        385.31         6.74 o                         
  -5  -3   1         28.79         34.02         2.34 o                         
  -4  -3   1         80.00         81.25         2.70 o                         
  -3  -3   1         10.38         11.36         1.25 o                         
  -2  -3   1       1168.01       1198.67        10.44 o                         
  -1  -3   1      15379.44      15338.87       316.21 o                         
   0  -3   1        757.46        768.73         7.91 o                         
   1  -3   1          0.55          1.31         0.81 o                         
   2  -3   1       1115.09       1114.81        10.45 o                         
   3  -3   1        262.12        276.61         4.59 o                         
   4  -3   1          9.02          7.01         1.43 o                         
   5  -3   1         32.87         34.95         2.06 o                         
   6  -3   1        261.65        249.60         4.63 o                         
   7  -3   1        626.71        624.05         8.88 o                         
   8  -3   1         23.44         28.09         2.51 o                         
   9  -3   1          5.46          6.69         1.98 o                         
  -9  -2   1          1.11         -2.18         2.18 o                         
  -8  -2   1        382.99        383.11         8.57 o                         
  -7  -2   1          7.70          8.75         2.30 o                         
  -6  -2   1         18.29         17.80         1.89 o                         
  -5  -2   1          2.36          0.13         1.12 o                         
  -4  -2   1         10.18          6.20         0.72 o                         
  -3  -2   1       1108.09       1048.75         9.22 o                         
  -2  -2   1        591.09        539.81         5.76 o                         
  -1  -2   1        979.98        938.00         8.13 o                         
   0  -2   1       2477.42       2653.29        95.93 o                         
   1  -2   1        328.01        342.56         4.78 o                         
   2  -2   1       1598.32       1482.16        12.72 o                         
   3  -2   1        127.75        155.58         3.68 o                         
   4  -2   1        524.84        557.18         6.87 o                         
   5  -2   1        920.85        865.48         9.67 o                         
   6  -2   1         87.22         90.09         3.73 o                         
   7  -2   1          7.52          7.50         1.76 o                         
   8  -2   1        116.57        117.12         4.02 o                         
   9  -2   1          8.17          4.35         2.28 o                         
  -9  -1   1          1.55         -1.51         2.05 o                         
  -8  -1   1          0.07         -1.67         1.67 o                         
  -7  -1   1         12.52         13.43         2.29 o                         
  -6  -1   1          9.04          6.87         1.05 o                         
  -5  -1   1        127.14        116.64         2.58 o                         
  -4  -1   1       2093.72       2101.09        16.10 o                         
  -3  -1   1        793.42        813.02         7.61 o                         
  -2  -1   1        558.40        573.12         6.66 o                         
  -1  -1   1       2485.91       2370.41        74.76 o                         
   0  -1   1         95.32         88.53         8.53 o                         
   1  -1   1        246.60        232.96         2.88 o                         
   2  -1   1          5.02          0.59         0.81 o                         
   3  -1   1        908.26        926.31         8.55 o                         
   4  -1   1        377.62        366.93         4.84 o                         
   5  -1   1          3.28          3.84         1.17 o                         
   6  -1   1         82.65         84.62         3.71 o                         
   7  -1   1          1.62         -0.26         1.67 o                         
   8  -1   1         64.78         67.66         4.19 o                         
   9  -1   1        133.45        133.09         5.84 o                         
  -9   0   1          8.25          6.51         3.01 o                         
  -8   0   1        166.60        169.36         4.53 o                         
  -7   0   1         83.41         87.49         4.46 o                         
  -6   0   1        519.12        513.33         8.53 o                         
  -5   0   1       1304.67       1290.16        12.54 o                         
  -4   0   1        134.35        144.66         2.87 o                         
  -3   0   1       2780.80       2796.53        28.27 o                         
  -2   0   1       9837.58      10351.90       238.37 o                         
  -1   0   1        716.92        693.29         7.90 o                         
   1   0   1          4.98          6.15         0.57 o                         
   2   0   1        448.71        460.50         4.57 o                         
   3   0   1        322.57        324.99         4.24 o                         
   4   0   1        826.41        891.21         9.23 o                         
   5   0   1        403.76        400.63         6.63 o                         
   6   0   1          1.90          3.83         1.63 o                         
   7   0   1         96.82         96.54         5.57 o                         
   8   0   1          1.59          0.22         2.50 o                         
   9   0   1         10.47         10.43         3.24 o                         
 -10   1   1          1.33         -1.36         2.23 o                         
  -9   1   1          8.51          9.19         2.42 o                         
  -8   1   1         62.24         71.12         3.77 o                         
  -7   1   1        233.97        231.37         6.09 o                         
  -6   1   1         86.60         82.60         3.27 o                         
  -5   1   1        217.38        239.80         4.39 o                         
  -4   1   1        882.99        869.41         8.49 o                         
  -3   1   1       1512.19       1612.86        17.72 o                         
  -2   1   1          7.87          2.20         0.57 o                         
  -1   1   1        741.59        723.01         6.17 o                         
   0   1   1         69.07         72.65         1.91 o                         
   1   1   1        208.92        220.75         2.88 o                         
   2   1   1        159.57        179.76         2.93 o                         
   3   1   1        274.41        268.76         4.15 o                         
   4   1   1        540.22        626.99         7.27 o                         
   5   1   1          1.20          2.17         1.18 o                         
   6   1   1        265.77        273.29         7.22 o                         
   7   1   1         87.39         86.93         4.23 o                         
   8   1   1        186.52        178.14         5.76 o                         
   9   1   1         98.87         95.66         9.43 o                         
 -10   2   1          4.25         -1.47         3.24 o                         
  -9   2   1         15.72         11.31         2.39 o                         
  -8   2   1          0.09         -0.81         1.54 o                         
  -7   2   1          5.56          4.37         1.71 o                         
  -6   2   1         20.59         17.52         1.97 o                         
  -5   2   1          1.21          5.48         1.12 o                         
  -4   2   1        650.12        661.24         7.50 o                         
  -3   2   1       2128.23       2050.61        15.92 o                         
  -2   2   1        377.67        336.51         4.05 o                         
  -1   2   1       1107.80       1129.88         8.18 o                         
   0   2   1       1225.46       1276.38        14.89 o                         
   1   2   1       1343.80       1424.01        12.22 o                         
   2   2   1          7.19         12.23         0.90 o                         
   3   2   1        442.88        423.77         5.35 o                         
   4   2   1        471.31        480.91         6.38 o                         
   5   2   1         30.50         24.20         1.93 o                         
   6   2   1        339.34        330.70         6.21 o                         
   7   2   1         14.92         18.22         2.44 o                         
   8   2   1         59.93         44.99         3.76 o                         
 -10   3   1         61.25         63.09         4.92 o                         
  -9   3   1         22.55         23.21         2.72 o                         
  -8   3   1        295.77        290.03         7.09 o                         
  -7   3   1        145.41        144.23         4.60 o                         
  -6   3   1         50.93         52.58         3.02 o                         
  -5   3   1        570.79        588.07         8.27 o                         
  -4   3   1        785.27        755.66         7.94 o                         
  -3   3   1        487.63        489.29         5.94 o                         
  -2   3   1         51.57         49.83         1.48 o                         
  -1   3   1        263.13        265.34         3.19 o                         
   0   3   1         29.60         36.15         1.05 o                         
   1   3   1        576.15        606.77         5.99 o                         
   2   3   1         83.51         71.87         2.00 o                         
   3   3   1        293.34        301.45         4.50 o                         
   4   3   1        753.27        783.72         9.11 o                         
   5   3   1        121.74        128.55         3.76 o                         
   6   3   1         20.95         23.63         2.11 o                         
   7   3   1          1.29         -1.04         1.57 o                         
   8   3   1          0.84         -0.13         2.65 o                         
 -10   4   1         99.51        112.06         5.50 o                         
  -9   4   1         39.79         42.27         3.92 o                         
  -8   4   1         35.98         35.74         2.92 o                         
  -7   4   1        544.53        545.77         9.00 o                         
  -6   4   1        956.65        911.68        12.54 o                         
  -5   4   1         47.62         37.34         2.13 o                         
  -4   4   1        411.17        446.73         5.90 o                         
  -3   4   1        189.89        200.51         3.41 o                         
  -2   4   1         27.39         28.09         1.84 o                         
  -1   4   1         88.19        103.67         2.16 o                         
   0   4   1        179.30        215.31         2.97 o                         
   1   4   1        228.12        241.66         3.47 o                         
   2   4   1         84.49         89.41         2.11 o                         
   3   4   1         64.98         59.67         1.83 o                         
   4   4   1        104.49         97.48         3.16 o                         
   5   4   1         68.87         62.14         3.00 o                         
   6   4   1         52.87         59.72         3.43 o                         
   7   4   1          0.00          0.06         1.69 o                         
 -10   5   1          3.72         -2.14         2.88 o                         
  -9   5   1         72.60         80.16         4.36 o                         
  -8   5   1         28.59         34.01         3.23 o                         
  -7   5   1          4.82          5.59         1.95 o                         
  -6   5   1        146.57        155.85         4.45 o                         
  -5   5   1         22.58         25.79         2.05 o                         
  -4   5   1          7.20          4.57         0.78 o                         
  -3   5   1         21.00         19.99         1.52 o                         
  -2   5   1         18.21         22.88         1.80 o                         
  -1   5   1        450.37        495.74         5.90 o                         
   0   5   1        925.04        921.37         8.67 o                         
   1   5   1        761.12        775.88         7.68 o                         
   2   5   1        321.57        323.44         4.38 o                         
   3   5   1        840.99        820.68         8.55 o                         
   4   5   1        101.96        103.25         3.44 o                         
   5   5   1        109.13        119.93         4.32 o                         
   6   5   1        130.35        140.09         4.68 o                         
   7   5   1          2.97          5.39         1.93 o                         
 -10   6   1          7.56          3.10         3.73 o                         
  -9   6   1         24.36         21.94         2.79 o                         
  -8   6   1         26.38         31.98         2.75 o                         
  -7   6   1          1.79          1.26         1.72 o                         
  -6   6   1        763.35        758.76        12.17 o                         
  -5   6   1         17.51         16.46         1.70 o                         
  -4   6   1         29.32         31.13         1.88 o                         
  -3   6   1          5.92          2.67         1.26 o                         
  -2   6   1          0.15          0.13         1.04 o                         
  -1   6   1        583.53        632.46         6.69 o                         
   0   6   1        308.70        317.19         4.49 o                         
   1   6   1        137.91        140.61         2.54 o                         
   2   6   1        364.42        357.85         4.61 o                         
   3   6   1          2.32          2.40         1.18 o                         
   4   6   1          3.10          2.23         1.25 o                         
   5   6   1        337.80        337.68         6.39 o                         
   6   6   1          0.35         -0.13         1.47 o                         
  -9   7   1         10.33          7.24         1.96 o                         
  -8   7   1         31.35         38.08         3.46 o                         
  -7   7   1        584.62        572.44         9.49 o                         
  -6   7   1        604.31        603.65         9.88 o                         
  -5   7   1         32.17         32.44         1.48 o                         
  -4   7   1        264.03        265.99         4.92 o                         
  -3   7   1        140.32        145.90         3.66 o                         
  -2   7   1        946.67        907.43        10.92 o                         
  -1   7   1          0.65          0.66         0.95 o                         
   0   7   1        719.18        715.74         7.89 o                         
   1   7   1        115.06        113.93         2.57 o                         
   2   7   1        100.53         96.00         2.63 o                         
   3   7   1        744.44        727.15         8.14 o                         
   4   7   1         18.71         21.64         2.07 o                         
   5   7   1          0.65          1.43         1.36 o                         
   6   7   1         28.36         29.32         2.32 o                         
  -9   8   1         33.30         32.29         3.49 o                         
  -8   8   1        130.11        142.61         6.76 o                         
  -7   8   1        153.87        143.05         4.56 o                         
  -6   8   1         56.23         65.91         3.52 o                         
  -5   8   1        251.77        250.90         5.67 o                         
  -4   8   1        879.90        841.07        10.03 o                         
  -3   8   1        604.50        585.84         9.19 o                         
  -2   8   1        350.68        336.20         5.59 o                         
  -1   8   1          2.24          1.21         1.08 o                         
   0   8   1         76.78         57.66         2.02 o                         
   1   8   1        812.55        788.55        10.97 o                         
   2   8   1          1.98          2.26         0.93 o                         
   3   8   1         92.72         91.93         2.78 o                         
   4   8   1         28.88         24.77         1.96 o                         
   5   8   1          0.27          0.87         1.26 o                         
  -9   9   1         61.21         55.84         4.17 o                         
  -8   9   1          0.05         -0.84         2.04 o                         
  -7   9   1        108.52        111.24         5.26 o                         
  -6   9   1       1015.23       1010.17        17.24 o                         
  -5   9   1       1633.05       1608.34        17.81 o                         
  -4   9   1          3.86          2.59         1.48 o                         
  -3   9   1         44.19         49.08         2.94 o                         
  -2   9   1        393.73        384.99         6.62 o                         
  -1   9   1        102.26        101.24         2.81 o                         
   0   9   1          1.00          4.36         1.04 o                         
   1   9   1        223.19        224.10         3.82 o                         
   2   9   1         32.92         25.23         2.71 o                         
   3   9   1         85.35         84.65         3.78 o                         
   4   9   1         42.55         52.93         3.33 o                         
  -8  10   1         82.51         87.88         5.39 o                         
  -7  10   1          8.74         11.51         2.44 o                         
  -6  10   1        169.98        172.77         5.49 o                         
  -5  10   1         21.54         20.62         2.45 o                         
  -4  10   1        123.73        126.27         4.08 o                         
  -3  10   1          0.25          0.12         1.28 o                         
  -2  10   1         67.80         74.88         2.92 o                         
  -1  10   1        375.52        381.85         5.28 o                         
   0  10   1        186.85        172.06         3.30 o                         
   1  10   1        130.42        127.14         4.56 o                         
   2  10   1         50.66         62.40         8.05 o                         
   3  10   1          0.05         -1.52         2.07 o                         
  -7  11   1        145.22        159.00         6.10 o                         
  -6  11   1          3.49          4.59         2.00 o                         
  -5  11   1        192.28        201.69         6.44 o                         
  -4  11   1         22.92         26.62         2.19 o                         
  -3  11   1        334.33        332.72         6.49 o                         
  -2  11   1        166.49        168.08         4.25 o                         
  -1  11   1          2.11          3.08         0.92 o                         
   0  11   1        127.09        123.74         5.21 o                         
   1  11   1         43.07         50.46         4.40 o                         
   2  11   1          7.80          7.00         3.24 o                         
  -6  12   1          3.13          5.49         2.35 o                         
  -5  12   1        533.45        556.36        10.30 o                         
  -4  12   1        134.11        135.50         5.55 o                         
  -3  12   1         66.85         83.87         3.59 o                         
  -2  12   1        366.26        377.43        15.41 o                         
  -1  12   1         77.84         65.40         2.82 o                         
   0  12   1         12.33         16.06         2.93 o                         
   1  12   1         20.88         25.77         4.98 o                         
  -5  13   1        353.71        386.50        14.29 o                         
  -4  13   1        418.67        448.59        12.29 o                         
  -3  13   1        114.62        107.95         4.83 o                         
  -2  13   1          3.88          6.70         1.76 o                         
  -1  13   1         80.67         89.39        10.50 o                         
   2 -14   2         67.94         77.67         6.61 o                         
   3 -14   2         13.68         25.24         2.77 o                         
  -1 -13   2         97.09        100.82         5.24 o                         
   0 -13   2         63.36         56.30         3.33 o                         
   1 -13   2        251.21        282.24         8.03 o                         
   2 -13   2         16.17         23.42         2.83 o                         
   3 -13   2          9.20          9.19         2.48 o                         
   4 -13   2          0.12          2.25         1.61 o                         
   5 -13   2         40.07         48.16         4.53 o                         
  -3 -12   2        291.61        277.02         7.56 o                         
  -2 -12   2        281.59        257.51         9.67 o                         
  -1 -12   2        197.35        195.17         5.36 o                         
   0 -12   2          9.38          6.29         1.83 o                         
   1 -12   2        135.56        128.65         5.67 o                         
   2 -12   2         76.34         92.68         4.08 o                         
   3 -12   2          0.17         -1.10         1.64 o                         
   4 -12   2          3.45          5.15         1.76 o                         
   5 -12   2         23.32         25.59         3.07 o                         
   6 -12   2          0.23         -0.34         2.49 o                         
   7 -12   2          4.06          4.66         4.03 o                         
  -4 -11   2          2.98          0.13         2.23 o                         
  -3 -11   2         73.29         61.94         4.30 o                         
  -2 -11   2         12.32          9.60         2.00 o                         
  -1 -11   2         41.19         45.54         3.11 o                         
   0 -11   2          9.61         14.04         2.02 o                         
   1 -11   2         23.28         17.40         2.36 o                         
   2 -11   2        196.36        186.57         4.80 o                         
   3 -11   2          0.84         -1.04         1.50 o                         
   4 -11   2          3.26          5.58         1.81 o                         
   5 -11   2        230.12        239.40         6.92 o                         
   6 -11   2          0.02          1.03         1.98 o                         
   7 -11   2         39.02         50.68         5.10 o                         
  -5 -10   2         15.62         21.64         3.13 o                         
  -4 -10   2        313.42        295.10         6.17 o                         
  -3 -10   2         26.47         28.68         2.51 o                         
  -2 -10   2         26.75         23.94         2.53 o                         
  -1 -10   2         41.39         46.55         2.97 o                         
   0 -10   2          9.68         12.15         2.01 o                         
   1 -10   2          0.16         -0.18         1.22 o                         
   2 -10   2         97.00         92.18         3.54 o                         
   3 -10   2          6.48          7.96         2.16 o                         
   4 -10   2        134.57        126.01         5.97 o                         
   5 -10   2          7.71          6.01         2.37 o                         
   6 -10   2        109.29        119.16         4.97 o                         
   7 -10   2          0.22          2.03         1.85 o                         
   8 -10   2         54.11         56.66         4.50 o                         
  -6  -9   2         51.84         42.13         4.86 o                         
  -5  -9   2         89.22         90.39         6.03 o                         
  -4  -9   2          7.45         10.85         1.73 o                         
  -3  -9   2        816.78        794.60        10.67 o                         
  -2  -9   2       1834.84       1767.18        21.40 o                         
  -1  -9   2         51.47         45.42         3.22 o                         
   0  -9   2          0.47          0.83         1.54 o                         
   1  -9   2        416.61        404.32         6.82 o                         
   2  -9   2        794.08        796.07        10.74 o                         
   3  -9   2         27.36         21.77         2.62 o                         
   4  -9   2        280.95        267.59         6.31 o                         
   5  -9   2          0.02         -0.35         1.45 o                         
   6  -9   2        125.94        129.16         4.94 o                         
   7  -9   2         67.18         58.49         3.58 o                         
   8  -9   2          3.86          1.25         2.50 o                         
  -6  -8   2         15.35         17.60         5.94 o                         
  -5  -8   2        439.41        437.26         7.24 o                         
  -4  -8   2        172.69        175.87         4.55 o                         
  -3  -8   2        482.82        481.22         7.12 o                         
  -2  -8   2         59.75         66.53         3.31 o                         
  -1  -8   2        116.96        117.42         3.93 o                         
   0  -8   2          0.19          0.94         1.31 o                         
   1  -8   2         74.61         79.25         3.28 o                         
   2  -8   2        103.57         90.57         3.37 o                         
   3  -8   2        134.01        123.48         4.82 o                         
   4  -8   2        182.28        185.41         5.26 o                         
   5  -8   2        120.24        111.40         5.14 o                         
   6  -8   2        489.17        449.37         8.80 o                         
   7  -8   2          6.60          4.23         1.67 o                         
   8  -8   2         45.08         46.81         2.51 o                         
   9  -8   2         75.11         66.50         5.53 o                         
  -7  -7   2        235.91        233.17         5.82 o                         
  -6  -7   2          0.68          2.62         1.53 o                         
  -5  -7   2         68.35         65.95         2.59 o                         
  -4  -7   2        263.29        264.74         4.86 o                         
  -3  -7   2          3.41          2.66         1.24 o                         
  -2  -7   2        560.88        585.12         8.05 o                         
  -1  -7   2        297.75        307.58         5.37 o                         
   0  -7   2         68.78         68.08         2.45 o                         
   1  -7   2        450.15        436.63         6.65 o                         
   2  -7   2        962.92        991.97        10.84 o                         
   3  -7   2        246.17        276.91         5.76 o                         
   4  -7   2        205.55        180.01         4.87 o                         
   5  -7   2          0.32          0.63         1.56 o                         
   6  -7   2         17.32         14.12         2.32 o                         
   7  -7   2         89.84         98.19         3.97 o                         
   8  -7   2          1.22         -1.32         1.32 o                         
   9  -7   2         91.09        109.72         4.53 o                         
  -8  -6   2         93.51         97.72         6.27 o                         
  -7  -6   2        143.26        146.78         4.60 o                         
  -6  -6   2         38.18         36.64         3.01 o                         
  -5  -6   2        106.22         98.72         2.90 o                         
  -4  -6   2        365.42        371.90         6.18 o                         
  -3  -6   2        116.16        126.22         2.98 o                         
  -2  -6   2       1864.26       1879.35        17.83 o                         
  -1  -6   2        886.82        983.39        11.16 o                         
   0  -6   2        654.30        689.39         9.15 o                         
   1  -6   2          1.21          0.71         1.15 o                         
   2  -6   2        128.40        145.97         3.62 o                         
   3  -6   2        973.67        977.82        11.71 o                         
   4  -6   2          6.95          2.76         1.45 o                         
   5  -6   2         21.01         14.11         2.06 o                         
   6  -6   2        202.35        191.00         5.16 o                         
   7  -6   2          5.42          8.34         1.70 o                         
   8  -6   2         45.88         53.97         3.21 o                         
   9  -6   2          2.51          1.70         2.41 o                         
  -8  -5   2         11.33         10.58         2.12 o                         
  -7  -5   2         18.96         21.30         2.27 o                         
  -6  -5   2        239.17        238.40         5.83 o                         
  -5  -5   2          6.20          5.23         1.19 o                         
  -4  -5   2          1.82          1.32         1.11 o                         
  -3  -5   2        435.19        441.61         6.21 o                         
  -2  -5   2         91.52        103.89         3.51 o                         
  -1  -5   2          7.68         10.27         1.73 o                         
   0  -5   2        229.20        267.13         4.67 o                         
   1  -5   2       2190.18       2203.04        18.71 o                         
   2  -5   2        676.67        803.85         8.97 o                         
   3  -5   2        770.28        892.97        10.79 o                         
   4  -5   2        654.23        592.48         8.30 o                         
   5  -5   2        112.84        120.75         3.84 o                         
   6  -5   2          8.06          5.90         1.72 o                         
   7  -5   2        190.27        175.41         4.51 o                         
   8  -5   2         32.81         32.29         2.79 o                         
   9  -5   2         14.94         13.53         2.92 o                         
  -9  -4   2         90.30         72.36         7.20 o                         
  -8  -4   2         50.19         45.66         3.20 o                         
  -7  -4   2          0.30          1.40         1.38 o                         
  -6  -4   2         20.01         22.07         2.33 o                         
  -5  -4   2        365.07        359.20         5.43 o                         
  -4  -4   2        101.19         88.63         2.76 o                         
  -3  -4   2        330.84        353.48         4.95 o                         
  -2  -4   2       1220.49       1272.47        12.21 o                         
  -1  -4   2       2733.56       2721.35        24.39 o                         
   0  -4   2         75.15         63.06         2.36 o                         
   1  -4   2          1.28         -0.80         0.80 o                         
   2  -4   2       2512.16       2548.49        22.04 o                         
   3  -4   2       3072.63       3120.52        25.98 o                         
   4  -4   2          0.15          0.83         1.33 o                         
   5  -4   2        196.30        193.74         4.63 o                         
   6  -4   2        468.42        478.76         7.76 o                         
   7  -4   2          0.46         -0.21         1.20 o                         
   8  -4   2         50.42         56.84         4.14 o                         
   9  -4   2          0.03         -0.26         1.74 o                         
  -9  -3   2         43.65         55.76         4.76 o                         
  -8  -3   2        144.97        139.13         5.88 o                         
  -7  -3   2        250.63        244.59         6.97 o                         
  -6  -3   2         99.66         93.98         3.60 o                         
  -5  -3   2          8.70         12.83         1.58 o                         
  -4  -3   2        104.09        117.14         2.80 o                         
  -3  -3   2         11.96         20.79         1.52 o                         
  -2  -3   2        207.40        187.78         3.09 o                         
  -1  -3   2          1.24          2.43         0.71 o                         
   0  -3   2        788.91        735.60         7.86 o                         
   1  -3   2       4187.82       4234.19       223.83 o                         
   2  -3   2        260.29        242.69         4.11 o                         
   3  -3   2       1368.00       1440.83        16.24 o                         
   4  -3   2       1061.44       1056.43        11.55 o                         
   5  -3   2         19.76         12.47         1.35 o                         
   6  -3   2         92.99         86.68         3.10 o                         
   7  -3   2        225.04        210.22         5.09 o                         
   8  -3   2         19.07         16.21         2.09 o                         
   9  -3   2          4.35          6.73         2.63 o                         
  -9  -2   2         88.72         93.81         6.16 o                         
  -8  -2   2        298.38        307.10         7.54 o                         
  -7  -2   2        208.64        201.78         4.80 o                         
  -6  -2   2        113.43        118.99         3.08 o                         
  -5  -2   2          4.89          4.40         1.08 o                         
  -4  -2   2         87.35         66.31         2.41 o                         
  -3  -2   2         11.56         15.03         1.60 o                         
  -2  -2   2        113.42        127.96         2.43 o                         
  -1  -2   2       1053.12       1139.18         9.60 o                         
   0  -2   2         15.17         13.32         1.09 o                         
   1  -2   2        220.95        209.78         3.31 o                         
   2  -2   2        142.91        164.90         3.27 o                         
   3  -2   2        297.68        374.91         5.64 o                         
   4  -2   2         25.53         18.53         1.34 o                         
   5  -2   2         98.16        106.13         2.88 o                         
   6  -2   2         32.03         34.71         2.21 o                         
   7  -2   2        212.34        210.39         4.94 o                         
   8  -2   2          0.02         -1.46         1.46 o                         
   9  -2   2          5.03          4.42         2.31 o                         
  -9  -1   2          6.27          2.85         2.08 o                         
  -8  -1   2        302.56        297.98         5.99 o                         
  -7  -1   2         13.89         14.33         2.44 o                         
  -6  -1   2          0.82          0.93         1.36 o                         
  -5  -1   2         45.36         53.26         2.20 o                         
  -4  -1   2        104.95        103.76         2.66 o                         
  -3  -1   2         15.87         18.14         1.32 o                         
  -2  -1   2        767.33        721.22         7.11 o                         
  -1  -1   2        294.03        278.95         3.31 o                         
   0  -1   2       9436.97       9493.97       212.67 o                         
   1  -1   2         98.28         91.09         2.05 o                         
   2  -1   2        811.92        800.98         8.16 o                         
   3  -1   2        408.55        412.02         4.87 o                         
   4  -1   2        366.12        377.38         5.06 o                         
   5  -1   2         76.73         70.00         2.40 o                         
   6  -1   2          3.73          5.44         1.77 o                         
   7  -1   2         15.44         18.44         2.39 o                         
   8  -1   2         28.86         27.85         2.84 o                         
   9  -1   2          8.84          7.60         2.48 o                         
 -10   0   2          9.87          6.40         4.94 o                         
  -9   0   2          9.25          3.41         1.63 o                         
  -8   0   2         64.10         66.05         3.59 o                         
  -7   0   2         63.12         69.37         3.54 o                         
  -6   0   2          1.14          1.72         1.22 o                         
  -5   0   2        241.18        277.13         4.63 o                         
  -4   0   2         12.17          9.28         1.58 o                         
  -3   0   2          0.08          0.78         0.71 o                         
  -2   0   2      18958.37      17987.61       366.62 o                         
  -1   0   2         95.18         97.53         1.97 o                         
   0   0   2       1622.29       1548.98        37.97 o                         
   1   0   2       1766.28       1644.68        29.42 o                         
   2   0   2       1889.54       1914.60        18.57 o                         
   3   0   2       1025.06        989.09         9.44 o                         
   4   0   2        160.42        163.68         3.40 o                         
   5   0   2         76.57         82.95         3.37 o                         
   6   0   2         18.14         13.89         2.09 o                         
   7   0   2         33.07         38.19         2.94 o                         
   8   0   2         25.89         25.22         3.57 o                         
 -10   1   2          0.46         -2.74         5.36 o                         
  -9   1   2          0.54         -1.50         1.50 o                         
  -8   1   2        370.99        377.78         7.39 o                         
  -7   1   2        618.42        582.18         8.79 o                         
  -6   1   2        400.42        395.98         6.27 o                         
  -5   1   2        208.95        194.18         3.93 o                         
  -4   1   2       1121.17       1152.81         9.81 o                         
  -3   1   2        973.27        997.94        10.81 o                         
  -2   1   2       2027.12       2239.57        91.40 o                         
  -1   1   2        288.78        334.76         3.78 o                         
   0   1   2          1.71         -0.01         0.57 o                         
   1   1   2        886.14        909.69         7.59 o                         
   2   1   2         43.24         27.37         1.38 o                         
   3   1   2        466.22        528.80         5.89 o                         
   4   1   2        183.21        170.38         3.97 o                         
   5   1   2         15.06         20.04         2.11 o                         
   6   1   2          4.48          2.21         1.60 o                         
   7   1   2         28.20         30.51         2.75 o                         
   8   1   2          2.65         -1.47         1.72 o                         
 -10   2   2         35.35         36.68         3.64 o                         
  -9   2   2        212.70        210.80         5.97 o                         
  -8   2   2         16.79         16.24         2.29 o                         
  -7   2   2         28.60         33.11         2.59 o                         
  -6   2   2         53.21         53.29         2.75 o                         
  -5   2   2         34.85         39.54         2.19 o                         
  -4   2   2        979.94        973.09        10.97 o                         
  -3   2   2        275.91        255.25         3.70 o                         
  -2   2   2         17.45         12.71         0.93 o                         
  -1   2   2        983.74        958.49         8.70 o                         
   0   2   2       2268.04       2186.14        25.60 o                         
   1   2   2         24.11         33.26         1.33 o                         
   2   2   2        587.90        656.33         6.27 o                         
   3   2   2         39.72         47.58         1.96 o                         
   4   2   2          0.00          0.29         0.95 o                         
   5   2   2          7.88         10.06         1.80 o                         
   6   2   2        193.75        183.41         7.68 o                         
   7   2   2         46.64         41.79         3.26 o                         
   8   2   2         98.37         87.27         4.78 o                         
 -10   3   2          2.28         -1.83         2.84 o                         
  -9   3   2         37.31         38.67         3.32 o                         
  -8   3   2        731.60        746.22        11.13 o                         
  -7   3   2       1178.28       1175.15        14.79 o                         
  -6   3   2        352.95        351.06         6.92 o                         
  -5   3   2        739.95        750.36         9.48 o                         
  -4   3   2        234.20        256.84         4.32 o                         
  -3   3   2        199.29        189.81         3.42 o                         
  -2   3   2       1859.33       1861.78        14.48 o                         
  -1   3   2        155.18        138.63         2.27 o                         
   0   3   2         43.33         55.18         2.53 o                         
   1   3   2        207.58        212.01         2.78 o                         
   2   3   2        389.56        421.24         4.88 o                         
   3   3   2          0.08          0.04         0.90 o                         
   4   3   2        351.37        361.08         5.61 o                         
   5   3   2         27.66         30.91         2.24 o                         
   6   3   2         18.66         14.09         1.89 o                         
   7   3   2          8.90          7.88         2.69 o                         
 -10   4   2         80.36         71.32         4.68 o                         
  -9   4   2        129.57        141.68         5.34 o                         
  -8   4   2        106.92        111.41         4.61 o                         
  -7   4   2        194.30        183.45         5.06 o                         
  -6   4   2         46.14         49.73         3.09 o                         
  -5   4   2         32.08         30.42         2.10 o                         
  -4   4   2          1.51          0.34         1.00 o                         
  -3   4   2        555.84        523.41         6.47 o                         
  -2   4   2        225.63        238.18         3.54 o                         
  -1   4   2       2074.95       2292.02        19.36 o                         
   0   4   2        564.37        603.50         8.38 o                         
   1   4   2        120.78        158.17         4.34 o                         
   2   4   2        812.30        807.20         8.55 o                         
   3   4   2        147.90        136.03         2.80 o                         
   4   4   2         27.79         27.23         2.39 o                         
   5   4   2         42.18         42.61         3.49 o                         
   6   4   2          0.26          2.21         2.08 o                         
   7   4   2          0.91          2.57         2.02 o                         
 -10   5   2          1.25         -2.30         2.30 o                         
  -9   5   2         35.76         36.94         3.35 o                         
  -8   5   2         53.27         59.95         3.77 o                         
  -7   5   2         80.41         83.19         4.16 o                         
  -6   5   2        655.18        652.47         9.74 o                         
  -5   5   2        313.16        296.22         5.70 o                         
  -4   5   2        162.32        149.94         3.34 o                         
  -3   5   2        154.50        164.29         3.93 o                         
  -2   5   2         69.64         67.00         2.03 o                         
  -1   5   2          0.60          0.94         0.88 o                         
   0   5   2         77.74         79.53         3.16 o                         
   1   5   2        672.17        624.18        10.02 o                         
   2   5   2         24.73         25.27         1.34 o                         
   3   5   2        681.21        681.07         8.81 o                         
   4   5   2         55.00         53.89         2.63 o                         
   5   5   2         82.85         84.99         3.80 o                         
   6   5   2        485.13        506.20         9.56 o                         
   7   5   2          0.03         -0.70         1.70 o                         
 -10   6   2          5.31          4.73         2.33 o                         
  -9   6   2         37.30         31.78         3.07 o                         
  -8   6   2          2.28          1.05         1.91 o                         
  -7   6   2        804.45        787.88        12.57 o                         
  -6   6   2        705.51        685.95        11.24 o                         
  -5   6   2        222.42        230.80         4.15 o                         
  -4   6   2         10.13          8.90         1.67 o                         
  -3   6   2        764.00        791.44         9.21 o                         
  -2   6   2         35.94         39.25         1.54 o                         
  -1   6   2        161.33        137.66         2.71 o                         
   0   6   2         17.78         17.69         2.01 o                         
   1   6   2         20.89         20.89         2.39 o                         
   2   6   2         58.71         51.06         1.73 o                         
   3   6   2         27.31         26.24         1.74 o                         
   4   6   2         18.96         23.48         1.97 o                         
   5   6   2         24.75         25.44         2.03 o                         
   6   6   2         10.05         12.31         2.03 o                         
  -9   7   2          0.55          0.01         1.89 o                         
  -8   7   2         89.32        101.54         4.92 o                         
  -7   7   2        188.56        185.78         4.64 o                         
  -6   7   2         17.31         13.29         1.51 o                         
  -5   7   2       1031.29       1030.45        14.50 o                         
  -4   7   2        476.35        456.34         7.36 o                         
  -3   7   2        111.45        103.12         3.28 o                         
  -2   7   2        734.53        743.96         9.04 o                         
  -1   7   2        726.88        726.40         7.77 o                         
   0   7   2        293.34        277.15         6.23 o                         
   1   7   2        178.13        162.91         4.98 o                         
   2   7   2        127.92        124.94         5.84 o                         
   3   7   2          4.14          3.81         1.70 o                         
   4   7   2          2.04          3.12         1.57 o                         
   5   7   2          4.69         10.87         1.42 o                         
  -9   8   2        240.51        251.20         9.08 o                         
  -8   8   2         27.75         29.92         2.60 o                         
  -7   8   2          0.17          1.39         0.85 o                         
  -6   8   2         38.09         42.34         3.37 o                         
  -5   8   2          0.06          0.39         1.50 o                         
  -4   8   2        170.10        175.87         5.20 o                         
  -3   8   2          0.79          1.10         1.53 o                         
  -2   8   2        595.73        604.81        12.60 o                         
  -1   8   2        597.16        580.11         6.68 o                         
   0   8   2        468.97        414.82         8.76 o                         
   1   8   2          3.02          6.48         1.92 o                         
   2   8   2         80.99         76.17         4.15 o                         
   3   8   2         46.80         49.19         3.52 o                         
   4   8   2         96.42        101.73         5.10 o                         
   5   8   2          8.01          6.17         3.40 o                         
  -9   9   2         13.66         11.84         2.99 o                         
  -8   9   2          0.07          0.02         1.98 o                         
  -7   9   2         90.91         94.79         4.74 o                         
  -6   9   2        123.25        132.59         4.82 o                         
  -5   9   2          5.39          3.92         2.01 o                         
  -4   9   2         42.35         45.85         3.01 o                         
  -3   9   2        550.17        527.33        10.18 o                         
  -2   9   2        197.22        174.27         4.59 o                         
  -1   9   2          1.22          0.43         0.87 o                         
   0   9   2          6.22          4.09         1.90 o                         
   1   9   2          4.52          3.22         1.82 o                         
   2   9   2         69.15         65.00         4.11 o                         
   3   9   2          0.44         -0.81         1.43 o                         
   4   9   2        214.79        245.34         8.47 o                         
  -8  10   2          5.24          6.89         2.61 o                         
  -7  10   2        352.81        371.01        11.47 o                         
  -6  10   2        155.17        163.48         5.65 o                         
  -5  10   2        346.41        344.47         7.47 o                         
  -4  10   2        176.16        187.89         5.44 o                         
  -3  10   2         41.20         42.30         2.76 o                         
  -2  10   2         71.27         70.30         3.36 o                         
  -1  10   2        359.35        346.17         5.66 o                         
   0  10   2         52.66         52.53         3.95 o                         
   1  10   2         46.90         51.93         5.07 o                         
   2  10   2        359.28        380.35        10.73 o                         
   3  10   2        163.87        165.93         8.06 o                         
  -7  11   2          0.68          1.62         2.82 o                         
  -6  11   2          1.77          8.30         2.97 o                         
  -5  11   2          6.52          7.85         2.10 o                         
  -4  11   2         19.90         22.49         2.36 o                         
  -3  11   2         53.23         70.41         4.09 o                         
  -2  11   2         27.41         23.22         2.11 o                         
  -1  11   2         16.61         13.75         3.08 o                         
   0  11   2         32.86         26.15         2.85 o                         
   1  11   2         37.95         45.75         2.72 o                         
   2  11   2         20.45         18.19         3.99 o                         
  -6  12   2         23.93         25.03         4.63 o                         
  -5  12   2         12.03         24.25         3.80 o                         
  -4  12   2         11.45         23.95         2.48 o                         
  -3  12   2         30.67         30.52         3.36 o                         
  -2  12   2         34.64         34.50         3.54 o                         
  -1  12   2        140.27        151.20        10.39 o                         
   0  12   2        102.79        104.13         9.42 o                         
   1 -14   3          3.54          3.56         2.57 o                         
   2 -14   3         49.21         55.53         5.12 o                         
   3 -14   3         48.01         45.77         5.92 o                         
  -2 -13   3         45.71         45.24         3.18 o                         
  -1 -13   3          8.39         10.28         2.04 o                         
   0 -13   3        158.42        166.05         5.52 o                         
   1 -13   3        296.63        296.34        10.48 o                         
   2 -13   3         97.90        101.20         6.42 o                         
   3 -13   3         50.47         48.47         4.42 o                         
   4 -13   3         22.70         21.74         2.68 o                         
   5 -13   3          0.73         -0.23         3.22 o                         
  -3 -12   3        335.10        333.42         7.46 o                         
  -2 -12   3        123.89        131.37         6.71 o                         
  -1 -12   3         21.31         26.08         2.78 o                         
   0 -12   3         20.67         24.12         2.47 o                         
   1 -12   3         55.03         58.00         3.63 o                         
   2 -12   3         37.61         43.32         3.94 o                         
   3 -12   3        102.27        100.22         4.59 o                         
   4 -12   3        148.21        160.52         5.39 o                         
   5 -12   3        186.87        202.42         8.82 o                         
   6 -12   3         11.81         19.48         2.85 o                         
  -4 -11   3        126.71        115.41         6.02 o                         
  -3 -11   3          4.73         -0.18         1.48 o                         
  -2 -11   3          9.00         10.59         2.44 o                         
  -1 -11   3         66.83         74.67         3.83 o                         
   0 -11   3        142.34        145.75         4.71 o                         
   1 -11   3          6.89          3.84         1.32 o                         
   2 -11   3          5.81          7.30         1.61 o                         
   3 -11   3        277.18        253.83         6.70 o                         
   4 -11   3         15.83         17.72         2.86 o                         
   5 -11   3        230.34        225.12         6.76 o                         
   6 -11   3         37.01         41.54         4.26 o                         
   7 -11   3         10.99          7.79         2.61 o                         
  -5 -10   3          5.45          6.69         2.79 o                         
  -4 -10   3         11.50         14.04         2.04 o                         
  -3 -10   3        303.19        292.13         6.88 o                         
  -2 -10   3        143.87        147.03         4.78 o                         
  -1 -10   3         40.50         41.46         2.96 o                         
   0 -10   3        314.90        322.34         7.32 o                         
   1 -10   3        852.21        804.53        11.59 o                         
   2 -10   3        106.14         94.11         4.21 o                         
   3 -10   3        319.80        292.61         7.02 o                         
   4 -10   3        114.11        116.02         4.49 o                         
   5 -10   3        127.33        110.26         4.95 o                         
   6 -10   3          0.03         -0.38         1.62 o                         
   7 -10   3         54.37         47.70         3.63 o                         
   8 -10   3         89.79         87.02         4.65 o                         
  -6  -9   3          0.50          9.46         2.20 o                         
  -5  -9   3         47.11         49.73         2.93 o                         
  -4  -9   3        108.66        101.40         3.93 o                         
  -3  -9   3        106.88        146.20         4.64 o                         
  -2  -9   3        138.87        129.73         4.04 o                         
  -1  -9   3        794.33        767.76        11.33 o                         
   0  -9   3        242.17        232.04         7.98 o                         
   1  -9   3        485.68        429.72         7.27 o                         
   2  -9   3       2039.20       2005.56        21.16 o                         
   3  -9   3          1.33          3.25         1.72 o                         
   4  -9   3         46.94         40.77         3.46 o                         
   5  -9   3        521.14        491.60         9.75 o                         
   6  -9   3        165.99        166.18         5.50 o                         
   7  -9   3         92.82        100.78         5.20 o                         
   8  -9   3         14.53         12.71         2.22 o                         
  -7  -8   3          2.24          4.45         1.59 o                         
  -6  -8   3         28.87         28.32         2.36 o                         
  -5  -8   3        419.14        430.83         7.55 o                         
  -4  -8   3         28.24         31.81         2.66 o                         
  -3  -8   3        141.29        133.48         4.20 o                         
  -2  -8   3          0.85         -0.38         1.19 o                         
  -1  -8   3        127.04        127.72         4.12 o                         
   0  -8   3        810.15        814.16         9.97 o                         
   1  -8   3          1.02         -0.48         1.14 o                         
   2  -8   3        147.04        157.62         4.23 o                         
   3  -8   3        252.33        222.40         5.26 o                         
   4  -8   3         13.25         12.37         2.10 o                         
   5  -8   3        191.70        189.99         5.60 o                         
   6  -8   3          1.31          3.61         1.96 o                         
   7  -8   3        140.15        133.26         5.71 o                         
   8  -8   3         21.95         23.74         2.64 o                         
  -7  -7   3        308.81        314.81         7.58 o                         
  -6  -7   3        350.00        337.37         5.76 o                         
  -5  -7   3         10.82          9.43         2.02 o                         
  -4  -7   3         45.58         42.71         3.42 o                         
  -3  -7   3        315.71        326.15         9.66 o                         
  -2  -7   3        217.19        201.46         4.82 o                         
  -1  -7   3        149.53        146.25         4.07 o                         
   0  -7   3         13.62          7.92         1.44 o                         
   1  -7   3       1223.37       1265.95        14.93 o                         
   2  -7   3        231.44        230.33         4.72 o                         
   3  -7   3         16.28         12.52         1.82 o                         
   4  -7   3          6.34          8.86         1.89 o                         
   5  -7   3        101.56        113.69         4.67 o                         
   6  -7   3        191.51        193.34         5.68 o                         
   7  -7   3         55.29         63.94         3.98 o                         
   8  -7   3          2.22         -0.76         1.61 o                         
  -8  -6   3         25.45         25.82         2.94 o                         
  -7  -6   3         14.34         12.89         2.19 o                         
  -6  -6   3        118.14        109.13         3.28 o                         
  -5  -6   3        250.90        267.82         5.15 o                         
  -4  -6   3        176.90        180.55         3.97 o                         
  -3  -6   3         29.48         28.69         2.33 o                         
  -2  -6   3        119.93        113.11         3.36 o                         
  -1  -6   3       2590.74       2601.42        23.60 o                         
   0  -6   3         37.59         38.78         2.39 o                         
   1  -6   3        677.59        689.61         8.47 o                         
   2  -6   3        638.95        618.37         8.64 o                         
   3  -6   3        203.97        206.61         4.61 o                         
   4  -6   3          3.94          6.39         1.69 o                         
   5  -6   3          2.19          2.73         1.79 o                         
   6  -6   3        181.96        160.05         4.95 o                         
   7  -6   3        241.19        209.00         5.86 o                         
   8  -6   3         67.33         71.90         4.12 o                         
   9  -6   3         11.76          8.72         3.12 o                         
  -8  -5   3        164.56        156.25         5.26 o                         
  -7  -5   3         91.85         95.44         4.30 o                         
  -6  -5   3        258.71        255.99         4.96 o                         
  -5  -5   3         90.64         86.15         3.32 o                         
  -4  -5   3         71.02         70.95         2.95 o                         
  -3  -5   3        901.44        888.70         9.98 o                         
  -2  -5   3          0.81          2.18         1.14 o                         
  -1  -5   3       1268.98       1355.34        12.67 o                         
   0  -5   3         61.11         43.35         2.36 o                         
   1  -5   3        214.89        256.94         4.94 o                         
   2  -5   3          7.54          2.54         1.60 o                         
   3  -5   3         10.50         12.51         1.83 o                         
   4  -5   3         50.16         50.07         2.95 o                         
   5  -5   3          6.67          3.04         1.56 o                         
   6  -5   3        291.33        256.32         6.07 o                         
   7  -5   3         42.29         39.03         2.65 o                         
   8  -5   3          7.78          8.59         1.73 o                         
   9  -5   3         13.17          8.78         3.02 o                         
  -9  -4   3         64.46         62.62         4.13 o                         
  -8  -4   3         33.96         33.75         2.98 o                         
  -7  -4   3          0.01         -1.37         1.45 o                         
  -6  -4   3         47.27         50.89         2.63 o                         
  -5  -4   3        173.34        171.83         3.89 o                         
  -4  -4   3         11.96          8.71         1.31 o                         
  -3  -4   3        759.39        759.96         8.11 o                         
  -2  -4   3        210.98        195.18         4.05 o                         
  -1  -4   3        260.00        255.94         5.86 o                         
   0  -4   3        135.46        152.77         3.51 o                         
   1  -4   3       1316.59       1370.93        12.94 o                         
   2  -4   3          5.57          6.60         1.67 o                         
   3  -4   3        119.91        160.19         4.11 o                         
   4  -4   3        326.12        305.47         5.67 o                         
   5  -4   3         19.24         19.80         2.14 o                         
   6  -4   3         29.99         29.76         1.77 o                         
   7  -4   3          1.42          4.33         1.43 o                         
   8  -4   3          3.23          2.42         1.63 o                         
   9  -4   3         54.17         51.77         4.40 o                         
  -9  -3   3          2.30         -1.16         3.16 o                         
  -8  -3   3        461.41        507.19         9.80 o                         
  -7  -3   3        149.32        155.54         3.44 o                         
  -6  -3   3         16.43         19.66         1.99 o                         
  -5  -3   3         66.53         67.54         2.55 o                         
  -4  -3   3        591.56        582.30         6.69 o                         
  -3  -3   3        337.24        341.61         4.76 o                         
  -2  -3   3         66.89         59.13         2.00 o                         
  -1  -3   3        346.12        351.51         4.66 o                         
   0  -3   3         22.06         12.87         1.26 o                         
   1  -3   3          0.02         -0.23         1.02 o                         
   2  -3   3       1401.21       1396.10        13.30 o                         
   3  -3   3          7.91          6.73         1.52 o                         
   4  -3   3        103.66        126.95         3.76 o                         
   5  -3   3        339.14        341.29         5.19 o                         
   6  -3   3        293.23        277.98         5.33 o                         
   7  -3   3        192.83        184.88         4.41 o                         
   8  -3   3        134.30        147.32         5.67 o                         
   9  -3   3         39.86         39.70         5.64 o                         
  -9  -2   3        163.86        147.80         6.08 o                         
  -8  -2   3         35.67         33.99         2.14 o                         
  -7  -2   3          4.29          4.90         1.33 o                         
  -6  -2   3         69.46         66.17         2.88 o                         
  -5  -2   3          0.06          1.37         1.15 o                         
  -4  -2   3        125.91        116.97         2.97 o                         
  -3  -2   3         74.84         80.58         2.45 o                         
  -2  -2   3         57.83         43.89         1.79 o                         
  -1  -2   3        564.46        545.63         6.57 o                         
   0  -2   3       2160.26       2196.59        18.69 o                         
   1  -2   3         25.04         33.68         1.83 o                         
   2  -2   3         83.78        100.36         2.81 o                         
   3  -2   3        254.13        264.70         4.37 o                         
   4  -2   3         25.19         17.77         1.44 o                         
   5  -2   3          8.29          6.21         1.17 o                         
   6  -2   3          0.06         -1.22         1.22 o                         
   7  -2   3        109.08        118.33         4.48 o                         
   8  -2   3          0.29         -0.21         1.92 o                         
 -10  -1   3         45.80         48.87         4.57 o                         
  -9  -1   3          2.40          3.26         1.71 o                         
  -8  -1   3          1.00          2.82         1.60 o                         
  -7  -1   3         23.30         27.02         2.42 o                         
  -6  -1   3        240.46        243.33         4.52 o                         
  -5  -1   3        338.44        345.12         5.43 o                         
  -4  -1   3        784.40        739.65         7.68 o                         
  -3  -1   3        157.58        200.85         3.51 o                         
  -2  -1   3      10601.23      10636.51       258.91 o                         
  -1  -1   3       4887.21       4858.08       150.01 o                         
   0  -1   3          1.22          1.12         0.59 o                         
   1  -1   3         34.87         32.20         1.77 o                         
   2  -1   3        265.55        290.82         4.39 o                         
   3  -1   3        816.14        847.24         8.98 o                         
   4  -1   3        556.62        621.12         7.97 o                         
   5  -1   3         93.95         91.77         3.07 o                         
   6  -1   3          0.07          0.57         1.29 o                         
   7  -1   3         14.28         18.46         2.43 o                         
   8  -1   3        368.26        367.21         9.40 o                         
 -10   0   3          1.45         -0.47         3.29 o                         
  -9   0   3         87.63         99.75         4.27 o                         
  -8   0   3        721.60        721.41        10.56 o                         
  -7   0   3        441.42        462.28         7.60 o                         
  -6   0   3        283.22        296.18         4.94 o                         
  -5   0   3        209.41        225.85         4.25 o                         
  -4   0   3       5112.50       5592.55       205.40 o                         
  -3   0   3        345.84        305.58         4.11 o                         
  -2   0   3        357.32        391.52         4.49 o                         
  -1   0   3       2717.82       2695.04        50.33 o                         
   0   0   3         17.43         20.03         1.29 o                         
   1   0   3        540.50        552.05         6.78 o                         
   2   0   3       1019.49       1105.50        10.70 o                         
   3   0   3          1.54         -0.19         0.86 o                         
   4   0   3         53.59         61.52         2.38 o                         
   5   0   3        131.47        147.55         3.45 o                         
   6   0   3         82.18         83.79         4.41 o                         
   7   0   3        397.10        402.18         7.94 o                         
   8   0   3          4.73          8.08         1.98 o                         
 -10   1   3        101.68        120.61         7.48 o                         
  -9   1   3         68.74         68.31         3.97 o                         
  -8   1   3        170.54        168.34         5.00 o                         
  -7   1   3        107.74        110.05         3.70 o                         
  -6   1   3       1453.81       1423.00        13.28 o                         
  -5   1   3        931.84       1018.03         9.33 o                         
  -4   1   3       1863.31       1779.21        15.43 o                         
  -3   1   3         32.65         42.77         1.58 o                         
  -2   1   3        310.56        292.67         4.38 o                         
  -1   1   3         33.78         37.18         1.15 o                         
   0   1   3        268.10        260.97         3.62 o                         
   1   1   3        763.15        778.80        11.07 o                         
   2   1   3        424.32        471.52         5.50 o                         
   3   1   3        177.91        168.40         3.03 o                         
   4   1   3          0.36         -0.19         0.74 o                         
   5   1   3         22.60         17.09         2.21 o                         
   6   1   3        196.44        187.88         5.33 o                         
   7   1   3        260.03        256.48         6.58 o                         
   8   1   3         52.33         54.74         3.85 o                         
 -10   2   3          6.23          6.18         2.28 o                         
  -9   2   3        203.40        222.40         6.07 o                         
  -8   2   3        183.84        190.56         5.52 o                         
  -7   2   3        779.36        766.59        10.40 o                         
  -6   2   3        605.21        620.05         8.21 o                         
  -5   2   3        574.80        564.51         7.33 o                         
  -4   2   3        371.51        423.63         4.79 o                         
  -3   2   3        198.72        241.86         3.61 o                         
  -2   2   3        337.89        344.11         4.67 o                         
  -1   2   3        316.14        344.76         3.77 o                         
   0   2   3       2918.36       3019.12       111.01 o                         
   1   2   3        115.70        127.21         2.29 o                         
   2   2   3         47.11         44.82         1.79 o                         
   3   2   3          0.15          0.76         0.61 o                         
   4   2   3        909.60        884.95        10.02 o                         
   5   2   3        467.24        455.77         7.11 o                         
   6   2   3         26.14         25.31         2.47 o                         
   7   2   3         54.07         62.04         5.54 o                         
 -10   3   3        113.23        114.66         5.33 o                         
  -9   3   3         10.10         17.22         2.52 o                         
  -8   3   3        172.47        168.83         5.16 o                         
  -7   3   3        793.30        798.19        10.94 o                         
  -6   3   3          4.10          3.99         1.32 o                         
  -5   3   3         97.57        102.73         3.17 o                         
  -4   3   3        896.95        911.42         9.41 o                         
  -3   3   3        249.10        265.38         3.71 o                         
  -2   3   3        292.73        302.08         3.73 o                         
  -1   3   3        176.77        169.68         2.56 o                         
   0   3   3          6.61          3.11         1.28 o                         
   1   3   3         66.64         73.18         1.35 o                         
   2   3   3         65.62         67.61         1.78 o                         
   3   3   3        185.69        185.55         3.33 o                         
   4   3   3         17.47         18.26         1.80 o                         
   5   3   3         62.46         69.83         3.25 o                         
   6   3   3         67.24         74.02         3.66 o                         
   7   3   3         43.46         46.60         3.38 o                         
 -10   4   3         18.49         12.26         2.39 o                         
  -9   4   3         56.14         60.13         4.14 o                         
  -8   4   3          0.03          1.52         1.85 o                         
  -7   4   3         52.12         49.81         3.08 o                         
  -6   4   3        465.96        436.64         7.39 o                         
  -5   4   3          1.86          1.72         1.07 o                         
  -4   4   3         14.60         17.06         1.49 o                         
  -3   4   3       2667.71       2761.73        21.10 o                         
  -2   4   3        228.47        276.80         3.76 o                         
  -1   4   3       1968.58       2068.48        17.45 o                         
   0   4   3         99.88        101.88         3.35 o                         
   1   4   3       1090.05       1079.13        13.38 o                         
   2   4   3       1095.73       1045.39        11.70 o                         
   3   4   3        550.34        534.91         6.65 o                         
   4   4   3        243.32        245.69         4.75 o                         
   5   4   3         30.71         31.22         2.39 o                         
   6   4   3         91.64        101.15         4.35 o                         
   7   4   3         54.32         52.47         4.86 o                         
 -10   5   3         62.14         70.48         4.69 o                         
  -9   5   3         17.12         19.21         2.70 o                         
  -8   5   3          4.06          4.22         1.90 o                         
  -7   5   3          7.14          5.51         2.01 o                         
  -6   5   3         97.98         99.12         3.73 o                         
  -5   5   3        558.12        563.85         7.56 o                         
  -4   5   3          1.62          3.21         1.02 o                         
  -3   5   3       1279.43       1356.21        17.81 o                         
  -2   5   3        126.28        117.03         2.58 o                         
  -1   5   3        212.84        203.52         2.71 o                         
   0   5   3        268.12        250.56         5.49 o                         
   1   5   3        185.30        180.15         5.65 o                         
   2   5   3        190.87        179.66         5.53 o                         
   3   5   3         30.30         27.90         1.80 o                         
   4   5   3        111.98        106.51         4.16 o                         
   5   5   3         19.58         23.98         2.22 o                         
   6   5   3          6.54          5.98         2.36 o                         
 -10   6   3          0.38          1.74         3.86 o                         
  -9   6   3         72.05         80.76         4.49 o                         
  -8   6   3          3.69          1.44         1.66 o                         
  -7   6   3        416.68        425.23         7.98 o                         
  -6   6   3          8.95          7.41         1.56 o                         
  -5   6   3         53.40         55.73         2.39 o                         
  -4   6   3         69.36         79.10         3.24 o                         
  -3   6   3         26.08         30.70         2.26 o                         
  -2   6   3        957.07        947.96        10.78 o                         
  -1   6   3          0.28         -0.33         1.37 o                         
   0   6   3         27.59         26.66         2.46 o                         
   1   6   3          3.35          0.59         1.40 o                         
   2   6   3         57.54         61.66         3.54 o                         
   3   6   3         11.29         12.48         2.10 o                         
   4   6   3        145.80        142.52         5.01 o                         
   5   6   3          8.98          9.12         2.35 o                         
  -9   7   3        185.41        173.70         5.50 o                         
  -8   7   3         29.40         29.10         2.77 o                         
  -7   7   3         28.48         31.05         2.70 o                         
  -6   7   3        272.24        269.04         6.22 o                         
  -5   7   3         30.68         33.14         2.74 o                         
  -4   7   3        615.81        624.14         9.01 o                         
  -3   7   3        187.97        205.64         4.74 o                         
  -2   7   3         13.73          8.90         1.24 o                         
  -1   7   3         78.31         67.84         3.92 o                         
   0   7   3        250.61        234.74         6.06 o                         
   1   7   3        388.96        390.31         8.07 o                         
   2   7   3        560.53        549.42        10.06 o                         
   3   7   3        180.51        186.61         5.73 o                         
   4   7   3         37.31         38.91         3.88 o                         
   5   7   3         39.30         40.59         5.98 o                         
  -9   8   3          0.51          0.56         2.07 o                         
  -8   8   3          4.37          2.24         1.81 o                         
  -7   8   3          2.99          3.21         1.82 o                         
  -6   8   3        252.20        243.15         6.04 o                         
  -5   8   3         65.90         74.02         3.91 o                         
  -4   8   3        295.36        287.86         5.93 o                         
  -3   8   3        108.99        115.63         3.81 o                         
  -2   8   3        538.86        502.27         6.27 o                         
  -1   8   3        211.28        204.65         7.51 o                         
   0   8   3          0.56          0.94         1.56 o                         
   1   8   3        189.23        187.72         6.09 o                         
   2   8   3        216.07        212.82         6.58 o                         
   3   8   3         95.94         87.31         4.25 o                         
   4   8   3        171.22        172.58         8.15 o                         
  -9   9   3         15.54          8.20         5.02 o                         
  -8   9   3          3.96         -0.09         2.11 o                         
  -7   9   3          0.33         -0.08         1.79 o                         
  -6   9   3         32.16         41.26         3.20 o                         
  -5   9   3        239.51        247.95         6.29 o                         
  -4   9   3        209.61        207.01         5.51 o                         
  -3   9   3         85.87         88.63         3.40 o                         
  -2   9   3        114.81        135.96         3.66 o                         
  -1   9   3        305.43        321.09         7.95 o                         
   0   9   3        187.69        171.27         6.00 o                         
   1   9   3         11.13          8.17         2.22 o                         
   2   9   3         57.81         82.75         4.87 o                         
   3   9   3         19.80         16.55         2.40 o                         
  -8  10   3         15.67         18.95         2.82 o                         
  -7  10   3          2.56          4.17         1.85 o                         
  -6  10   3          0.07         -0.15         1.63 o                         
  -5  10   3          3.58          2.39         1.80 o                         
  -4  10   3        216.21        227.68         5.81 o                         
  -3  10   3         18.03         17.29         1.89 o                         
  -2  10   3         64.05         57.27         2.14 o                         
  -1  10   3         53.81         52.00         3.88 o                         
   0  10   3        199.91        203.14         6.70 o                         
   1  10   3         58.95         46.38         4.33 o                         
   2  10   3         34.06         28.28         3.27 o                         
  -7  11   3          0.03         10.65         2.84 o                         
  -6  11   3         83.56         90.39         4.40 o                         
  -5  11   3         37.11         39.38         3.76 o                         
  -4  11   3         64.20         69.04         3.47 o                         
  -3  11   3         66.42         73.66         2.90 o                         
  -2  11   3        110.04         96.20         9.99 o                         
  -1  11   3         13.71         10.40         2.20 o                         
   0  11   3         71.27         78.81         5.04 o                         
   1  11   3          0.02         -2.18         2.18 o                         
  -5  12   3         94.97        130.96         8.04 o                         
  -4  12   3        179.15        199.28         8.73 o                         
  -3  12   3         36.21         33.14         7.14 o                         
  -2  12   3        199.04        231.78        10.21 o                         
  -1  12   3        233.60        272.13         9.54 o                         
   0 -14   4          7.61         14.27         2.81 o                         
   1 -14   4         47.70         55.85         4.30 o                         
   2 -14   4         91.80        113.83         6.73 o                         
   3 -14   4          3.72          2.73         3.68 o                         
  -2 -13   4          5.34          4.56         3.65 o                         
  -1 -13   4        446.24        442.27        10.39 o                         
   0 -13   4        464.96        479.96        10.50 o                         
   1 -13   4         32.03         24.13         3.25 o                         
   2 -13   4         40.75         44.79         3.60 o                         
   3 -13   4          0.83         -1.33         2.22 o                         
   4 -13   4          0.93          1.83         2.81 o                         
   5 -13   4          1.30          2.63         4.06 o                         
  -4 -12   4         21.74         18.02         4.85 o                         
  -3 -12   4        187.32        170.91         6.65 o                         
  -2 -12   4        166.27        155.51         5.43 o                         
  -1 -12   4         55.82         55.02         3.56 o                         
   0 -12   4         55.30         61.46         4.08 o                         
   1 -12   4        343.89        311.47         8.38 o                         
   2 -12   4          3.38          7.72         2.15 o                         
   3 -12   4         18.55         19.09         2.61 o                         
   4 -12   4          2.81          2.03         2.07 o                         
   5 -12   4        291.87        282.38         8.07 o                         
   6 -12   4          0.91          3.75         2.40 o                         
  -5 -11   4         29.56         24.49         6.53 o                         
  -4 -11   4         56.52         52.06         3.56 o                         
  -3 -11   4         49.58         60.92         3.43 o                         
  -2 -11   4          3.19          7.35         1.93 o                         
  -1 -11   4        132.96        116.12         4.53 o                         
   0 -11   4        142.42        137.97         4.88 o                         
   1 -11   4        118.04        126.55         4.16 o                         
   2 -11   4         31.54         32.42         2.83 o                         
   3 -11   4         15.40         12.75         2.08 o                         
   4 -11   4          2.20          3.24         1.52 o                         
   5 -11   4         68.58         64.23         3.88 o                         
   6 -11   4          0.20          5.18         3.43 o                         
   7 -11   4         83.41        106.98         6.91 o                         
  -6 -10   4         28.76         16.17         6.69 o                         
  -5 -10   4        143.57        146.78         5.02 o                         
  -4 -10   4        101.19        109.37         4.18 o                         
  -3 -10   4         37.13         37.20         2.76 o                         
  -2 -10   4         37.69         42.48         3.34 o                         
  -1 -10   4        274.46        249.02         7.58 o                         
   0 -10   4         24.07         19.24         2.55 o                         
   1 -10   4        217.66        210.26         5.69 o                         
   2 -10   4        204.45        184.96         5.63 o                         
   3 -10   4          0.81          0.57         1.39 o                         
   4 -10   4         15.52         14.51         2.16 o                         
   5 -10   4         74.73         61.34         4.17 o                         
   6 -10   4          3.71          5.86         2.19 o                         
   7 -10   4         13.48         15.71         2.51 o                         
  -6  -9   4         83.08         80.53         4.51 o                         
  -5  -9   4         33.30         33.53         2.69 o                         
  -4  -9   4        128.15        123.29         4.31 o                         
  -3  -9   4        384.26        374.06         8.14 o                         
  -2  -9   4         17.91         13.41         1.87 o                         
  -1  -9   4        209.01        196.38         5.86 o                         
   0  -9   4       1141.79       1148.22        13.46 o                         
   1  -9   4        119.01        125.57         4.26 o                         
   2  -9   4          0.08         -0.29         1.37 o                         
   3  -9   4        257.14        235.75         5.49 o                         
   4  -9   4        306.93        321.58         7.80 o                         
   5  -9   4        160.87        129.16         5.78 o                         
   6  -9   4        668.15        596.38        10.96 o                         
   7  -9   4         72.50         82.28         5.49 o                         
   8  -9   4          9.57          9.66         2.44 o                         
  -7  -8   4        156.18        176.00        10.40 o                         
  -6  -8   4         14.89         13.07         1.61 o                         
  -5  -8   4          1.95          0.31         1.25 o                         
  -4  -8   4         15.63         13.33         1.93 o                         
  -3  -8   4         53.16         43.70         3.33 o                         
  -2  -8   4        183.09        188.47         4.94 o                         
  -1  -8   4         17.38         15.38         2.06 o                         
   0  -8   4        117.76        122.93         3.82 o                         
   1  -8   4         17.22         16.32         1.87 o                         
   2  -8   4        524.73        506.84         7.70 o                         
   3  -8   4         12.21          5.81         1.67 o                         
   4  -8   4        630.55        579.88        10.39 o                         
   5  -8   4          0.72         -1.24         1.42 o                         
   6  -8   4          0.22         -0.05         1.57 o                         
   7  -8   4         72.89         67.72         4.37 o                         
   8  -8   4         39.90         34.70         3.36 o                         
  -8  -7   4         94.69         78.48         5.30 o                         
  -7  -7   4          3.10          2.04         1.80 o                         
  -6  -7   4         38.74         36.55         2.48 o                         
  -5  -7   4         57.58         56.33         2.88 o                         
  -4  -7   4        184.21        176.15         5.07 o                         
  -3  -7   4        225.18        219.85         5.24 o                         
  -2  -7   4         88.82         84.99         3.40 o                         
  -1  -7   4        263.50        268.74         4.11 o                         
   0  -7   4         50.30         43.40         3.18 o                         
   1  -7   4        175.37        179.06         4.55 o                         
   2  -7   4        717.01        703.30         9.01 o                         
   3  -7   4         23.31         21.82         2.27 o                         
   4  -7   4        385.47        385.82         7.78 o                         
   5  -7   4          8.56         10.72         2.04 o                         
   6  -7   4        202.56        168.68         5.95 o                         
   7  -7   4         16.70         25.25         3.03 o                         
   8  -7   4        337.08        354.81         7.22 o                         
  -8  -6   4         27.86         34.44         3.65 o                         
  -7  -6   4        135.62        138.63         3.78 o                         
  -6  -6   4        843.26        850.91        11.44 o                         
  -5  -6   4        445.44        456.21         7.15 o                         
  -4  -6   4         41.49         39.86         2.37 o                         
  -3  -6   4        613.16        664.40        10.36 o                         
  -2  -6   4        125.16        119.47         3.27 o                         
  -1  -6   4        260.65        262.89         4.72 o                         
   0  -6   4         23.00         13.50         1.99 o                         
   1  -6   4          3.90          5.71         1.55 o                         
   2  -6   4         11.12          4.14         1.43 o                         
   3  -6   4        104.08        116.67         4.19 o                         
   4  -6   4          0.06         -0.84         1.24 o                         
   5  -6   4        102.61         94.76         4.54 o                         
   6  -6   4        302.32        286.02         7.47 o                         
   7  -6   4          0.20          2.07         1.29 o                         
   8  -6   4          4.82          9.05         2.73 o                         
  -9  -5   4          3.78          3.77         2.01 o                         
  -8  -5   4        166.59        166.75         5.51 o                         
  -7  -5   4         76.90         87.71         3.60 o                         
  -6  -5   4         18.52         20.57         2.08 o                         
  -5  -5   4        175.89        180.48         4.21 o                         
  -4  -5   4         41.12         41.20         2.19 o                         
  -3  -5   4          3.77          2.27         1.07 o                         
  -2  -5   4        105.20        110.78         3.17 o                         
  -1  -5   4        392.69        402.81         5.87 o                         
   0  -5   4         49.08         64.30         2.88 o                         
   1  -5   4         56.16         78.17         3.03 o                         
   2  -5   4         75.55         66.59         3.02 o                         
   3  -5   4         35.86         36.39         2.62 o                         
   4  -5   4         31.71         27.80         2.49 o                         
   5  -5   4          6.81          7.16         2.00 o                         
   6  -5   4        398.68        392.01         7.12 o                         
   7  -5   4        253.89        238.44         5.36 o                         
   8  -5   4          1.14          2.17         1.42 o                         
  -9  -4   4         39.36         31.55         3.09 o                         
  -8  -4   4         25.81         23.88         1.50 o                         
  -7  -4   4        136.82        130.16         4.56 o                         
  -6  -4   4         26.57         29.49         2.40 o                         
  -5  -4   4         30.98         34.81         2.20 o                         
  -4  -4   4        122.37        142.49         3.43 o                         
  -3  -4   4          0.38          2.40         1.12 o                         
  -2  -4   4        673.87        689.64         8.34 o                         
  -1  -4   4        170.41        176.82         3.81 o                         
   0  -4   4         29.92         26.02         2.03 o                         
   1  -4   4        446.96        454.02         6.46 o                         
   2  -4   4        500.50        460.74         7.55 o                         
   3  -4   4       1013.63       1055.57        13.17 o                         
   4  -4   4        912.73        890.42        11.56 o                         
   5  -4   4        644.95        619.85        10.68 o                         
   6  -4   4          0.02          1.37         1.07 o                         
   7  -4   4        168.09        156.77         4.30 o                         
   8  -4   4        202.49        207.70         8.08 o                         
  -9  -3   4        688.03        674.98        13.28 o                         
  -8  -3   4         28.67         29.33         2.38 o                         
  -7  -3   4         17.73         18.78         2.01 o                         
  -6  -3   4         91.95         92.00         3.39 o                         
  -5  -3   4        235.29        232.59         4.65 o                         
  -4  -3   4         14.37         15.65         1.59 o                         
  -3  -3   4        102.20         95.97         2.95 o                         
  -2  -3   4        546.16        529.01         6.68 o                         
  -1  -3   4        419.65        404.52         6.79 o                         
   0  -3   4         12.90         21.52         1.70 o                         
   1  -3   4       2740.28       2776.04        22.88 o                         
   2  -3   4         24.67         17.70         2.00 o                         
   3  -3   4        142.46        112.90         3.54 o                         
   4  -3   4        367.47        366.77         5.98 o                         
   5  -3   4        260.67        259.14         4.77 o                         
   6  -3   4          4.30          2.07         1.41 o                         
   7  -3   4         28.99         30.22         2.73 o                         
   8  -3   4         87.23         93.54         5.23 o                         
 -10  -2   4          1.21         -2.17         2.30 o                         
  -9  -2   4         36.21         34.08         2.85 o                         
  -8  -2   4        155.60        155.77         5.12 o                         
  -7  -2   4        115.64        118.43         3.77 o                         
  -6  -2   4          3.73          3.96         1.41 o                         
  -5  -2   4       1043.75       1034.21        13.20 o                         
  -4  -2   4        169.76        188.65         3.92 o                         
  -3  -2   4          5.96          3.93         1.36 o                         
  -2  -2   4       1324.07       1414.08        12.83 o                         
  -1  -2   4       3126.64       2961.84        37.70 o                         
   0  -2   4        932.88        876.13         9.13 o                         
   1  -2   4        172.75        188.93         3.57 o                         
   2  -2   4        753.85        732.34         9.14 o                         
   3  -2   4         11.05         20.67         1.66 o                         
   4  -2   4         48.47         55.00         2.55 o                         
   5  -2   4        228.38        225.07         5.17 o                         
   6  -2   4          3.33          4.43         1.54 o                         
   7  -2   4        110.44        101.73         4.51 o                         
   8  -2   4         29.50         24.78         2.83 o                         
 -10  -1   4         10.94          7.65         2.10 o                         
  -9  -1   4          1.26         -0.88         1.53 o                         
  -8  -1   4        133.56        138.64         3.43 o                         
  -7  -1   4        147.48        142.68         4.04 o                         
  -6  -1   4        334.43        325.10         5.89 o                         
  -5  -1   4       2208.79       2287.27        19.90 o                         
  -4  -1   4         59.36         57.97         2.41 o                         
  -3  -1   4         38.12         47.04         2.16 o                         
  -2  -1   4       5520.07       5585.37       182.43 o                         
  -1  -1   4        329.79        310.10         4.03 o                         
   0  -1   4         51.50         67.96         1.69 o                         
   1  -1   4        936.86        824.66        10.02 o                         
   2  -1   4        265.40        270.09         4.27 o                         
   3  -1   4        392.81        387.19         5.51 o                         
   4  -1   4        101.95         90.72         2.87 o                         
   5  -1   4        322.88        323.09         5.87 o                         
   6  -1   4          1.65          0.98         1.14 o                         
   7  -1   4          0.02          2.03         1.84 o                         
   8  -1   4         23.40         23.61         3.38 o                         
 -10   0   4          1.03         -0.81         2.23 o                         
  -9   0   4         58.42         63.58         3.85 o                         
  -8   0   4        399.59        398.82         7.65 o                         
  -7   0   4        951.22        946.35        11.76 o                         
  -6   0   4         15.45         15.20         1.65 o                         
  -5   0   4        286.77        302.82         4.92 o                         
  -4   0   4       3614.35       3736.66        33.03 o                         
  -3   0   4       1181.23       1191.84        11.51 o                         
  -2   0   4         76.81         84.28         1.96 o                         
  -1   0   4        863.20        864.76         9.03 o                         
   0   0   4        229.92        218.56         3.24 o                         
   1   0   4         24.54         36.14         2.08 o                         
   2   0   4         24.28         13.77         1.16 o                         
   3   0   4        343.26        318.22         4.88 o                         
   4   0   4          9.67         10.10         1.42 o                         
   5   0   4        185.78        172.95         4.07 o                         
   6   0   4          0.64         -0.39         1.38 o                         
   7   0   4         97.12         95.45         4.48 o                         
   8   0   4         35.94         40.32         6.34 o                         
 -10   1   4         14.74         11.49         2.39 o                         
  -9   1   4          1.64          0.54         1.69 o                         
  -8   1   4        572.92        547.67         8.94 o                         
  -7   1   4          2.51          4.05         1.21 o                         
  -6   1   4         39.15         38.38         2.17 o                         
  -5   1   4        276.04        309.89         4.41 o                         
  -4   1   4        547.99        628.54         6.80 o                         
  -3   1   4        114.14        150.30         2.86 o                         
  -2   1   4        217.52        192.51         3.80 o                         
  -1   1   4        300.39        291.54         3.62 o                         
   0   1   4       1276.67       1264.45        12.40 o                         
   1   1   4       1645.65       1573.85        14.09 o                         
   2   1   4        213.25        224.47         3.71 o                         
   3   1   4        192.43        173.86         3.43 o                         
   4   1   4         36.27         29.37         1.97 o                         
   5   1   4          2.95          2.05         1.57 o                         
   6   1   4         13.79         11.67         1.92 o                         
   7   1   4          0.01          4.00         2.68 o                         
 -10   2   4        185.69        175.60         6.47 o                         
  -9   2   4         97.00         98.88         4.63 o                         
  -8   2   4         58.57         66.78         3.56 o                         
  -7   2   4          0.14         -1.03         1.41 o                         
  -6   2   4          7.17          5.75         1.26 o                         
  -5   2   4        172.95        191.70         3.19 o                         
  -4   2   4        932.96        949.82         9.54 o                         
  -3   2   4        268.74        237.17         3.89 o                         
  -2   2   4          0.86          3.18         1.11 o                         
  -1   2   4       1023.63       1003.17         9.52 o                         
   0   2   4        238.92        228.49         3.10 o                         
   1   2   4          0.64          0.87         0.83 o                         
   2   2   4        709.68        755.87         8.57 o                         
   3   2   4          2.27          2.25         0.93 o                         
   4   2   4        125.39        113.41         3.37 o                         
   5   2   4         57.75         67.23         3.52 o                         
   6   2   4         48.21         45.91         3.19 o                         
   7   2   4         21.24         33.30         3.32 o                         
 -10   3   4         51.85         49.26         3.89 o                         
  -9   3   4         12.54         10.31         2.16 o                         
  -8   3   4         17.90         19.13         2.40 o                         
  -7   3   4         71.17         73.98         3.53 o                         
  -6   3   4        200.89        214.44         4.37 o                         
  -5   3   4        192.67        179.82         3.63 o                         
  -4   3   4        148.10        149.53         3.16 o                         
  -3   3   4       1794.02       1896.21        16.96 o                         
  -2   3   4        521.29        496.31         5.42 o                         
  -1   3   4        107.63        102.68         2.69 o                         
   0   3   4        664.25        698.76         9.80 o                         
   1   3   4        288.04        314.99         3.68 o                         
   2   3   4         22.50         24.98         1.36 o                         
   3   3   4        360.81        357.61         5.05 o                         
   4   3   4         26.24         24.62         2.10 o                         
   5   3   4         47.09         46.92         2.70 o                         
   6   3   4          0.07         -1.37         1.92 o                         
 -10   4   4          1.59         -1.89         3.49 o                         
  -9   4   4         11.76         10.42         2.19 o                         
  -8   4   4         18.87         15.93         2.24 o                         
  -7   4   4         30.02         33.43         2.57 o                         
  -6   4   4         16.05         13.03         1.82 o                         
  -5   4   4         80.04         75.36         3.02 o                         
  -4   4   4          1.36          1.05         0.75 o                         
  -3   4   4        232.41        220.60         3.39 o                         
  -2   4   4        614.48        654.29         6.78 o                         
  -1   4   4         85.51         76.80         1.39 o                         
   0   4   4        450.26        471.95         7.78 o                         
   1   4   4       1119.27       1089.17        15.34 o                         
   2   4   4        195.89        178.80         4.34 o                         
   3   4   4        286.41        274.79         4.51 o                         
   4   4   4         60.17         64.56         2.86 o                         
   5   4   4         11.23          9.03         1.56 o                         
   6   4   4        406.26        423.25        10.00 o                         
 -10   5   4          0.54         -1.20         2.69 o                         
  -9   5   4          0.00         -1.69         1.69 o                         
  -8   5   4         50.27         51.18         3.14 o                         
  -7   5   4         33.05         34.36         2.79 o                         
  -6   5   4         11.70         11.07         1.84 o                         
  -5   5   4        172.35        172.80         4.14 o                         
  -4   5   4         10.18          8.60         1.25 o                         
  -3   5   4         85.39         75.71         2.13 o                         
  -2   5   4          2.82          2.84         0.91 o                         
  -1   5   4         49.22         48.32         2.82 o                         
   0   5   4        235.12        226.86         6.49 o                         
   1   5   4         99.85         88.46         3.88 o                         
   2   5   4        112.07        104.18         4.17 o                         
   3   5   4         41.18         42.29         2.70 o                         
   4   5   4        263.84        253.73         5.58 o                         
   5   5   4          8.61          1.36         2.59 o                         
 -10   6   4         42.99         51.26         4.29 o                         
  -9   6   4          0.08          1.13         2.43 o                         
  -8   6   4          3.65          1.39         2.34 o                         
  -7   6   4         95.23        100.45         4.53 o                         
  -6   6   4         16.38         17.70         2.08 o                         
  -5   6   4         52.46         51.82         2.84 o                         
  -4   6   4        654.61        659.06         9.45 o                         
  -3   6   4        453.80        463.42         6.21 o                         
  -2   6   4        399.58        394.38         5.15 o                         
  -1   6   4        289.58        280.76         6.28 o                         
   0   6   4         13.57          9.77         1.91 o                         
   1   6   4         45.16         37.62         3.18 o                         
   2   6   4         26.83         27.02         3.16 o                         
   3   6   4         11.40         12.47         2.01 o                         
   4   6   4         48.68         38.47         4.57 o                         
   5   6   4         23.82         24.34         3.83 o                         
  -9   7   4        121.64        116.80         4.89 o                         
  -8   7   4          2.13          1.53         1.41 o                         
  -7   7   4          4.77          2.86         2.09 o                         
  -6   7   4        648.83        640.51         9.96 o                         
  -5   7   4        382.04        390.62         7.87 o                         
  -4   7   4        116.55        117.09         3.78 o                         
  -3   7   4        208.94        213.52         5.33 o                         
  -2   7   4         24.36         23.13         1.42 o                         
  -1   7   4        168.90        169.85         5.22 o                         
   0   7   4          0.11         -1.40         1.40 o                         
   1   7   4         31.03         37.33         3.21 o                         
   2   7   4         89.49         87.91         4.42 o                         
   3   7   4         46.05         45.55         3.30 o                         
   4   7   4         16.04         20.26         4.20 o                         
  -9   8   4         11.07          8.88         2.81 o                         
  -8   8   4         25.19         30.70         3.31 o                         
  -7   8   4        214.22        204.71         6.08 o                         
  -6   8   4        331.59        342.76         7.58 o                         
  -5   8   4         51.47         56.87         3.47 o                         
  -4   8   4          3.75          3.93         1.59 o                         
  -3   8   4        405.17        399.11         7.37 o                         
  -2   8   4        483.22        468.22        10.71 o                         
  -1   8   4          0.18          1.72         1.65 o                         
   0   8   4          6.31          2.94         1.85 o                         
   1   8   4          0.81         -1.17         1.51 o                         
   2   8   4        176.93        185.78         6.07 o                         
   3   8   4          3.72          4.29         2.69 o                         
  -8   9   4         93.27        102.30         6.70 o                         
  -7   9   4         62.43         58.40         3.85 o                         
  -6   9   4          8.40          7.08         1.88 o                         
  -5   9   4        227.94        219.64         5.45 o                         
  -4   9   4         90.27         87.90         3.52 o                         
  -3   9   4        210.70        214.81         4.48 o                         
  -2   9   4        143.76        132.00         6.13 o                         
  -1   9   4          9.20          5.69         2.00 o                         
   0   9   4         30.05         38.39         3.57 o                         
   1   9   4          2.05         -1.27         1.70 o                         
   2   9   4        364.34        401.35         9.66 o                         
  -8  10   4         98.03        118.69         6.27 o                         
  -7  10   4          7.27         10.30         2.90 o                         
  -6  10   4          3.62          5.78         2.26 o                         
  -5  10   4         51.53         54.77         4.74 o                         
  -4  10   4         49.66         49.85         4.79 o                         
  -3  10   4         27.85         28.67         1.71 o                         
  -2  10   4         13.39          8.50         2.00 o                         
  -1  10   4         55.86         52.33         4.06 o                         
   0  10   4         56.68         65.13         4.75 o                         
   1  10   4         26.45         15.37         2.80 o                         
  -6  11   4        172.96        182.08         6.47 o                         
  -5  11   4        158.57        184.37         5.70 o                         
  -4  11   4         51.14         49.84         4.04 o                         
  -3  11   4         54.59         56.73         6.34 o                         
  -2  11   4          2.30         -2.05         2.08 o                         
  -1  11   4         64.08         63.71         4.42 o                         
   0 -14   5         64.79         64.28         6.42 o                         
   1 -14   5         63.17         57.31         4.03 o                         
   2 -14   5        101.89        113.74         6.28 o                         
   3 -14   5         79.08         94.01         7.51 o                         
  -2 -13   5          8.09          6.83         2.65 o                         
  -1 -13   5         44.12         53.60         3.82 o                         
   0 -13   5         17.05         19.71         2.66 o                         
   1 -13   5        146.82        151.76         6.38 o                         
   2 -13   5         25.33         26.22         2.83 o                         
   3 -13   5          0.18          4.38         1.59 o                         
   4 -13   5          3.65          4.42         2.39 o                         
   5 -13   5          1.42          5.69         6.55 o                         
  -4 -12   5          1.55          0.06         4.09 o                         
  -3 -12   5         28.96         31.54         3.55 o                         
  -2 -12   5         28.71         23.70         2.75 o                         
  -1 -12   5          7.78         10.17         2.08 o                         
   0 -12   5         25.97         28.38         3.00 o                         
   1 -12   5         11.57         10.49         2.43 o                         
   2 -12   5          3.52          3.87         1.60 o                         
   3 -12   5        238.42        255.87         6.54 o                         
   4 -12   5        243.85        234.14         7.16 o                         
   5 -12   5        205.26        195.41         6.15 o                         
   6 -12   5         92.91        102.85         6.22 o                         
  -5 -11   5          3.71          0.12         3.39 o                         
  -4 -11   5         28.56         17.99         2.91 o                         
  -3 -11   5          7.70          7.81         2.10 o                         
  -2 -11   5         23.46         19.54         2.57 o                         
  -1 -11   5         57.59         53.09         3.79 o                         
   0 -11   5          8.44          9.62         2.19 o                         
   1 -11   5         40.04         33.08         2.85 o                         
   2 -11   5         12.20         13.51         2.18 o                         
   3 -11   5        113.01        110.47         4.85 o                         
   4 -11   5          4.69          6.21         1.86 o                         
   5 -11   5         84.60         79.10         4.49 o                         
   6 -11   5         24.65         28.29         3.22 o                         
  -6 -10   5          7.07          3.98         2.08 o                         
  -5 -10   5          0.01          7.93         4.64 o                         
  -4 -10   5         17.13         22.28         2.68 o                         
  -3 -10   5        214.64        217.28         6.15 o                         
  -2 -10   5          4.94          8.37         2.20 o                         
  -1 -10   5          4.54          5.52         2.05 o                         
   0 -10   5        120.37        110.68         3.92 o                         
   1 -10   5        402.37        383.58         7.70 o                         
   2 -10   5        649.13        614.96         9.29 o                         
   3 -10   5         70.95         71.11         3.97 o                         
   4 -10   5          2.09          3.00         1.90 o                         
   5 -10   5          0.02          2.04         1.88 o                         
   6 -10   5          0.09          4.86         2.31 o                         
   7 -10   5         72.76         80.29         5.89 o                         
  -7  -9   5         19.02         15.59         5.88 o                         
  -6  -9   5         87.50         85.62         4.68 o                         
  -5  -9   5         57.93         61.23         3.66 o                         
  -4  -9   5        128.78        131.99         4.59 o                         
  -3  -9   5        209.36        214.32         7.25 o                         
  -2  -9   5          6.46          2.87         1.72 o                         
  -1  -9   5        503.28        460.28         8.85 o                         
   0  -9   5       1089.86       1047.48        13.12 o                         
   1  -9   5         59.90         57.26         3.44 o                         
   2  -9   5        154.00        139.97         4.72 o                         
   3  -9   5         64.77         62.48         3.52 o                         
   4  -9   5         70.76         56.38         3.76 o                         
   5  -9   5        447.12        433.30         9.65 o                         
   6  -9   5        140.56        136.14         6.33 o                         
   7  -9   5          5.53          7.88         2.26 o                         
  -7  -8   5        137.45        128.17         5.34 o                         
  -6  -8   5         13.00         20.35         2.30 o                         
  -5  -8   5          4.44          3.65         1.79 o                         
  -4  -8   5          0.25         -0.71         1.34 o                         
  -3  -8   5        315.27        317.96         7.66 o                         
  -2  -8   5        427.35        430.07         7.78 o                         
  -1  -8   5        122.14        117.80         3.52 o                         
   0  -8   5        562.96        537.18        10.03 o                         
   1  -8   5          7.54          9.14         1.96 o                         
   2  -8   5         39.32         31.70         2.52 o                         
   3  -8   5        292.45        273.07         6.30 o                         
   4  -8   5         94.34         85.35         4.80 o                         
   5  -8   5        293.43        265.60         7.35 o                         
   6  -8   5         41.25         37.00         3.49 o                         
   7  -8   5          9.92         15.21         2.89 o                         
  -8  -7   5        149.41        154.74         6.90 o                         
  -7  -7   5          2.65          3.38         1.43 o                         
  -6  -7   5          0.23         -0.15         1.25 o                         
  -5  -7   5        100.73        106.41         3.53 o                         
  -4  -7   5         43.64         41.93         3.00 o                         
  -3  -7   5        136.51        158.78         4.90 o                         
  -2  -7   5          0.77         -0.49         1.04 o                         
  -1  -7   5        108.78        111.60         3.43 o                         
   0  -7   5          2.56          1.30         1.66 o                         
   1  -7   5         97.82         89.63         3.88 o                         
   2  -7   5        257.97        259.07         5.66 o                         
   3  -7   5        402.91        385.79         7.19 o                         
   4  -7   5         15.26         17.05         2.61 o                         
   5  -7   5          0.78          1.94         1.82 o                         
   6  -7   5          2.10          1.12         1.69 o                         
   7  -7   5          2.41          4.38         2.10 o                         
   8  -7   5        101.28        112.14         5.73 o                         
  -8  -6   5         22.17         17.69         1.80 o                         
  -7  -6   5         10.24          8.98         1.81 o                         
  -6  -6   5         97.91        106.19         4.36 o                         
  -5  -6   5          4.36          4.39         1.56 o                         
  -4  -6   5          9.25         10.70         1.61 o                         
  -3  -6   5       1494.71       1494.01        20.61 o                         
  -2  -6   5         49.69         42.10         2.48 o                         
  -1  -6   5         33.23         31.85         2.15 o                         
   0  -6   5        617.10        571.38         9.52 o                         
   1  -6   5         14.09          7.85         1.61 o                         
   2  -6   5          0.05         -0.39         1.14 o                         
   3  -6   5        174.21        174.99         5.21 o                         
   4  -6   5         51.42         50.17         3.77 o                         
   5  -6   5         32.72         37.49         2.99 o                         
   6  -6   5          2.85          2.51         1.56 o                         
   7  -6   5          0.01          2.88         1.51 o                         
   8  -6   5          6.55          3.86         3.41 o                         
  -9  -5   5         31.93         30.35         3.11 o                         
  -8  -5   5          8.35          6.36         1.68 o                         
  -7  -5   5         35.86         40.41         2.84 o                         
  -6  -5   5         52.47         54.07         3.19 o                         
  -5  -5   5          1.02         -0.21         1.11 o                         
  -4  -5   5         45.30         40.87         2.32 o                         
  -3  -5   5        391.96        409.11         6.59 o                         
  -2  -5   5        619.36        570.53         8.69 o                         
  -1  -5   5       1111.88       1084.61        11.68 o                         
   0  -5   5        749.58        721.79         8.98 o                         
   1  -5   5       1181.39       1223.08        13.03 o                         
   2  -5   5        155.43        149.11         4.03 o                         
   3  -5   5         85.84         98.85         3.91 o                         
   4  -5   5        398.61        386.51         7.52 o                         
   5  -5   5        361.85        336.99         7.54 o                         
   6  -5   5          5.39          5.93         1.44 o                         
   7  -5   5          1.04          0.68         2.04 o                         
   8  -5   5          6.24          3.85         2.35 o                         
  -9  -4   5          4.57          2.12         2.05 o                         
  -8  -4   5          1.84          0.12         1.61 o                         
  -7  -4   5          4.61          5.68         1.80 o                         
  -6  -4   5        418.39        440.49         7.04 o                         
  -5  -4   5        535.96        551.69         7.11 o                         
  -4  -4   5          2.62          4.52         1.27 o                         
  -3  -4   5        877.60        858.97         9.68 o                         
  -2  -4   5         39.40         29.73         2.15 o                         
  -1  -4   5        125.65        117.53         3.55 o                         
   0  -4   5        766.35        748.77         9.43 o                         
   1  -4   5        101.14        139.62         3.68 o                         
   2  -4   5         89.67        105.23         3.08 o                         
   3  -4   5        463.05        425.19         7.36 o                         
   4  -4   5          5.17          5.29         1.78 o                         
   5  -4   5        336.13        349.21         6.56 o                         
   6  -4   5          0.01          1.76         1.31 o                         
   7  -4   5         28.47         33.58         2.67 o                         
   8  -4   5        131.43        146.50         6.53 o                         
  -9  -3   5          3.31          0.55         1.32 o                         
  -8  -3   5        127.68        137.87         3.99 o                         
  -7  -3   5         52.43         52.64         3.22 o                         
  -6  -3   5          6.52          9.91         1.77 o                         
  -5  -3   5        575.28        549.33         7.68 o                         
  -4  -3   5        603.34        599.15         7.65 o                         
  -3  -3   5          0.22          0.65         1.15 o                         
  -2  -3   5          2.04         -0.30         1.50 o                         
  -1  -3   5          2.71          0.50         1.23 o                         
   0  -3   5        812.91        877.42         9.48 o                         
   1  -3   5         35.27         47.22         2.53 o                         
   2  -3   5        569.60        617.20         8.01 o                         
   3  -3   5        849.94        831.35        11.57 o                         
   4  -3   5         58.58         57.52         3.06 o                         
   5  -3   5         40.66         40.74         2.57 o                         
   6  -3   5        157.84        163.89         4.37 o                         
   7  -3   5          0.23          1.32         1.50 o                         
   8  -3   5          5.88          3.20         3.03 o                         
 -10  -2   5          4.11          3.29         1.91 o                         
  -9  -2   5          0.49         -0.33         1.93 o                         
  -8  -2   5          0.90         -0.20         1.35 o                         
  -7  -2   5          0.58         -1.03         1.29 o                         
  -6  -2   5        185.57        174.42         4.34 o                         
  -5  -2   5         58.68         74.94         2.81 o                         
  -4  -2   5        277.95        318.66         5.10 o                         
  -3  -2   5       1265.27       1220.83        12.58 o                         
  -2  -2   5        777.86        756.10         8.48 o                         
  -1  -2   5        883.89        944.82        10.19 o                         
   0  -2   5       4901.94       5028.11       123.35 o                         
   1  -2   5          3.03          6.24         0.90 o                         
   2  -2   5        165.51        184.23         3.06 o                         
   3  -2   5        121.17        113.30         3.15 o                         
   4  -2   5        184.93        181.88         4.14 o                         
   5  -2   5         28.99         27.93         2.16 o                         
   6  -2   5         66.95         66.72         3.43 o                         
   7  -2   5        135.05        134.36         5.48 o                         
 -10  -1   5         72.22         74.40         4.56 o                         
  -9  -1   5         13.70         13.61         2.46 o                         
  -8  -1   5         28.83         30.80         2.57 o                         
  -7  -1   5        107.97        116.50         4.12 o                         
  -6  -1   5        190.28        197.54         4.76 o                         
  -5  -1   5         48.92         50.59         2.45 o                         
  -4  -1   5       1252.03       1267.94        12.41 o                         
  -3  -1   5        676.95        673.65         7.24 o                         
  -2  -1   5        613.07        600.07         6.98 o                         
  -1  -1   5          0.47          1.35         1.15 o                         
   0  -1   5       1062.15       1194.28        12.45 o                         
   1  -1   5        343.12        336.51         5.80 o                         
   2  -1   5        860.86        934.78        11.43 o                         
   3  -1   5         28.09         30.35         1.86 o                         
   4  -1   5        348.26        349.60         5.83 o                         
   5  -1   5         62.52         71.20         3.19 o                         
   6  -1   5        147.36        130.28         4.03 o                         
   7  -1   5        164.91        165.98         6.40 o                         
 -10   0   5         17.09         14.46         2.77 o                         
  -9   0   5         13.20         14.28         2.44 o                         
  -8   0   5          0.08         -1.34         1.34 o                         
  -7   0   5        157.71        139.75         3.66 o                         
  -6   0   5        910.47        899.64        10.92 o                         
  -5   0   5         28.70         42.18         2.39 o                         
  -4   0   5        833.82        898.28        10.65 o                         
  -3   0   5        134.62        114.35         2.67 o                         
  -2   0   5         71.51         74.14         2.11 o                         
  -1   0   5         12.65          7.67         1.16 o                         
   0   0   5       2309.04       2628.55        27.98 o                         
   1   0   5        786.40        860.72         9.81 o                         
   2   0   5         30.86         41.95         2.27 o                         
   3   0   5        150.28        157.60         3.58 o                         
   4   0   5          8.93         12.18         1.53 o                         
   5   0   5        412.73        405.58         6.53 o                         
   6   0   5          4.47          3.10         1.59 o                         
   7   0   5         58.27         56.44         4.86 o                         
 -10   1   5        155.96        155.13         6.56 o                         
  -9   1   5          0.06          2.58         1.77 o                         
  -8   1   5        711.81        707.16        10.07 o                         
  -7   1   5         96.40         94.64         2.95 o                         
  -6   1   5        548.58        540.46         6.91 o                         
  -5   1   5        357.12        316.72         5.23 o                         
  -4   1   5          1.49         -0.22         0.87 o                         
  -3   1   5         38.74         51.78         2.22 o                         
  -2   1   5        105.06         95.43         3.10 o                         
  -1   1   5         43.82         45.38         1.69 o                         
   0   1   5        285.90        336.19         4.45 o                         
   1   1   5          5.48          8.81         0.92 o                         
   2   1   5          6.36          5.04         1.30 o                         
   3   1   5          9.49          5.86         1.40 o                         
   4   1   5        124.44        108.97         3.18 o                         
   5   1   5       1011.46        984.18        12.75 o                         
   6   1   5          7.90          8.83         1.87 o                         
   7   1   5         31.81         35.72         3.45 o                         
 -10   2   5        267.87        282.69         7.30 o                         
  -9   2   5         20.58         25.85         2.70 o                         
  -8   2   5        312.22        312.04         6.62 o                         
  -7   2   5        271.80        263.66         5.06 o                         
  -6   2   5        397.55        379.57         6.02 o                         
  -5   2   5          4.19          3.10         1.10 o                         
  -4   2   5          0.06          0.58         0.81 o                         
  -3   2   5        216.14        263.46         5.01 o                         
  -2   2   5        177.65        211.44         3.92 o                         
  -1   2   5        118.68        134.25         2.85 o                         
   0   2   5        592.13        663.38         7.06 o                         
   1   2   5        461.70        485.17         5.93 o                         
   2   2   5        115.94        115.22         2.78 o                         
   3   2   5        179.28        171.77         4.54 o                         
   4   2   5        199.03        192.20         3.70 o                         
   5   2   5         35.70         35.55         2.58 o                         
   6   2   5          4.36          6.49         2.36 o                         
 -10   3   5         19.38         21.62         2.90 o                         
  -9   3   5          0.16         -1.45         1.45 o                         
  -8   3   5         26.20         30.30         2.48 o                         
  -7   3   5         11.19          7.66         1.70 o                         
  -6   3   5         32.04         34.58         2.05 o                         
  -5   3   5          6.15          5.54         1.21 o                         
  -4   3   5        457.78        484.60         6.14 o                         
  -3   3   5         83.53         86.63         2.74 o                         
  -2   3   5       1271.64       1323.84        12.02 o                         
  -1   3   5          6.94         10.05         1.01 o                         
   0   3   5        428.52        451.33         5.77 o                         
   1   3   5         45.33         46.78         1.33 o                         
   2   3   5         33.77         28.44         1.48 o                         
   3   3   5        556.41        560.97         7.36 o                         
   4   3   5        171.39        179.00         4.56 o                         
   5   3   5          0.22          1.23         1.67 o                         
   6   3   5          1.54          7.06         3.14 o                         
 -10   4   5          0.01         -1.62         1.62 o                         
  -9   4   5         20.96         23.41         3.20 o                         
  -8   4   5          0.11         -0.45         1.42 o                         
  -7   4   5          0.79          0.30         1.23 o                         
  -6   4   5         65.06         69.67         3.25 o                         
  -5   4   5         70.04         71.29         2.29 o                         
  -4   4   5        219.21        228.14         3.97 o                         
  -3   4   5         25.49         34.42         1.62 o                         
  -2   4   5         34.26         37.55         1.50 o                         
  -1   4   5         41.22         39.15         1.70 o                         
   0   4   5         77.92         73.97         3.72 o                         
   1   4   5       2297.43       2296.33        24.94 o                         
   2   4   5        613.39        580.89        10.95 o                         
   3   4   5        108.72         99.50         2.68 o                         
   4   4   5        563.28        559.67        10.46 o                         
   5   4   5        483.86        489.62         8.90 o                         
 -10   5   5         23.69         31.15         3.01 o                         
  -9   5   5          5.20          2.13         1.90 o                         
  -8   5   5         75.71         74.34         3.79 o                         
  -7   5   5        451.43        430.81         7.87 o                         
  -6   5   5         45.55         39.40         2.67 o                         
  -5   5   5        149.17        137.77         4.02 o                         
  -4   5   5         30.95         29.00         1.84 o                         
  -3   5   5        316.63        322.49         4.78 o                         
  -2   5   5          4.79          3.00         0.89 o                         
  -1   5   5        541.71        515.01         8.70 o                         
   0   5   5        162.25        143.92         4.59 o                         
   1   5   5        625.59        587.03        10.10 o                         
   2   5   5         80.76         74.48         3.82 o                         
   3   5   5         41.14         44.36         3.35 o                         
   4   5   5         37.81         43.25         4.57 o                         
   5   5   5         48.15         66.81         4.48 o                         
 -10   6   5          4.23          3.36         3.83 o                         
  -9   6   5        309.78        303.89         7.85 o                         
  -8   6   5          0.34         -0.86         1.60 o                         
  -7   6   5         19.49         21.13         2.28 o                         
  -6   6   5        320.03        325.13         6.15 o                         
  -5   6   5          5.61          4.96         1.41 o                         
  -4   6   5         36.29         37.47         2.29 o                         
  -3   6   5         39.60         49.04         2.56 o                         
  -2   6   5         62.70         56.74         2.24 o                         
  -1   6   5          0.43         -0.08         1.47 o                         
   0   6   5         36.20         29.40         2.80 o                         
   1   6   5          4.24          8.53         2.14 o                         
   2   6   5         64.50         56.53         3.80 o                         
   3   6   5         21.88         27.54         3.17 o                         
   4   6   5        122.43        117.16         9.94 o                         
  -9   7   5          4.74          2.93         1.83 o                         
  -8   7   5         69.05         65.92         3.60 o                         
  -7   7   5          7.68          6.14         1.51 o                         
  -6   7   5        473.83        474.15         9.13 o                         
  -5   7   5         18.26         13.63         2.01 o                         
  -4   7   5        338.75        335.12         6.14 o                         
  -3   7   5         10.23          9.53         1.51 o                         
  -2   7   5         49.19         51.80         3.65 o                         
  -1   7   5         48.72         50.79         3.50 o                         
   0   7   5        247.02        229.89         6.40 o                         
   1   7   5        189.31        211.27         7.49 o                         
   2   7   5        346.07        341.58         8.21 o                         
   3   7   5         36.75         34.92         3.09 o                         
  -9   8   5          0.02         -1.96         3.04 o                         
  -8   8   5          0.47          0.17         2.23 o                         
  -7   8   5          0.88         -0.09         1.76 o                         
  -6   8   5         88.04         91.02         4.00 o                         
  -5   8   5        431.09        424.12         7.47 o                         
  -4   8   5        103.28        100.48         3.70 o                         
  -3   8   5         24.45         17.54         1.61 o                         
  -2   8   5         35.46         38.54         3.16 o                         
  -1   8   5         63.54         67.30         4.01 o                         
   0   8   5        178.30        174.18         6.45 o                         
   1   8   5         53.32         59.66         4.18 o                         
   2   8   5        154.69        159.24         7.35 o                         
  -8   9   5          0.01          1.18         1.95 o                         
  -7   9   5        298.96        292.70         7.72 o                         
  -6   9   5         48.41         54.82         3.42 o                         
  -5   9   5        196.83        203.83         6.70 o                         
  -4   9   5          1.29          3.00         1.49 o                         
  -3   9   5         31.04         41.80         3.86 o                         
  -2   9   5         51.51         49.55         3.97 o                         
  -1   9   5         62.20         57.35         4.31 o                         
   0   9   5        314.28        364.31         8.98 o                         
   1   9   5          0.55         -2.23         2.23 o                         
  -7  10   5         42.96         36.77         3.17 o                         
  -6  10   5         87.27         86.32         4.71 o                         
  -5  10   5        186.11        185.27         5.64 o                         
  -4  10   5        135.19        133.59         5.08 o                         
  -3  10   5         52.59         53.56         9.52 o                         
  -2  10   5        374.45        380.76        11.17 o                         
  -1  10   5          0.51          0.79         2.81 o                         
   0  10   5         65.82         68.15         5.98 o                         
  -5  11   5          2.67         16.45         3.04 o                         
  -4  11   5        311.64        341.80         9.31 o                         
  -3  11   5         55.01         58.26         5.61 o                         
  -2  11   5         76.35         87.20         6.62 o                         
   0 -14   6        117.54        122.86         6.20 o                         
   1 -14   6         89.12        100.76         5.54 o                         
   2 -14   6          1.50          1.67         3.00 o                         
  -3 -13   6         42.22         32.71        11.99 o                         
  -2 -13   6         13.47         16.98         2.52 o                         
  -1 -13   6         48.99         45.79         3.67 o                         
   0 -13   6        133.15        133.49         8.38 o                         
   1 -13   6         44.41         37.70         3.01 o                         
   2 -13   6        120.10        123.73         5.53 o                         
   3 -13   6         13.17         17.90         2.36 o                         
   4 -13   6         12.17         11.45         2.39 o                         
  -4 -12   6         54.53         53.36         4.71 o                         
  -3 -12   6         55.66         58.37         4.51 o                         
  -2 -12   6        100.22        114.01         5.49 o                         
  -1 -12   6        185.11        164.99         5.94 o                         
   0 -12   6         10.25         13.36         2.76 o                         
   1 -12   6         17.94         15.98         2.36 o                         
   2 -12   6          0.25          3.71         1.71 o                         
   3 -12   6          0.24          2.20         1.49 o                         
   4 -12   6         44.20         55.69         4.31 o                         
   5 -12   6         23.61         23.97         5.11 o                         
  -5 -11   6          4.11          5.62         2.56 o                         
  -4 -11   6         30.79         30.97         3.22 o                         
  -3 -11   6        290.06        270.46         7.07 o                         
  -2 -11   6         62.85         72.25         4.87 o                         
  -1 -11   6        115.72        101.80         5.43 o                         
   0 -11   6         10.53         10.33         1.64 o                         
   1 -11   6         36.14         37.60         3.12 o                         
   2 -11   6         36.01         40.18         3.35 o                         
   3 -11   6          4.80          5.33         1.63 o                         
   4 -11   6          9.51         12.11         2.20 o                         
   5 -11   6          3.43          9.96         2.68 o                         
   6 -11   6         59.87         75.75         4.56 o                         
  -6 -10   6         84.12         75.46         4.39 o                         
  -5 -10   6         28.97         26.14         3.91 o                         
  -4 -10   6         20.17         23.05         2.69 o                         
  -3 -10   6        218.08        206.03         6.17 o                         
  -2 -10   6         43.82         43.53         3.41 o                         
  -1 -10   6         67.29         69.59         4.69 o                         
   0 -10   6        442.49        430.98         9.29 o                         
   1 -10   6        224.03        219.96         6.11 o                         
   2 -10   6          6.30          4.57         1.77 o                         
   3 -10   6         91.08         83.84         4.20 o                         
   4 -10   6         24.32         26.73         2.82 o                         
   5 -10   6         43.52         41.63         3.40 o                         
   6 -10   6          5.42         11.08         3.20 o                         
  -7  -9   6         15.43         14.11         4.04 o                         
  -6  -9   6        173.51        174.88         8.04 o                         
  -5  -9   6        250.73        261.84         6.42 o                         
  -4  -9   6          3.89          0.26         2.42 o                         
  -3  -9   6        138.25        140.62         5.35 o                         
  -2  -9   6         80.88         81.50         4.92 o                         
  -1  -9   6         76.62         73.17         3.41 o                         
   0  -9   6          0.97          3.89         2.09 o                         
   1  -9   6          3.31          2.00         1.84 o                         
   2  -9   6        205.12        220.99         5.59 o                         
   3  -9   6          1.66         12.35         1.95 o                         
   4  -9   6        599.34        548.42        10.12 o                         
   5  -9   6          0.52          1.37         1.84 o                         
   6  -9   6          0.58          4.50         4.40 o                         
   7  -9   6          4.36          8.57         4.09 o                         
  -7  -8   6        104.29        108.89         4.06 o                         
  -6  -8   6        167.36        164.74         5.57 o                         
  -5  -8   6        153.47        158.07         5.30 o                         
  -4  -8   6          1.45          1.51         1.88 o                         
  -3  -8   6         36.46         37.06         2.32 o                         
  -2  -8   6        855.32        824.61        12.42 o                         
  -1  -8   6         95.71         95.51         3.80 o                         
   0  -8   6         60.93         54.80         3.70 o                         
   1  -8   6        573.97        552.30         8.92 o                         
   2  -8   6        890.29        816.45        11.61 o                         
   3  -8   6         77.39         74.37         4.07 o                         
   4  -8   6         29.77         28.10         2.67 o                         
   5  -8   6         96.85        101.55         5.61 o                         
   6  -8   6         11.53         13.26         2.55 o                         
   7  -8   6         28.58         36.11         4.16 o                         
  -8  -7   6         54.93         54.65         3.77 o                         
  -7  -7   6        354.77        364.23         7.01 o                         
  -6  -7   6        280.42        283.76         6.15 o                         
  -5  -7   6          0.32         -0.35         1.50 o                         
  -4  -7   6        317.43        300.48         7.59 o                         
  -3  -7   6        461.28        454.88         7.66 o                         
  -2  -7   6         35.75         32.06         2.63 o                         
  -1  -7   6        373.79        372.61         6.48 o                         
   0  -7   6        352.22        330.39         7.08 o                         
   1  -7   6          5.01          2.08         1.50 o                         
   2  -7   6          0.56         -1.33         1.33 o                         
   3  -7   6          0.33         -1.19         1.46 o                         
   4  -7   6         18.90         20.89         2.53 o                         
   5  -7   6         13.49         14.09         2.51 o                         
   6  -7   6        485.03        497.04        10.61 o                         
   7  -7   6          2.70         -0.13         2.90 o                         
  -8  -6   6        310.56        309.29         8.04 o                         
  -7  -6   6         30.86         35.71         2.69 o                         
  -6  -6   6        107.73        106.09         3.82 o                         
  -5  -6   6       1588.84       1567.36        21.21 o                         
  -4  -6   6          1.12          1.05         1.25 o                         
  -3  -6   6         34.06         35.14         2.54 o                         
  -2  -6   6         39.71         40.33         2.66 o                         
  -1  -6   6        925.10        955.80        14.84 o                         
   0  -6   6         51.21         43.92         3.04 o                         
   1  -6   6        309.37        344.96         6.36 o                         
   2  -6   6        704.02        652.82         9.41 o                         
   3  -6   6        179.10        172.89         4.84 o                         
   4  -6   6         89.82         90.58         4.96 o                         
   5  -6   6          2.18          1.57         2.11 o                         
   6  -6   6          1.17          3.09         1.64 o                         
   7  -6   6         25.35         22.39         2.94 o                         
  -9  -5   6         16.71         16.09         1.89 o                         
  -8  -5   6          4.79          5.71         1.81 o                         
  -7  -5   6        283.63        262.39         6.03 o                         
  -6  -5   6        128.83        146.19         4.10 o                         
  -5  -5   6         12.02         12.38         1.79 o                         
  -4  -5   6         27.77         26.39         2.11 o                         
  -3  -5   6        207.80        195.66         4.68 o                         
  -2  -5   6        161.64        177.96         4.19 o                         
  -1  -5   6       1492.05       1547.76        15.49 o                         
   0  -5   6         87.31         70.65         3.13 o                         
   1  -5   6        121.48        135.96         4.16 o                         
   2  -5   6         22.02         21.97         2.14 o                         
   3  -5   6        110.31        107.35         3.82 o                         
   4  -5   6        545.49        544.21        10.06 o                         
   5  -5   6         66.32         69.18         3.94 o                         
   6  -5   6         43.27         44.22         2.83 o                         
   7  -5   6          9.49         16.58         4.38 o                         
  -9  -4   6        121.87        121.85         3.99 o                         
  -8  -4   6          4.18          4.17         1.56 o                         
  -7  -4   6         73.78         75.81         3.41 o                         
  -6  -4   6          0.18          1.37         1.29 o                         
  -5  -4   6         10.13          9.33         1.61 o                         
  -4  -4   6         43.73         46.95         2.57 o                         
  -3  -4   6         41.55         44.60         2.64 o                         
  -2  -4   6         12.49         13.98         1.76 o                         
  -1  -4   6         24.63         20.47         1.93 o                         
   0  -4   6         39.94         56.25         2.67 o                         
   1  -4   6        486.88        524.99         8.21 o                         
   2  -4   6        221.53        194.64         4.76 o                         
   3  -4   6          0.23          0.13         1.22 o                         
   4  -4   6          0.29          1.57         2.02 o                         
   5  -4   6          1.05         -0.07         1.26 o                         
   6  -4   6        275.61        282.65         5.96 o                         
   7  -4   6         45.86         44.42         3.31 o                         
  -9  -3   6          1.26         -0.41         1.67 o                         
  -8  -3   6         27.83         26.21         2.71 o                         
  -7  -3   6          8.26          9.96         1.69 o                         
  -6  -3   6         12.04         16.66         2.04 o                         
  -5  -3   6        323.95        348.32         6.04 o                         
  -4  -3   6        125.12        124.25         3.42 o                         
  -3  -3   6         86.80         89.64         3.05 o                         
  -2  -3   6        128.46        153.41         3.89 o                         
  -1  -3   6       2657.22       2857.06        24.10 o                         
   0  -3   6        104.04        137.88         3.31 o                         
   1  -3   6        115.81         83.25         2.89 o                         
   2  -3   6        359.38        325.99         5.46 o                         
   3  -3   6        175.66        174.25         3.70 o                         
   4  -3   6         23.75         20.83         2.07 o                         
   5  -3   6         35.46         33.46         3.09 o                         
   6  -3   6          8.00         11.09         1.65 o                         
   7  -3   6          1.34          6.96         3.08 o                         
 -10  -2   6          2.32          7.33         7.17 o                         
  -9  -2   6          2.38         -1.69         1.69 o                         
  -8  -2   6         58.01         62.72         3.75 o                         
  -7  -2   6        255.25        249.39         5.69 o                         
  -6  -2   6         53.10         52.04         2.94 o                         
  -5  -2   6         76.63         68.27         2.83 o                         
  -4  -2   6        929.52       1001.40        11.72 o                         
  -3  -2   6         79.86         81.16         2.77 o                         
  -2  -2   6          6.26         10.90         1.58 o                         
  -1  -2   6        478.12        497.15         6.43 o                         
   0  -2   6        194.25        192.50         3.59 o                         
   1  -2   6         83.61         72.65         3.05 o                         
   2  -2   6        104.86        102.33         3.56 o                         
   3  -2   6        738.02        740.94        10.23 o                         
   4  -2   6        383.68        373.75         7.32 o                         
   5  -2   6        288.39        284.46         5.65 o                         
   6  -2   6         77.12         75.81         3.36 o                         
   7  -2   6          0.36          1.36         1.72 o                         
 -10  -1   6         15.80         10.84         2.57 o                         
  -9  -1   6         71.25         67.58         3.28 o                         
  -8  -1   6        292.91        285.93         6.37 o                         
  -7  -1   6          0.13         -1.20         1.39 o                         
  -6  -1   6         94.66         96.10         3.67 o                         
  -5  -1   6          3.59          5.13         1.41 o                         
  -4  -1   6        596.30        632.95         8.18 o                         
  -3  -1   6       3032.27       3110.72        27.26 o                         
  -2  -1   6         86.59         68.75         2.59 o                         
  -1  -1   6        107.01        130.44         3.21 o                         
   0  -1   6        145.38        127.11         3.46 o                         
   1  -1   6        860.80        878.31        11.10 o                         
   2  -1   6         54.26         64.07         3.14 o                         
   3  -1   6         63.97         62.78         3.44 o                         
   4  -1   6        590.98        574.96         8.45 o                         
   5  -1   6         40.55         39.06         2.33 o                         
   6  -1   6        101.87         93.99         6.24 o                         
   7  -1   6          3.94         10.17         2.94 o                         
 -10   0   6         30.69         26.55         3.05 o                         
  -9   0   6        109.36         98.09         4.02 o                         
  -8   0   6        205.08        195.32         4.50 o                         
  -7   0   6         67.70         66.88         3.39 o                         
  -6   0   6         77.94        124.48         3.99 o                         
  -5   0   6         47.50         49.97         2.60 o                         
  -4   0   6         25.04         22.72         1.71 o                         
  -3   0   6         32.73         32.81         1.52 o                         
  -2   0   6         10.67         10.24         1.15 o                         
  -1   0   6       1191.03       1185.29        11.90 o                         
   0   0   6          1.35          6.15         1.42 o                         
   1   0   6        162.27        121.63         3.42 o                         
   2   0   6          2.59          1.28         1.25 o                         
   3   0   6        687.43        662.82        10.06 o                         
   4   0   6         12.17         18.33         2.10 o                         
   5   0   6          7.70         11.74         1.69 o                         
   6   0   6         57.73         66.95         4.71 o                         
 -10   1   6        811.42        793.50        13.37 o                         
  -9   1   6        108.58        102.13         4.75 o                         
  -8   1   6         16.88         15.64         1.70 o                         
  -7   1   6         79.61         84.29         3.06 o                         
  -6   1   6         46.84         50.29         2.69 o                         
  -5   1   6        124.39        113.70         3.30 o                         
  -4   1   6        170.28        178.87         3.43 o                         
  -3   1   6        132.80        126.15         3.19 o                         
  -2   1   6         47.65         35.18         2.01 o                         
  -1   1   6        255.81        257.77         4.02 o                         
   0   1   6        622.47        667.92         7.23 o                         
   1   1   6        702.34        670.99         8.77 o                         
   2   1   6         60.17         68.33         3.03 o                         
   3   1   6        798.39        792.03         9.77 o                         
   4   1   6        451.93        478.52         9.26 o                         
   5   1   6         68.71         81.08         4.59 o                         
   6   1   6          0.01          7.34         3.50 o                         
 -10   2   6          8.36         11.04         2.26 o                         
  -9   2   6          4.55          2.76         1.67 o                         
  -8   2   6         87.27         76.64         3.23 o                         
  -7   2   6         10.14         14.03         1.47 o                         
  -6   2   6         33.28         27.41         2.04 o                         
  -5   2   6         14.26         16.45         1.61 o                         
  -4   2   6          3.60          4.06         1.23 o                         
  -3   2   6        369.40        370.19         5.94 o                         
  -2   2   6        220.52        210.66         4.37 o                         
  -1   2   6         87.04         73.82         2.29 o                         
   0   2   6          2.68          3.06         0.89 o                         
   1   2   6        273.03        269.43         4.31 o                         
   2   2   6         68.79         73.66         2.28 o                         
   3   2   6          7.80          7.69         1.53 o                         
   4   2   6         20.80         24.88         2.07 o                         
   5   2   6         39.33         41.11         3.33 o                         
   6   2   6         72.90         98.40        10.77 o                         
 -10   3   6          7.04         -0.33         2.67 o                         
  -9   3   6          5.33          7.50         1.73 o                         
  -8   3   6          4.92          7.05         1.64 o                         
  -7   3   6          3.74          3.20         1.25 o                         
  -6   3   6         44.30         48.65         2.48 o                         
  -5   3   6        245.17        255.19         4.56 o                         
  -4   3   6         30.50         41.01         2.65 o                         
  -3   3   6        505.80        517.89         7.26 o                         
  -2   3   6        865.87        888.54        11.39 o                         
  -1   3   6          0.06          0.14         0.82 o                         
   0   3   6        276.75        251.55         3.44 o                         
   1   3   6        644.15        625.39         6.64 o                         
   2   3   6         45.99         39.92         1.93 o                         
   3   3   6         26.31         28.58         1.67 o                         
   4   3   6         87.91         92.42         2.66 o                         
   5   3   6        219.05        229.50         6.36 o                         
 -10   4   6         47.94         52.33         3.45 o                         
  -9   4   6          0.00         -1.28         2.09 o                         
  -8   4   6          0.44         -1.25         1.25 o                         
  -7   4   6        267.70        247.09         5.65 o                         
  -6   4   6         63.27         57.23         2.76 o                         
  -5   4   6        534.44        518.68         6.59 o                         
  -4   4   6        823.58        828.98        12.75 o                         
  -3   4   6         23.51         23.51         1.74 o                         
  -2   4   6         31.09         26.87         1.45 o                         
  -1   4   6       1041.52       1030.09        11.77 o                         
   0   4   6        317.13        310.92         7.11 o                         
   1   4   6        123.59        104.09         4.71 o                         
   2   4   6          2.46          2.69         1.60 o                         
   3   4   6          0.65         -0.03         0.87 o                         
   4   4   6         26.04         20.64         1.74 o                         
   5   4   6         96.67        113.28         7.38 o                         
 -10   5   6          3.16          4.68         2.44 o                         
  -9   5   6          6.45          4.73         2.16 o                         
  -8   5   6          6.03          9.73         1.96 o                         
  -7   5   6          0.01         -0.82         1.50 o                         
  -6   5   6          0.14         -1.10         1.10 o                         
  -5   5   6        119.42        111.28         2.89 o                         
  -4   5   6         11.71         14.85         1.09 o                         
  -3   5   6        197.83        189.24         3.32 o                         
  -2   5   6        386.90        361.34         5.89 o                         
  -1   5   6         87.16         79.13         3.85 o                         
   0   5   6        128.09        121.26         5.01 o                         
   1   5   6          0.58         -1.52         1.52 o                         
   2   5   6          0.92          0.03         1.41 o                         
   3   5   6         24.82         21.56         3.98 o                         
   4   5   6          1.83          2.60         2.65 o                         
  -9   6   6         47.67         47.01         4.12 o                         
  -8   6   6         16.57         13.23         2.23 o                         
  -7   6   6          8.65         13.33         1.84 o                         
  -6   6   6          6.78          9.48         2.57 o                         
  -5   6   6         14.31         15.42         1.75 o                         
  -4   6   6        160.83        155.85         3.53 o                         
  -3   6   6          9.41          8.56         1.37 o                         
  -2   6   6        284.07        271.89         7.33 o                         
  -1   6   6          0.16          0.05         1.31 o                         
   0   6   6          2.08          6.24         1.73 o                         
   1   6   6        145.54        137.58         5.17 o                         
   2   6   6         16.91         19.17         3.40 o                         
   3   6   6          0.01          1.20         2.60 o                         
  -9   7   6          3.06          1.22         1.63 o                         
  -8   7   6        177.84        171.21         5.49 o                         
  -7   7   6         99.47         93.65         4.38 o                         
  -6   7   6        658.41        653.63        11.41 o                         
  -5   7   6         51.59         51.35         2.99 o                         
  -4   7   6        114.60        112.74         3.46 o                         
  -3   7   6        377.70        385.51         5.83 o                         
  -2   7   6          2.42          5.80         1.76 o                         
  -1   7   6          1.87          0.73         1.63 o                         
   0   7   6         84.77         89.13         5.36 o                         
   1   7   6          0.23          1.02         1.70 o                         
   2   7   6         22.84         24.97         2.99 o                         
  -8   8   6        244.87        242.54         6.73 o                         
  -7   8   6         93.88         85.71         5.63 o                         
  -6   8   6          0.62          1.83         1.50 o                         
  -5   8   6        684.36        657.99         9.64 o                         
  -4   8   6          3.10          4.79         1.22 o                         
  -3   8   6          5.61         -1.06         2.01 o                         
  -2   8   6        337.90        336.89         8.42 o                         
  -1   8   6        142.40        136.09         5.24 o                         
   0   8   6        102.36        111.39         5.50 o                         
   1   8   6          0.00         -2.30         2.30 o                         
  -8   9   6         77.13         86.09         6.57 o                         
  -7   9   6         36.80         36.23         3.33 o                         
  -6   9   6          5.41          3.81         2.82 o                         
  -5   9   6          6.91          5.83         2.45 o                         
  -4   9   6         39.16         41.74         2.21 o                         
  -3   9   6         29.98         23.07         3.66 o                         
  -2   9   6          8.24          7.72         2.25 o                         
  -1   9   6         11.46          8.26         2.44 o                         
   0   9   6         34.22         35.81         3.82 o                         
  -6  10   6         51.96         49.99         4.15 o                         
  -5  10   6         45.51         40.82         4.82 o                         
  -4  10   6         47.51         38.99         4.10 o                         
  -3  10   6          6.18          5.71         3.95 o                         
  -2  10   6         29.96         35.91         3.44 o                         
   0 -14   7          1.95          3.72         2.91 o                         
   1 -14   7         28.49         33.31         6.88 o                         
  -3 -13   7          0.13         -3.46         5.09 o                         
  -2 -13   7          0.43          2.03         2.02 o                         
  -1 -13   7         62.04         72.62         4.75 o                         
   0 -13   7         13.40         13.75         2.93 o                         
   1 -13   7          0.96          3.72         1.88 o                         
   2 -13   7         16.69         14.16         2.47 o                         
   3 -13   7        148.34        158.51         6.14 o                         
   4 -13   7         29.26         35.15         5.76 o                         
  -4 -12   7          0.01          5.23         5.75 o                         
  -3 -12   7        107.14        105.00         5.18 o                         
  -2 -12   7         29.58         33.55         4.43 o                         
  -1 -12   7         29.60         31.31         3.56 o                         
   0 -12   7        187.68        170.55         5.79 o                         
   1 -12   7        278.57        288.73        10.59 o                         
   2 -12   7        127.64        122.53         5.13 o                         
   3 -12   7        246.70        241.54         7.81 o                         
   4 -12   7          1.95          5.67         2.44 o                         
   5 -12   7         11.90         20.36         3.00 o                         
  -5 -11   7          0.59         -0.35         2.68 o                         
  -4 -11   7          3.23          3.21         2.32 o                         
  -3 -11   7        319.49        284.79        10.10 o                         
  -2 -11   7         11.28         12.39         2.63 o                         
  -1 -11   7          0.01          2.60         1.11 o                         
   0 -11   7        288.26        289.22         6.29 o                         
   1 -11   7         76.56         94.14         4.70 o                         
   2 -11   7          5.19          4.70         1.73 o                         
   3 -11   7         25.54         27.34         2.98 o                         
   4 -11   7         60.24         66.44         4.54 o                         
   5 -11   7         12.18         15.72         3.16 o                         
  -6 -10   7         49.93         47.27         4.31 o                         
  -5 -10   7        299.25        311.32        10.18 o                         
  -4 -10   7          9.61          9.21         2.33 o                         
  -3 -10   7         42.46         38.12         3.40 o                         
  -2 -10   7        479.33        483.02        10.90 o                         
  -1 -10   7          2.34          3.38         1.43 o                         
   0 -10   7        708.56        663.40        11.91 o                         
   1 -10   7         92.33         97.22         4.35 o                         
   2 -10   7         24.25         22.36         2.53 o                         
   3 -10   7        180.22        168.05         5.44 o                         
   4 -10   7        162.64        149.90         5.70 o                         
   5 -10   7         57.27         59.35         4.97 o                         
   6 -10   7         29.30         31.39         3.75 o                         
  -7  -9   7         61.04         52.00         4.00 o                         
  -6  -9   7         10.63          6.38         2.40 o                         
  -5  -9   7          1.16         -0.38         1.74 o                         
  -4  -9   7         12.67         10.35         2.36 o                         
  -3  -9   7        125.32        119.21         3.76 o                         
  -2  -9   7       1358.00       1328.66        23.61 o                         
  -1  -9   7         25.78         28.37         2.51 o                         
   0  -9   7        271.97        286.35         7.07 o                         
   1  -9   7        629.79        610.14        10.00 o                         
   2  -9   7        770.06        714.66        11.18 o                         
   3  -9   7        254.91        239.87         6.44 o                         
   4  -9   7         10.80         14.44         2.33 o                         
   5  -9   7          7.85         12.49         2.43 o                         
   6  -9   7         19.06         28.89         2.76 o                         
  -7  -8   7         82.13         87.15         5.74 o                         
  -6  -8   7         11.39         11.60         2.10 o                         
  -5  -8   7         11.27          9.38         2.06 o                         
  -4  -8   7          7.17          6.26         2.12 o                         
  -3  -8   7         62.68         64.00         3.71 o                         
  -2  -8   7        176.66        177.39         4.97 o                         
  -1  -8   7          1.51          1.19         1.59 o                         
   0  -8   7        557.73        513.03        11.45 o                         
   1  -8   7         26.93         27.74         2.53 o                         
   2  -8   7        154.25        156.07         5.03 o                         
   3  -8   7        545.65        552.88         9.49 o                         
   4  -8   7         30.43         26.47         3.03 o                         
   5  -8   7          2.67          4.95         1.78 o                         
   6  -8   7        204.83        226.79         9.62 o                         
  -8  -7   7        227.81        220.32         6.25 o                         
  -7  -7   7          4.78          3.86         1.62 o                         
  -6  -7   7         25.03         25.07         2.36 o                         
  -5  -7   7          3.99          3.87         1.61 o                         
  -4  -7   7        105.64        106.86         4.71 o                         
  -3  -7   7          3.24          4.24         1.74 o                         
  -2  -7   7        170.44        141.41         4.54 o                         
  -1  -7   7         29.39         33.16         2.70 o                         
   0  -7   7        226.95        226.51         6.58 o                         
   1  -7   7         78.22         60.79         3.50 o                         
   2  -7   7        896.22        870.74        12.02 o                         
   3  -7   7        214.61        203.82         5.62 o                         
   4  -7   7        170.99        156.43         5.23 o                         
   5  -7   7          0.03          5.01         1.88 o                         
   6  -7   7          5.20         12.80         2.12 o                         
   7  -7   7         10.53          2.61         2.66 o                         
  -8  -6   7        144.29        149.88         4.86 o                         
  -7  -6   7          1.08          2.31         1.53 o                         
  -6  -6   7         22.41         26.46         2.30 o                         
  -5  -6   7         60.50         64.53         3.59 o                         
  -4  -6   7         69.57         63.31         3.48 o                         
  -3  -6   7        185.55        179.69         4.91 o                         
  -2  -6   7        874.96        839.45        10.74 o                         
  -1  -6   7          1.29          0.52         1.47 o                         
   0  -6   7          3.87         -0.10         1.48 o                         
   1  -6   7        356.82        358.85         7.24 o                         
   2  -6   7        299.09        264.83         6.30 o                         
   3  -6   7         21.29         17.77         2.56 o                         
   4  -6   7        137.10        128.00         5.22 o                         
   5  -6   7        200.92        208.89         6.17 o                         
   6  -6   7         24.83         29.89         3.24 o                         
   7  -6   7         23.18         30.24         4.67 o                         
  -9  -5   7         13.79          7.03         1.85 o                         
  -8  -5   7         75.62         78.88         3.86 o                         
  -7  -5   7         10.25         11.71         2.00 o                         
  -6  -5   7          5.50          4.97         1.74 o                         
  -5  -5   7        166.05        165.75         4.28 o                         
  -4  -5   7         50.30         52.26         3.19 o                         
  -3  -5   7          5.33          9.36         1.69 o                         
  -2  -5   7        418.08        397.60         6.73 o                         
  -1  -5   7        860.25        927.88        12.11 o                         
   0  -5   7        237.95        225.22         5.57 o                         
   1  -5   7         26.72         26.35         2.34 o                         
   2  -5   7       1782.65       1727.27        18.90 o                         
   3  -5   7       2271.83       2158.04        22.68 o                         
   4  -5   7         57.17         56.22         3.64 o                         
   5  -5   7        174.61        172.79         5.31 o                         
   6  -5   7          2.12          0.64         1.77 o                         
   7  -5   7         23.32         21.97         3.00 o                         
  -9  -4   7         33.52         32.66         3.05 o                         
  -8  -4   7         33.66         31.46         2.56 o                         
  -7  -4   7          0.14         -1.08         1.51 o                         
  -6  -4   7          1.21         -1.28         1.28 o                         
  -5  -4   7         78.27         80.23         3.38 o                         
  -4  -4   7        270.61        245.53         5.48 o                         
  -3  -4   7        192.10        195.73         4.55 o                         
  -2  -4   7         21.43         34.63         2.28 o                         
  -1  -4   7          2.96         -1.05         1.05 o                         
   0  -4   7        777.36        807.18        11.02 o                         
   1  -4   7        168.55        171.17         4.56 o                         
   2  -4   7        177.01        195.03         4.77 o                         
   3  -4   7        985.30        946.18        11.05 o                         
   4  -4   7         18.97         17.50         1.68 o                         
   5  -4   7          4.14          8.14         1.56 o                         
   6  -4   7        139.21        159.34         5.48 o                         
   7  -4   7          8.71          4.02         2.81 o                         
  -9  -3   7          2.63          3.64         1.64 o                         
  -8  -3   7          0.13          0.12         1.43 o                         
  -7  -3   7          0.05         -0.85         1.50 o                         
  -6  -3   7         23.07         25.32         2.30 o                         
  -5  -3   7         98.81         98.22         3.41 o                         
  -4  -3   7        265.04        281.53         5.71 o                         
  -3  -3   7        221.19        225.25         4.96 o                         
  -2  -3   7        739.55        724.40         9.47 o                         
  -1  -3   7         61.28         48.70         2.29 o                         
   0  -3   7         60.31         57.49         2.70 o                         
   1  -3   7          8.11          5.90         1.03 o                         
   2  -3   7          1.50          2.65         1.67 o                         
   3  -3   7        514.77        502.30         9.41 o                         
   4  -3   7        120.55        114.30         4.55 o                         
   5  -3   7         43.36         42.27         1.89 o                         
   6  -3   7          3.18          3.63         1.78 o                         
 -10  -2   7          2.96         -0.89         1.76 o                         
  -9  -2   7          1.14          1.27         1.60 o                         
  -8  -2   7        113.11        118.09         4.66 o                         
  -7  -2   7        433.75        438.24         7.85 o                         
  -6  -2   7         25.75         23.22         2.49 o                         
  -5  -2   7        283.92        271.29         5.25 o                         
  -4  -2   7        696.14        689.04         8.55 o                         
  -3  -2   7       1518.42       1521.59        15.03 o                         
  -2  -2   7        535.95        549.73         7.18 o                         
  -1  -2   7        251.75        241.96         4.40 o                         
   0  -2   7        376.26        372.68         7.95 o                         
   1  -2   7         65.62         68.88         3.28 o                         
   2  -2   7         74.32         72.94         3.59 o                         
   3  -2   7       1439.18       1383.01        15.98 o                         
   4  -2   7         85.75         78.89         4.03 o                         
   5  -2   7         48.03         46.26         3.33 o                         
   6  -2   7         27.11         26.51         2.90 o                         
 -10  -1   7          1.08         -2.43         2.43 o                         
  -9  -1   7         11.54         10.41         1.77 o                         
  -8  -1   7         17.51         19.60         2.34 o                         
  -7  -1   7          1.26          1.79         1.84 o                         
  -6  -1   7         13.66         15.22         2.05 o                         
  -5  -1   7       1078.39       1104.05        14.76 o                         
  -4  -1   7        242.34        215.92         4.44 o                         
  -3  -1   7         87.88        110.72         3.49 o                         
  -2  -1   7        359.30        361.61         5.84 o                         
  -1  -1   7          5.63          2.46         1.09 o                         
   0  -1   7        510.67        535.58         9.37 o                         
   1  -1   7        646.76        626.82         8.82 o                         
   2  -1   7         41.84         36.61         2.65 o                         
   3  -1   7        132.99        136.89         4.30 o                         
   4  -1   7        608.65        578.31         9.29 o                         
   5  -1   7        172.73        165.29         4.71 o                         
   6  -1   7         96.51        102.62         5.68 o                         
 -10   0   7         44.50         34.02         3.75 o                         
  -9   0   7          2.34          0.55         1.63 o                         
  -8   0   7         11.02         10.09         1.88 o                         
  -7   0   7         67.11         77.30         3.62 o                         
  -6   0   7         56.81         60.49         3.19 o                         
  -5   0   7         26.57         24.94         2.47 o                         
  -4   0   7          1.55          1.59         0.82 o                         
  -3   0   7        121.87        120.43         3.71 o                         
  -2   0   7        501.88        547.99         8.10 o                         
  -1   0   7        287.70        256.49         4.29 o                         
   0   0   7         29.89         37.39         2.21 o                         
   1   0   7         21.85         20.35         2.00 o                         
   2   0   7        131.83        124.10         3.81 o                         
   3   0   7       1137.96       1115.47        13.42 o                         
   4   0   7        807.21        804.72        10.76 o                         
   5   0   7         36.64         38.85         3.10 o                         
   6   0   7          8.05         16.05         3.98 o                         
 -10   1   7        227.53        219.70         7.11 o                         
  -9   1   7         77.67         74.50         3.74 o                         
  -8   1   7        398.93        379.48         6.31 o                         
  -7   1   7        711.21        663.20        11.90 o                         
  -6   1   7         86.00         85.00         3.38 o                         
  -5   1   7        507.70        500.27         6.97 o                         
  -4   1   7         71.74         68.92         2.83 o                         
  -3   1   7         41.64         40.94         2.44 o                         
  -2   1   7        543.76        549.77         8.50 o                         
  -1   1   7        138.82        136.33         2.79 o                         
   0   1   7         11.84          8.55         1.14 o                         
   1   1   7         19.29         18.68         1.95 o                         
   2   1   7        138.91        133.20         4.53 o                         
   3   1   7         41.36         43.23         2.83 o                         
   4   1   7         80.01         69.94         3.53 o                         
   5   1   7         78.54         79.47         5.43 o                         
 -10   2   7         13.24          9.57         3.52 o                         
  -9   2   7         88.31        103.51         4.39 o                         
  -8   2   7         15.38         17.28         1.63 o                         
  -7   2   7        130.79        126.47         3.76 o                         
  -6   2   7         86.02         77.17         3.44 o                         
  -5   2   7          5.54          3.90         1.55 o                         
  -4   2   7        537.47        514.30         7.84 o                         
  -3   2   7        416.69        397.06         6.06 o                         
  -2   2   7         99.23        107.64         3.41 o                         
  -1   2   7        198.28        210.61         4.79 o                         
   0   2   7         92.99         88.40         2.44 o                         
   1   2   7         59.79         55.65         1.75 o                         
   2   2   7         57.46         59.48         2.70 o                         
   3   2   7          1.04          2.72         1.29 o                         
   4   2   7         34.32         27.91         2.47 o                         
   5   2   7         60.99         59.60         5.82 o                         
 -10   3   7         17.43         22.08         3.18 o                         
  -9   3   7          6.73          2.77         1.89 o                         
  -8   3   7          0.05         -0.25         1.31 o                         
  -7   3   7         69.73         51.06         2.26 o                         
  -6   3   7         13.63          7.46         1.80 o                         
  -5   3   7        131.87        119.24         4.08 o                         
  -4   3   7        246.22        249.26         5.32 o                         
  -3   3   7        147.04        150.64         3.95 o                         
  -2   3   7        115.21        110.72         2.70 o                         
  -1   3   7          0.18          0.42         0.96 o                         
   0   3   7          0.42          0.51         0.70 o                         
   1   3   7        112.47        112.52         2.48 o                         
   2   3   7         57.89         58.91         2.47 o                         
   3   3   7         35.70         39.23         2.64 o                         
   4   3   7        462.35        451.75        20.17 o                         
 -10   4   7         17.71         17.32         2.66 o                         
  -9   4   7         13.81         15.30         2.44 o                         
  -8   4   7          0.01         -1.42         1.42 o                         
  -7   4   7        350.70        333.08         7.19 o                         
  -6   4   7        230.15        225.79         4.69 o                         
  -5   4   7         45.88         46.83         2.86 o                         
  -4   4   7         35.91         37.24         2.37 o                         
  -3   4   7          6.91          7.86         1.59 o                         
  -2   4   7         61.33         62.64         2.13 o                         
  -1   4   7        374.02        381.20        10.37 o                         
   0   4   7        157.54        152.00         5.42 o                         
   1   4   7          9.52          7.92         2.14 o                         
   2   4   7        206.07        204.27         5.78 o                         
   3   4   7        152.70        167.08         5.98 o                         
   4   4   7         74.71         87.29         8.13 o                         
 -10   5   7         37.70         28.81         3.96 o                         
  -9   5   7         76.84         71.36         3.95 o                         
  -8   5   7         19.49         19.44         2.27 o                         
  -7   5   7         50.09         49.00         2.73 o                         
  -6   5   7        504.90        474.68         8.48 o                         
  -5   5   7         67.66         71.78         3.21 o                         
  -4   5   7          7.06          8.60         1.60 o                         
  -3   5   7         50.05         54.77         2.54 o                         
  -2   5   7        417.05        403.04         9.15 o                         
  -1   5   7         62.63         64.51         3.94 o                         
   0   5   7         50.50         36.65         3.22 o                         
   1   5   7          4.03          6.94         1.96 o                         
   2   5   7        152.87        151.08         6.46 o                         
   3   5   7          5.21          8.01         2.12 o                         
  -9   6   7         19.64         17.89         2.35 o                         
  -8   6   7        150.20        141.22         4.56 o                         
  -7   6   7         69.84         86.34         3.61 o                         
  -6   6   7         93.61         85.92         4.06 o                         
  -5   6   7         10.62         10.73         1.72 o                         
  -4   6   7        119.95        120.24         3.82 o                         
  -3   6   7        167.16        160.49         3.59 o                         
  -2   6   7        257.55        253.44         6.60 o                         
  -1   6   7         47.13         49.07         3.53 o                         
   0   6   7        227.63        220.58         6.91 o                         
   1   6   7        107.41        117.41         5.62 o                         
   2   6   7          1.98          1.79         1.87 o                         
  -9   7   7         53.85         55.73         3.86 o                         
  -8   7   7          0.11         -1.29         1.37 o                         
  -7   7   7         37.71         36.29         3.13 o                         
  -6   7   7         59.29         51.73         2.35 o                         
  -5   7   7          0.08          0.40         1.64 o                         
  -4   7   7         89.39         91.99         2.59 o                         
  -3   7   7         19.02         17.05         2.39 o                         
  -2   7   7        438.58        430.43         9.67 o                         
  -1   7   7        455.50        484.30        10.36 o                         
   0   7   7          8.34          4.10         2.02 o                         
   1   7   7         15.16         14.86         3.11 o                         
  -8   8   7        115.71        109.29         8.58 o                         
  -7   8   7        401.97        402.32         9.62 o                         
  -6   8   7         25.71         18.51         2.29 o                         
  -5   8   7          6.89          7.91         2.27 o                         
  -4   8   7          0.03          2.45         1.39 o                         
  -3   8   7          6.77          1.78         2.54 o                         
  -2   8   7         97.96        113.86         5.34 o                         
  -1   8   7          4.40          4.79         2.05 o                         
   0   8   7        206.15        207.44         7.36 o                         
  -7   9   7         37.38         45.35         9.68 o                         
  -6   9   7          2.87          1.54         2.34 o                         
  -5   9   7          0.01          0.28         2.56 o                         
  -4   9   7          0.01         -1.17         2.21 o                         
  -3   9   7         42.31         25.95         3.41 o                         
  -2   9   7        137.73        144.45         6.88 o                         
  -1   9   7          6.64          3.67         4.03 o                         
  -2 -13   8         29.66         24.83         3.78 o                         
  -1 -13   8        152.52        158.41         7.54 o                         
   0 -13   8         54.42         57.43         4.17 o                         
   1 -13   8         61.19         56.27         3.80 o                         
   2 -13   8         93.21         98.94         5.73 o                         
   3 -13   8          2.94         12.08         4.43 o                         
  -4 -12   8         48.59         41.10         5.60 o                         
  -3 -12   8        244.07        251.86         8.12 o                         
  -2 -12   8          7.69          9.64         3.07 o                         
  -1 -12   8          0.51          2.68         2.37 o                         
   0 -12   8        238.99        232.59         5.84 o                         
   1 -12   8        216.97        206.96         6.09 o                         
   2 -12   8         11.39         13.90         2.48 o                         
   3 -12   8          8.19         15.61         2.23 o                         
   4 -12   8          3.68         22.42         3.62 o                         
  -5 -11   8          1.99         -2.42         2.42 o                         
  -4 -11   8          7.75         10.99         2.79 o                         
  -3 -11   8         37.18         39.74         4.31 o                         
  -2 -11   8         11.18         15.14         2.65 o                         
  -1 -11   8        176.00        175.69         5.73 o                         
   0 -11   8        167.90        181.87         5.38 o                         
   1 -11   8        388.67        368.54         8.01 o                         
   2 -11   8        336.07        343.12         8.22 o                         
   3 -11   8         32.51         37.29         3.30 o                         
   4 -11   8          4.71          4.36         2.45 o                         
   5 -11   8          1.70         11.46         5.80 o                         
  -6 -10   8         41.05         48.30         3.82 o                         
  -5 -10   8        315.21        320.49         8.55 o                         
  -4 -10   8         30.72         26.30         3.19 o                         
  -3 -10   8         24.65         25.69         2.98 o                         
  -2 -10   8        638.33        597.08        12.11 o                         
  -1 -10   8        504.69        502.82        11.29 o                         
   0 -10   8         20.22         21.65         2.71 o                         
   1 -10   8        235.29        243.90         6.80 o                         
   2 -10   8         41.95         53.96         4.48 o                         
   3 -10   8          0.10          0.35         1.30 o                         
   4 -10   8         51.34         55.89         3.81 o                         
   5 -10   8          0.07          9.39         2.93 o                         
  -7  -9   8         49.98         59.15         4.19 o                         
  -6  -9   8         16.70         16.63         2.50 o                         
  -5  -9   8         60.51         65.62         4.12 o                         
  -4  -9   8        442.05        431.86         9.47 o                         
  -3  -9   8        184.99        181.64         5.43 o                         
  -2  -9   8         28.36         26.96         2.68 o                         
  -1  -9   8          3.34          2.43         1.83 o                         
   0  -9   8          1.86          2.22         1.83 o                         
   1  -9   8        107.26        117.18         5.05 o                         
   2  -9   8        465.75        433.93         8.68 o                         
   3  -9   8         11.37         10.60         2.41 o                         
   4  -9   8         16.44         17.41         2.77 o                         
   5  -9   8          1.73          6.09         2.10 o                         
   6  -9   8         32.64         44.47         4.10 o                         
  -7  -8   8         91.12         90.05         5.27 o                         
  -6  -8   8         89.82         97.52         4.79 o                         
  -5  -8   8          0.79          1.99         1.64 o                         
  -4  -8   8        233.08        228.69         6.12 o                         
  -3  -8   8         97.15        102.72         4.41 o                         
  -2  -8   8         10.05         12.59         2.29 o                         
  -1  -8   8         62.09         64.51         3.65 o                         
   0  -8   8        294.28        288.74         7.13 o                         
   1  -8   8       1134.37       1060.53        14.72 o                         
   2  -8   8        497.37        476.40         9.52 o                         
   3  -8   8          6.83          6.28         2.07 o                         
   4  -8   8         12.15         18.40         3.41 o                         
   5  -8   8          0.18          1.13         1.71 o                         
   6  -8   8        105.29        101.28         8.87 o                         
  -8  -7   8         70.00         71.74         3.85 o                         
  -7  -7   8          7.05          7.69         1.69 o                         
  -6  -7   8         91.51         93.80         4.30 o                         
  -5  -7   8        239.76        236.21         6.14 o                         
  -4  -7   8        134.23        133.63         4.95 o                         
  -3  -7   8         19.59         20.82         2.42 o                         
  -2  -7   8        129.58        119.56         4.35 o                         
  -1  -7   8        850.57        819.98        11.29 o                         
   0  -7   8         42.67         42.21         3.44 o                         
   1  -7   8        284.71        264.15         6.70 o                         
   2  -7   8         17.73         20.76         2.64 o                         
   3  -7   8          2.49          2.12         1.61 o                         
   4  -7   8        266.58        268.46         7.94 o                         
   5  -7   8          1.21          2.24         1.88 o                         
   6  -7   8          0.01          2.07         2.10 o                         
  -8  -6   8          2.57          0.90         1.67 o                         
  -7  -6   8        131.24        136.87         4.44 o                         
  -6  -6   8         23.86         22.99         2.31 o                         
  -5  -6   8          0.42          1.05         1.41 o                         
  -4  -6   8          0.02         -0.79         1.65 o                         
  -3  -6   8        119.80        111.38         4.10 o                         
  -2  -6   8          8.39          3.86         1.70 o                         
  -1  -6   8        194.61        196.73         5.10 o                         
   0  -6   8        114.36        102.94         4.50 o                         
   1  -6   8        138.85        128.01         4.60 o                         
   2  -6   8        827.49        776.25        11.82 o                         
   3  -6   8          0.56          0.33         1.60 o                         
   4  -6   8         40.80         40.55         3.35 o                         
   5  -6   8         32.77         38.40         2.76 o                         
   6  -6   8         43.57         55.02         4.40 o                         
  -9  -5   8        204.89        206.72         5.84 o                         
  -8  -5   8          5.35          5.34         1.55 o                         
  -7  -5   8        230.23        236.93         5.50 o                         
  -6  -5   8         69.89         70.23         3.39 o                         
  -5  -5   8          7.92          8.21         1.67 o                         
  -4  -5   8        360.00        344.06         6.80 o                         
  -3  -5   8        360.12        372.40         6.79 o                         
  -2  -5   8         78.67         85.66         3.57 o                         
  -1  -5   8         90.52         92.39         3.42 o                         
   0  -5   8        515.51        503.39         8.79 o                         
   1  -5   8        217.39        209.81         5.60 o                         
   2  -5   8        211.88        211.62         6.51 o                         
   3  -5   8        269.34        284.93         6.75 o                         
   4  -5   8        182.69        167.35         5.06 o                         
   5  -5   8         48.64         41.93         2.64 o                         
   6  -5   8        195.38        196.73         7.12 o                         
  -9  -4   8         34.10         43.84         3.58 o                         
  -8  -4   8          0.68          0.05         1.55 o                         
  -7  -4   8          1.55          1.34         1.66 o                         
  -6  -4   8         83.81         84.99         3.80 o                         
  -5  -4   8        109.76        114.54         3.82 o                         
  -4  -4   8          3.30          4.09         1.88 o                         
  -3  -4   8          0.02         -1.09         1.30 o                         
  -2  -4   8         84.81         79.67         3.27 o                         
  -1  -4   8        225.00        222.92         4.80 o                         
   0  -4   8         69.67         79.12         3.35 o                         
   1  -4   8        401.81        380.56         7.49 o                         
   2  -4   8        144.67        135.90         5.49 o                         
   3  -4   8        354.01        322.75         7.63 o                         
   4  -4   8        165.06        171.38         5.89 o                         
   5  -4   8         77.24         81.20         4.40 o                         
   6  -4   8         50.27         57.14         3.75 o                         
  -9  -3   8         14.46         11.61         2.43 o                         
  -8  -3   8         26.40         25.56         2.94 o                         
  -7  -3   8        204.46        208.85         5.50 o                         
  -6  -3   8         54.63         61.78         3.29 o                         
  -5  -3   8         15.06         17.16         1.98 o                         
  -4  -3   8        280.07        300.94         6.22 o                         
  -3  -3   8        508.59        515.78         8.75 o                         
  -2  -3   8         90.70        104.34         3.30 o                         
  -1  -3   8         92.94        100.37         2.97 o                         
   0  -3   8          0.57         -0.39         0.91 o                         
   1  -3   8         24.32         28.63         2.69 o                         
   2  -3   8        513.20        477.25         9.22 o                         
   3  -3   8        628.45        593.42        11.51 o                         
   4  -3   8         28.67         37.21         3.11 o                         
   5  -3   8          1.75          3.44         1.52 o                         
   6  -3   8         83.82         97.26         5.96 o                         
 -10  -2   8          0.05         -1.30         1.89 o                         
  -9  -2   8        408.69        389.21         9.07 o                         
  -8  -2   8        161.03        165.46         5.15 o                         
  -7  -2   8          6.04          3.19         1.66 o                         
  -6  -2   8        525.41        525.96         8.73 o                         
  -5  -2   8        159.16        161.32         4.40 o                         
  -4  -2   8          1.69          1.89         1.12 o                         
  -3  -2   8         17.99         23.70         2.25 o                         
  -2  -2   8         81.09         85.75         3.21 o                         
  -1  -2   8        197.73        198.08         4.59 o                         
   0  -2   8        453.11        478.26         9.66 o                         
   1  -2   8        411.28        419.35         7.50 o                         
   2  -2   8          0.09         -1.16         1.16 o                         
   3  -2   8         70.43         65.78         4.31 o                         
   4  -2   8         14.01         16.43         2.25 o                         
   5  -2   8         24.04         24.76         2.77 o                         
   6  -2   8          0.76          1.05         2.13 o                         
 -10  -1   8         50.74         49.44         3.97 o                         
  -9  -1   8         23.44         20.86         2.22 o                         
  -8  -1   8         24.15         21.66         2.60 o                         
  -7  -1   8        217.12        205.86         5.98 o                         
  -6  -1   8          5.93          5.62         1.68 o                         
  -5  -1   8        280.79        293.38         5.74 o                         
  -4  -1   8        557.66        569.93        11.88 o                         
  -3  -1   8         54.27         53.44         2.57 o                         
  -2  -1   8        476.28        483.47         7.12 o                         
  -1  -1   8        415.79        426.51         9.34 o                         
   0  -1   8         49.63         43.84         3.06 o                         
   1  -1   8        391.27        367.13         7.09 o                         
   2  -1   8        374.29        352.78         6.81 o                         
   3  -1   8         48.47         49.31         3.92 o                         
   4  -1   8          1.93          0.04         1.43 o                         
   5  -1   8          6.30          9.13         2.55 o                         
 -10   0   8        172.48        151.88         5.74 o                         
  -9   0   8          0.46          2.34         1.58 o                         
  -8   0   8         49.58         42.28         2.86 o                         
  -7   0   8         36.99         37.16         2.90 o                         
  -6   0   8        147.23        145.69         4.18 o                         
  -5   0   8         38.94         44.46         2.71 o                         
  -4   0   8        737.42        734.87        10.13 o                         
  -3   0   8        108.70        106.46         3.70 o                         
  -2   0   8        120.98        113.80         3.20 o                         
  -1   0   8        293.40        265.76         4.60 o                         
   0   0   8        552.20        555.58         7.78 o                         
   1   0   8        584.40        568.91         8.67 o                         
   2   0   8         69.53         68.12         3.38 o                         
   3   0   8        224.96        216.39         5.35 o                         
   4   0   8        110.22        120.72         4.25 o                         
   5   0   8         41.20         48.21         3.55 o                         
 -10   1   8         17.21         20.06         3.61 o                         
  -9   1   8         59.92         45.61         2.66 o                         
  -8   1   8        155.77        148.55         4.12 o                         
  -7   1   8          3.92          1.31         1.51 o                         
  -6   1   8         87.28         82.13         3.28 o                         
  -5   1   8          1.05          1.84         1.53 o                         
  -4   1   8         29.77         25.97         2.18 o                         
  -3   1   8        868.70        851.41        11.46 o                         
  -2   1   8          0.10         -0.98         1.05 o                         
  -1   1   8         82.64         74.26         2.29 o                         
   0   1   8          0.37          1.62         1.21 o                         
   1   1   8        391.51        376.58         6.75 o                         
   2   1   8         42.92         50.62         2.96 o                         
   3   1   8         54.86         61.55         4.04 o                         
   4   1   8          2.83          6.48         3.25 o                         
   5   1   8         40.99         36.09         2.49 o                         
 -10   2   8          0.01         -0.59         1.93 o                         
  -9   2   8          2.96          4.18         1.64 o                         
  -8   2   8          1.85          5.00         1.48 o                         
  -7   2   8          1.86          0.26         1.35 o                         
  -6   2   8        134.07        121.46         4.28 o                         
  -5   2   8        125.19        128.83         4.67 o                         
  -4   2   8        327.71        334.42         7.35 o                         
  -3   2   8        647.44        665.95         9.00 o                         
  -2   2   8         21.20         22.03         1.90 o                         
  -1   2   8        328.22        319.91         5.76 o                         
   0   2   8         33.98         35.96         1.50 o                         
   1   2   8        604.97        575.02         7.86 o                         
   2   2   8         20.92         25.19         2.03 o                         
   3   2   8          3.61          4.59         1.39 o                         
   4   2   8         26.71         30.13         2.95 o                         
 -10   3   8          1.57         -0.16         3.61 o                         
  -9   3   8         15.56         17.57         2.69 o                         
  -8   3   8          8.23         10.97         1.91 o                         
  -7   3   8        172.42        163.81         5.15 o                         
  -6   3   8         85.22         80.17         3.90 o                         
  -5   3   8          7.89          6.78         1.97 o                         
  -4   3   8        979.74       1016.68        12.42 o                         
  -3   3   8        123.52        120.57         3.90 o                         
  -2   3   8          0.38          2.27         1.49 o                         
  -1   3   8       1407.71       1372.17        16.32 o                         
   0   3   8        435.14        423.96         6.33 o                         
   1   3   8         32.28         28.67         1.23 o                         
   2   3   8          3.99          3.30         0.90 o                         
   3   3   8         52.79         55.86         2.55 o                         
   4   3   8          2.54          9.69         3.87 o                         
 -10   4   8         10.75          6.16         2.57 o                         
  -9   4   8          1.57          1.27         2.06 o                         
  -8   4   8         25.34         20.94         2.68 o                         
  -7   4   8         86.47         73.01         3.00 o                         
  -6   4   8         78.52         70.94         3.22 o                         
  -5   4   8         38.22         35.85         2.73 o                         
  -4   4   8         41.89         37.32         2.53 o                         
  -3   4   8       1730.40       1675.25        17.23 o                         
  -2   4   8       1385.15       1342.65        17.19 o                         
  -1   4   8        147.75        134.94         5.36 o                         
   0   4   8         19.01         25.68         2.51 o                         
   1   4   8         44.88         47.14         4.39 o                         
   2   4   8          1.00          1.68         3.41 o                         
   3   4   8          0.66          0.30         3.41 o                         
  -9   5   8         11.98          7.01         2.27 o                         
  -8   5   8        134.39        132.36         5.14 o                         
  -7   5   8         25.78         21.77         2.49 o                         
  -6   5   8         14.28         15.67         2.02 o                         
  -5   5   8        251.26        245.92         5.43 o                         
  -4   5   8         17.04         16.91         1.96 o                         
  -3   5   8        277.87        272.05         5.36 o                         
  -2   5   8         46.89         43.66         4.85 o                         
  -1   5   8          1.67          3.43         1.61 o                         
   0   5   8         48.46         56.79         4.12 o                         
   1   5   8         21.30         18.38         2.66 o                         
   2   5   8         40.63         37.19         5.35 o                         
  -9   6   8         10.48          4.17         2.52 o                         
  -8   6   8        105.08        106.97         5.01 o                         
  -7   6   8        378.10        367.39         8.70 o                         
  -6   6   8         12.47         14.83         1.96 o                         
  -5   6   8          6.51          8.40         1.70 o                         
  -4   6   8        586.11        601.47         9.13 o                         
  -3   6   8         75.19         70.43         3.24 o                         
  -2   6   8         47.43         51.97         3.80 o                         
  -1   6   8         58.84         63.82         4.01 o                         
   0   6   8        108.06        119.32         5.25 o                         
   1   6   8         11.39         13.77         3.06 o                         
  -8   7   8        172.18        172.44         6.14 o                         
  -7   7   8          2.44          0.63         3.21 o                         
  -6   7   8        129.36        138.32         6.08 o                         
  -5   7   8          0.34          2.04         1.65 o                         
  -4   7   8          1.76          2.90         1.58 o                         
  -3   7   8        402.99        395.68         7.32 o                         
  -2   7   8        587.39        578.25        11.32 o                         
  -1   7   8         32.63         37.74         3.47 o                         
   0   7   8        100.74        104.98         5.94 o                         
  -7   8   8         12.04         15.37         3.55 o                         
  -6   8   8          5.33          3.44         2.74 o                         
  -5   8   8         49.52         64.50         5.34 o                         
  -4   8   8        156.59        156.41         9.89 o                         
  -3   8   8          0.03          0.39         2.19 o                         
  -2   8   8        309.06        316.03         8.29 o                         
  -1   8   8        105.03        115.39         5.71 o                         
  -5   9   8         10.41         14.99         6.45 o                         
  -4   9   8        266.32        266.99        14.02 o                         
  -2 -13   9         64.54         67.75         5.04 o                         
  -1 -13   9        136.47        161.81         7.19 o                         
   0 -13   9        140.83        141.18         5.08 o                         
   1 -13   9        229.06        250.41         7.35 o                         
   2 -13   9          5.64          5.90         2.87 o                         
  -4 -12   9         52.39         43.20         4.65 o                         
  -3 -12   9         31.68         37.00         4.36 o                         
  -2 -12   9         22.82         26.61         3.88 o                         
  -1 -12   9          0.99          2.97         1.55 o                         
   0 -12   9          8.44         10.57         2.68 o                         
   1 -12   9        424.64        425.97         9.05 o                         
   2 -12   9         27.78         43.81         3.38 o                         
   3 -12   9         11.44         21.94         2.82 o                         
  -5 -11   9        180.01        170.74         9.22 o                         
  -4 -11   9          0.78          1.36         2.07 o                         
  -3 -11   9         32.97         37.29         3.63 o                         
  -2 -11   9         35.43         38.31         3.30 o                         
  -1 -11   9          3.57          9.48         2.25 o                         
   0 -11   9        253.72        243.74         8.22 o                         
   1 -11   9        143.96        142.69         5.82 o                         
   2 -11   9          1.91          4.78         2.14 o                         
   3 -11   9         11.25         19.12         2.47 o                         
   4 -11   9         47.53         52.96         4.07 o                         
  -6 -10   9          3.58          1.21         2.97 o                         
  -5 -10   9          2.98          1.53         2.84 o                         
  -4 -10   9          1.77         -0.73         2.15 o                         
  -3 -10   9          5.15          4.92         1.81 o                         
  -2 -10   9         15.12         14.16         2.28 o                         
  -1 -10   9         65.07         60.29         5.01 o                         
   0 -10   9        207.18        214.54         7.83 o                         
   1 -10   9         23.44         25.68         3.00 o                         
   2 -10   9        141.88        129.32         6.02 o                         
   3 -10   9         32.62         37.37         3.41 o                         
   4 -10   9         50.87         69.45         5.05 o                         
  -7  -9   9          0.47          4.82         4.58 o                         
  -6  -9   9          6.41          6.40         2.56 o                         
  -5  -9   9         90.86        101.13         7.76 o                         
  -4  -9   9         44.21         44.23         3.36 o                         
  -3  -9   9         21.56         21.88         2.80 o                         
  -2  -9   9        265.85        258.07         6.72 o                         
  -1  -9   9         53.27         51.96         3.96 o                         
   0  -9   9        451.44        445.80         9.87 o                         
   1  -9   9        972.37        938.52        14.43 o                         
   2  -9   9        167.24        180.17         6.66 o                         
   3  -9   9          5.09         10.64         2.23 o                         
   4  -9   9        122.96        127.61         6.67 o                         
   5  -9   9        153.23        185.11         9.66 o                         
  -7  -8   9          3.64          4.98         3.28 o                         
  -6  -8   9         63.24         60.26         3.75 o                         
  -5  -8   9        481.38        483.64         9.23 o                         
  -4  -8   9         31.50         33.76         3.28 o                         
  -3  -8   9        116.99        120.76         4.79 o                         
  -2  -8   9        549.17        532.93         9.88 o                         
  -1  -8   9        161.50        165.42         5.14 o                         
   0  -8   9          0.04         -1.43         1.47 o                         
   1  -8   9         22.43         21.51         2.76 o                         
   2  -8   9         83.19         93.05         4.85 o                         
   3  -8   9         19.84         19.61         2.60 o                         
   4  -8   9         29.84         28.47         3.03 o                         
   5  -8   9         12.75         16.01         2.63 o                         
  -8  -7   9          1.96          0.72         2.21 o                         
  -7  -7   9         73.85         76.24         4.16 o                         
  -6  -7   9         65.55         66.48         4.12 o                         
  -5  -7   9         26.64         26.39         2.82 o                         
  -4  -7   9        345.90        356.24         7.75 o                         
  -3  -7   9         14.36         12.65         2.25 o                         
  -2  -7   9        349.40        343.15         7.43 o                         
  -1  -7   9          7.55          4.77         1.68 o                         
   0  -7   9          0.12         -1.11         1.66 o                         
   1  -7   9          0.06          1.09         1.80 o                         
   2  -7   9          3.93          6.37         2.01 o                         
   3  -7   9         49.22         44.76         3.59 o                         
   4  -7   9         46.64         43.54         4.58 o                         
   5  -7   9         91.38         96.90         6.82 o                         
  -8  -6   9          0.60          2.42         2.21 o                         
  -7  -6   9         25.34         29.64         2.65 o                         
  -6  -6   9        485.12        483.63         8.60 o                         
  -5  -6   9         90.78         86.11         4.51 o                         
  -4  -6   9        754.96        764.97        12.87 o                         
  -3  -6   9          0.21          4.52         1.86 o                         
  -2  -6   9         77.35         82.80         3.97 o                         
  -1  -6   9        133.39        133.50         4.44 o                         
   0  -6   9        338.07        310.99         7.35 o                         
   1  -6   9          0.77          0.05         1.68 o                         
   2  -6   9       1132.56       1046.91        14.19 o                         
   3  -6   9        209.64        215.53         5.95 o                         
   4  -6   9          0.60          4.31         1.70 o                         
   5  -6   9        154.74        136.61         5.46 o                         
  -9  -5   9         64.70         68.86         4.45 o                         
  -8  -5   9         19.21         22.07         2.79 o                         
  -7  -5   9         17.20         16.48         2.28 o                         
  -6  -5   9          0.03         -0.80         1.57 o                         
  -5  -5   9         39.26         36.97         2.83 o                         
  -4  -5   9         25.90         31.27         2.74 o                         
  -3  -5   9         37.10         37.39         2.79 o                         
  -2  -5   9        652.12        629.38         9.35 o                         
  -1  -5   9         12.57         15.37         1.90 o                         
   0  -5   9        423.71        384.45         7.67 o                         
   1  -5   9        644.91        641.33        20.86 o                         
   2  -5   9         61.71         53.78         3.20 o                         
   3  -5   9          8.58          9.47         2.31 o                         
   4  -5   9         59.14         59.19         5.26 o                         
   5  -5   9          2.84          7.30         4.20 o                         
  -9  -4   9          3.41          2.45         1.89 o                         
  -8  -4   9        112.08        106.75         4.76 o                         
  -7  -4   9         15.25         15.75         2.43 o                         
  -6  -4   9          0.03         -0.23         1.46 o                         
  -5  -4   9        681.81        686.83        10.46 o                         
  -4  -4   9        127.04        132.11         4.81 o                         
  -3  -4   9         82.98         77.95         3.68 o                         
  -2  -4   9         72.00         72.09         3.18 o                         
  -1  -4   9        450.80        435.77         6.84 o                         
   0  -4   9         98.88         89.45         4.67 o                         
   1  -4   9        324.58        281.85         7.84 o                         
   2  -4   9          0.71         -0.35         2.02 o                         
   3  -4   9         25.26         28.40         3.16 o                         
   4  -4   9         46.96         59.55         4.18 o                         
   5  -4   9          1.69          6.07         2.02 o                         
  -9  -3   9          0.25          0.76         2.62 o                         
  -8  -3   9         23.65         24.12         2.86 o                         
  -7  -3   9         19.07         22.01         2.83 o                         
  -6  -3   9         74.33         88.85         3.90 o                         
  -5  -3   9        801.82        813.51        11.01 o                         
  -4  -3   9        193.69        196.53         5.26 o                         
  -3  -3   9        306.88        318.26         6.47 o                         
  -2  -3   9        263.11        239.30         5.04 o                         
  -1  -3   9          4.69          1.64         1.31 o                         
   0  -3   9        119.97        108.44         4.87 o                         
   1  -3   9          9.55          9.44         2.18 o                         
   2  -3   9          8.19          6.67         1.85 o                         
   3  -3   9        107.39        111.20         4.63 o                         
   4  -3   9         37.53         48.03         3.46 o                         
   5  -3   9          3.61          6.29         2.37 o                         
  -9  -2   9          6.47          5.06         2.19 o                         
  -8  -2   9          3.33          6.99         2.00 o                         
  -7  -2   9        267.52        274.52         7.81 o                         
  -6  -2   9         47.62         46.71         3.33 o                         
  -5  -2   9       1629.29       1598.22        29.50 o                         
  -4  -2   9       1760.67       1710.95        19.04 o                         
  -3  -2   9        103.32         93.58         3.60 o                         
  -2  -2   9        110.72        112.42         3.73 o                         
  -1  -2   9        265.94        266.43         5.56 o                         
   0  -2   9         13.00         14.12         2.21 o                         
   1  -2   9        213.86        192.46         5.55 o                         
   2  -2   9          9.56         10.97         1.93 o                         
   3  -2   9          0.55          3.86         1.66 o                         
   4  -2   9         12.27         11.23         2.19 o                         
   5  -2   9         19.83         22.65         2.98 o                         
 -10  -1   9         13.76         13.31         3.15 o                         
  -9  -1   9          0.02          1.19         1.51 o                         
  -8  -1   9         26.38         21.66         2.68 o                         
  -7  -1   9        353.06        358.58         7.38 o                         
  -6  -1   9        180.70        175.30         5.58 o                         
  -5  -1   9        479.29        472.50         8.09 o                         
  -4  -1   9        402.32        400.11         5.82 o                         
  -3  -1   9        169.23        176.49         4.18 o                         
  -2  -1   9        117.29        122.86         3.54 o                         
  -1  -1   9        202.95        199.40         5.14 o                         
   0  -1   9          0.08         -0.05         1.38 o                         
   1  -1   9         38.88         40.21         2.72 o                         
   2  -1   9         78.06         70.89         3.68 o                         
   3  -1   9         10.48         13.32         2.08 o                         
   4  -1   9         47.11         44.28         3.32 o                         
   5  -1   9          9.44         10.25         4.17 o                         
 -10   0   9         56.23         59.40         3.48 o                         
  -9   0   9         20.41         25.89         2.91 o                         
  -8   0   9         11.86         15.20         2.12 o                         
  -7   0   9          8.13         10.22         1.79 o                         
  -6   0   9          0.25         -0.29         1.07 o                         
  -5   0   9        149.13        151.44         5.19 o                         
  -4   0   9         82.55         85.67         3.97 o                         
  -3   0   9         49.57         59.23         3.46 o                         
  -2   0   9         14.34         15.92         1.72 o                         
  -1   0   9        623.20        603.53         9.94 o                         
   0   0   9          0.14          0.14         1.14 o                         
   1   0   9        108.57        101.00         3.73 o                         
   2   0   9          5.33          5.29         1.73 o                         
   3   0   9          8.39          7.83         1.71 o                         
   4   0   9         37.08         38.91         2.80 o                         
 -10   1   9          5.16          1.63         2.16 o                         
  -9   1   9        134.05        129.58         4.14 o                         
  -8   1   9         97.52         93.99         4.03 o                         
  -7   1   9         35.05         27.88         2.62 o                         
  -6   1   9         14.08         12.05         2.55 o                         
  -5   1   9        354.71        365.37         6.95 o                         
  -4   1   9        915.90        879.85        13.74 o                         
  -3   1   9       1536.09       1526.75        17.57 o                         
  -2   1   9         22.20         21.22         2.12 o                         
  -1   1   9         25.64         22.63         2.02 o                         
   0   1   9         43.21         40.64         2.52 o                         
   1   1   9         11.62         16.02         1.98 o                         
   2   1   9         41.19         53.50         2.99 o                         
   3   1   9          9.67          9.51         1.67 o                         
   4   1   9         99.76        119.36         5.92 o                         
 -10   2   9          2.97         -2.01         2.20 o                         
  -9   2   9          2.73          0.80         1.71 o                         
  -8   2   9        132.63        129.68         4.72 o                         
  -7   2   9         81.79         86.85         4.64 o                         
  -6   2   9        277.38        257.34         6.73 o                         
  -5   2   9         48.14         41.60         2.86 o                         
  -4   2   9          2.18          3.55         1.53 o                         
  -3   2   9        296.44        299.73         5.90 o                         
  -2   2   9          0.82          0.16         1.23 o                         
  -1   2   9         70.85         74.71         2.55 o                         
   0   2   9          3.17          2.55         1.40 o                         
   1   2   9         15.59         16.30         1.66 o                         
   2   2   9          1.15          2.94         1.11 o                         
   3   2   9          6.99         12.08         2.43 o                         
  -9   3   9         27.60         23.70         3.12 o                         
  -8   3   9         44.38         49.46         3.70 o                         
  -7   3   9         16.74         20.32         2.37 o                         
  -6   3   9        402.86        405.44         7.98 o                         
  -5   3   9        144.25        134.58         4.36 o                         
  -4   3   9        520.80        514.92         8.56 o                         
  -3   3   9         88.35         89.43         3.38 o                         
  -2   3   9          3.18          4.68         1.31 o                         
  -1   3   9        141.27        132.12         3.30 o                         
   0   3   9        217.33        210.58         3.40 o                         
   1   3   9         17.58         16.98         4.04 o                         
   2   3   9        174.64        192.68        10.11 o                         
   3   3   9          4.33         12.11         5.38 o                         
  -9   4   9        137.30        138.62         5.54 o                         
  -8   4   9         84.71         79.29         4.57 o                         
  -7   4   9         26.53         26.68         2.69 o                         
  -6   4   9         41.07         39.59         3.24 o                         
  -5   4   9         13.01         11.17         1.95 o                         
  -4   4   9        547.68        556.29         9.88 o                         
  -3   4   9         16.39         22.35         2.03 o                         
  -2   4   9        128.93        124.79         3.28 o                         
  -1   4   9         28.57         27.15         2.82 o                         
   0   4   9          0.09          1.54         1.52 o                         
   1   4   9         26.65         22.77         3.14 o                         
   2   4   9         68.55         75.06         9.94 o                         
  -9   5   9          8.95         14.94         3.39 o                         
  -8   5   9         83.05         89.00         4.64 o                         
  -7   5   9         12.94         11.23         1.91 o                         
  -6   5   9        101.87        101.16         3.73 o                         
  -5   5   9          2.45          2.91         1.46 o                         
  -4   5   9         69.30         69.21         3.08 o                         
  -3   5   9        159.32        167.02         4.07 o                         
  -2   5   9        125.44        137.13         4.58 o                         
  -1   5   9          0.28          0.26         2.41 o                         
   0   5   9         24.56         31.04         2.93 o                         
   1   5   9         58.89         57.74         4.74 o                         
  -8   6   9          1.36          3.43         2.09 o                         
  -7   6   9          9.27          8.39         2.50 o                         
  -6   6   9        231.44        236.71         6.93 o                         
  -5   6   9          6.65          8.88         1.63 o                         
  -4   6   9         37.31         45.69         3.40 o                         
  -3   6   9        199.32        203.08         9.10 o                         
  -2   6   9        175.51        156.88         8.76 o                         
  -1   6   9          0.82          1.38         1.61 o                         
   0   6   9         29.24         28.27         4.09 o                         
  -7   7   9         14.28         14.27         3.67 o                         
  -6   7   9          1.09          4.95         2.72 o                         
  -5   7   9         26.50         25.00         2.41 o                         
  -4   7   9         10.00          9.87         1.49 o                         
  -3   7   9         11.72          5.85         2.70 o                         
  -2   7   9          1.30         -2.40         2.40 o                         
  -1   7   9        244.64        273.21         9.46 o                         
  -5   8   9          1.52          4.30         6.01 o                         
  -4   8   9         39.88         37.11         5.53 o                         
  -1 -13  10        133.29        150.83        13.01 o                         
   0 -13  10         21.20         31.75         5.16 o                         
  -3 -12  10          2.56          9.48         3.02 o                         
  -2 -12  10         47.09         39.33         4.74 o                         
  -1 -12  10         81.59         94.04         5.11 o                         
   0 -12  10        389.57        400.04         9.48 o                         
   1 -12  10         10.84         17.39         2.73 o                         
   2 -12  10          0.46          2.85         3.53 o                         
  -5 -11  10         10.63          5.87         5.20 o                         
  -4 -11  10         20.31         30.20         3.53 o                         
  -3 -11  10         66.05         73.44         6.06 o                         
  -2 -11  10        281.59        284.51         8.14 o                         
  -1 -11  10         86.20         85.68         5.05 o                         
   0 -11  10          0.30          3.28         2.65 o                         
   1 -11  10         39.28         46.76         4.01 o                         
   2 -11  10        383.18        378.72        10.93 o                         
   3 -11  10         77.67         92.40         6.50 o                         
  -6 -10  10         33.12         38.12         6.47 o                         
  -5 -10  10          2.53          9.43         2.54 o                         
  -4 -10  10        160.16        162.44         5.62 o                         
  -3 -10  10        440.37        450.02         9.71 o                         
  -2 -10  10         43.98         52.58         3.80 o                         
  -1 -10  10          0.03         -1.62         1.62 o                         
   0 -10  10        196.87        198.94         6.46 o                         
   1 -10  10         61.92         71.55         5.62 o                         
   2 -10  10         16.79         11.68         2.42 o                         
   3 -10  10          5.61          9.87         2.49 o                         
   4 -10  10        225.77        239.91         8.96 o                         
  -6  -9  10        237.87        244.34         7.82 o                         
  -5  -9  10         22.66         30.75         3.75 o                         
  -4  -9  10        276.75        277.68         7.17 o                         
  -3  -9  10         16.56         15.51         2.54 o                         
  -2  -9  10         14.24         10.93         2.12 o                         
  -1  -9  10        154.56        160.39         5.85 o                         
   0  -9  10          2.63          0.59         1.78 o                         
   1  -9  10         37.01         27.35         3.42 o                         
   2  -9  10          0.03         -1.59         1.59 o                         
   3  -9  10          8.51          7.42         2.26 o                         
   4  -9  10        124.14        136.34         9.36 o                         
  -7  -8  10         97.26         77.58         4.50 o                         
  -6  -8  10        590.15        620.41        10.54 o                         
  -5  -8  10         67.07         64.98         4.15 o                         
  -4  -8  10         56.63         55.86         3.76 o                         
  -3  -8  10        218.76        215.67         7.14 o                         
  -2  -8  10         38.27         38.84         3.23 o                         
  -1  -8  10         81.02         80.11         5.59 o                         
   0  -8  10         76.51         73.99         4.52 o                         
   1  -8  10         87.92         85.95         4.74 o                         
   2  -8  10          7.11          8.93         2.09 o                         
   3  -8  10         11.12         19.80         2.76 o                         
   4  -8  10         54.42         60.39         4.81 o                         
  -8  -7  10        152.12        171.22        14.20 o                         
  -7  -7  10          1.27         -0.94         2.76 o                         
  -6  -7  10         18.84         20.93         2.73 o                         
  -5  -7  10         79.93         79.34         4.42 o                         
  -4  -7  10          2.32          3.75         1.73 o                         
  -3  -7  10         65.95         68.76         4.14 o                         
  -2  -7  10          7.09          6.41         1.89 o                         
  -1  -7  10          4.21          5.78         1.65 o                         
   0  -7  10          3.33          3.11         1.94 o                         
   1  -7  10          0.28          1.53         1.44 o                         
   2  -7  10          1.85          4.46         1.57 o                         
   3  -7  10          5.32          4.50         2.00 o                         
   4  -7  10          3.99         11.71         3.54 o                         
  -8  -6  10          0.04         -1.17         1.59 o                         
  -7  -6  10          2.84          6.24         2.43 o                         
  -6  -6  10        367.72        394.55         7.82 o                         
  -5  -6  10          0.91          0.08         1.50 o                         
  -4  -6  10          3.82          3.58         2.00 o                         
  -3  -6  10        475.41        475.65         8.55 o                         
  -2  -6  10        115.39        116.65         4.10 o                         
  -1  -6  10         76.28         61.19         3.43 o                         
   0  -6  10         49.25         54.69         3.43 o                         
   1  -6  10        199.99        191.44         5.74 o                         
   2  -6  10         24.01         24.29         2.35 o                         
   3  -6  10         59.45         70.18         4.78 o                         
   4  -6  10         17.09         16.97         3.74 o                         
  -8  -5  10         41.45         44.53         3.33 o                         
  -7  -5  10          7.95         11.13         2.15 o                         
  -6  -5  10        283.50        287.47         9.86 o                         
  -5  -5  10       1103.04       1129.12        14.89 o                         
  -4  -5  10        227.76        222.89         5.68 o                         
  -3  -5  10         63.41         61.89         3.47 o                         
  -2  -5  10         32.74         24.78         2.26 o                         
  -1  -5  10         95.04         90.81         3.72 o                         
   0  -5  10         16.54         19.59         2.11 o                         
   1  -5  10        264.53        288.53         6.04 o                         
   2  -5  10        335.08        306.50         8.05 o                         
   3  -5  10          1.87          6.46         2.02 o                         
   4  -5  10         55.94         64.96         5.55 o                         
  -9  -4  10          7.39          3.58         2.85 o                         
  -8  -4  10        103.78        116.98         5.66 o                         
  -7  -4  10         80.77         86.43         4.26 o                         
  -6  -4  10        175.73        181.54         5.40 o                         
  -5  -4  10        173.62        177.09         7.38 o                         
  -4  -4  10        112.40        110.43         4.50 o                         
  -3  -4  10          6.68          7.06         1.73 o                         
  -2  -4  10         13.83         12.19         1.87 o                         
  -1  -4  10         49.07         51.85         2.80 o                         
   0  -4  10          2.02          3.00         1.90 o                         
   1  -4  10          2.80          0.81         1.98 o                         
   2  -4  10         64.61         67.52         4.47 o                         
   3  -4  10          0.25          2.02         1.94 o                         
   4  -4  10         41.83         43.67         3.54 o                         
  -9  -3  10        186.22        185.08         5.92 o                         
  -8  -3  10          0.40         -1.67         1.67 o                         
  -7  -3  10         43.82         46.83         3.43 o                         
  -6  -3  10        388.97        378.06         8.28 o                         
  -5  -3  10          0.12         -0.70         1.51 o                         
  -4  -3  10         82.46         74.40         4.27 o                         
  -3  -3  10          0.16          0.40         1.55 o                         
  -2  -3  10        178.04        175.87         5.38 o                         
  -1  -3  10        192.98        164.91         5.61 o                         
   0  -3  10        244.18        213.27         6.21 o                         
   1  -3  10         56.10         52.30         3.82 o                         
   2  -3  10         35.28         41.52         3.27 o                         
   3  -3  10          1.58          3.41         1.82 o                         
   4  -3  10          1.63          3.55         2.37 o                         
  -9  -2  10         87.10         89.12         4.62 o                         
  -8  -2  10          0.47         -1.74         2.17 o                         
  -7  -2  10         16.97         18.12         2.41 o                         
  -6  -2  10        181.48        183.73         5.33 o                         
  -5  -2  10         65.38         62.95         3.24 o                         
  -4  -2  10        259.72        260.52         5.27 o                         
  -3  -2  10          5.00          4.49         1.67 o                         
  -2  -2  10        210.00        220.63         5.46 o                         
  -1  -2  10          5.51          3.11         1.34 o                         
   0  -2  10          3.43          1.97         1.50 o                         
   1  -2  10        149.83        139.94         5.43 o                         
   2  -2  10          6.12         10.93         2.26 o                         
   3  -2  10         38.92         41.93         3.41 o                         
   4  -2  10         48.72         55.04         3.94 o                         
  -9  -1  10          6.35          2.64         1.90 o                         
  -8  -1  10         53.89         54.35         5.15 o                         
  -7  -1  10          9.90          8.44         1.93 o                         
  -6  -1  10         28.79         27.62         3.10 o                         
  -5  -1  10         21.55         22.43         1.47 o                         
  -4  -1  10          5.62          7.27         1.17 o                         
  -3  -1  10          9.12          5.85         1.33 o                         
  -2  -1  10         10.71         10.23         1.62 o                         
  -1  -1  10         74.46         76.37         2.68 o                         
   0  -1  10        196.70        160.56         6.70 o                         
   1  -1  10        103.24        113.06         4.27 o                         
   2  -1  10        287.94        267.19         6.49 o                         
   3  -1  10         95.46        105.95         4.51 o                         
   4  -1  10         18.44         33.57         4.63 o                         
  -9   0  10         64.19         58.99         3.56 o                         
  -8   0  10         72.09         77.10         4.60 o                         
  -7   0  10         64.00         63.09         4.11 o                         
  -6   0  10          2.05         -0.57         1.64 o                         
  -5   0  10         27.24         24.89         2.58 o                         
  -4   0  10        694.74        689.49        10.46 o                         
  -3   0  10         15.64         11.68         2.18 o                         
  -2   0  10         94.45         91.23         3.23 o                         
  -1   0  10        935.09        887.56        12.41 o                         
   0   0  10        124.63        100.56         4.02 o                         
   1   0  10        132.23        133.57         4.62 o                         
   2   0  10         19.71         23.03         2.45 o                         
   3   0  10          0.73          5.18         2.22 o                         
  -9   1  10         17.64         13.40         2.32 o                         
  -8   1  10          2.27          3.85         1.92 o                         
  -7   1  10          0.72          0.02         1.72 o                         
  -6   1  10         65.51         61.15         3.79 o                         
  -5   1  10        255.47        250.72         5.99 o                         
  -4   1  10         78.05         78.76         4.39 o                         
  -3   1  10        394.76        382.12         7.11 o                         
  -2   1  10         29.14         31.98         2.51 o                         
  -1   1  10         37.09         38.99         1.33 o                         
   0   1  10        137.26        146.73         4.00 o                         
   1   1  10          5.37          4.48         1.54 o                         
   2   1  10          1.82          8.93         2.20 o                         
   3   1  10         89.27         95.75         6.12 o                         
  -9   2  10          0.10          0.90         1.60 o                         
  -8   2  10          1.03         -0.85         2.32 o                         
  -7   2  10          0.46         -2.23         2.29 o                         
  -6   2  10         35.37         35.60         3.15 o                         
  -5   2  10          0.82          0.62         2.23 o                         
  -4   2  10          0.19          1.37         1.38 o                         
  -3   2  10         30.68         34.43         3.07 o                         
  -2   2  10         78.88         83.19         3.45 o                         
  -1   2  10        247.75        232.67         4.10 o                         
   0   2  10         11.15          6.24         1.62 o                         
   1   2  10         43.15         48.56         3.72 o                         
   2   2  10         19.00         17.05         1.99 o                         
  -9   3  10         95.10         92.92         6.04 o                         
  -8   3  10         86.78         88.71         5.64 o                         
  -7   3  10         28.19         30.90         2.90 o                         
  -6   3  10        217.83        227.13         6.48 o                         
  -5   3  10         18.05         14.30         2.06 o                         
  -4   3  10        130.24        134.76         4.31 o                         
  -3   3  10        812.69        815.64        10.86 o                         
  -2   3  10         69.43         73.48         3.06 o                         
  -1   3  10         24.83         17.41         1.41 o                         
   0   3  10        162.26        152.70         4.40 o                         
   1   3  10         27.02         38.46         4.43 o                         
   2   3  10          7.34         21.49         6.76 o                         
  -9   4  10          0.96         -1.54         4.35 o                         
  -8   4  10          0.70         -0.80         1.74 o                         
  -7   4  10          0.40         -0.88         1.70 o                         
  -6   4  10          4.21          3.82         1.69 o                         
  -5   4  10        142.31        141.96         4.65 o                         
  -4   4  10         35.32         35.28         2.80 o                         
  -3   4  10          2.73          4.31         1.38 o                         
  -2   4  10         84.13         78.08         2.90 o                         
  -1   4  10          2.57          2.57         1.98 o                         
   0   4  10         94.79        108.14        10.11 o                         
   1   4  10         79.69        102.98        10.91 o                         
  -8   5  10          4.44          2.00         3.74 o                         
  -7   5  10        202.01        198.01         5.94 o                         
  -6   5  10         16.96         17.27         2.24 o                         
  -5   5  10         16.05         14.94         1.86 o                         
  -4   5  10        173.31        173.45         4.48 o                         
  -3   5  10         15.22         11.53         1.85 o                         
  -2   5  10         44.94         42.97         5.18 o                         
  -1   5  10        121.86        111.81         5.00 o                         
   0   5  10          2.14          4.46         2.32 o                         
  -7   6  10          1.46         -1.71         2.93 o                         
  -6   6  10        149.22        156.75         5.94 o                         
  -5   6  10          8.49         15.06         3.27 o                         
  -4   6  10         31.36         26.52         3.12 o                         
  -3   6  10        115.47        127.09         7.05 o                         
  -2   6  10         48.32         53.48         5.14 o                         
  -5   7  10          1.79         -2.26         2.26 o                         
  -4   7  10         43.25         46.64         6.95 o                         
  -2 -12  11        237.12        212.19        10.73 o                         
  -1 -12  11         18.61         26.44         3.00 o                         
   0 -12  11          1.96          9.33         5.72 o                         
   1 -12  11          0.01         10.15         2.85 o                         
  -4 -11  11        302.04        293.67         8.42 o                         
  -3 -11  11        105.55         79.65         5.41 o                         
  -2 -11  11          1.62          4.11         3.68 o                         
  -1 -11  11          4.67          5.84         1.83 o                         
   0 -11  11          1.19          0.27         2.54 o                         
   1 -11  11         86.67        101.52         7.70 o                         
   2 -11  11         82.63         93.22         5.60 o                         
  -5 -10  11        103.19         86.65         8.04 o                         
  -4 -10  11         38.98         39.19         3.66 o                         
  -3 -10  11        124.56        133.02         7.32 o                         
  -2 -10  11          0.00          2.21         1.83 o                         
  -1 -10  11         96.45        100.80         5.40 o                         
   0 -10  11        107.24        114.96         5.73 o                         
   1 -10  11          0.03          5.45         2.78 o                         
   2 -10  11        136.03        173.02         8.25 o                         
   3 -10  11          0.86          2.56         2.96 o                         
  -6  -9  11         33.14         31.39         3.31 o                         
  -5  -9  11          5.42          3.72         5.18 o                         
  -4  -9  11          5.22          8.24         3.18 o                         
  -3  -9  11          0.26          3.44         1.87 o                         
  -2  -9  11        244.80        238.97         6.66 o                         
  -1  -9  11          3.57          3.52         1.83 o                         
   0  -9  11         33.37         45.38         3.54 o                         
   1  -9  11          0.20          3.47         2.37 o                         
   2  -9  11          1.89          4.30         3.41 o                         
   3  -9  11         83.69         79.49         5.25 o                         
  -7  -8  11        281.74        282.19        11.17 o                         
  -6  -8  11        261.01        263.22         7.31 o                         
  -5  -8  11        165.66        170.25         6.11 o                         
  -4  -8  11        368.32        365.88         8.35 o                         
  -3  -8  11         98.95        100.19         5.09 o                         
  -2  -8  11         35.23         35.77         3.12 o                         
  -1  -8  11         72.99         78.17         4.37 o                         
   0  -8  11         39.80         44.98         3.52 o                         
   1  -8  11         31.25         38.82         3.23 o                         
   2  -8  11        130.52        133.98         6.48 o                         
   3  -8  11         21.88         22.27         3.10 o                         
  -7  -7  11         19.20         12.49         2.18 o                         
  -6  -7  11        437.00        429.22         9.29 o                         
  -5  -7  11        212.40        211.39         6.82 o                         
  -4  -7  11          4.68          5.76         2.17 o                         
  -3  -7  11         47.00         50.11         3.80 o                         
  -2  -7  11         20.77         18.16         2.30 o                         
  -1  -7  11          3.49          3.90         1.66 o                         
   0  -7  11        174.13        163.37         5.69 o                         
   1  -7  11         17.74         12.71         2.02 o                         
   2  -7  11         69.93         58.10         5.21 o                         
   3  -7  11        101.56        108.73         6.87 o                         
   4  -7  11          2.83         15.99         6.90 o                         
  -8  -6  11          0.26          0.92         3.09 o                         
  -7  -6  11         14.57         16.43         2.59 o                         
  -6  -6  11        361.20        365.32         7.64 o                         
  -5  -6  11         45.47         52.13         3.83 o                         
  -4  -6  11         12.90         12.33         2.26 o                         
  -3  -6  11        115.34        108.85         4.50 o                         
  -2  -6  11        865.76        798.21        11.01 o                         
  -1  -6  11          2.31          1.45         1.46 o                         
   0  -6  11        178.30        162.36         6.23 o                         
   1  -6  11        245.09        276.39         7.96 o                         
   2  -6  11         13.58         13.88         2.43 o                         
   3  -6  11          5.93          9.53         2.47 o                         
   4  -6  11         30.47         37.07         6.95 o                         
  -8  -5  11         38.11         38.46         3.06 o                         
  -7  -5  11         74.69         77.37         4.34 o                         
  -6  -5  11         87.13         86.34         4.23 o                         
  -5  -5  11          4.32          3.72         1.88 o                         
  -4  -5  11        269.92        274.22         6.50 o                         
  -3  -5  11          0.39          1.00         1.43 o                         
  -2  -5  11         23.75         27.43         2.37 o                         
  -1  -5  11        159.76        182.12         5.20 o                         
   0  -5  11        343.03        317.98         7.99 o                         
   1  -5  11         15.26         14.21         2.66 o                         
   2  -5  11          4.21          6.69         2.20 o                         
   3  -5  11         12.50         20.58         3.22 o                         
   4  -5  11          0.75          1.98         3.67 o                         
  -8  -4  11          0.41         -0.22         2.12 o                         
  -7  -4  11         19.61         22.11         2.80 o                         
  -6  -4  11         50.80         43.87         4.12 o                         
  -5  -4  11         95.33         91.81         4.12 o                         
  -4  -4  11          5.65          5.05         1.79 o                         
  -3  -4  11         57.03         56.01         3.13 o                         
  -2  -4  11          0.16          1.68         1.74 o                         
  -1  -4  11        100.20         73.26         4.94 o                         
   0  -4  11         41.25         40.93         3.35 o                         
   1  -4  11          0.02          2.24         1.86 o                         
   2  -4  11         69.23         78.57         5.66 o                         
   3  -4  11         53.34         52.71         4.04 o                         
  -9  -3  11          4.12          1.74         2.88 o                         
  -8  -3  11         98.63         89.64         4.58 o                         
  -7  -3  11         18.36         13.83         2.41 o                         
  -6  -3  11        253.11        250.91         7.18 o                         
  -5  -3  11        924.67        915.96        12.80 o                         
  -4  -3  11          3.39          3.60         1.57 o                         
  -3  -3  11         40.24         46.35         3.26 o                         
  -2  -3  11       1134.63       1061.44        13.94 o                         
  -1  -3  11         26.97         27.60         2.89 o                         
   0  -3  11         65.49         63.10         3.92 o                         
   1  -3  11         87.80         90.32         4.80 o                         
   2  -3  11         48.59         63.12         4.06 o                         
   3  -3  11         18.80         18.15         2.74 o                         
  -9  -2  11         14.54         11.37         4.67 o                         
  -8  -2  11          0.20         -2.34         2.39 o                         
  -7  -2  11        594.75        564.36         9.88 o                         
  -6  -2  11          2.64          0.56         1.39 o                         
  -5  -2  11         10.35          9.11         2.07 o                         
  -4  -2  11        690.88        683.87        10.32 o                         
  -3  -2  11        119.25        118.70         4.06 o                         
  -2  -2  11         28.58         30.84         2.84 o                         
  -1  -2  11        392.01        359.02         8.30 o                         
   0  -2  11          8.96          5.37         1.73 o                         
   1  -2  11         15.58         17.48         2.27 o                         
   2  -2  11         44.41         45.30         3.87 o                         
   3  -2  11          0.24          0.23         1.99 o                         
  -9  -1  11         57.80         42.77         4.61 o                         
  -8  -1  11         23.98         21.72         2.26 o                         
  -7  -1  11         38.87         34.91         3.62 o                         
  -6  -1  11         32.12         39.14         3.54 o                         
  -5  -1  11         30.39         34.86         3.29 o                         
  -4  -1  11        214.00        198.72         6.00 o                         
  -3  -1  11        458.68        442.24         7.07 o                         
  -2  -1  11         64.32         62.23         3.74 o                         
  -1  -1  11         35.73         22.82         2.35 o                         
   0  -1  11         96.44        106.51         4.01 o                         
   1  -1  11         21.09         23.62         2.38 o                         
   2  -1  11         80.18         82.14         3.98 o                         
   3  -1  11        139.44        145.93         6.53 o                         
  -9   0  11          7.27         10.38         2.36 o                         
  -8   0  11         17.14         13.76         2.65 o                         
  -7   0  11         19.81         25.55         2.91 o                         
  -6   0  11          0.61         -1.48         1.48 o                         
  -5   0  11        424.29        430.77        10.30 o                         
  -4   0  11         23.09         20.01         2.38 o                         
  -3   0  11        109.21        106.23         5.18 o                         
  -2   0  11         39.73         39.03         2.75 o                         
  -1   0  11         96.03         95.27         3.69 o                         
   0   0  11         33.45         29.20         2.58 o                         
   1   0  11          0.05          2.31         1.39 o                         
   2   0  11         12.02         12.15         3.32 o                         
  -9   1  11         15.47         13.27         3.06 o                         
  -8   1  11          0.99         -0.50         3.42 o                         
  -7   1  11         16.21         20.31         2.76 o                         
  -6   1  11          0.42          1.78         1.72 o                         
  -5   1  11        294.23        293.13         6.88 o                         
  -4   1  11         25.88         28.22         2.58 o                         
  -3   1  11        262.54        263.88         6.05 o                         
  -2   1  11         26.16         30.47         3.06 o                         
  -1   1  11         73.97         62.07         3.65 o                         
   0   1  11         67.99         53.77         3.18 o                         
   1   1  11         94.25         97.49         3.60 o                         
   2   1  11         30.82         41.81         2.86 o                         
  -9   2  11          0.18         -2.06         2.06 o                         
  -8   2  11          4.72          0.90         2.90 o                         
  -7   2  11         95.84         87.47         5.40 o                         
  -6   2  11         26.75         25.02         2.72 o                         
  -5   2  11        261.66        265.50         6.49 o                         
  -4   2  11          1.09          2.39         1.56 o                         
  -3   2  11        221.15        208.10         5.37 o                         
  -2   2  11        111.52        108.04         4.12 o                         
  -1   2  11          1.57         -0.09         1.34 o                         
   0   2  11        165.91        172.98         5.63 o                         
   1   2  11         35.85         34.15         3.89 o                         
  -8   3  11        121.68        126.49         7.15 o                         
  -7   3  11         26.11         23.86         3.64 o                         
  -6   3  11         21.12         23.42         2.70 o                         
  -5   3  11        106.57        108.70         4.34 o                         
  -4   3  11         93.82        102.50         4.34 o                         
  -3   3  11          6.15          6.66         1.49 o                         
  -2   3  11        218.33        218.62         4.83 o                         
  -1   3  11          8.80          9.97         2.64 o                         
   0   3  11         28.87         36.23         4.11 o                         
  -8   4  11          7.75          8.98         2.45 o                         
  -7   4  11        115.40        141.16         4.79 o                         
  -6   4  11         33.96         39.76         3.04 o                         
  -5   4  11          0.05          1.33         2.33 o                         
  -4   4  11          5.97          6.53         2.38 o                         
  -3   4  11          9.89          9.83         2.24 o                         
  -2   4  11         19.26         14.24         1.90 o                         
  -1   4  11          8.54          6.55         2.60 o                         
  -7   5  11         24.78         26.00         4.35 o                         
  -6   5  11        293.44        306.26         7.01 o                         
  -5   5  11          1.07          2.19         1.93 o                         
  -4   5  11          0.32         -1.66         1.66 o                         
  -3   5  11         40.79         36.01         3.83 o                         
  -2   5  11          7.00          4.03         2.12 o                         
  -3 -11  12         56.54         59.43         5.66 o                         
  -2 -11  12         57.92         60.76         4.90 o                         
  -1 -11  12         13.38         24.71         3.72 o                         
   0 -11  12        337.18        370.22        10.36 o                         
  -4 -10  12         77.15         85.00         6.32 o                         
  -3 -10  12          5.93          9.54         3.56 o                         
  -2 -10  12         50.76         60.58         6.56 o                         
  -1 -10  12          0.12          5.50         2.32 o                         
   0 -10  12         57.57         76.43         5.16 o                         
   1 -10  12         17.62         24.71         3.19 o                         
  -5  -9  12          1.33          7.06         4.56 o                         
  -4  -9  12         95.71        103.32         6.42 o                         
  -3  -9  12        195.91        193.68         9.70 o                         
  -2  -9  12        122.79        132.37         6.41 o                         
  -1  -9  12          0.13          0.74         1.68 o                         
   0  -9  12          1.03          4.35         2.09 o                         
   1  -9  12          0.16          8.89         2.93 o                         
   2  -9  12          0.02          3.45         2.78 o                         
  -6  -8  12        300.39        299.05         9.26 o                         
  -5  -8  12         99.96        121.91         6.85 o                         
  -4  -8  12          6.16          5.89         2.22 o                         
  -3  -8  12          9.87         11.76         2.22 o                         
  -2  -8  12         71.01         73.75         4.12 o                         
  -1  -8  12          0.74         -1.36         2.04 o                         
   0  -8  12         14.92         25.45         2.57 o                         
   1  -8  12         18.97         20.35         2.65 o                         
   2  -8  12         12.66         26.13         5.63 o                         
  -7  -7  12          1.26          0.09         3.75 o                         
  -6  -7  12         19.90         20.60         3.21 o                         
  -5  -7  12         48.12         58.46         4.41 o                         
  -4  -7  12         10.57         11.93         2.32 o                         
  -3  -7  12         29.30         28.18         3.05 o                         
  -2  -7  12         59.31         73.38         3.95 o                         
  -1  -7  12         37.07         34.10         3.03 o                         
   0  -7  12          6.31          4.98         1.58 o                         
   1  -7  12        208.57        215.37         7.39 o                         
   2  -7  12        152.44        176.97         6.85 o                         
  -7  -6  12         44.64         43.23         3.69 o                         
  -6  -6  12         56.07         58.99         4.06 o                         
  -5  -6  12          0.94         -1.24         1.63 o                         
  -4  -6  12        297.18        290.29         7.10 o                         
  -3  -6  12         44.21         51.36         3.17 o                         
  -2  -6  12         31.20         25.00         2.52 o                         
  -1  -6  12        166.03        184.82         5.51 o                         
   0  -6  12         34.36         37.78         3.42 o                         
   1  -6  12        183.62        217.87         7.27 o                         
   2  -6  12          0.48          8.55         2.16 o                         
  -8  -5  12         35.76         30.72         7.13 o                         
  -7  -5  12          0.51         -2.64         2.64 o                         
  -6  -5  12          0.78         -0.37         1.53 o                         
  -5  -5  12         47.02         50.17         3.74 o                         
  -4  -5  12         17.08         19.00         2.44 o                         
  -3  -5  12          6.57          7.99         2.47 o                         
  -2  -5  12        261.21        246.51         6.37 o                         
  -1  -5  12         11.42         16.85         2.83 o                         
   0  -5  12        108.98        103.31         5.59 o                         
   1  -5  12         12.34         16.43         2.67 o                         
   2  -5  12        125.10        150.36         6.19 o                         
  -8  -4  12         30.71         26.39         6.12 o                         
  -7  -4  12          0.27          2.34         3.15 o                         
  -6  -4  12        204.41        201.33         6.23 o                         
  -5  -4  12          6.58          2.54         2.19 o                         
  -4  -4  12        129.64        132.24         4.98 o                         
  -3  -4  12          0.02          2.36         1.65 o                         
  -2  -4  12         40.00         30.00         2.69 o                         
  -1  -4  12          0.57          1.25         1.77 o                         
   0  -4  12         14.04         17.56         2.47 o                         
   1  -4  12         19.64         16.59         2.69 o                         
   2  -4  12          0.75         -0.76         2.01 o                         
  -8  -3  12        176.39        169.54         8.32 o                         
  -7  -3  12        306.59        312.87         9.30 o                         
  -6  -3  12         50.86         64.05         3.75 o                         
  -5  -3  12          6.05          4.38         1.65 o                         
  -4  -3  12         95.38        100.74         4.26 o                         
  -3  -3  12          2.40          0.62         1.41 o                         
  -2  -3  12          3.99          6.42         1.51 o                         
  -1  -3  12         11.08         11.09         1.96 o                         
   0  -3  12        145.27        146.12         5.17 o                         
   1  -3  12         23.02         24.65         2.82 o                         
   2  -3  12         45.56         63.15         4.53 o                         
  -8  -2  12         37.96         39.63         4.69 o                         
  -7  -2  12         28.01         22.68         2.35 o                         
  -6  -2  12          0.91          2.30         1.63 o                         
  -5  -2  12         13.21         16.85         1.41 o                         
  -4  -2  12         55.48         53.33         3.19 o                         
  -3  -2  12          5.08          6.98         1.46 o                         
  -2  -2  12         36.07         44.14         3.28 o                         
  -1  -2  12         95.25         85.19         4.08 o                         
   0  -2  12          5.14          6.05         1.71 o                         
   1  -2  12          3.40          5.08         2.20 o                         
   2  -2  12         34.29         33.87         4.09 o                         
  -8  -1  12          5.54          3.71         2.86 o                         
  -7  -1  12         11.88          8.58         2.95 o                         
  -6  -1  12         46.82         54.05         4.13 o                         
  -5  -1  12        140.21        147.37         5.77 o                         
  -4  -1  12         32.98         34.30         3.11 o                         
  -3  -1  12          2.05          3.04         1.60 o                         
  -2  -1  12         57.03         51.50         3.23 o                         
  -1  -1  12         68.04         67.52         3.55 o                         
   0  -1  12        124.61        126.10         4.91 o                         
   1  -1  12         30.23         37.35         3.35 o                         
  -8   0  12        121.43        144.29         5.81 o                         
  -7   0  12        160.28        151.89         7.65 o                         
  -6   0  12         37.91         35.56         3.62 o                         
  -5   0  12         67.81         68.93         4.15 o                         
  -4   0  12        184.74        181.94         5.93 o                         
  -3   0  12         60.87         54.48         3.36 o                         
  -2   0  12          7.75          5.57         1.47 o                         
  -1   0  12          1.89          0.48         1.58 o                         
   0   0  12        259.81        241.37        10.04 o                         
   1   0  12         34.35         39.06         3.15 o                         
  -8   1  12         11.25         21.06         4.39 o                         
  -7   1  12        160.68        167.71         6.46 o                         
  -6   1  12          5.53          3.74         2.50 o                         
  -5   1  12          9.05          6.68         2.01 o                         
  -4   1  12          9.27          6.53         1.74 o                         
  -3   1  12          0.35          0.58         1.38 o                         
  -2   1  12         83.67         81.97         3.82 o                         
  -1   1  12         10.32         10.48         3.18 o                         
   0   1  12          0.41         -1.43         2.32 o                         
  -8   2  12          0.07         -0.70         3.38 o                         
  -7   2  12        162.29        172.20         6.58 o                         
  -6   2  12         80.38         80.22         5.42 o                         
  -5   2  12         24.65         22.62         3.36 o                         
  -4   2  12          6.50          6.01         2.10 o                         
  -3   2  12        272.90        265.69         6.27 o                         
  -2   2  12        331.23        347.83         6.90 o                         
  -1   2  12          8.67         11.02         2.77 o                         
  -7   3  12         96.01        116.25        10.40 o                         
  -6   3  12          2.42          2.01         3.27 o                         
  -5   3  12         20.51         17.07         2.33 o                         
  -4   3  12        111.58        110.27         5.57 o                         
  -3   3  12         40.21         43.85         3.79 o                         
  -2   3  12         11.95          9.36         1.92 o                         
  -6   4  12         10.33         15.88         4.62 o                         
  -5   4  12          0.33          5.00         3.53 o                         
  -4   4  12          0.19         -2.15         2.15 o                         
  -3   4  12         12.53          4.03         2.21 o                         
  -3 -10  13         83.68         93.76         5.69 o                         
  -2 -10  13         34.89         38.58         3.77 o                         
  -1 -10  13         51.24         55.16         6.19 o                         
  -4  -9  13         25.21         30.65         4.72 o                         
  -3  -9  13         26.74         33.29         4.57 o                         
  -2  -9  13         59.74         61.86         4.20 o                         
  -1  -9  13          3.71          6.85         2.88 o                         
   0  -9  13          9.25         23.90         3.24 o                         
  -5  -8  13          0.33          7.61         3.48 o                         
  -4  -8  13         17.96         17.15         2.51 o                         
  -3  -8  13         35.95         34.34         2.82 o                         
  -2  -8  13         36.75         38.67         3.85 o                         
  -1  -8  13         11.43         22.00         2.89 o                         
   0  -8  13         54.00         56.11         5.75 o                         
   1  -8  13        186.33        231.02         9.96 o                         
  -6  -7  13          9.72          2.77         4.00 o                         
  -5  -7  13          4.85          6.22         4.06 o                         
  -4  -7  13        186.27        185.82         7.39 o                         
  -3  -7  13         87.33         85.63         4.64 o                         
  -2  -7  13         39.26         39.98         3.89 o                         
  -1  -7  13         41.96         36.42         3.49 o                         
   0  -7  13         94.00         79.83         5.72 o                         
   1  -7  13        110.05        133.01         6.82 o                         
  -7  -6  13          0.01          6.56         6.36 o                         
  -6  -6  13        168.88        172.91         6.36 o                         
  -5  -6  13         16.27         16.11         2.71 o                         
  -4  -6  13        143.10        152.28         8.50 o                         
  -3  -6  13         58.73         58.69         4.03 o                         
  -2  -6  13        206.83        196.15         5.56 o                         
  -1  -6  13        659.42        702.92        13.97 o                         
   0  -6  13         67.97         61.98         5.40 o                         
   1  -6  13         19.33         32.32         5.16 o                         
  -7  -5  13          1.44         -1.57         2.09 o                         
  -6  -5  13         43.04         54.47         4.04 o                         
  -5  -5  13          9.06         12.80         3.14 o                         
  -4  -5  13         44.52         46.25         3.40 o                         
  -3  -5  13        126.60        155.79         5.32 o                         
  -2  -5  13         40.86         46.97         4.01 o                         
  -1  -5  13         32.12         33.27         3.34 o                         
   0  -5  13          5.87         10.45         2.50 o                         
   1  -5  13          3.82         18.87         3.17 o                         
  -7  -4  13         21.93         14.55         3.88 o                         
  -6  -4  13          0.18          1.12         2.19 o                         
  -5  -4  13         88.55         97.94         4.31 o                         
  -4  -4  13         11.15         13.40         2.73 o                         
  -3  -4  13         11.87         12.24         2.01 o                         
  -2  -4  13        158.73        163.25         5.78 o                         
  -1  -4  13          8.06          9.36         2.44 o                         
   0  -4  13          5.92         10.79         2.06 o                         
   1  -4  13         24.66         22.05         2.89 o                         
  -7  -3  13        217.51        210.52        14.50 o                         
  -6  -3  13          0.01          6.75         4.87 o                         
  -5  -3  13         36.50         35.56         3.39 o                         
  -4  -3  13        140.58        135.38         7.51 o                         
  -3  -3  13          0.83          2.76         1.51 o                         
  -2  -3  13         16.60         16.85         2.94 o                         
  -1  -3  13         90.73         81.15         5.52 o                         
   0  -3  13        114.41        131.48         5.38 o                         
   1  -3  13         23.38         24.58         4.42 o                         
  -7  -2  13          0.13          1.95         3.91 o                         
  -6  -2  13         31.48         28.67         4.73 o                         
  -5  -2  13         65.17         71.00         5.04 o                         
  -4  -2  13         13.39         16.11         2.73 o                         
  -3  -2  13         10.09         10.58         1.78 o                         
  -2  -2  13         58.09         54.74         4.80 o                         
  -1  -2  13         12.83         19.06         2.25 o                         
   0  -2  13          9.05          7.80         2.55 o                         
  -7  -1  13          6.93          4.44         3.25 o                         
  -6  -1  13         11.11         13.91         3.91 o                         
  -5  -1  13        128.41        132.08         6.45 o                         
  -4  -1  13         22.56         29.80         3.57 o                         
  -3  -1  13        218.07        231.72         9.22 o                         
  -2  -1  13        130.95        141.35         8.18 o                         
  -1  -1  13         53.08         49.89         3.52 o                         
   0  -1  13         22.39         18.42         2.77 o                         
  -7   0  13         61.38         61.19         4.52 o                         
  -6   0  13         96.94         99.27         5.45 o                         
  -5   0  13        156.78        145.53         7.22 o                         
  -4   0  13          1.90          1.39         2.32 o                         
  -3   0  13         15.78         15.81         2.07 o                         
  -2   0  13          4.27          4.60         2.96 o                         
  -1   0  13          0.21         -1.22         2.24 o                         
  -7   1  13        263.40        262.85         9.86 o                         
  -6   1  13          5.31          4.74         2.92 o                         
  -5   1  13         18.54         19.23         4.78 o                         
  -4   1  13         13.55         17.77         2.97 o                         
  -3   1  13         23.83         13.77         3.77 o                         
  -2   1  13          0.31         -0.14         2.45 o                         
  -6   2  13          5.64         -2.27         2.86 o                         
  -5   2  13        134.94        134.49         7.59 o                         
  -4   2  13        294.74        326.35         9.49 o                         
  -3   2  13         90.23         91.13         5.43 o                         
  -4  -8  14         80.72        115.97        10.75 o                         
  -3  -8  14         13.65         20.11         5.19 o                         
  -2  -8  14         13.77          9.08         4.29 o                         
  -1  -8  14          0.01         11.84         3.36 o                         
  -5  -7  14        101.44        110.89        10.86 o                         
  -4  -7  14        209.46        220.25         6.50 o                         
  -3  -7  14          1.47          6.51         3.30 o                         
  -2  -7  14         24.46         28.28         3.44 o                         
  -1  -7  14         86.05         99.75         5.67 o                         
  -5  -6  14         77.69         97.88        11.66 o                         
  -4  -6  14          1.28         -1.08         3.03 o                         
  -3  -6  14         21.84         35.01         3.50 o                         
  -2  -6  14         55.41         56.03         4.52 o                         
  -1  -6  14          0.18          8.01         2.40 o                         
  -6  -5  14         58.82         73.83         8.32 o                         
  -5  -5  14          2.10          0.47         2.14 o                         
  -4  -5  14          2.19          6.06         2.09 o                         
  -3  -5  14          4.03          7.71         2.27 o                         
  -2  -5  14         14.11         13.03         2.51 o                         
  -1  -5  14         38.17         55.19         3.97 o                         
  -6  -4  14         61.98         71.49         4.09 o                         
  -5  -4  14         55.33         66.18         3.85 o                         
  -4  -4  14        483.97        484.91        10.40 o                         
  -3  -4  14         18.88         20.56         2.85 o                         
  -2  -4  14          2.49          5.40         2.89 o                         
  -1  -4  14          7.31         12.21         2.44 o                         
  -6  -3  14        157.56        172.66         8.80 o                         
  -5  -3  14          1.56          3.48         4.59 o                         
  -4  -3  14         28.38         26.59         2.48 o                         
  -3  -3  14          0.13          3.78         1.96 o                         
  -2  -3  14         26.72         32.12         3.14 o                         
  -1  -3  14         29.91         42.10         4.05 o                         
  -6  -2  14          2.30          5.22         5.62 o                         
  -5  -2  14         27.04         25.34         5.26 o                         
  -4  -2  14        110.24        116.49         6.21 o                         
  -3  -2  14          0.19          0.18         1.67 o                         
  -2  -2  14          5.41          2.78         2.64 o                         
  -6  -1  14         24.85         16.19         4.32 o                         
  -5  -1  14         86.91         89.00         7.89 o                         
  -4  -1  14        108.05         86.29         5.31 o                         
  -3  -1  14         34.74         24.84         3.69 o                         
  -2  -1  14         21.26         12.22         3.57 o                         
  -5   0  14         15.20         15.85        12.56 o                         
  -4   0  14         42.37         29.75         4.62 o                         
                                                                                
