# Supplementary material for: Synthesis of 5-(aryl­methyl­idene­amino)-4-(1H-benzo[d]imidazol-1-yl)py­rimi­dine hybrids: synthetic sequence and the mol­ecular and supra­molecular structures of two inter­mediates and three final products
Source: Acta Crystallogr C Struct Chem. 2023 May 5;79(Pt 6):227–36. doi: 10.1107/S2053229623003728 (PMC10240168; doi:10.1107/S2053229623003728)
Supplement: Supplementary file 3 [file c-79-00227-IIIsup3.hkl]

data_III                                                                        
_shelx_title ' 207cg'                                                           
_shelx_refln_list_code          4                                               
_shelx_F_calc_maximum      168.14                                               
_exptl_crystal_F_000       436.00                                               
_reflns_d_resolution_high  0.7491                                               
                                                                                
loop_                                                                           
 _space_group_symop_operation_xyz                                               
 'x, y, z'                                                                      
 '-x, -y, -z'                                                                   
                                                                                
_cell_length_a     8.1975                                                       
_cell_length_b    11.1963                                                       
_cell_length_c    11.3644                                                       
_cell_angle_alpha 107.938                                                       
_cell_angle_beta  109.866                                                       
_cell_angle_gamma  98.683                                                       
                                                                                
_shelx_F_squared_multiplier     1.000                                           
                                                                                
loop_                                                                           
 _refln_index_h                                                                 
 _refln_index_k                                                                 
 _refln_index_l                                                                 
 _refln_F_squared_calc                                                          
 _refln_F_squared_meas                                                          
 _refln_F_squared_sigma                                                         
 _refln_observed_status                                                         
   1   0   0       3584.97       3394.34        28.60 o                         
   2   0   0       1199.17       1139.36        13.28 o                         
   3   0   0       6397.36       6550.17        52.67 o                         
   4   0   0       1008.98       1041.56        16.64 o                         
   5   0   0        196.14        181.09         8.92 o                         
   6   0   0        640.51        648.12        16.33 o                         
   7   0   0         18.21         20.62         5.99 o                         
   8   0   0         96.74        113.98         9.92 o                         
   9   0   0         43.76         50.07         9.94 o                         
 -10   1   0          8.76          1.80        11.19 o                         
  -9   1   0          1.68         -6.46         6.46 o                         
  -8   1   0         46.88         51.37         7.41 o                         
  -7   1   0        342.99        359.37        13.80 o                         
  -6   1   0        162.61        179.84         9.32 o                         
  -5   1   0        387.04        403.73        11.49 o                         
  -4   1   0        808.88        724.51        13.93 o                         
  -3   1   0        467.61        409.92         8.49 o                         
  -2   1   0      26713.48      26972.98       828.34 o                         
  -1   1   0         23.43         23.54         1.26 o                         
   1   1   0       2271.34       2261.65        18.66 o                         
   2   1   0       1890.13       1818.21        19.83 o                         
   3   1   0         55.60         64.14         4.47 o                         
   4   1   0       1570.19       1495.39        20.25 o                         
   5   1   0        355.07        360.17        11.70 o                         
   6   1   0        396.14        407.80        13.20 o                         
   7   1   0         46.75         51.87         7.18 o                         
   8   1   0         20.59         18.81         6.87 o                         
   9   1   0          0.00         -5.26         8.81 o                         
 -10   2   0         67.37         58.02        22.25 o                         
  -9   2   0        105.30         99.71         9.78 o                         
  -8   2   0         52.44         64.92         7.67 o                         
  -7   2   0        115.30        108.43         7.82 o                         
  -6   2   0        661.88        651.85        14.85 o                         
  -5   2   0        730.83        721.79        13.99 o                         
  -4   2   0       2316.18       2315.48        24.91 o                         
  -3   2   0       2803.91       2662.62        25.72 o                         
  -2   2   0       3409.14       3328.40        47.19 o                         
  -1   2   0        290.21        291.90         6.38 o                         
   0   2   0         23.00         22.74         1.29 o                         
   1   2   0       2918.92       2956.88        25.81 o                         
   2   2   0       2640.00       2617.89        25.55 o                         
   3   2   0       1446.39       1387.48        17.89 o                         
   4   2   0        324.16        338.37        11.29 o                         
   5   2   0          2.37          1.13         3.43 o                         
   6   2   0        313.38        315.10        13.12 o                         
   7   2   0         10.78          2.14         4.96 o                         
   8   2   0         40.56         28.68         7.32 o                         
   9   2   0          0.28         -5.89         8.79 o                         
 -10   3   0        249.76        241.78        20.49 o                         
  -9   3   0          1.79         -0.16         5.71 o                         
  -8   3   0        439.54        482.00        17.59 o                         
  -7   3   0        664.88        688.56        17.75 o                         
  -6   3   0       1619.57       1777.67        24.72 o                         
  -5   3   0       2492.70       2450.95        27.81 o                         
  -4   3   0       2317.41       2273.45        25.37 o                         
  -3   3   0       2998.93       3055.33        28.45 o                         
  -2   3   0       1325.26       1331.57        15.20 o                         
  -1   3   0       1289.80       1310.35        11.43 o                         
   0   3   0      12035.91      12005.72       173.64 o                         
   1   3   0       8306.63       8161.10        72.71 o                         
   2   3   0       1048.35       1043.46        14.29 o                         
   3   3   0        470.31        473.45         9.71 o                         
   4   3   0       1385.89       1430.67        22.16 o                         
   5   3   0         52.82         41.72         5.55 o                         
   6   3   0          7.73          8.47         4.44 o                         
   7   3   0         12.28         15.15         6.02 o                         
   8   3   0          0.45          0.50         9.03 o                         
   9   3   0         42.75         41.13         9.90 o                         
 -10   4   0         43.81         28.99         9.55 o                         
  -9   4   0         75.06         77.77         8.76 o                         
  -8   4   0        650.11        668.13        18.24 o                         
  -7   4   0        463.13        475.85        14.84 o                         
  -6   4   0        612.34        631.49        14.00 o                         
  -5   4   0       1070.64       1091.72        17.10 o                         
  -4   4   0        522.15        469.45        10.08 o                         
  -3   4   0       1052.98        944.99        12.76 o                         
  -2   4   0        948.07        885.76        11.07 o                         
  -1   4   0       3680.51       3617.11        55.97 o                         
   0   4   0       4321.88       4267.62        34.31 o                         
   1   4   0       5995.09       6216.96        55.24 o                         
   2   4   0       2118.36       2112.45        24.45 o                         
   3   4   0         29.05         24.30         2.37 o                         
   4   4   0        468.89        480.42        12.06 o                         
   5   4   0        331.33        335.13        10.10 o                         
   6   4   0         21.59         18.54         4.22 o                         
   7   4   0         39.75         30.47         6.00 o                         
   8   4   0         12.97         10.99         9.71 o                         
 -10   5   0          2.54        -10.12        10.12 o                         
  -9   5   0          2.35          7.40         7.19 o                         
  -8   5   0         93.73        102.44         9.28 o                         
  -7   5   0        106.03        110.76         9.00 o                         
  -6   5   0        102.81         99.53         6.57 o                         
  -5   5   0        322.70        309.57         9.18 o                         
  -4   5   0        331.83        289.62         7.22 o                         
  -3   5   0       3264.11       3311.36        30.69 o                         
  -2   5   0       2485.49       2459.49        21.87 o                         
  -1   5   0       4196.62       4288.07        59.68 o                         
   0   5   0         16.18         12.63         1.59 o                         
   1   5   0        800.02        951.31        13.25 o                         
   2   5   0          2.93          3.93         2.79 o                         
   3   5   0        151.80        139.18         8.23 o                         
   4   5   0        226.56        236.70        11.21 o                         
   5   5   0        494.40        518.79        16.27 o                         
   6   5   0         10.68          7.26         6.10 o                         
   7   5   0          4.45         -1.62         7.43 o                         
   8   5   0        206.76        204.44        21.85 o                         
 -10   6   0        271.75        297.07        22.90 o                         
  -9   6   0        373.53        403.88        18.70 o                         
  -8   6   0        187.47        202.60        12.40 o                         
  -7   6   0        344.04        351.01        14.39 o                         
  -6   6   0        900.37        942.15        20.30 o                         
  -5   6   0       1463.33       1469.06        19.81 o                         
  -4   6   0        736.86        716.54        12.20 o                         
  -3   6   0       3573.56       3589.98        32.20 o                         
  -2   6   0        334.83        323.12         5.86 o                         
  -1   6   0         96.25         84.08         7.84 o                         
   0   6   0        261.37        296.25         7.60 o                         
   1   6   0        419.89        395.20         8.13 o                         
   2   6   0         40.67         43.63         4.64 o                         
   3   6   0          1.21         12.32         3.90 o                         
   4   6   0         43.62         37.88         6.28 o                         
   5   6   0          2.97         -3.05         4.16 o                         
   6   6   0        167.95        151.00        11.64 o                         
   7   6   0         40.68         18.45         8.30 o                         
 -10   7   0         12.85         32.16        13.59 o                         
  -9   7   0        158.69        174.64        17.04 o                         
  -8   7   0        313.04        338.72        15.27 o                         
  -7   7   0        381.55        421.26        15.22 o                         
  -6   7   0        908.31        872.86        18.54 o                         
  -5   7   0       3151.19       3109.20        33.95 o                         
  -4   7   0        601.12        557.38        11.53 o                         
  -3   7   0        495.84        479.99         8.76 o                         
  -2   7   0        813.91        837.30        22.04 o                         
  -1   7   0        285.79        276.78        13.13 o                         
   0   7   0        335.73        358.89         6.29 o                         
   1   7   0       2211.40       2286.04        25.49 o                         
   2   7   0          0.28         -0.48         3.27 o                         
   3   7   0        305.50        286.90        11.28 o                         
   4   7   0          3.83          2.54         4.48 o                         
   5   7   0         11.47          7.80         5.86 o                         
   6   7   0          1.88          1.31         9.68 o                         
   7   7   0         13.70        -14.56        19.44 o                         
  -9   8   0         18.55         16.62         7.29 o                         
  -8   8   0        279.19        256.60        13.25 o                         
  -7   8   0        510.37        516.58        16.22 o                         
  -6   8   0         83.78         90.29         7.26 o                         
  -5   8   0         26.75         30.21         2.51 o                         
  -4   8   0        569.82        573.36        10.55 o                         
  -3   8   0        486.18        487.15         9.05 o                         
  -2   8   0          4.77          3.77         5.38 o                         
  -1   8   0        582.40        604.79        20.40 o                         
   0   8   0         22.84         33.48         7.07 o                         
   1   8   0         13.42          9.94         2.87 o                         
   2   8   0        786.68        742.65        17.25 o                         
   3   8   0         23.76         26.35         5.56 o                         
   4   8   0         77.19         78.03         7.81 o                         
   5   8   0        241.56        245.80        14.32 o                         
   6   8   0         84.53         52.25        12.21 o                         
  -9   9   0        117.42        117.89        12.29 o                         
  -8   9   0        159.99        167.53        11.38 o                         
  -7   9   0         21.15         29.28         6.06 o                         
  -6   9   0        175.01        175.70         9.60 o                         
  -5   9   0        174.79        165.25         5.78 o                         
  -4   9   0        128.66        123.01         4.93 o                         
  -3   9   0         49.99         60.26         8.57 o                         
  -2   9   0        491.98        492.90        19.16 o                         
  -1   9   0        127.58        138.21        12.29 o                         
   0   9   0        856.79        896.98        25.97 o                         
   1   9   0         18.38         14.92         2.75 o                         
   2   9   0         89.53        113.10         6.92 o                         
   3   9   0        328.84        320.33        12.63 o                         
   4   9   0        123.38        116.71         9.39 o                         
   5   9   0        232.50        216.04        12.57 o                         
  -9  10   0        194.11        216.97        26.36 o                         
  -8  10   0        329.26        328.68        14.01 o                         
  -7  10   0        158.16        157.02         9.81 o                         
  -6  10   0        305.05        304.13        16.87 o                         
  -5  10   0       1322.70       1326.16        17.22 o                         
  -4  10   0        784.69        811.77        27.66 o                         
  -3  10   0        236.91        228.98        15.82 o                         
  -2  10   0          2.79          1.20         6.38 o                         
  -1  10   0         11.80         -6.17         6.17 o                         
   0  10   0          1.14         28.60         9.04 o                         
   1  10   0          3.72          7.65         4.02 o                         
   2  10   0         39.35         40.48         6.02 o                         
   3  10   0         46.10         52.86         6.16 o                         
   4  10   0        505.07        516.41        17.96 o                         
  -8  11   0         14.11          6.73        14.35 o                         
  -7  11   0        580.78        594.60        18.16 o                         
  -6  11   0          3.45         -0.64         3.78 o                         
  -5  11   0          4.01         -1.58         4.22 o                         
  -4  11   0        283.12        280.00        18.35 o                         
  -3  11   0         10.81          6.24         6.53 o                         
  -2  11   0         12.36          5.30         6.87 o                         
  -1  11   0          9.64          1.92         6.92 o                         
   0  11   0         48.63         52.58        10.08 o                         
   1  11   0         28.64         11.20         9.55 o                         
   2  11   0        494.94        474.67        12.24 o                         
   3  11   0        175.78        167.97        11.38 o                         
  -7  12   0          3.38         -2.61         6.60 o                         
  -6  12   0         55.19         47.79         4.55 o                         
  -5  12   0        158.53        138.55        12.23 o                         
  -4  12   0        203.92        208.05        16.21 o                         
  -3  12   0          6.12         21.44         9.51 o                         
  -2  12   0          0.65          1.40         7.53 o                         
  -1  12   0        153.69        150.15        14.98 o                         
   0  12   0        252.92        263.68        17.31 o                         
   1  12   0        385.21        370.34        30.91 o                         
   2  12   0        237.15        177.75        18.94 o                         
  -6  13   0         17.31          7.81        10.04 o                         
  -5  13   0        359.74        315.86        24.57 o                         
  -4  13   0         40.59         24.13         9.63 o                         
  -3  13   0        336.38        384.76        29.78 o                         
  -2  13   0         11.01         10.96         9.12 o                         
  -1  13   0        189.52        184.64        16.39 o                         
   0  13   0        348.86        386.53        20.36 o                         
   1  13   0        358.40        367.36        50.67 o                         
  -4  14   0        102.84         78.03        12.29 o                         
  -3  14   0          1.68        -12.65        14.00 o                         
  -2  14   0        103.92         80.87        16.55 o                         
   1 -14   1         91.18         62.20        17.71 o                         
   2 -14   1        145.51        148.65        17.29 o                         
   3 -14   1         81.20         95.50        17.05 o                         
   4 -14   1        102.59         90.92        13.89 o                         
   5 -14   1        129.88        137.06        19.51 o                         
  -2 -13   1        169.78         43.71        37.77 o                         
  -1 -13   1         83.99         54.52        15.95 o                         
   0 -13   1        371.05        384.60        26.13 o                         
   1 -13   1         20.70         -1.39        14.84 o                         
   2 -13   1        331.92        371.52        23.36 o                         
   3 -13   1       1237.34       1313.29        40.94 o                         
   4 -13   1        892.94        858.08        28.85 o                         
   5 -13   1        640.05        706.79        41.97 o                         
   6 -13   1         90.91         97.23        17.71 o                         
  -3 -12   1          8.57         -6.09         6.09 o                         
  -2 -12   1        208.01        173.51        24.06 o                         
  -1 -12   1         53.42         41.67         8.88 o                         
   0 -12   1        374.84        363.65        20.86 o                         
   1 -12   1        898.32        951.23        30.68 o                         
   2 -12   1        626.85        662.61        26.30 o                         
   3 -12   1        520.42        541.22        35.14 o                         
   4 -12   1        349.48        367.14        20.36 o                         
   5 -12   1        325.12        297.64        27.39 o                         
   6 -12   1        172.94        153.23         9.87 o                         
   7 -12   1        333.91        315.51        15.86 o                         
  -4 -11   1          5.57         -2.26         6.16 o                         
  -3 -11   1          9.31         -4.28         4.28 o                         
  -2 -11   1         17.17         20.23         4.61 o                         
  -1 -11   1        452.73        432.32        30.99 o                         
   0 -11   1       1134.89       1148.61        32.01 o                         
   1 -11   1        790.29        814.03        27.33 o                         
   2 -11   1       1146.13       1237.27        33.58 o                         
   3 -11   1        779.88        750.55        25.37 o                         
   4 -11   1         44.91         47.58         8.54 o                         
   5 -11   1        660.07        649.03        14.53 o                         
   6 -11   1        151.08        155.74         9.56 o                         
   7 -11   1         40.42         41.52         9.34 o                         
   8 -11   1         32.37          8.49        11.21 o                         
  -5 -10   1         42.56         -0.59        14.98 o                         
  -4 -10   1        113.90        107.55         9.38 o                         
  -3 -10   1       1045.94       1040.88        19.30 o                         
  -2 -10   1       1400.71       1391.32        19.71 o                         
  -1 -10   1       1200.48       1217.73        51.82 o                         
   0 -10   1        679.80        738.08        24.43 o                         
   1 -10   1        823.69        823.56        31.54 o                         
   2 -10   1        449.46        479.40        19.83 o                         
   3 -10   1        677.99        678.46        24.69 o                         
   4 -10   1        235.61        275.74         7.47 o                         
   5 -10   1        572.25        600.03        13.59 o                         
   6 -10   1        211.04        209.69        10.11 o                         
   7 -10   1         43.18         53.55         7.42 o                         
   8 -10   1         27.82         51.27         7.83 o                         
  -6  -9   1         41.71          6.59        10.62 o                         
  -5  -9   1        237.25        257.65        13.25 o                         
  -4  -9   1        185.73        177.08        10.66 o                         
  -3  -9   1       1213.23       1258.98        22.10 o                         
  -2  -9   1        403.76        444.78        11.37 o                         
  -1  -9   1       1410.92       1456.79        21.55 o                         
   0  -9   1       1032.20       1070.97        28.33 o                         
   1  -9   1        544.53        513.06        19.25 o                         
   2  -9   1        212.68        225.32        14.38 o                         
   3  -9   1       1868.32       1804.79        33.17 o                         
   4  -9   1       1433.64       1413.79        18.99 o                         
   5  -9   1        207.35        235.68        10.65 o                         
   6  -9   1        315.23        311.63        11.70 o                         
   7  -9   1        499.58        458.70        15.50 o                         
   8  -9   1         31.52         22.57         6.44 o                         
   9  -9   1        349.72        327.79        19.45 o                         
  -6  -8   1         44.78         33.89         7.74 o                         
  -5  -8   1        568.34        601.66        18.96 o                         
  -4  -8   1        198.20        206.95        10.92 o                         
  -3  -8   1       1008.86        998.44        18.75 o                         
  -2  -8   1         20.39         11.67         3.82 o                         
  -1  -8   1        521.63        518.88         8.69 o                         
   0  -8   1       1290.05       1298.09        30.23 o                         
   1  -8   1       2266.62       2266.24        42.15 o                         
   2  -8   1       2793.24       2729.27        47.49 o                         
   3  -8   1       1109.75       1098.88        13.24 o                         
   4  -8   1        359.92        348.84         9.98 o                         
   5  -8   1        474.87        475.51        12.45 o                         
   6  -8   1         72.97         68.58         6.87 o                         
   7  -8   1        160.24        197.80        11.68 o                         
   8  -8   1        158.74        158.29        11.06 o                         
   9  -8   1          0.82         -6.84         7.73 o                         
  -7  -7   1        192.85        177.93        15.58 o                         
  -6  -7   1        339.45        313.52        15.26 o                         
  -5  -7   1       1320.73       1332.37        25.52 o                         
  -4  -7   1         13.03          9.84         5.05 o                         
  -3  -7   1       1669.60       1705.11        25.05 o                         
  -2  -7   1       1711.09       1735.56        23.44 o                         
  -1  -7   1        680.89        647.18        10.30 o                         
   0  -7   1       2100.04       2010.46        28.26 o                         
   1  -7   1       2146.41       2174.85        39.03 o                         
   2  -7   1        336.75        325.02         6.98 o                         
   3  -7   1       1012.28       1043.22        17.50 o                         
   4  -7   1         67.53         65.24         5.26 o                         
   5  -7   1        297.52        303.74        10.91 o                         
   6  -7   1         83.51        108.37         8.57 o                         
   7  -7   1          0.65         -2.12         4.99 o                         
   8  -7   1         35.45         28.90         6.81 o                         
   9  -7   1          9.92         11.70         6.66 o                         
  -8  -6   1         12.68        -11.03        11.03 o                         
  -7  -6   1        181.97        165.36        13.57 o                         
  -6  -6   1         13.98         17.29         6.47 o                         
  -5  -6   1        376.73        401.63        16.42 o                         
  -4  -6   1        202.21        203.63        10.52 o                         
  -3  -6   1        945.86        943.02        16.51 o                         
  -2  -6   1       5841.99       5870.28        57.30 o                         
  -1  -6   1       5636.45       5657.65        47.32 o                         
   0  -6   1        999.36        990.69        12.07 o                         
   1  -6   1       3557.93       3677.94        54.35 o                         
   2  -6   1        163.33        153.83         5.17 o                         
   3  -6   1        826.42        831.60        11.76 o                         
   4  -6   1        866.44        868.26        15.35 o                         
   5  -6   1          4.13          1.48         3.73 o                         
   6  -6   1          0.83          3.78         4.50 o                         
   7  -6   1         71.57         79.20         8.76 o                         
   8  -6   1          6.83         -5.58         5.58 o                         
   9  -6   1          0.36          1.28         7.59 o                         
  -8  -5   1        134.53        150.60        13.98 o                         
  -7  -5   1         78.98         84.02        11.11 o                         
  -6  -5   1         97.37        104.04         9.45 o                         
  -5  -5   1        680.61        693.72        16.88 o                         
  -4  -5   1       3392.46       3443.52        38.70 o                         
  -3  -5   1       2471.87       2358.43        28.81 o                         
  -2  -5   1         34.81         42.16         4.09 o                         
  -1  -5   1       2817.62       2954.67        27.49 o                         
   0  -5   1       1308.19       1301.07        12.31 o                         
   1  -5   1        619.70        657.32         7.73 o                         
   2  -5   1        620.02        565.16         9.03 o                         
   3  -5   1        265.32        258.96         8.05 o                         
   4  -5   1        201.28        232.09         9.39 o                         
   5  -5   1        132.38        150.18         8.69 o                         
   6  -5   1         34.35         27.10         5.63 o                         
   7  -5   1         25.71         15.50         6.30 o                         
   8  -5   1         89.03         83.00         7.85 o                         
   9  -5   1         19.36         18.86         9.68 o                         
  10  -5   1         21.17          3.82        14.57 o                         
  -8  -4   1        233.71        243.50        14.87 o                         
  -7  -4   1        244.38        271.80        12.80 o                         
  -6  -4   1       1118.91       1138.02        20.37 o                         
  -5  -4   1       1598.42       1571.61        20.81 o                         
  -4  -4   1        334.64        319.57        10.75 o                         
  -3  -4   1       1780.17       1841.67        22.81 o                         
  -2  -4   1       1893.25       1965.78        23.43 o                         
  -1  -4   1        671.70        729.23         9.83 o                         
   0  -4   1         79.42        110.95         2.78 o                         
   1  -4   1       4585.07       4583.71        36.43 o                         
   2  -4   1        135.64        146.29         4.20 o                         
   3  -4   1        249.74        250.92         8.15 o                         
   4  -4   1         86.87         81.03         5.96 o                         
   5  -4   1         97.40        109.64         6.72 o                         
   6  -4   1        722.61        738.37        16.44 o                         
   7  -4   1          5.64          4.90         4.15 o                         
   8  -4   1        204.72        200.15        11.51 o                         
   9  -4   1         58.80         73.71         8.68 o                         
  10  -4   1         43.91         49.76        14.97 o                         
  -9  -3   1        153.86        132.33        16.18 o                         
  -8  -3   1        102.79        120.02        10.56 o                         
  -7  -3   1        337.52        342.93        14.54 o                         
  -6  -3   1       1237.56       1265.70        37.62 o                         
  -5  -3   1        605.06        628.87        14.21 o                         
  -4  -3   1        846.72        864.92        14.45 o                         
  -3  -3   1        300.32        293.23         7.17 o                         
  -2  -3   1       2536.62       2634.69        27.86 o                         
  -1  -3   1      20482.48      20776.46       449.67 o                         
   0  -3   1       2220.49       2261.64        18.82 o                         
   1  -3   1        246.97        249.39         5.43 o                         
   2  -3   1       2262.50       2307.17        24.87 o                         
   3  -3   1         30.69         35.94         3.15 o                         
   4  -3   1          4.35          1.38         2.37 o                         
   5  -3   1          7.59          7.73         3.29 o                         
   6  -3   1        165.45        136.05         8.60 o                         
   7  -3   1        861.41        888.49        20.37 o                         
   8  -3   1         51.94         56.88         7.67 o                         
   9  -3   1         50.03         63.58         8.87 o                         
  -9  -2   1         37.98         38.08         9.61 o                         
  -8  -2   1        953.05       1000.38        24.69 o                         
  -7  -2   1        151.11        149.09        10.44 o                         
  -6  -2   1        322.94        315.75        12.68 o                         
  -5  -2   1        402.65        399.92        11.30 o                         
  -4  -2   1        372.03        342.67         9.94 o                         
  -3  -2   1       2686.82       2593.08        25.60 o                         
  -2  -2   1       1853.03       1749.43        17.31 o                         
  -1  -2   1        264.62        259.20         5.06 o                         
   0  -2   1       4051.59       3960.45        36.84 o                         
   1  -2   1        822.11        843.58        12.79 o                         
   2  -2   1        945.07        896.30        11.55 o                         
   3  -2   1        257.85        317.08         8.24 o                         
   4  -2   1        608.11        673.81        13.28 o                         
   5  -2   1       1119.06       1072.28        18.80 o                         
   6  -2   1        156.21        158.22         9.67 o                         
   7  -2   1         26.87         28.25         6.09 o                         
   8  -2   1        263.73        266.66        13.57 o                         
   9  -2   1         50.97         47.86         9.19 o                         
  -9  -1   1         66.78         63.29         9.44 o                         
  -8  -1   1         88.45         98.83         9.49 o                         
  -7  -1   1        108.49        119.07         9.03 o                         
  -6  -1   1        241.74        228.91        10.42 o                         
  -5  -1   1        769.87        757.23        14.61 o                         
  -4  -1   1       3703.81       3697.31        35.47 o                         
  -3  -1   1       1912.41       1963.99        20.73 o                         
  -2  -1   1       1393.69       1476.59        15.51 o                         
  -1  -1   1       1454.90       1422.28        13.26 o                         
   0  -1   1          5.29          3.04         1.28 o                         
   1  -1   1        475.60        485.93         7.43 o                         
   2  -1   1         46.35         30.74         2.84 o                         
   3  -1   1        903.81        958.98        14.17 o                         
   4  -1   1        379.85        380.47        10.26 o                         
   5  -1   1         73.86         80.47         6.52 o                         
   6  -1   1        237.43        242.30        11.62 o                         
   7  -1   1         50.05         47.53         7.45 o                         
   8  -1   1          4.48         -5.88         5.88 o                         
   9  -1   1        315.36        315.01        18.99 o                         
 -10   0   1         63.42         37.85        11.49 o                         
  -9   0   1        122.51        128.56        11.07 o                         
  -8   0   1        453.36        472.66        18.41 o                         
  -7   0   1        466.60        472.39        16.18 o                         
  -6   0   1       1226.75       1236.57        20.93 o                         
  -5   0   1       2478.48       2547.49        29.36 o                         
  -4   0   1        556.21        588.33        11.23 o                         
  -3   0   1       1687.44       1775.38        19.12 o                         
  -2   0   1      10736.54      10988.78       210.56 o                         
  -1   0   1       1182.56       1099.70        13.40 o                         
   1   0   1          7.44         11.96         1.93 o                         
   2   0   1        425.35        430.31        10.46 o                         
   3   0   1        533.56        584.84        11.93 o                         
   4   0   1       1280.39       1376.00        20.51 o                         
   5   0   1        783.43        791.39        16.90 o                         
   6   0   1         41.30         36.99         6.10 o                         
   7   0   1        323.76        361.01        15.37 o                         
   8   0   1         48.57         51.48         8.36 o                         
   9   0   1        119.80        121.49        11.62 o                         
 -10   1   1         48.70         40.51         9.01 o                         
  -9   1   1        115.36        111.80        10.59 o                         
  -8   1   1        240.63        259.12        12.62 o                         
  -7   1   1        707.97        757.42        18.06 o                         
  -6   1   1        390.91        387.22        12.39 o                         
  -5   1   1         37.03         54.43         4.90 o                         
  -4   1   1       1391.20       1407.13        18.88 o                         
  -3   1   1        798.72        836.14        12.85 o                         
  -2   1   1          6.18          3.13         1.59 o                         
  -1   1   1        948.47        959.15        15.23 o                         
   0   1   1         65.78         55.77         2.44 o                         
   1   1   1        112.21        104.19         3.77 o                         
   2   1   1        323.77        328.24         7.68 o                         
   3   1   1        588.17        580.73        11.75 o                         
   4   1   1        224.66        273.31        10.23 o                         
   5   1   1        162.27        157.10         9.27 o                         
   6   1   1        632.80        637.76        21.89 o                         
   7   1   1        414.20        419.66        16.99 o                         
   8   1   1        485.01        503.98        18.44 o                         
   9   1   1        268.66        289.75        23.18 o                         
 -10   2   1         57.80         48.05         9.97 o                         
  -9   2   1         23.55         22.72         8.33 o                         
  -8   2   1         72.49         82.82         8.05 o                         
  -7   2   1         53.42         53.72         6.30 o                         
  -6   2   1        116.66        110.64         6.74 o                         
  -5   2   1         47.31         38.02         4.07 o                         
  -4   2   1        865.30        925.05        14.58 o                         
  -3   2   1       2431.79       2444.30        23.01 o                         
  -2   2   1        254.54        246.28         6.41 o                         
  -1   2   1       1216.05       1252.69        12.68 o                         
   0   2   1       1641.25       1677.11        19.22 o                         
   1   2   1       1881.49       1954.97        19.03 o                         
   2   2   1         49.56         36.06         3.63 o                         
   3   2   1       1338.09       1293.94        18.74 o                         
   4   2   1       1037.78       1022.45        18.18 o                         
   5   2   1        399.18        381.25        14.24 o                         
   6   2   1        925.25        964.14        24.25 o                         
   7   2   1        167.33        169.47        11.93 o                         
   8   2   1          5.49          3.96         6.74 o                         
 -10   3   1        146.52        129.10        11.63 o                         
  -9   3   1        161.27        125.71        10.33 o                         
  -8   3   1        390.97        392.75        14.57 o                         
  -7   3   1        321.60        309.06        11.66 o                         
  -6   3   1          9.16          7.52         3.79 o                         
  -5   3   1        650.82        687.84        12.87 o                         
  -4   3   1        642.22        631.33        11.54 o                         
  -3   3   1        751.27        773.81        12.88 o                         
  -2   3   1        158.57        164.81         4.54 o                         
  -1   3   1        474.86        481.84         6.59 o                         
   0   3   1        170.57        190.64         5.28 o                         
   1   3   1       1357.09       1330.28        14.45 o                         
   2   3   1        505.53        448.49         9.22 o                         
   3   3   1       1130.14       1141.55        17.87 o                         
   4   3   1       1771.35       1798.52        25.80 o                         
   5   3   1        608.15        643.49        17.91 o                         
   6   3   1        298.68        314.06        13.68 o                         
   7   3   1        173.47        156.06         9.60 o                         
   8   3   1         71.58         55.68         7.96 o                         
 -10   4   1        131.98        135.32        11.08 o                         
  -9   4   1        125.60        118.76        10.10 o                         
  -8   4   1         31.13         39.64         6.47 o                         
  -7   4   1        661.52        666.35        15.68 o                         
  -6   4   1       1078.59       1037.14        20.12 o                         
  -5   4   1         12.73          5.66         3.37 o                         
  -4   4   1        488.78        516.23        10.66 o                         
  -3   4   1        364.69        374.08         7.37 o                         
  -2   4   1        134.79        147.94         4.42 o                         
  -1   4   1         15.60         10.37         1.44 o                         
   0   4   1         30.32         15.26         2.32 o                         
   1   4   1       1126.47       1145.92        14.30 o                         
   2   4   1        723.60        708.84        12.63 o                         
   3   4   1        689.40        650.55        12.75 o                         
   4   4   1        744.86        735.15        15.00 o                         
   5   4   1        607.13        597.43        15.70 o                         
   6   4   1        384.41        422.21        13.92 o                         
   7   4   1        124.33        118.62         8.92 o                         
   8   4   1        559.37        633.00        28.16 o                         
 -10   5   1          1.03         -3.45         6.72 o                         
  -9   5   1        124.68        110.19        10.01 o                         
  -8   5   1         67.44         63.90         7.13 o                         
  -7   5   1          3.53          7.83         4.93 o                         
  -6   5   1        213.46        214.42         9.20 o                         
  -5   5   1          0.07          4.54         2.87 o                         
  -4   5   1         21.93         12.94         2.88 o                         
  -3   5   1        193.10        186.67         6.12 o                         
  -2   5   1         78.63         75.57         3.09 o                         
  -1   5   1       1547.86       1662.66        21.36 o                         
   0   5   1       2176.30       2153.95        20.47 o                         
   1   5   1       2065.89       2108.42        22.07 o                         
   2   5   1       1330.78       1347.98        18.31 o                         
   3   5   1       2120.10       2120.67        31.30 o                         
   4   5   1        574.54        577.65        13.18 o                         
   5   5   1         21.16         20.41         3.02 o                         
   6   5   1        691.04        708.42        21.46 o                         
   7   5   1         79.29         66.45        10.15 o                         
 -10   6   1         19.61         10.23        10.16 o                         
  -9   6   1         12.02          1.97         5.75 o                         
  -8   6   1         24.25         24.45         5.91 o                         
  -7   6   1          1.39          4.28         4.35 o                         
  -6   6   1        747.52        779.98        17.56 o                         
  -5   6   1        129.16        134.82         6.67 o                         
  -4   6   1          2.79          3.55         2.43 o                         
  -3   6   1        156.10        185.90         5.94 o                         
  -2   6   1        283.44        253.58         4.86 o                         
  -1   6   1       1730.75       1791.44        38.95 o                         
   0   6   1       1086.01       1123.35        13.30 o                         
   1   6   1        928.96        953.39        17.23 o                         
   2   6   1       1331.70       1315.10        21.05 o                         
   3   6   1        223.85        231.08        10.62 o                         
   4   6   1        513.31        546.27        15.89 o                         
   5   6   1       1032.51       1090.58        23.84 o                         
   6   6   1        157.66        145.02        12.40 o                         
   7   6   1        115.34         99.29        24.65 o                         
 -10   7   1        124.49        135.53        16.80 o                         
  -9   7   1         18.38          4.61         6.61 o                         
  -8   7   1         45.21         57.21         7.55 o                         
  -7   7   1        349.80        307.12        12.46 o                         
  -6   7   1        415.02        383.49        12.70 o                         
  -5   7   1         30.79         34.30         4.06 o                         
  -4   7   1          4.97          8.53         3.42 o                         
  -3   7   1       1118.89       1108.31        12.98 o                         
  -2   7   1       2265.29       2248.45        41.13 o                         
  -1   7   1        336.70        344.34        17.47 o                         
   0   7   1       2202.84       2196.52        21.25 o                         
   1   7   1        924.14        948.88        17.13 o                         
   2   7   1        166.21        182.05         8.69 o                         
   3   7   1       2172.12       2181.22        30.23 o                         
   4   7   1        400.17        420.02        15.19 o                         
   5   7   1        175.20        174.80        11.49 o                         
   6   7   1        287.56        270.55        15.01 o                         
  -9   8   1          8.47          9.96         7.49 o                         
  -8   8   1         37.27         39.95         7.08 o                         
  -7   8   1        416.09        414.00        14.32 o                         
  -6   8   1          7.25          9.73         4.47 o                         
  -5   8   1          8.78         15.65         4.69 o                         
  -4   8   1       2017.86       1961.58        22.13 o                         
  -3   8   1       1251.55       1252.86        20.20 o                         
  -2   8   1        992.13        978.67        26.28 o                         
  -1   8   1        428.77        472.11        18.35 o                         
   0   8   1        722.95        696.26        15.90 o                         
   1   8   1       2292.46       2353.65        28.83 o                         
   2   8   1        367.64        401.18        13.11 o                         
   3   8   1        706.28        695.52        16.54 o                         
   4   8   1        391.50        373.08        14.79 o                         
   5   8   1        131.13        126.88        13.06 o                         
   6   8   1         63.72         34.66        12.53 o                         
  -9   9   1        114.44        100.12        10.02 o                         
  -8   9   1         12.48          2.59         6.76 o                         
  -7   9   1         15.38         11.68         5.19 o                         
  -6   9   1       1649.67       1691.11        33.68 o                         
  -5   9   1       2311.60       2343.74        26.44 o                         
  -4   9   1         65.97         72.76         5.36 o                         
  -3   9   1         56.30         63.00         8.66 o                         
  -2   9   1       1361.29       1437.26        34.31 o                         
  -1   9   1        869.68        951.16        27.57 o                         
   0   9   1        341.72        396.59        21.99 o                         
   1   9   1       1232.58       1251.76        17.03 o                         
   2   9   1        503.01        507.27        14.21 o                         
   3   9   1        584.69        585.13        15.50 o                         
   4   9   1        386.41        404.29        15.80 o                         
   5   9   1        161.40        141.30        12.75 o                         
  -9  10   1         11.08         -7.28        11.16 o                         
  -8  10   1        201.18        200.69        16.28 o                         
  -7  10   1        162.88        185.99        10.77 o                         
  -6  10   1         53.15         44.69         4.51 o                         
  -5  10   1        171.71        178.35         8.36 o                         
  -4  10   1        706.93        749.75        27.82 o                         
  -3  10   1        332.93        358.29        18.70 o                         
  -2  10   1        703.67        738.61        25.30 o                         
  -1  10   1       1606.34       1630.18        40.60 o                         
   0  10   1        937.72        934.36        31.35 o                         
   1  10   1        811.57        814.04        18.81 o                         
   2  10   1        460.96        466.30        11.63 o                         
   3  10   1        135.26        125.14        10.31 o                         
   4  10   1         64.17         32.10        11.57 o                         
  -8  11   1         17.72          7.85         9.51 o                         
  -7  11   1        417.16        413.13        13.40 o                         
  -6  11   1         45.53         48.71         5.35 o                         
  -5  11   1          7.39          3.52         6.65 o                         
  -4  11   1        182.65        197.25        17.34 o                         
  -3  11   1       1191.62       1234.93        41.68 o                         
  -2  11   1        770.57        804.17        28.46 o                         
  -1  11   1        300.43        312.48        19.57 o                         
   0  11   1        665.94        694.35        25.22 o                         
   1  11   1        426.49        410.09        22.10 o                         
   2  11   1        253.95        207.72         8.85 o                         
   3  11   1        199.50        163.20         8.81 o                         
  -7  12   1         36.32         35.36         6.96 o                         
  -6  12   1        192.85        147.03        13.10 o                         
  -5  12   1       1403.77       1492.81        38.08 o                         
  -4  12   1        670.02        700.88        37.13 o                         
  -3  12   1        405.76        424.48        30.93 o                         
  -2  12   1       1002.96       1022.31        32.72 o                         
  -1  12   1        443.63        474.62        29.36 o                         
   0  12   1        260.22        323.55        21.11 o                         
   1  12   1        255.08        222.63        17.20 o                         
   2  12   1        297.94        268.50        16.90 o                         
  -6  13   1        261.90        201.49        24.41 o                         
  -5  13   1        682.82        698.99        26.14 o                         
  -4  13   1        743.36        761.00        28.80 o                         
  -3  13   1        274.58        289.95        25.19 o                         
  -2  13   1        192.33        164.99        15.93 o                         
  -1  13   1        394.34        375.21        21.97 o                         
   0  13   1        564.13        539.75        28.73 o                         
   0 -14   2        191.65        189.52        20.30 o                         
   1 -14   2        138.53        138.14        15.06 o                         
   2 -14   2        128.94        103.75        13.13 o                         
   3 -14   2        107.52         93.13        23.09 o                         
   4 -14   2         79.88         64.16         9.82 o                         
   5 -14   2         14.74         22.13        13.74 o                         
  -2 -13   2        493.73        566.28        40.10 o                         
  -1 -13   2        339.34        330.43        31.25 o                         
   0 -13   2        242.54        253.00        18.07 o                         
   1 -13   2        540.77        630.92        25.90 o                         
   2 -13   2        129.75        132.59        14.78 o                         
   3 -13   2        120.84        120.65        13.80 o                         
   4 -13   2         17.76         14.37         7.21 o                         
   5 -13   2         32.22         32.95        16.54 o                         
   6 -13   2          0.41         -3.18        11.01 o                         
  -3 -12   2        735.73        650.99        27.18 o                         
  -2 -12   2        831.84        743.41        55.87 o                         
  -1 -12   2        553.97        611.99        32.08 o                         
   0 -12   2        164.45        148.67        15.72 o                         
   1 -12   2        396.20        427.10        21.21 o                         
   2 -12   2        247.31        281.68        19.00 o                         
   3 -12   2         55.45         41.12         9.36 o                         
   4 -12   2          4.50          4.98         7.44 o                         
   5 -12   2         51.42         46.15         9.17 o                         
   6 -12   2          0.34         -4.04         4.04 o                         
   7 -12   2          7.87         -4.28         6.15 o                         
  -4 -11   2        158.96        181.36        10.39 o                         
  -3 -11   2          7.86          5.28         4.33 o                         
  -2 -11   2        177.02        170.72         6.23 o                         
  -1 -11   2        238.33        239.74        25.28 o                         
   0 -11   2        128.97        134.55        15.22 o                         
   1 -11   2        167.30        135.46        12.90 o                         
   2 -11   2         84.63         73.10        10.64 o                         
   3 -11   2          8.46         -0.81         6.91 o                         
   4 -11   2         12.46          9.16         4.40 o                         
   5 -11   2        180.18        189.23         7.89 o                         
   6 -11   2          6.46          0.47         5.07 o                         
   7 -11   2         39.35         29.92         8.86 o                         
   8 -11   2        202.67        193.61        16.12 o                         
  -5 -10   2        144.50        141.05        11.07 o                         
  -4 -10   2        629.72        613.24        16.41 o                         
  -3 -10   2        198.67        174.84         9.63 o                         
  -2 -10   2          5.02          4.67         3.27 o                         
  -1 -10   2         73.96         78.73         4.92 o                         
   0 -10   2         61.14         67.22         9.65 o                         
   1 -10   2          1.40          1.64         6.34 o                         
   2 -10   2        283.06        256.68        15.49 o                         
   3 -10   2         37.70         37.75         5.12 o                         
   4 -10   2         80.64         66.41         4.95 o                         
   5 -10   2         38.02         35.64         6.01 o                         
   6 -10   2        266.46        293.75        12.82 o                         
   7 -10   2          8.46          7.24         5.65 o                         
   8 -10   2        243.40        233.20        12.99 o                         
  -6  -9   2        222.37        211.65        13.00 o                         
  -5  -9   2        325.19        305.97        14.31 o                         
  -4  -9   2         80.99         85.08         8.59 o                         
  -3  -9   2       1022.99       1016.08        19.96 o                         
  -2  -9   2       2469.99       2442.86        27.94 o                         
  -1  -9   2        138.51        144.56         5.25 o                         
   0  -9   2          0.85         -3.26         4.71 o                         
   1  -9   2        289.25        285.74        15.09 o                         
   2  -9   2        765.28        790.95        23.26 o                         
   3  -9   2          7.63          6.92         2.26 o                         
   4  -9   2        383.14        386.95        11.39 o                         
   5  -9   2         16.07         21.01         5.33 o                         
   6  -9   2        267.31        290.01        12.05 o                         
   7  -9   2        108.12        117.26         9.60 o                         
   8  -9   2        179.60        153.86        12.87 o                         
   9  -9   2         29.95         26.77        18.72 o                         
  -7  -8   2        141.73        124.77        16.21 o                         
  -6  -8   2          8.54          2.41         6.41 o                         
  -5  -8   2        709.70        767.93        19.28 o                         
  -4  -8   2        542.29        564.20        15.26 o                         
  -3  -8   2        259.35        240.08        10.32 o                         
  -2  -8   2        149.38        151.42         7.22 o                         
  -1  -8   2        169.90        201.09         5.90 o                         
   0  -8   2          0.56          2.29         2.90 o                         
   1  -8   2         33.67         28.58         6.31 o                         
   2  -8   2        108.97        108.04         3.52 o                         
   3  -8   2        278.31        261.14         7.57 o                         
   4  -8   2        455.33        472.83        12.67 o                         
   5  -8   2        312.42        303.23        11.68 o                         
   6  -8   2       1217.12       1142.12        23.44 o                         
   7  -8   2         76.64         78.89         8.46 o                         
   8  -8   2         18.71         23.76         9.08 o                         
   9  -8   2        128.50        116.48        18.64 o                         
  -7  -7   2        360.80        329.21        17.83 o                         
  -6  -7   2         93.55        119.25        10.45 o                         
  -5  -7   2         37.61         35.77         6.30 o                         
  -4  -7   2        327.96        308.73        11.76 o                         
  -3  -7   2          1.93         -2.65         3.25 o                         
  -2  -7   2        691.98        730.85        13.15 o                         
  -1  -7   2        592.56        609.04         9.24 o                         
   0  -7   2          3.55          4.53         1.44 o                         
   1  -7   2        720.88        677.68         8.11 o                         
   2  -7   2       1882.53       1916.12        19.99 o                         
   3  -7   2        765.24        825.07        15.90 o                         
   4  -7   2        756.84        744.15        15.06 o                         
   5  -7   2        165.12        162.13         9.51 o                         
   6  -7   2        109.52        140.67         9.71 o                         
   7  -7   2        280.32        283.01        14.32 o                         
   8  -7   2         61.68         71.36         9.35 o                         
   9  -7   2        229.97        240.30        14.67 o                         
  -8  -6   2        234.59        238.36        16.91 o                         
  -7  -6   2        230.38        238.06        15.23 o                         
  -6  -6   2        102.23        104.83         9.64 o                         
  -5  -6   2        116.96        104.51         7.98 o                         
  -4  -6   2        375.61        394.76        12.29 o                         
  -3  -6   2         46.47         61.93         5.48 o                         
  -2  -6   2       1306.86       1365.38        18.37 o                         
  -1  -6   2        688.60        771.14        11.25 o                         
   0  -6   2       1315.30       1309.43        14.72 o                         
   1  -6   2        210.97        204.15         6.55 o                         
   2  -6   2         37.62         28.65         3.00 o                         
   3  -6   2       2432.29       2522.78        28.69 o                         
   4  -6   2        331.91        349.55        10.90 o                         
   5  -6   2        325.73        297.85        11.66 o                         
   6  -6   2        800.51        813.45        19.35 o                         
   7  -6   2        140.61        150.22        10.99 o                         
   8  -6   2        278.63        300.09        16.73 o                         
   9  -6   2        102.00        105.82        11.65 o                         
  -8  -5   2         65.10         64.80         9.41 o                         
  -7  -5   2         45.04         36.45         7.70 o                         
  -6  -5   2        319.77        326.41        14.84 o                         
  -5  -5   2         12.16         12.65         4.52 o                         
  -4  -5   2         23.19         21.08         4.40 o                         
  -3  -5   2        267.37        279.07         9.59 o                         
  -2  -5   2        206.20        218.23         7.15 o                         
  -1  -5   2        161.50        155.63         5.12 o                         
   0  -5   2          5.22          8.42         1.70 o                         
   1  -5   2       4039.59       4056.75        34.80 o                         
   2  -5   2         84.11        139.77         5.29 o                         
   3  -5   2        149.10        226.01         8.89 o                         
   4  -5   2       1712.73       1673.14        23.24 o                         
   5  -5   2        723.90        750.68        20.41 o                         
   6  -5   2        235.38        217.49         9.62 o                         
   7  -5   2        606.13        604.62        17.86 o                         
   8  -5   2        236.10        245.34        12.41 o                         
   9  -5   2         10.48          8.25         6.32 o                         
  -9  -4   2         37.50         16.22         9.18 o                         
  -8  -4   2         35.15         50.80        10.05 o                         
  -7  -4   2          2.46          8.83         6.47 o                         
  -6  -4   2         53.58         50.41         5.75 o                         
  -5  -4   2        205.73        201.80         8.16 o                         
  -4  -4   2         24.35         23.75         2.85 o                         
  -3  -4   2        787.24        806.85        13.79 o                         
  -2  -4   2       2466.10       2563.42        25.72 o                         
  -1  -4   2       5012.69       4971.60        41.20 o                         
   0  -4   2        942.43        879.45        10.66 o                         
   1  -4   2        349.82        309.04         6.13 o                         
   2  -4   2       4466.21       4445.94        43.11 o                         
   3  -4   2       5583.42       5777.59        51.35 o                         
   4  -4   2        341.59        326.41         8.72 o                         
   5  -4   2       1050.35       1062.46        18.58 o                         
   6  -4   2       1238.99       1282.41        23.09 o                         
   7  -4   2        245.42        243.50        12.27 o                         
   8  -4   2        310.08        360.26        15.79 o                         
   9  -4   2         48.93         58.56         8.43 o                         
  -9  -3   2         64.30         47.23         9.80 o                         
  -8  -3   2        123.98        123.03        10.07 o                         
  -7  -3   2        222.75        221.57        11.66 o                         
  -6  -3   2         42.11         40.90         5.91 o                         
  -5  -3   2         83.09         93.40         6.56 o                         
  -4  -3   2        469.59        496.58        10.96 o                         
  -3  -3   2        145.37        123.53         5.14 o                         
  -2  -3   2       1236.70       1142.46        13.78 o                         
  -1  -3   2        469.95        436.26         7.14 o                         
   0  -3   2       2761.22       2651.56        22.11 o                         
   1  -3   2       7946.13       7708.10        81.37 o                         
   2  -3   2       1823.27       1799.32        21.36 o                         
   3  -3   2       4287.67       4367.77        39.24 o                         
   4  -3   2       2673.01       2683.44        30.98 o                         
   5  -3   2        805.53        781.12        16.15 o                         
   6  -3   2        715.51        701.24        17.23 o                         
   7  -3   2          6.47          6.09         5.36 o                         
   8  -3   2         42.20         54.00         8.49 o                         
   9  -3   2        116.08        110.17        10.34 o                         
  -9  -2   2        106.19         79.40        10.83 o                         
  -8  -2   2        188.23        189.73        12.16 o                         
  -7  -2   2        154.19        148.26        11.77 o                         
  -6  -2   2        325.47        330.46        12.44 o                         
  -5  -2   2         61.60         47.44         5.28 o                         
  -4  -2   2        649.40        597.67        12.26 o                         
  -3  -2   2        272.99        261.34         7.17 o                         
  -2  -2   2        169.03        161.08         4.68 o                         
  -1  -2   2         62.31         98.60         3.17 o                         
   0  -2   2        544.79        536.72         7.99 o                         
   1  -2   2       1932.20       1807.90        19.72 o                         
   2  -2   2        208.67        164.80         6.77 o                         
   3  -2   2        133.23         90.54         5.37 o                         
   4  -2   2        756.59        715.21        14.66 o                         
   5  -2   2        140.58        128.86         8.13 o                         
   6  -2   2        491.11        505.56        16.26 o                         
   7  -2   2        705.04        738.89        20.35 o                         
   8  -2   2         49.40         43.53         7.86 o                         
   9  -2   2         45.14         38.05        11.76 o                         
 -10  -1   2         15.49          7.70         8.70 o                         
  -9  -1   2          3.48          8.73         6.23 o                         
  -8  -1   2        537.92        573.83        17.30 o                         
  -7  -1   2        102.50        104.50         8.66 o                         
  -6  -1   2         94.41         80.07         6.91 o                         
  -5  -1   2         59.68         53.14         5.10 o                         
  -4  -1   2         96.43         87.42         5.41 o                         
  -3  -1   2        614.98        616.84        15.21 o                         
  -2  -1   2       3155.81       3036.05        27.10 o                         
  -1  -1   2       2043.03       1953.85        18.85 o                         
   0  -1   2      16106.92      15832.26       367.34 o                         
   1  -1   2       1607.38       1532.16        17.40 o                         
   2  -1   2       3175.85       3126.31        32.17 o                         
   3  -1   2       2236.25       2272.77        25.41 o                         
   4  -1   2       1787.74       1800.02        23.97 o                         
   5  -1   2        797.42        796.59        16.72 o                         
   6  -1   2        138.88        140.61         9.86 o                         
   7  -1   2        342.37        376.45        15.75 o                         
   8  -1   2        117.34        115.60        10.89 o                         
   9  -1   2         24.30          8.64        10.59 o                         
 -10   0   2         36.81         27.04         8.88 o                         
  -9   0   2          0.17         -1.75         6.53 o                         
  -8   0   2        152.48        179.79        11.31 o                         
  -7   0   2        244.34        255.00        12.10 o                         
  -6   0   2        166.25        165.94         8.71 o                         
  -5   0   2        923.87       1012.48        16.63 o                         
  -4   0   2        867.32        850.08        13.61 o                         
  -3   0   2        482.53        441.92         9.26 o                         
  -2   0   2      28270.98      26644.96       600.03 o                         
  -1   0   2       1530.89       1482.51        13.82 o                         
   0   0   2       5233.67       5127.66        41.57 o                         
   1   0   2       5443.34       5137.06        50.75 o                         
   2   0   2       5239.87       5265.76        46.39 o                         
   3   0   2       3589.15       3490.62        34.71 o                         
   4   0   2       1126.49       1134.03        18.72 o                         
   5   0   2        788.05        822.19        17.45 o                         
   6   0   2        298.23        286.47        12.98 o                         
   7   0   2         43.02         42.72         7.34 o                         
   8   0   2          1.12          5.98         6.85 o                         
   9   0   2          3.25        -10.40        10.40 o                         
 -10   1   2          1.60         -7.63         7.63 o                         
  -9   1   2          6.79          5.54         5.57 o                         
  -8   1   2        137.27        136.89         9.68 o                         
  -7   1   2        242.77        244.97        11.88 o                         
  -6   1   2         12.23         10.77         3.95 o                         
  -5   1   2        843.48        825.62        15.34 o                         
  -4   1   2       3741.83       3846.68        37.40 o                         
  -3   1   2         66.00         79.71         4.51 o                         
  -2   1   2       5384.16       5333.53        41.01 o                         
  -1   1   2        222.19        176.42         4.46 o                         
   0   1   2       1199.75       1117.44        12.02 o                         
   1   1   2       3787.36       3746.94        32.91 o                         
   2   1   2       1083.63        932.96        13.60 o                         
   3   1   2         37.92         26.06         4.07 o                         
   4   1   2       1179.80       1175.24        20.22 o                         
   5   1   2        175.72        150.75         9.32 o                         
   6   1   2        229.48        230.20        12.28 o                         
   7   1   2        229.43        247.65        14.10 o                         
   8   1   2          4.93         -7.17         7.17 o                         
 -10   2   2          1.64         -1.05         6.24 o                         
  -9   2   2         96.76         71.04         7.90 o                         
  -8   2   2         67.32         75.62         7.46 o                         
  -7   2   2        433.13        468.90        14.23 o                         
  -6   2   2        735.58        750.73        15.48 o                         
  -5   2   2        196.36        181.65         8.13 o                         
  -4   2   2       3532.71       3610.51        35.23 o                         
  -3   2   2       1839.40       1716.54        18.31 o                         
  -2   2   2       1316.34       1257.97        15.66 o                         
  -1   2   2       4130.33       4028.84        32.10 o                         
   0   2   2       6113.55       5884.53        50.48 o                         
   1   2   2        647.37        604.65         9.83 o                         
   2   2   2       2544.97       2702.22        27.31 o                         
   3   2   2        281.57        251.13         8.87 o                         
   4   2   2        378.09        370.16        11.43 o                         
   5   2   2        126.81        131.32         8.73 o                         
   6   2   2         17.31          7.79         5.27 o                         
   7   2   2          6.62          7.31         5.82 o                         
   8   2   2        208.24        192.72        15.77 o                         
 -10   3   2         69.74         69.91         9.08 o                         
  -9   3   2         18.15         12.75         7.00 o                         
  -8   3   2       1366.95       1438.80        24.27 o                         
  -7   3   2       2184.00       2299.08        36.31 o                         
  -6   3   2       1378.50       1381.35        20.95 o                         
  -5   3   2       2213.01       2232.92        26.75 o                         
  -4   3   2       1561.50       1653.93        20.14 o                         
  -3   3   2       1599.41       1570.90        19.41 o                         
  -2   3   2       5527.51       5346.13        51.10 o                         
  -1   3   2       1770.49       1684.74        17.12 o                         
   0   3   2       1364.72       1434.54        15.52 o                         
   1   3   2       1793.64       1774.31        20.36 o                         
   2   3   2       1946.21       2041.19        24.29 o                         
   3   3   2        431.71        398.73        11.05 o                         
   4   3   2       1286.56       1322.36        21.77 o                         
   5   3   2        300.49        326.75        13.10 o                         
   6   3   2        160.24        166.79        10.62 o                         
   7   3   2          1.78          2.58         5.77 o                         
   8   3   2         69.84         68.75         9.47 o                         
 -10   4   2        211.94        200.87        13.00 o                         
  -9   4   2        371.98        399.90        14.76 o                         
  -8   4   2          9.62          5.57         5.17 o                         
  -7   4   2          8.70         -0.43         4.34 o                         
  -6   4   2        458.74        469.71        12.30 o                         
  -5   4   2        605.85        602.06        12.54 o                         
  -4   4   2        659.70        579.07        10.97 o                         
  -3   4   2       2480.88       2463.68        26.16 o                         
  -2   4   2       1910.99       1930.32        21.38 o                         
  -1   4   2       5236.10       5523.33        49.96 o                         
   0   4   2       2368.36       2487.41        23.78 o                         
   1   4   2        169.11        135.00         5.74 o                         
   2   4   2       2484.11       2498.94        31.16 o                         
   3   4   2        700.07        695.75        14.23 o                         
   4   4   2         29.34         23.88         5.30 o                         
   5   4   2          2.93         -2.59         4.61 o                         
   6   4   2         45.12         40.52         6.98 o                         
   7   4   2          6.04          0.56         5.22 o                         
 -10   5   2         47.36         46.53         8.65 o                         
  -9   5   2          3.67          4.63         5.30 o                         
  -8   5   2        317.07        324.48        13.04 o                         
  -7   5   2         85.19         95.08         7.20 o                         
  -6   5   2         64.11         63.77         5.74 o                         
  -5   5   2       1618.26       1616.73        22.45 o                         
  -4   5   2       1346.27       1344.58        18.96 o                         
  -3   5   2       1285.96       1340.47        17.01 o                         
  -2   5   2        943.12        891.06        10.88 o                         
  -1   5   2        474.05        417.59         7.35 o                         
   0   5   2       1035.99       1057.52        14.77 o                         
   1   5   2       1911.96       1913.18        21.76 o                         
   2   5   2         71.12         71.41         5.17 o                         
   3   5   2        196.27        191.60         8.75 o                         
   4   5   2         28.95         28.65         5.07 o                         
   5   5   2         14.95         13.41         4.79 o                         
   6   5   2        310.50        297.63        14.63 o                         
   7   5   2         11.96         -6.46         8.39 o                         
 -10   6   2         58.78         26.77         8.40 o                         
  -9   6   2         14.33         12.81         6.71 o                         
  -8   6   2         92.09        110.08         8.40 o                         
  -7   6   2       2139.04       2195.69        30.23 o                         
  -6   6   2       1971.68       2026.17        28.31 o                         
  -5   6   2       1244.45       1341.95        18.56 o                         
  -4   6   2        676.37        671.08        15.14 o                         
  -3   6   2       2576.05       2624.96        26.51 o                         
  -2   6   2        763.95        792.88        11.58 o                         
  -1   6   2       1243.02       1230.97        14.70 o                         
   0   6   2        531.28        550.70         9.72 o                         
   1   6   2         96.47        101.57         5.69 o                         
   2   6   2         91.37         97.94         6.26 o                         
   3   6   2        288.79        286.72        10.79 o                         
   4   6   2          8.40          1.75         4.05 o                         
   5   6   2        100.21         96.08         9.15 o                         
   6   6   2          2.63         -6.73         6.73 o                         
 -10   7   2         17.30          9.88        14.02 o                         
  -9   7   2        167.87        151.52        12.67 o                         
  -8   7   2        447.82        464.22        14.97 o                         
  -7   7   2        674.99        709.31        23.77 o                         
  -6   7   2        300.89        296.09        10.37 o                         
  -5   7   2       2458.39       2578.83        30.57 o                         
  -4   7   2       1371.48       1401.91        18.70 o                         
  -3   7   2        710.37        710.63        10.00 o                         
  -2   7   2       1859.63       1884.83        22.90 o                         
  -1   7   2       1663.94       1686.77        16.62 o                         
   0   7   2         11.60         11.59         2.56 o                         
   1   7   2        644.34        621.50        11.63 o                         
   2   7   2          7.22          4.14         4.07 o                         
   3   7   2         18.70         17.65         5.34 o                         
   4   7   2          0.91         -3.54         5.12 o                         
   5   7   2          1.87         -6.00         6.00 o                         
   6   7   2          1.86         -5.06         9.46 o                         
 -10   8   2        154.64        167.51        57.79 o                         
  -9   8   2        542.78        577.27        21.50 o                         
  -8   8   2        130.48        121.40         7.69 o                         
  -7   8   2        130.80        153.56         9.79 o                         
  -6   8   2         42.33         52.83         5.92 o                         
  -5   8   2         97.05        104.80         6.95 o                         
  -4   8   2        463.46        473.26        11.85 o                         
  -3   8   2        181.11        196.84        10.14 o                         
  -2   8   2        171.64        172.19        12.53 o                         
  -1   8   2       1290.78       1295.03        22.69 o                         
   0   8   2        124.63         93.59         4.57 o                         
   1   8   2        157.56        173.78         7.18 o                         
   2   8   2        194.67        190.44        10.35 o                         
   3   8   2         26.08         16.65         5.76 o                         
   4   8   2         69.53         53.23         8.16 o                         
   5   8   2         24.39         15.31         8.49 o                         
  -9   9   2          7.00         -9.13         9.13 o                         
  -8   9   2         72.86         72.68         9.72 o                         
  -7   9   2        456.70        471.98        14.04 o                         
  -6   9   2        487.80        504.97        13.57 o                         
  -5   9   2        134.73        132.13         5.87 o                         
  -4   9   2         77.56         76.83         6.61 o                         
  -3   9   2       1553.75       1589.25        36.57 o                         
  -2   9   2         21.89         13.57         6.97 o                         
  -1   9   2        148.85        165.55        13.33 o                         
   0   9   2        118.68        105.88         5.19 o                         
   1   9   2         16.02         18.17         4.33 o                         
   2   9   2         44.46         34.69         6.51 o                         
   3   9   2          1.06         -0.47         6.34 o                         
   4   9   2        251.38        228.86        16.95 o                         
  -9  10   2         80.96         55.40        12.01 o                         
  -8  10   2         59.31         42.53         7.65 o                         
  -7  10   2        660.52        680.96        18.27 o                         
  -6  10   2        444.76        442.02        10.72 o                         
  -5  10   2        895.44        878.54        14.42 o                         
  -4  10   2        409.36        444.33        19.90 o                         
  -3  10   2        268.79        280.23        18.97 o                         
  -2  10   2        247.08        262.37        18.59 o                         
  -1  10   2        503.92        519.80        21.51 o                         
   0  10   2         37.28         40.61        10.47 o                         
   1  10   2         39.49         34.40         3.59 o                         
   2  10   2        358.89        353.76        11.55 o                         
   3  10   2        116.73         82.56         8.48 o                         
  -8  11   2        124.27         92.64         9.28 o                         
  -7  11   2         16.76          7.54         3.84 o                         
  -6  11   2         35.18         28.77         4.88 o                         
  -5  11   2         15.56          1.42        12.23 o                         
  -4  11   2         74.20         83.77        11.68 o                         
  -3  11   2        121.12        136.59        14.21 o                         
  -2  11   2         30.43         32.73        10.19 o                         
  -1  11   2          9.12          1.38        10.22 o                         
   0  11   2         37.36         29.39         9.39 o                         
   1  11   2         20.57          5.75         5.78 o                         
   2  11   2         21.54          4.19         6.22 o                         
  -7  12   2         81.44         46.28        14.04 o                         
  -6  12   2        144.87        122.69        13.14 o                         
  -5  12   2         46.03         21.51        12.44 o                         
  -4  12   2         13.14          7.55         8.43 o                         
  -3  12   2         19.79         22.74        10.10 o                         
  -2  12   2         37.89         21.18         8.88 o                         
  -1  12   2        123.22        129.91        13.47 o                         
   0  12   2        136.43        143.31        31.80 o                         
   1  12   2        125.64         74.36        22.44 o                         
  -5  13   2          0.97        -11.06        11.06 o                         
  -4  13   2          7.40        -10.19        10.19 o                         
  -3  13   2         22.37          3.01         9.25 o                         
  -2  13   2          9.18         -9.62         9.62 o                         
  -1  13   2         71.83         76.94        19.33 o                         
  -1 -14   3          8.82         -5.91        12.42 o                         
   0 -14   3         65.78         44.82        10.64 o                         
   1 -14   3         37.84         22.66        11.43 o                         
   2 -14   3        106.70        114.79        19.38 o                         
   3 -14   3        242.58        213.37        16.92 o                         
   4 -14   3        438.20        487.25        74.61 o                         
   5 -14   3        289.54        289.12        26.04 o                         
  -3 -13   3         76.30         -4.23        18.99 o                         
  -2 -13   3        176.36        126.95        20.17 o                         
  -1 -13   3          7.25        -10.11        10.11 o                         
   0 -13   3        378.35        435.46        27.91 o                         
   1 -13   3        690.20        720.24        27.11 o                         
   2 -13   3        409.70        444.53        21.71 o                         
   3 -13   3        383.06        371.83        20.05 o                         
   4 -13   3         42.21         46.81        11.84 o                         
   5 -13   3         92.86        131.84        25.79 o                         
   6 -13   3        174.82        153.10         9.28 o                         
  -4 -12   3         85.91         54.46         7.35 o                         
  -3 -12   3        182.78        139.32         9.11 o                         
  -2 -12   3        319.93        339.86        14.63 o                         
  -1 -12   3        249.98        247.51        16.61 o                         
   0 -12   3         78.01         46.80        10.03 o                         
   1 -12   3        350.99        354.74        19.08 o                         
   2 -12   3        416.53        447.18        21.11 o                         
   3 -12   3        489.24        482.45        20.53 o                         
   4 -12   3        422.07        444.17        21.62 o                         
   5 -12   3        545.83        548.15        15.56 o                         
   6 -12   3        139.97        135.87         8.95 o                         
   7 -12   3        186.20        148.06        11.86 o                         
  -5 -11   3          2.17         -7.85         7.85 o                         
  -4 -11   3        252.56        264.05        22.09 o                         
  -3 -11   3        150.66        136.37         7.74 o                         
  -2 -11   3         80.29         72.72         6.99 o                         
  -1 -11   3        441.61        443.91        16.99 o                         
   0 -11   3        771.09        795.30        31.47 o                         
   1 -11   3        329.28        295.73        17.88 o                         
   2 -11   3        418.33        493.67        20.42 o                         
   3 -11   3       1025.23        999.61        20.50 o                         
   4 -11   3        343.92        357.83         9.23 o                         
   5 -11   3        879.93        855.12        16.52 o                         
   6 -11   3        308.34        318.50        12.63 o                         
   7 -11   3        163.91        164.81        11.65 o                         
   8 -11   3         59.06         75.05        13.63 o                         
  -6 -10   3          0.26        -10.41        10.41 o                         
  -5 -10   3         99.30         92.01         8.83 o                         
  -4 -10   3        174.44        164.19         9.85 o                         
  -3 -10   3       1076.29       1079.97        19.84 o                         
  -2 -10   3        832.34        858.23        14.95 o                         
  -1 -10   3         88.58         88.65         4.01 o                         
   0 -10   3       1278.40       1286.98        43.52 o                         
   1 -10   3       2311.96       2353.66        91.01 o                         
   2 -10   3         28.43         42.44         5.48 o                         
   3 -10   3        949.72        942.11        14.51 o                         
   4 -10   3        750.78        755.46        14.98 o                         
   5 -10   3          7.66          5.32         4.47 o                         
   6 -10   3        144.47        164.00        10.92 o                         
   7 -10   3        261.18        229.99        12.68 o                         
   8 -10   3          9.64         23.78         9.83 o                         
  -6  -9   3         31.79         27.65        10.23 o                         
  -5  -9   3        349.19        346.75        14.85 o                         
  -4  -9   3         10.44          7.53         4.72 o                         
  -3  -9   3         28.53         72.44         6.38 o                         
  -2  -9   3        656.37        631.95        12.74 o                         
  -1  -9   3       2311.46       2263.96        22.97 o                         
   0  -9   3         30.55         37.05         3.10 o                         
   1  -9   3       1298.97       1204.25        22.24 o                         
   2  -9   3       4086.47       4121.60        36.27 o                         
   3  -9   3        408.94        439.46        11.24 o                         
   4  -9   3        543.28        530.58        13.57 o                         
   5  -9   3       1042.53       1057.97        22.50 o                         
   6  -9   3          9.23         21.24         5.93 o                         
   7  -9   3        328.44        316.04        15.21 o                         
   8  -9   3          1.98          8.84         6.50 o                         
  -7  -8   3        107.84        104.70        11.17 o                         
  -6  -8   3          7.85         -2.87         5.84 o                         
  -5  -8   3       1222.83       1276.44        25.16 o                         
  -4  -8   3         98.96        105.30         7.80 o                         
  -3  -8   3        874.12        867.38        16.70 o                         
  -2  -8   3        501.08        481.80         8.90 o                         
  -1  -8   3       1023.34       1016.07        14.86 o                         
   0  -8   3       2565.85       2597.40        28.90 o                         
   1  -8   3        694.23        660.54        10.34 o                         
   2  -8   3        142.34        126.11         5.64 o                         
   3  -8   3       1170.76       1129.76        18.31 o                         
   4  -8   3        631.27        595.04        15.76 o                         
   5  -8   3        744.76        745.56        17.66 o                         
   6  -8   3        144.12        126.45         9.20 o                         
   7  -8   3        362.99        337.63        15.98 o                         
   8  -8   3          2.44          1.87         8.34 o                         
   9  -8   3         30.78         45.50        12.23 o                         
  -8  -7   3          2.69         -5.19        11.90 o                         
  -7  -7   3        855.63        867.11        26.69 o                         
  -6  -7   3         23.43         18.38         6.25 o                         
  -5  -7   3        125.45        135.28         9.39 o                         
  -4  -7   3        573.47        597.85        15.96 o                         
  -3  -7   3       1508.95       1516.33        22.01 o                         
  -2  -7   3       1498.51       1455.98        16.27 o                         
  -1  -7   3       1284.45       1286.37        16.98 o                         
   0  -7   3        700.73        669.38        10.79 o                         
   1  -7   3       3499.77       3606.75        30.71 o                         
   2  -7   3       1419.61       1405.48        18.10 o                         
   3  -7   3        533.59        508.46        12.33 o                         
   4  -7   3        487.55        546.06        13.77 o                         
   5  -7   3        497.12        533.27        17.52 o                         
   6  -7   3          8.09          9.08         6.07 o                         
   7  -7   3        245.68        259.79        14.17 o                         
   8  -7   3         53.76         66.06         9.71 o                         
   9  -7   3         38.36         43.22        12.99 o                         
  -8  -6   3          8.96          2.19         7.74 o                         
  -7  -6   3         42.90         64.55         8.77 o                         
  -6  -6   3          5.64          5.00         5.13 o                         
  -5  -6   3        918.60        965.95        20.56 o                         
  -4  -6   3       1128.85       1162.76        20.63 o                         
  -3  -6   3        781.08        775.82        14.73 o                         
  -2  -6   3       1004.62        977.30        13.22 o                         
  -1  -6   3       5779.70       5806.58        47.01 o                         
   0  -6   3       1027.51        992.94        12.69 o                         
   1  -6   3       2755.15       2756.80        26.24 o                         
   2  -6   3       2313.79       2247.59        24.92 o                         
   3  -6   3        999.54       1003.67        18.18 o                         
   4  -6   3        245.62        241.97        10.67 o                         
   5  -6   3        127.61        130.78         9.04 o                         
   6  -6   3         43.24         39.40         6.97 o                         
   7  -6   3         94.85         74.80         9.21 o                         
   8  -6   3          9.96          6.54         7.20 o                         
   9  -6   3          9.05         -5.02        12.59 o                         
  -9  -5   3         17.81        -12.18        12.18 o                         
  -8  -5   3         34.68         13.71         6.78 o                         
  -7  -5   3        399.90        385.87        17.31 o                         
  -6  -5   3       1029.99       1074.43        23.14 o                         
  -5  -5   3        901.83        879.77        20.94 o                         
  -4  -5   3        879.53        881.41        20.06 o                         
  -3  -5   3       2921.90       2983.59        32.73 o                         
  -2  -5   3        776.78        674.11        10.69 o                         
  -1  -5   3       4049.86       4180.30        35.16 o                         
   0  -5   3       1123.91       1115.55        12.74 o                         
   1  -5   3         78.33         50.87         3.18 o                         
   2  -5   3        504.86        453.75         9.48 o                         
   3  -5   3        418.95        422.36        11.19 o                         
   4  -5   3         38.28         40.22         5.25 o                         
   5  -5   3        127.06        113.30         6.74 o                         
   6  -5   3        630.60        623.30        15.31 o                         
   7  -5   3         97.31         92.00         8.13 o                         
   8  -5   3          0.08         -5.49         5.49 o                         
   9  -5   3         14.78          2.38         8.08 o                         
  -9  -4   3        248.07        265.06        16.25 o                         
  -8  -4   3        303.84        292.05        13.56 o                         
  -7  -4   3        213.59        224.28        11.24 o                         
  -6  -4   3        547.41        572.31        15.18 o                         
  -5  -4   3       1124.25       1124.83        20.89 o                         
  -4  -4   3        683.70        652.28        12.72 o                         
  -3  -4   3       2744.06       2694.72        29.59 o                         
  -2  -4   3       1722.30       1647.65        19.23 o                         
  -1  -4   3       1824.61       1794.15        18.84 o                         
   0  -4   3       1164.54       1188.29        14.55 o                         
   1  -4   3       3494.17       3509.86        32.97 o                         
   2  -4   3        457.54        460.84         9.61 o                         
   3  -4   3         32.99         11.55         2.87 o                         
   4  -4   3        946.77        901.03        15.77 o                         
   5  -4   3         35.04         27.36         4.97 o                         
   6  -4   3         18.14         13.60         5.71 o                         
   7  -4   3          1.92         -0.48         4.75 o                         
   8  -4   3         14.14         16.88         6.31 o                         
   9  -4   3         60.41         58.56         9.89 o                         
  -9  -3   3         75.64         93.00        10.80 o                         
  -8  -3   3       1068.50       1152.87        24.34 o                         
  -7  -3   3        792.04        833.07        19.39 o                         
  -6  -3   3        448.83        480.04        14.45 o                         
  -5  -3   3        801.02        820.12        15.80 o                         
  -4  -3   3       2202.50       2258.91        26.53 o                         
  -3  -3   3       1836.10       1859.98        21.12 o                         
  -2  -3   3        288.18        287.89         6.49 o                         
  -1  -3   3       1746.72       1748.08        16.64 o                         
   0  -3   3        692.44        609.77         7.95 o                         
   1  -3   3        516.25        527.33         9.49 o                         
   2  -3   3       2858.34       2837.44        28.59 o                         
   3  -3   3        124.58        121.99         6.13 o                         
   4  -3   3        447.84        506.29        13.02 o                         
   5  -3   3        191.62        199.33         9.91 o                         
   6  -3   3        228.26        230.55        11.68 o                         
   7  -3   3        196.67        185.93        11.86 o                         
   8  -3   3        138.76        118.40        12.49 o                         
   9  -3   3         76.28         66.94        10.95 o                         
 -10  -2   3        272.07        253.58        25.22 o                         
  -9  -2   3          6.75         -0.84         5.78 o                         
  -8  -2   3         21.92         11.69         6.45 o                         
  -7  -2   3        145.71        146.35         9.88 o                         
  -6  -2   3        674.05        685.95        16.06 o                         
  -5  -2   3        437.50        397.78        11.20 o                         
  -4  -2   3       1042.01       1044.08        15.60 o                         
  -3  -2   3        958.95        952.52        13.34 o                         
  -2  -2   3        840.46        795.58        12.00 o                         
  -1  -2   3       1881.09       1937.79        19.79 o                         
   0  -2   3       4303.04       4391.05        43.05 o                         
   1  -2   3        171.79        137.39         5.68 o                         
   2  -2   3        478.05        536.12        10.98 o                         
   3  -2   3         32.98         32.27         4.24 o                         
   4  -2   3          3.07          3.60         3.63 o                         
   5  -2   3          4.23          7.06         4.09 o                         
   6  -2   3          4.06          1.59         5.71 o                         
   7  -2   3        138.01        134.18        11.39 o                         
   8  -2   3         20.90         -7.90         7.90 o                         
   9  -2   3         49.68         -2.66         9.55 o                         
 -10  -1   3        167.61        175.51        13.28 o                         
  -9  -1   3        131.19        134.63        11.73 o                         
  -8  -1   3        130.88        126.91        10.03 o                         
  -7  -1   3        106.64         98.49         8.78 o                         
  -6  -1   3       1060.70       1070.75        19.13 o                         
  -5  -1   3       1379.88       1391.95        20.16 o                         
  -4  -1   3       2335.31       2226.08        27.06 o                         
  -3  -1   3         68.99         44.23         3.92 o                         
  -2  -1   3      14809.43      15220.71       286.53 o                         
  -1  -1   3       7736.61       7536.40        65.54 o                         
   0  -1   3        245.89        235.41         6.72 o                         
   1  -1   3         62.80         57.03         4.28 o                         
   2  -1   3        716.44        737.92        13.29 o                         
   3  -1   3        556.73        601.34        12.74 o                         
   4  -1   3        500.38        563.43        13.50 o                         
   5  -1   3         69.10         64.06         6.70 o                         
   6  -1   3         14.14         13.22         5.02 o                         
   7  -1   3         23.59         36.95         7.92 o                         
   8  -1   3        252.97        229.03        14.58 o                         
 -10   0   3         28.04          3.98         8.04 o                         
  -9   0   3        296.34        297.66        14.79 o                         
  -8   0   3       1450.47       1506.77        31.37 o                         
  -7   0   3       1259.38       1299.07        23.00 o                         
  -6   0   3       1167.76       1227.65        20.37 o                         
  -5   0   3         10.06          8.34         3.84 o                         
  -4   0   3       7568.60       7851.19        72.20 o                         
  -3   0   3       1292.54       1239.31        16.39 o                         
  -2   0   3         49.62         66.66         3.30 o                         
  -1   0   3       1487.59       1440.81        15.78 o                         
   0   0   3        263.38        236.54         6.46 o                         
   1   0   3        207.74        206.50         6.67 o                         
   2   0   3        728.73        787.90        13.94 o                         
   3   0   3         14.78          9.02         3.43 o                         
   4   0   3         23.34         24.73         4.89 o                         
   5   0   3        174.10        195.41        10.25 o                         
   6   0   3         22.85         15.43         5.84 o                         
   7   0   3        663.70        625.86        20.44 o                         
   8   0   3         19.87         15.28         7.90 o                         
 -10   1   3        296.93        297.34        19.94 o                         
  -9   1   3          8.52         -5.28         5.28 o                         
  -8   1   3          5.37         -4.28         4.28 o                         
  -7   1   3        392.41        392.97        13.77 o                         
  -6   1   3       2811.26       2861.81        34.91 o                         
  -5   1   3        209.48        255.91         9.55 o                         
  -4   1   3       2865.95       2843.25        29.16 o                         
  -3   1   3        368.43        438.08         8.79 o                         
  -2   1   3         30.85         31.44         2.40 o                         
  -1   1   3        310.85        318.05         6.61 o                         
   0   1   3         83.68         68.01         3.66 o                         
   1   1   3        502.93        508.20         9.70 o                         
   2   1   3        460.54        532.71        11.02 o                         
   3   1   3        290.88        280.39         9.47 o                         
   4   1   3         19.31         15.41         4.53 o                         
   5   1   3        141.57        116.04         8.61 o                         
   6   1   3        474.00        447.41        16.25 o                         
   7   1   3        524.24        538.93        19.91 o                         
   8   1   3        159.19        177.16        12.83 o                         
 -10   2   3         29.06         26.59         8.73 o                         
  -9   2   3        574.24        573.59        18.80 o                         
  -8   2   3        649.51        672.23        17.42 o                         
  -7   2   3        321.77        310.22        12.28 o                         
  -6   2   3       1205.23       1223.63        20.92 o                         
  -5   2   3       1248.77       1259.54        19.34 o                         
  -4   2   3        141.03        178.10         7.65 o                         
  -3   2   3         21.03         33.52         2.54 o                         
  -2   2   3        723.16        736.85        10.45 o                         
  -1   2   3        134.93        149.10         5.30 o                         
   0   2   3       3225.77       3401.34        40.35 o                         
   1   2   3        182.13        184.03         5.95 o                         
   2   2   3         85.96         77.66         5.12 o                         
   3   2   3         53.15         49.22         5.14 o                         
   4   2   3       1463.14       1445.75        23.23 o                         
   5   2   3        786.48        801.55        17.52 o                         
   6   2   3          9.82          0.39         5.11 o                         
   7   2   3        237.97        251.61        13.99 o                         
   8   2   3         28.15         32.12        12.35 o                         
 -10   3   3        244.79        224.00        12.69 o                         
  -9   3   3         69.26         72.74         8.05 o                         
  -8   3   3        368.39        384.15        13.67 o                         
  -7   3   3       1338.50       1315.69        28.16 o                         
  -6   3   3         37.18         37.19         4.98 o                         
  -5   3   3         22.09         22.39         3.62 o                         
  -4   3   3       1441.49       1468.52        17.65 o                         
  -3   3   3         88.27         92.78         5.56 o                         
  -2   3   3        462.73        495.12         8.25 o                         
  -1   3   3        109.65        110.26         4.24 o                         
   0   3   3         56.83         34.03         3.96 o                         
   1   3   3        212.24        219.94         7.59 o                         
   2   3   3        261.65        265.29         9.32 o                         
   3   3   3        548.18        548.74        14.34 o                         
   4   3   3        214.72        227.88        11.14 o                         
   5   3   3        351.59        374.12        14.65 o                         
   6   3   3        247.08        248.55        12.73 o                         
   7   3   3          4.42         -0.14         7.25 o                         
 -10   4   3          3.61          1.03         6.43 o                         
  -9   4   3        178.90        161.44        10.98 o                         
  -8   4   3         46.77         48.52         7.05 o                         
  -7   4   3        119.86        113.02         8.59 o                         
  -6   4   3        814.17        779.30        15.44 o                         
  -5   4   3         18.38         15.89         2.90 o                         
  -4   4   3         63.55         85.39         6.70 o                         
  -3   4   3       2474.98       2645.70        27.97 o                         
  -2   4   3         54.81         78.58         4.21 o                         
  -1   4   3       2738.90       2889.70        29.30 o                         
   0   4   3        292.85        300.67         8.24 o                         
   1   4   3       1957.66       1921.71        26.63 o                         
   2   4   3       2017.52       1940.73        24.98 o                         
   3   4   3       1244.14       1225.15        22.54 o                         
   4   4   3        605.80        628.91        16.06 o                         
   5   4   3         36.41         30.52         6.48 o                         
   6   4   3        456.12        456.61        17.20 o                         
   7   4   3        206.84        230.84        13.37 o                         
 -10   5   3        137.56        123.56        11.76 o                         
  -9   5   3         92.00         90.33         8.82 o                         
  -8   5   3         16.02          5.42         4.89 o                         
  -7   5   3          4.27          8.28         4.28 o                         
  -6   5   3         25.75         22.30         3.83 o                         
  -5   5   3        570.91        592.48        13.54 o                         
  -4   5   3         11.25         16.93         3.80 o                         
  -3   5   3       1832.08       1930.30        20.69 o                         
  -2   5   3        236.22        229.38         6.66 o                         
  -1   5   3        431.70        424.22         9.04 o                         
   0   5   3        591.34        548.86        11.29 o                         
   1   5   3        556.27        544.67        12.34 o                         
   2   5   3        478.56        475.41        13.05 o                         
   3   5   3         34.43         48.93         5.68 o                         
   4   5   3        579.10        574.56        15.62 o                         
   5   5   3        197.07        203.72        11.08 o                         
   6   5   3        190.70        196.74        13.33 o                         
 -10   6   3          4.59          3.02         5.73 o                         
  -9   6   3        173.17        147.16         9.93 o                         
  -8   6   3          6.70          9.41         4.91 o                         
  -7   6   3        434.95        430.00        12.16 o                         
  -6   6   3         23.26         26.15         5.52 o                         
  -5   6   3        121.63        126.92         7.40 o                         
  -4   6   3         10.25         13.00         3.75 o                         
  -3   6   3        157.71        164.51         5.86 o                         
  -2   6   3       1297.87       1261.46        17.88 o                         
  -1   6   3        123.29        111.53         5.11 o                         
   0   6   3        331.10        318.27         9.36 o                         
   1   6   3        211.67        215.94         8.73 o                         
   2   6   3         88.07         93.06         6.65 o                         
   3   6   3        160.17        176.62        10.43 o                         
   4   6   3        730.75        712.02        16.77 o                         
   5   6   3        201.94        214.23        13.90 o                         
   6   6   3        111.40        121.19        29.58 o                         
 -10   7   3          0.75         -8.33         8.33 o                         
  -9   7   3        175.65        148.83        10.15 o                         
  -8   7   3         22.35         17.30         4.31 o                         
  -7   7   3          1.23         -0.02         4.60 o                         
  -6   7   3        122.52        112.83         7.80 o                         
  -5   7   3         23.06         15.08         4.16 o                         
  -4   7   3       1076.76       1110.19        17.41 o                         
  -3   7   3         27.97         38.45         3.32 o                         
  -2   7   3        228.98        204.82         6.05 o                         
  -1   7   3        602.46        601.83        10.16 o                         
   0   7   3        953.89        942.05        15.55 o                         
   1   7   3       1282.70       1308.65        20.32 o                         
   2   7   3       1649.84       1578.68        21.10 o                         
   3   7   3        749.72        780.62        17.14 o                         
   4   7   3        382.42        379.59        17.11 o                         
   5   7   3        318.36        289.04        18.45 o                         
 -10   8   3         10.62        -12.73        12.73 o                         
  -9   8   3          2.35         -6.12         6.12 o                         
  -8   8   3          6.70          3.80         5.18 o                         
  -7   8   3         38.40         35.68         6.45 o                         
  -6   8   3        485.77        501.97        14.15 o                         
  -5   8   3        118.67        122.02         7.22 o                         
  -4   8   3        425.84        434.27         8.90 o                         
  -3   8   3         11.35         12.03         2.29 o                         
  -2   8   3       1204.99       1196.91        16.58 o                         
  -1   8   3        735.07        731.15        10.67 o                         
   0   8   3        173.66        226.22         8.41 o                         
   1   8   3        847.22        921.17        17.53 o                         
   2   8   3        837.52        888.64        19.72 o                         
   3   8   3        530.95        561.20        18.67 o                         
   4   8   3        564.27        518.70        26.13 o                         
  -9   9   3         11.19         -8.96         8.96 o                         
  -8   9   3          9.06          0.56         6.14 o                         
  -7   9   3         10.96         16.57         5.04 o                         
  -6   9   3         56.47         72.12         6.19 o                         
  -5   9   3        106.26         94.89         5.75 o                         
  -4   9   3        645.66        638.86        13.11 o                         
  -3   9   3        518.92        528.40        22.31 o                         
  -2   9   3        461.15        530.17        22.06 o                         
  -1   9   3       1162.78       1196.65        21.13 o                         
   0   9   3        859.76        833.91        13.33 o                         
   1   9   3        338.00        344.49        10.46 o                         
   2   9   3        401.45        454.68        15.30 o                         
   3   9   3         33.17         20.87         7.25 o                         
   4   9   3         79.37         43.72        15.56 o                         
  -9  10   3         11.40         -4.86        35.67 o                         
  -8  10   3          1.00         -5.33         5.33 o                         
  -7  10   3         47.02         48.52         5.93 o                         
  -6  10   3         85.63         85.08         5.70 o                         
  -5  10   3        117.95        126.62         7.31 o                         
  -4  10   3        676.44        668.25        25.91 o                         
  -3  10   3        339.92        352.35        18.92 o                         
  -2  10   3        467.60        453.24        20.13 o                         
  -1  10   3        524.84        553.05        20.99 o                         
   0  10   3        788.56        790.50        23.31 o                         
   1  10   3        409.94        378.41        11.60 o                         
   2  10   3        345.20        343.40        16.18 o                         
   3  10   3         95.83         93.05        11.28 o                         
  -8  11   3          5.79         -2.35         6.28 o                         
  -7  11   3         27.55         17.45         6.70 o                         
  -6  11   3        345.49        342.76        16.38 o                         
  -5  11   3        254.78        299.84        24.01 o                         
  -4  11   3        380.74        360.63        18.54 o                         
  -3  11   3        463.87        466.07        21.64 o                         
  -2  11   3        569.90        576.16        24.68 o                         
  -1  11   3        302.12        358.08        24.09 o                         
   0  11   3        454.57        506.47        50.05 o                         
   1  11   3        176.72        154.94        11.32 o                         
  -7  12   3        133.78        125.78        12.72 o                         
  -6  12   3         90.43         77.42        18.85 o                         
  -5  12   3        329.09        335.19        25.73 o                         
  -4  12   3        504.42        536.87        22.60 o                         
  -3  12   3        241.70        214.75        16.79 o                         
  -2  12   3        652.97        686.90        40.62 o                         
  -1  12   3        606.50        649.46        37.97 o                         
   0  12   3        476.11        532.76        29.20 o                         
  -4  13   3        138.23         89.51        11.91 o                         
  -3  13   3        386.08        414.29        57.73 o                         
  -1 -14   4        215.87        148.20        16.92 o                         
   0 -14   4         65.43         76.07        12.46 o                         
   1 -14   4        244.06        252.61        17.61 o                         
   2 -14   4        394.73        394.33        23.97 o                         
   3 -14   4        134.45        117.15        17.09 o                         
   4 -14   4        222.38        178.53        16.55 o                         
   5 -14   4         34.44         36.83        13.14 o                         
  -3 -13   4        467.30        422.65        16.32 o                         
  -2 -13   4        143.19        142.02        19.41 o                         
  -1 -13   4        928.35        963.94        26.41 o                         
   0 -13   4       1040.00       1185.56        33.28 o                         
   1 -13   4        306.97        268.78        17.08 o                         
   2 -13   4        215.13        238.21        17.09 o                         
   3 -13   4         66.17         52.59        11.46 o                         
   4 -13   4          6.87         15.80        10.86 o                         
   5 -13   4         48.93         26.44         6.57 o                         
   6 -13   4          1.69         -4.70         4.70 o                         
  -4 -12   4        210.78        184.63        13.97 o                         
  -3 -12   4        586.63        579.47        15.48 o                         
  -2 -12   4        717.13        716.74        18.27 o                         
  -1 -12   4        461.52        490.94        21.71 o                         
   0 -12   4        390.68        407.90        29.27 o                         
   1 -12   4       1054.13       1063.38        30.22 o                         
   2 -12   4        115.64        129.94        12.75 o                         
   3 -12   4        147.79        144.40         8.79 o                         
   4 -12   4         59.98         50.16         4.73 o                         
   5 -12   4        135.01        104.89         7.62 o                         
   6 -12   4          0.25         -4.75         4.75 o                         
   7 -12   4         47.05         39.08        14.22 o                         
  -5 -11   4        233.54        233.34        13.01 o                         
  -4 -11   4        368.71        337.30        16.75 o                         
  -3 -11   4        391.26        417.57        12.38 o                         
  -2 -11   4        210.86        223.74         6.17 o                         
  -1 -11   4        545.06        530.59        15.52 o                         
   0 -11   4          5.88          2.73         2.69 o                         
   1 -11   4          7.47          4.97         2.64 o                         
   2 -11   4          9.63          5.57         2.29 o                         
   3 -11   4          4.75          4.99         2.67 o                         
   4 -11   4          0.35         -0.94         3.76 o                         
   5 -11   4         72.09         50.31         6.34 o                         
   6 -11   4          1.39         -3.94         6.23 o                         
   7 -11   4         60.68         53.57         8.87 o                         
  -6 -10   4        199.20        183.95        17.64 o                         
  -5 -10   4        520.66        515.79        18.39 o                         
  -4 -10   4        481.94        492.71        15.18 o                         
  -3 -10   4        255.79        262.56        10.57 o                         
  -2 -10   4        228.85        237.38         7.10 o                         
  -1 -10   4        609.84        602.21        10.60 o                         
   0 -10   4         10.94          5.35         2.21 o                         
   1 -10   4        220.27        220.79         6.20 o                         
   2 -10   4        308.73        280.80         9.78 o                         
   3 -10   4          3.59          3.49         3.36 o                         
   4 -10   4         19.45         14.18         4.64 o                         
   5 -10   4        142.59        119.94         8.70 o                         
   6 -10   4          7.96         14.49         6.44 o                         
   7 -10   4         16.13          2.28         8.06 o                         
   8 -10   4        165.86        173.16        23.98 o                         
  -7  -9   4        375.95        334.62        23.56 o                         
  -6  -9   4        370.15        356.07        17.16 o                         
  -5  -9   4        282.74        286.61        12.99 o                         
  -4  -9   4        449.35        468.09        14.27 o                         
  -3  -9   4        866.98        893.72        21.99 o                         
  -2  -9   4         36.43         36.32         3.90 o                         
  -1  -9   4        403.84        402.98         9.24 o                         
   0  -9   4       1659.84       1660.41        20.26 o                         
   1  -9   4        445.49        476.26        10.54 o                         
   2  -9   4         51.36         57.31         4.81 o                         
   3  -9   4        336.84        331.11        10.35 o                         
   4  -9   4        259.30        295.76        11.64 o                         
   5  -9   4         89.21         85.82         8.55 o                         
   6  -9   4       1046.05       1010.30        32.30 o                         
   7  -9   4        110.37        104.74        13.05 o                         
   8  -9   4         11.71         14.43        11.80 o                         
  -7  -8   4        474.20        488.25        19.72 o                         
  -6  -8   4         62.75         75.44         8.73 o                         
  -5  -8   4         59.20         65.85         8.15 o                         
  -4  -8   4        177.37        190.74        10.57 o                         
  -3  -8   4        221.71        211.86         8.94 o                         
  -2  -8   4        421.14        445.86         9.33 o                         
  -1  -8   4        155.82        145.01         6.41 o                         
   0  -8   4         13.16         18.86         3.16 o                         
   1  -8   4          0.03          3.87         2.33 o                         
   2  -8   4        416.96        423.30         9.60 o                         
   3  -8   4         15.07         10.11         3.56 o                         
   4  -8   4        919.24        877.00        19.85 o                         
   5  -8   4         11.09         13.60         5.35 o                         
   6  -8   4        134.19        116.99         9.89 o                         
   7  -8   4        142.97        136.10        11.22 o                         
   8  -8   4         11.51         -7.66         7.66 o                         
  -8  -7   4          5.41         -7.85         7.85 o                         
  -7  -7   4         15.19          2.16         6.17 o                         
  -6  -7   4        166.98        174.96        11.55 o                         
  -5  -7   4        159.46        164.93        10.07 o                         
  -4  -7   4        408.87        405.88        14.86 o                         
  -3  -7   4        431.98        429.93         9.93 o                         
  -2  -7   4        151.45        162.43         6.03 o                         
  -1  -7   4        422.98        459.58         9.87 o                         
   0  -7   4         42.99         38.33         2.43 o                         
   1  -7   4        280.17        281.08         8.24 o                         
   2  -7   4       1034.51       1049.07        15.50 o                         
   3  -7   4        135.70        134.30         7.73 o                         
   4  -7   4        924.63        986.91        21.84 o                         
   5  -7   4         76.38        112.36         8.57 o                         
   6  -7   4         38.60         20.31         6.16 o                         
   7  -7   4        111.79        121.86        10.34 o                         
   8  -7   4        601.12        597.04        21.63 o                         
  -8  -6   4        179.91        177.33        13.24 o                         
  -7  -6   4        245.11        257.99        14.24 o                         
  -6  -6   4       1288.57       1296.20        26.58 o                         
  -5  -6   4        858.47        929.15        21.89 o                         
  -4  -6   4        123.64        129.42         8.48 o                         
  -3  -6   4        912.59        969.65        17.85 o                         
  -2  -6   4         57.25         54.91         4.20 o                         
  -1  -6   4        276.23        283.51         8.07 o                         
   0  -6   4         96.98         84.61         4.90 o                         
   1  -6   4        121.94        121.88         5.11 o                         
   2  -6   4        164.13        133.53         6.19 o                         
   3  -6   4          4.64          7.45         3.95 o                         
   4  -6   4        141.79        153.31         9.31 o                         
   5  -6   4        378.51        359.91        15.03 o                         
   6  -6   4        596.63        585.72        19.89 o                         
   7  -6   4         46.95         37.70         8.05 o                         
   8  -6   4        140.59        116.92        17.44 o                         
  -9  -5   4          3.32         -1.67        10.02 o                         
  -8  -5   4        345.83        316.70        15.14 o                         
  -7  -5   4        275.82        269.09        11.01 o                         
  -6  -5   4          3.28          2.48         4.58 o                         
  -5  -5   4        295.97        299.99        12.87 o                         
  -4  -5   4          7.25          2.29         3.10 o                         
  -3  -5   4          7.13          2.58         2.70 o                         
  -2  -5   4        215.36        210.89         6.99 o                         
  -1  -5   4        714.91        747.85        12.12 o                         
   0  -5   4          5.61          1.34         2.40 o                         
   1  -5   4          8.30          7.36         2.44 o                         
   2  -5   4        298.02        251.24         8.09 o                         
   3  -5   4        283.04        294.22         9.59 o                         
   4  -5   4        235.77        211.52         8.57 o                         
   5  -5   4        150.41        154.59         8.95 o                         
   6  -5   4        935.94        939.42        26.40 o                         
   7  -5   4        659.19        628.39        22.35 o                         
   8  -5   4         27.88         24.07         6.89 o                         
  -9  -4   4          2.07          0.35         9.47 o                         
  -8  -4   4          6.89          3.28         5.93 o                         
  -7  -4   4        207.77        188.65        10.79 o                         
  -6  -4   4          3.70          1.49         4.42 o                         
  -5  -4   4         36.60         37.66         5.38 o                         
  -4  -4   4        192.00        207.95         7.72 o                         
  -3  -4   4         39.03         37.87         3.67 o                         
  -2  -4   4        301.53        343.06         7.82 o                         
  -1  -4   4         17.19         23.69         2.98 o                         
   0  -4   4        256.14        224.51         5.86 o                         
   1  -4   4       1092.27       1109.95        14.63 o                         
   2  -4   4       1253.46       1180.67        17.28 o                         
   3  -4   4       2299.81       2289.26        29.29 o                         
   4  -4   4       1784.23       1793.11        26.16 o                         
   5  -4   4       1764.45       1750.83        27.51 o                         
   6  -4   4        173.26        197.35        11.18 o                         
   7  -4   4          4.60          5.91         5.67 o                         
   8  -4   4        569.77        605.27        22.62 o                         
 -10  -3   4        188.09        157.29        14.17 o                         
  -9  -3   4        909.24        928.24        26.21 o                         
  -8  -3   4         86.66         64.93         8.35 o                         
  -7  -3   4         10.13          8.71         5.00 o                         
  -6  -3   4         64.00         61.95         6.45 o                         
  -5  -3   4        165.88        168.23         8.59 o                         
  -4  -3   4          4.38          5.93         3.04 o                         
  -3  -3   4          3.11          5.45         2.73 o                         
  -2  -3   4       1255.85       1197.68        15.59 o                         
  -1  -3   4       1193.30       1141.88        13.46 o                         
   0  -3   4        140.03        104.79         4.45 o                         
   1  -3   4       5210.32       5250.73        46.37 o                         
   2  -3   4        456.91        422.13        11.46 o                         
   3  -3   4       1151.15       1041.68        17.78 o                         
   4  -3   4       1338.60       1321.15        24.41 o                         
   5  -3   4         11.75          9.62         5.18 o                         
   6  -3   4        232.29        243.24        12.93 o                         
   7  -3   4        254.04        259.97        13.99 o                         
   8  -3   4          2.78         -1.77         6.57 o                         
 -10  -2   4          1.32         -7.82         7.82 o                         
  -9  -2   4         24.22         16.48         9.07 o                         
  -8  -2   4        121.36        106.31         9.23 o                         
  -7  -2   4        139.64        128.13         9.12 o                         
  -6  -2   4          3.45          2.11         4.49 o                         
  -5  -2   4        654.76        677.70        14.12 o                         
  -4  -2   4         21.50         42.10         4.50 o                         
  -3  -2   4        241.75        175.37         6.82 o                         
  -2  -2   4        429.24        518.57         9.17 o                         
  -1  -2   4       5315.81       5245.45        43.44 o                         
   0  -2   4       2533.22       2396.95        24.39 o                         
   1  -2   4       1280.43       1320.65        18.64 o                         
   2  -2   4       2124.94       2044.28        25.47 o                         
   3  -2   4        346.62        291.01        11.09 o                         
   4  -2   4        158.83        157.19         8.71 o                         
   5  -2   4        972.31        967.65        20.47 o                         
   6  -2   4        192.41        191.81        12.07 o                         
   7  -2   4        535.13        519.88        19.30 o                         
   8  -2   4         77.24         70.53         9.33 o                         
 -10  -1   4          7.59         -2.12         8.14 o                         
  -9  -1   4          1.45          2.52         6.23 o                         
  -8  -1   4        177.57        176.12        11.14 o                         
  -7  -1   4         64.51         61.08         7.34 o                         
  -6  -1   4        134.94        128.14         8.20 o                         
  -5  -1   4       2999.95       3120.64        34.90 o                         
  -4  -1   4        580.83        562.20        11.92 o                         
  -3  -1   4        116.05         96.79         5.01 o                         
  -2  -1   4       8921.99       8879.61        71.97 o                         
  -1  -1   4       1606.77       1507.54        16.53 o                         
   0  -1   4        242.32        193.87         6.82 o                         
   1  -1   4       3025.19       2823.08        28.55 o                         
   2  -1   4       1592.12       1628.06        23.28 o                         
   3  -1   4       1732.48       1667.51        24.64 o                         
   4  -1   4        819.73        822.20        17.35 o                         
   5  -1   4       1263.91       1314.61        24.08 o                         
   6  -1   4         67.74         83.54         9.18 o                         
   7  -1   4        205.17        196.73        12.40 o                         
   8  -1   4         88.78         97.78        15.85 o                         
 -10   0   4          2.65         -8.06         8.06 o                         
  -9   0   4         45.87         34.28         7.43 o                         
  -8   0   4        327.18        306.70        13.89 o                         
  -7   0   4       1184.46       1250.90        29.06 o                         
  -6   0   4         95.94         97.33         7.53 o                         
  -5   0   4         80.11         91.45         6.17 o                         
  -4   0   4       6049.12       6350.75        53.32 o                         
  -3   0   4       2761.01       2756.73        27.76 o                         
  -2   0   4        156.09        139.85         4.98 o                         
  -1   0   4       2818.03       2781.28        27.75 o                         
   0   0   4       1551.42       1466.37        19.03 o                         
   1   0   4        430.69        373.61         9.37 o                         
   2   0   4        893.15        792.28        14.47 o                         
   3   0   4       1696.29       1617.48        22.37 o                         
   4   0   4        209.24        182.89         9.75 o                         
   5   0   4       1054.38       1016.07        21.06 o                         
   6   0   4        105.20         92.64         8.45 o                         
   7   0   4          7.55         11.13         6.72 o                         
   8   0   4        160.92        187.82        15.70 o                         
 -10   1   4         17.77         -1.00         6.80 o                         
  -9   1   4          1.60         -5.95         5.95 o                         
  -8   1   4        213.01        192.88        12.01 o                         
  -7   1   4          6.62          5.07         4.66 o                         
  -6   1   4        449.86        447.50        12.93 o                         
  -5   1   4         11.21         32.37         4.51 o                         
  -4   1   4         21.65         41.92         4.02 o                         
  -3   1   4        101.85         66.51         4.36 o                         
  -2   1   4       1544.65       1454.57        16.55 o                         
  -1   1   4       1898.44       1790.69        19.76 o                         
   0   1   4       3938.91       3795.64        35.23 o                         
   1   1   4       4617.61       4481.66        42.43 o                         
   2   1   4       1412.07       1443.93        20.91 o                         
   3   1   4       1339.91       1252.78        20.14 o                         
   4   1   4        547.41        548.99        14.16 o                         
   5   1   4        209.75        219.54        11.18 o                         
   6   1   4         41.47         44.49         6.74 o                         
   7   1   4        115.52        135.85        12.58 o                         
 -10   2   4         84.33         51.15         8.41 o                         
  -9   2   4        230.03        241.81        13.16 o                         
  -8   2   4        318.80        341.66        14.71 o                         
  -7   2   4         87.47         80.70         7.42 o                         
  -6   2   4        223.63        214.42        10.07 o                         
  -5   2   4        880.41        934.55        16.91 o                         
  -4   2   4       2751.53       2832.26        28.70 o                         
  -3   2   4       1577.98       1500.90        17.42 o                         
  -2   2   4        692.15        649.91        10.52 o                         
  -1   2   4       3486.42       3360.77        31.19 o                         
   0   2   4       1679.70       1629.49        20.45 o                         
   1   2   4        676.17        632.13        13.33 o                         
   2   2   4       2413.54       2438.14        28.84 o                         
   3   2   4        436.24        420.72        12.02 o                         
   4   2   4         43.19         47.20         6.07 o                         
   5   2   4        571.66        594.09        16.54 o                         
   6   2   4        252.33        220.36        11.89 o                         
   7   2   4          4.44          6.22         8.62 o                         
 -10   3   4        150.56        145.30        11.20 o                         
  -9   3   4         66.81         70.48         7.72 o                         
  -8   3   4         16.85         19.54         6.01 o                         
  -7   3   4        345.52        365.25        13.83 o                         
  -6   3   4        861.95        900.07        16.78 o                         
  -5   3   4        881.69        881.58        12.75 o                         
  -4   3   4       1130.84       1139.70        17.73 o                         
  -3   3   4       4408.72       4556.74        47.11 o                         
  -2   3   4       2636.85       2566.19        26.74 o                         
  -1   3   4       1463.65       1407.16        17.47 o                         
   0   3   4       2628.54       2648.08        29.90 o                         
   1   3   4         63.59         44.33         5.05 o                         
   2   3   4        393.78        349.45        11.56 o                         
   3   3   4       1544.83       1546.16        25.01 o                         
   4   3   4        337.71        301.26        12.68 o                         
   5   3   4         20.49          9.01         5.38 o                         
   6   3   4         77.36         66.09         8.19 o                         
   7   3   4         34.96         18.06         9.09 o                         
 -10   4   4          2.36         -3.83         8.80 o                         
  -9   4   4          8.88          9.11         6.77 o                         
  -8   4   4         27.73         41.86         6.94 o                         
  -7   4   4        299.16        310.02        11.86 o                         
  -6   4   4        359.95        336.45        11.29 o                         
  -5   4   4        770.09        761.15        16.10 o                         
  -4   4   4        577.11        516.19        12.65 o                         
  -3   4   4       1489.38       1473.91        19.73 o                         
  -2   4   4       2310.88       2370.06        23.58 o                         
  -1   4   4        972.40        957.68        16.01 o                         
   0   4   4       2169.43       2256.19        31.60 o                         
   1   4   4       3022.51       2995.44        42.24 o                         
   2   4   4        841.01        819.20        16.63 o                         
   3   4   4          7.30          0.32         4.00 o                         
   4   4   4        493.99        532.91        15.88 o                         
   5   4   4         84.21         85.37         8.23 o                         
   6   4   4        186.92        145.90        10.59 o                         
 -10   5   4         12.86          9.14         6.55 o                         
  -9   5   4         83.30         80.41         8.35 o                         
  -8   5   4        269.90        269.52        11.33 o                         
  -7   5   4        390.22        425.65        15.24 o                         
  -6   5   4        394.22        389.32        12.94 o                         
  -5   5   4       1088.00       1114.57        18.54 o                         
  -4   5   4        634.00        647.13        13.30 o                         
  -3   5   4        923.57        875.31        12.34 o                         
  -2   5   4        463.00        471.99         9.51 o                         
  -1   5   4        889.26        885.97        15.54 o                         
   0   5   4       1192.75       1183.08        18.79 o                         
   1   5   4         78.93        103.40         6.99 o                         
   2   5   4        905.07        929.12        20.99 o                         
   3   5   4        307.17        309.29        12.80 o                         
   4   5   4         23.71         17.64         5.43 o                         
   5   5   4        155.27        131.66        11.39 o                         
   6   5   4        109.57         97.32        16.61 o                         
 -10   6   4        119.61        112.37        10.62 o                         
  -9   6   4        131.55        131.43        10.34 o                         
  -8   6   4         69.82         63.90         7.89 o                         
  -7   6   4        593.26        613.12        17.08 o                         
  -6   6   4        189.87        201.89        10.20 o                         
  -5   6   4        849.20        886.74        17.79 o                         
  -4   6   4       2004.14       2087.30        26.10 o                         
  -3   6   4       1804.18       1842.29        21.04 o                         
  -2   6   4       1773.56       1810.25        24.35 o                         
  -1   6   4       1351.16       1369.81        20.39 o                         
   0   6   4        573.49        563.30        12.87 o                         
   1   6   4         91.40        104.79         7.35 o                         
   2   6   4        103.25        109.50         9.47 o                         
   3   6   4        204.50        184.41        13.73 o                         
   4   6   4          0.51         -0.72         4.81 o                         
   5   6   4          0.69         -6.17         6.17 o                         
 -10   7   4         13.98         -7.91        12.70 o                         
  -9   7   4        423.77        420.02        17.88 o                         
  -8   7   4        122.97        117.19        10.11 o                         
  -7   7   4        317.74        335.56        13.50 o                         
  -6   7   4       1572.58       1651.14        25.41 o                         
  -5   7   4       1096.41       1121.37        19.83 o                         
  -4   7   4        528.31        527.97        13.33 o                         
  -3   7   4       1014.45       1004.21        16.16 o                         
  -2   7   4        461.98        463.73        10.04 o                         
  -1   7   4        726.68        746.69        14.48 o                         
   0   7   4        259.92        278.93        10.05 o                         
   1   7   4        354.19        384.00        12.78 o                         
   2   7   4          1.50         -1.48         4.79 o                         
   3   7   4          8.86         -1.15         5.06 o                         
   4   7   4        109.77         97.32        11.46 o                         
  -9   8   4         18.56         -3.73         7.99 o                         
  -8   8   4        210.96        202.13        11.31 o                         
  -7   8   4        590.80        633.81        20.02 o                         
  -6   8   4        532.92        548.00        25.68 o                         
  -5   8   4         71.26         87.08         6.46 o                         
  -4   8   4        281.84        278.86         9.29 o                         
  -3   8   4       1244.44       1255.67        18.93 o                         
  -2   8   4         61.00         47.74         3.94 o                         
  -1   8   4        285.30        328.12         8.92 o                         
   0   8   4        225.51        226.71         9.43 o                         
   1   8   4        142.39        157.14         8.52 o                         
   2   8   4        456.49        458.64        14.48 o                         
   3   8   4          8.27         -1.19         6.51 o                         
   4   8   4         66.54         20.49        11.91 o                         
  -9   9   4        246.48        239.35        15.10 o                         
  -8   9   4        321.80        315.80        13.58 o                         
  -7   9   4         11.53         11.40         5.26 o                         
  -6   9   4        214.25        202.23         9.93 o                         
  -5   9   4       1096.13       1112.93        19.75 o                         
  -4   9   4         11.26         12.67         2.27 o                         
  -3   9   4        931.76        962.04        14.05 o                         
  -2   9   4        629.93        616.59        13.92 o                         
  -1   9   4        190.39        193.98         7.07 o                         
   0   9   4        192.48        199.34         9.34 o                         
   1   9   4          2.96         -1.91         5.35 o                         
   2   9   4        218.22        238.60        12.36 o                         
   3   9   4         12.62          6.48         8.52 o                         
  -8  10   4        238.05        232.39        12.91 o                         
  -7  10   4        205.86        193.55        10.26 o                         
  -6  10   4        134.32        126.27         6.79 o                         
  -5  10   4        413.65        395.08        18.25 o                         
  -4  10   4        259.30        272.15        11.88 o                         
  -3  10   4        222.69        182.75        20.35 o                         
  -2  10   4        126.08        103.54        12.10 o                         
  -1  10   4        172.68        167.72        13.76 o                         
   0  10   4          8.88          5.16         3.22 o                         
   1  10   4          0.92         -5.69         5.69 o                         
   2  10   4         53.00         27.81         9.19 o                         
  -7  11   4        190.08        139.72         8.63 o                         
  -6  11   4        406.62        370.12        16.69 o                         
  -5  11   4        412.80        410.37        28.19 o                         
  -4  11   4        148.51        124.71        11.76 o                         
  -3  11   4        178.68        175.39        13.93 o                         
  -2  11   4          5.69         -9.66         9.66 o                         
  -1  11   4          9.90         -0.04         9.72 o                         
   0  11   4          4.56          4.14        25.86 o                         
  -6  12   4        109.28        112.81        19.00 o                         
  -5  12   4         20.75        -17.36        21.21 o                         
  -4  12   4         23.57          3.05        11.05 o                         
  -3  12   4          2.49         -7.23         7.23 o                         
  -2  12   4          9.90        -10.75        10.75 o                         
  -2 -14   5          9.03          3.41        19.82 o                         
  -1 -14   5          0.22         -7.08         7.08 o                         
   0 -14   5         48.95          3.45        12.72 o                         
   1 -14   5        110.33         95.02        19.93 o                         
   2 -14   5        186.09        157.60        14.41 o                         
   3 -14   5        333.62        378.20        53.37 o                         
   4 -14   5          5.16         -5.54         5.54 o                         
  -3 -13   5         44.27         30.80         6.15 o                         
  -2 -13   5          0.81          0.76         5.25 o                         
  -1 -13   5         95.73         94.31        12.27 o                         
   0 -13   5         88.73         89.41        14.56 o                         
   1 -13   5        399.16        431.75        26.28 o                         
   2 -13   5        226.70        225.31        27.13 o                         
   3 -13   5         75.10         64.37         6.08 o                         
   4 -13   5         33.97         17.74         4.23 o                         
   5 -13   5         73.94         78.71         6.63 o                         
  -4 -12   5          5.21          1.27         7.05 o                         
  -3 -12   5         68.69         79.70         7.02 o                         
  -2 -12   5        137.15        107.38         6.21 o                         
  -1 -12   5         83.42         73.12         5.95 o                         
   0 -12   5        217.05        210.03        12.46 o                         
   1 -12   5        213.58        186.06        10.28 o                         
   2 -12   5         72.57         75.86         3.38 o                         
   3 -12   5        545.90        568.09        12.93 o                         
   4 -12   5        581.12        578.18        15.55 o                         
   5 -12   5        535.00        552.19        17.56 o                         
   6 -12   5        215.21        224.17        12.06 o                         
  -5 -11   5          1.51         -5.83         5.83 o                         
  -4 -11   5        131.95        111.58         8.92 o                         
  -3 -11   5         37.38         43.04         6.35 o                         
  -2 -11   5        251.97        231.52         8.12 o                         
  -1 -11   5        356.00        346.20        10.52 o                         
   0 -11   5        366.83        370.99         8.88 o                         
   1 -11   5        378.91        357.69         7.35 o                         
   2 -11   5        204.74        221.63         7.52 o                         
   3 -11   5        508.02        540.48        12.75 o                         
   4 -11   5        272.76        300.68        11.72 o                         
   5 -11   5        412.33        423.83        15.24 o                         
   6 -11   5        236.57        247.31        13.04 o                         
   7 -11   5          5.12         -8.01         8.01 o                         
  -6 -10   5         43.00         19.98         8.79 o                         
  -5 -10   5         53.48         31.99         6.79 o                         
  -4 -10   5         23.47         21.45         5.64 o                         
  -3 -10   5         33.59         30.16         5.11 o                         
  -2 -10   5        188.77        190.32         9.71 o                         
  -1 -10   5        269.15        246.59         9.41 o                         
   0 -10   5          9.07         10.55         3.81 o                         
   1 -10   5        792.66        769.86        12.23 o                         
   2 -10   5       1636.36       1627.09        21.76 o                         
   3 -10   5        423.62        451.18        12.58 o                         
   4 -10   5        215.27        272.45        11.85 o                         
   5 -10   5         87.76         96.68         8.41 o                         
   6 -10   5        147.79        157.11        11.52 o                         
   7 -10   5        252.79        233.09        16.71 o                         
  -7  -9   5          0.08         -7.63         9.00 o                         
  -6  -9   5         25.94          5.70         6.64 o                         
  -5  -9   5          1.13         -4.63         4.63 o                         
  -4  -9   5        349.42        362.90        13.93 o                         
  -3  -9   5        696.25        690.99        13.11 o                         
  -2  -9   5        122.21        126.10         8.09 o                         
  -1  -9   5       1104.20       1023.30        18.67 o                         
   0  -9   5       2254.79       2227.97        30.08 o                         
   1  -9   5        654.32        630.08        10.03 o                         
   2  -9   5       1131.24       1143.45        17.39 o                         
   3  -9   5        412.54        419.57        12.38 o                         
   4  -9   5        744.88        693.22        17.28 o                         
   5  -9   5       1058.29       1056.44        23.66 o                         
   6  -9   5          4.99          7.40         8.56 o                         
   7  -9   5         97.33         81.37        10.56 o                         
   8  -9   5        112.78         90.51        16.64 o                         
  -8  -8   5         22.58        -12.05        12.05 o                         
  -7  -8   5        342.48        326.55        15.67 o                         
  -6  -8   5         22.50         15.54         6.49 o                         
  -5  -8   5         80.48        103.99         8.29 o                         
  -4  -8   5        172.58        175.34         9.81 o                         
  -3  -8   5       1154.52       1144.58        17.84 o                         
  -2  -8   5       1542.30       1536.71        21.79 o                         
  -1  -8   5       1021.75       1011.87        17.20 o                         
   0  -8   5       2237.58       2211.89        27.15 o                         
   1  -8   5        533.97        533.10         8.93 o                         
   2  -8   5        852.97        816.09        16.34 o                         
   3  -8   5        991.14        947.78        19.29 o                         
   4  -8   5        112.18        118.79         8.83 o                         
   5  -8   5        863.66        888.26        27.56 o                         
   6  -8   5        237.54        231.62        15.18 o                         
   7  -8   5         17.27         17.78         8.51 o                         
   8  -8   5        159.70        182.62        26.32 o                         
  -8  -7   5         43.75         36.01        17.34 o                         
  -7  -7   5         36.93         43.66         9.38 o                         
  -6  -7   5         98.89         91.38         8.62 o                         
  -5  -7   5        521.78        551.03        15.11 o                         
  -4  -7   5        551.72        539.49        13.81 o                         
  -3  -7   5         50.51         47.41         4.85 o                         
  -2  -7   5        393.34        366.73         8.79 o                         
  -1  -7   5       1146.08       1148.59        17.28 o                         
   0  -7   5        647.33        620.91        12.23 o                         
   1  -7   5        910.47        889.07        13.82 o                         
   2  -7   5       1610.79       1635.51        22.57 o                         
   3  -7   5       1283.73       1277.70        19.02 o                         
   4  -7   5        188.05        186.75        10.85 o                         
   5  -7   5        143.03        171.64        12.17 o                         
   6  -7   5         99.85        104.10        10.79 o                         
   7  -7   5         68.72         66.88         9.12 o                         
   8  -7   5          5.94         -6.11         8.44 o                         
  -9  -6   5         43.04         18.82        14.28 o                         
  -8  -6   5          2.98          1.29         7.71 o                         
  -7  -6   5         30.12         39.23         8.31 o                         
  -6  -6   5        473.00        484.58        17.19 o                         
  -5  -6   5        335.11        344.78        13.82 o                         
  -4  -6   5        362.95        378.65        11.01 o                         
  -3  -6   5       3446.47       3591.12        39.56 o                         
  -2  -6   5        899.13        848.94        13.82 o                         
  -1  -6   5        834.97        810.91        13.94 o                         
   0  -6   5       2288.40       2205.92        27.41 o                         
   1  -6   5        549.25        495.56        10.83 o                         
   2  -6   5        489.52        465.66        10.93 o                         
   3  -6   5        918.20        933.08        16.71 o                         
   4  -6   5         53.96         51.23         5.19 o                         
   5  -6   5         13.21         12.17         3.98 o                         
   6  -6   5        155.50        164.86         8.99 o                         
   7  -6   5         22.70         16.43         8.37 o                         
   8  -6   5          2.24          0.69         5.53 o                         
  -9  -5   5          0.84         -7.07         7.07 o                         
  -8  -5   5        111.30        114.73         9.70 o                         
  -7  -5   5        345.24        358.64        16.19 o                         
  -6  -5   5         48.96         45.00         6.13 o                         
  -5  -5   5        342.64        359.17        10.69 o                         
  -4  -5   5        730.91        677.97        13.94 o                         
  -3  -5   5       1912.36       1967.14        24.54 o                         
  -2  -5   5       2358.60       2318.02        25.84 o                         
  -1  -5   5       3353.44       3263.94        32.07 o                         
   0  -5   5       2531.80       2475.22        27.74 o                         
   1  -5   5       3156.85       3173.28        32.90 o                         
   2  -5   5       1138.60       1114.48        17.85 o                         
   3  -5   5         53.54         39.67         5.13 o                         
   4  -5   5       1217.53       1171.53        21.17 o                         
   5  -5   5        985.55        933.40        20.81 o                         
   6  -5   5         51.99         38.06         6.41 o                         
   7  -5   5          7.92          9.02         5.79 o                         
   8  -5   5         10.44          5.10         6.21 o                         
  -9  -4   5        104.68         95.64        13.91 o                         
  -8  -4   5         72.36         68.95         7.86 o                         
  -7  -4   5        104.25        101.72         8.62 o                         
  -6  -4   5       1218.28       1303.49        23.86 o                         
  -5  -4   5       1890.30       1935.45        24.24 o                         
  -4  -4   5        414.91        390.65        10.46 o                         
  -3  -4   5       2880.53       2809.75        30.12 o                         
  -2  -4   5       1038.25        954.11        14.54 o                         
  -1  -4   5       1384.60       1317.69        15.97 o                         
   0  -4   5       2878.05       2777.97        26.92 o                         
   1  -4   5        249.44        173.47         6.92 o                         
   2  -4   5        860.92        862.02        16.03 o                         
   3  -4   5       1599.89       1503.73        25.58 o                         
   4  -4   5        328.72        306.13        12.33 o                         
   5  -4   5         64.76         67.53         7.69 o                         
   6  -4   5         62.41         72.14         7.80 o                         
   7  -4   5          5.04          9.18         5.85 o                         
   8  -4   5         75.29         59.29         9.55 o                         
 -10  -3   5         26.62         31.22         9.03 o                         
  -9  -3   5         34.26         36.10         8.11 o                         
  -8  -3   5        449.03        480.22        17.58 o                         
  -7  -3   5        496.17        536.72        17.61 o                         
  -6  -3   5        209.69        201.61        10.32 o                         
  -5  -3   5       1906.11       1896.38        25.01 o                         
  -4  -3   5       2282.84       2300.05        26.41 o                         
  -3  -3   5        581.32        554.00        11.24 o                         
  -2  -3   5        640.76        603.20        11.04 o                         
  -1  -3   5        750.38        671.24        11.30 o                         
   0  -3   5         59.66         93.93         5.07 o                         
   1  -3   5        279.23        220.31         8.71 o                         
   2  -3   5       1684.31       1730.43        24.06 o                         
   3  -3   5        201.58        205.26        10.01 o                         
   4  -3   5          8.93          8.68         4.10 o                         
   5  -3   5          0.65          0.68         4.63 o                         
   6  -3   5         69.85         70.27         8.05 o                         
   7  -3   5          6.68         10.77         7.35 o                         
   8  -3   5          1.70         -4.86         7.33 o                         
 -10  -2   5         79.69         61.56        12.24 o                         
  -9  -2   5         95.36         99.18        10.01 o                         
  -8  -2   5        161.92        180.08        11.63 o                         
  -7  -2   5        203.40        212.51        11.37 o                         
  -6  -2   5       1039.74       1037.83        18.86 o                         
  -5  -2   5        179.53        151.84         7.69 o                         
  -4  -2   5         44.31         25.21         4.06 o                         
  -3  -2   5       3385.69       3293.82        33.05 o                         
  -2  -2   5       2651.88       2563.78        26.48 o                         
  -1  -2   5       2880.99       2968.26        29.52 o                         
   0  -2   5       7963.91       8270.69        75.55 o                         
   1  -2   5        306.86        252.32         8.72 o                         
   2  -2   5        863.28        918.65        17.82 o                         
   3  -2   5        475.93        451.88        14.27 o                         
   4  -2   5         63.67         70.29         7.44 o                         
   5  -2   5          4.56          9.95         5.03 o                         
   6  -2   5         64.52         58.46         7.69 o                         
   7  -2   5         99.90         72.58         9.36 o                         
   8  -2   5          6.22          0.42         9.66 o                         
 -10  -1   5        235.77        213.86        13.89 o                         
  -9  -1   5        160.50        184.87        12.32 o                         
  -8  -1   5        362.73        397.64        16.28 o                         
  -7  -1   5        604.84        620.09        17.23 o                         
  -6  -1   5       1006.28       1050.48        19.63 o                         
  -5  -1   5        713.24        718.37        14.12 o                         
  -4  -1   5       3285.24       3361.17        33.75 o                         
  -3  -1   5       2159.88       2172.97        23.72 o                         
  -2  -1   5       2094.15       2095.63        22.98 o                         
  -1  -1   5        476.98        381.99         8.98 o                         
   0  -1   5       2686.22       2815.04        30.90 o                         
   1  -1   5       1104.20       1062.39        16.82 o                         
   2  -1   5        363.24        431.06        12.81 o                         
   3  -1   5         55.12         52.75         5.99 o                         
   4  -1   5        453.92        438.54        14.57 o                         
   5  -1   5          3.05          2.17         4.85 o                         
   6  -1   5        135.49        107.08        10.00 o                         
   7  -1   5        212.53        211.15        13.26 o                         
 -10   0   5         11.45         12.97         8.05 o                         
  -9   0   5        134.89        152.93        11.95 o                         
  -8   0   5        236.12        257.60        13.78 o                         
  -7   0   5          8.12          6.38         5.93 o                         
  -6   0   5       2236.18       2301.64        36.31 o                         
  -5   0   5        564.77        610.38        12.87 o                         
  -4   0   5       2168.36       2266.65        25.64 o                         
  -3   0   5        918.26        843.07        14.72 o                         
  -2   0   5        807.42        828.00        12.98 o                         
  -1   0   5        164.10        167.54         7.30 o                         
   0   0   5       1159.18       1419.26        18.41 o                         
   1   0   5        153.00        201.70         8.80 o                         
   2   0   5        161.47        175.61         9.24 o                         
   3   0   5         23.11         32.48         5.27 o                         
   4   0   5          5.15          6.48         4.86 o                         
   5   0   5        381.07        366.47        14.43 o                         
   6   0   5         10.16          8.18         5.82 o                         
   7   0   5         94.44         93.15         8.85 o                         
 -10   1   5          2.88         -6.54         6.54 o                         
  -9   1   5         63.80         64.71         9.01 o                         
  -8   1   5       1708.44       1773.30        30.40 o                         
  -7   1   5         26.72         30.59         5.88 o                         
  -6   1   5       1547.07       1592.31        22.22 o                         
  -5   1   5       1258.88       1226.19        19.12 o                         
  -4   1   5        329.13        307.34         8.99 o                         
  -3   1   5        520.84        539.40         9.93 o                         
  -2   1   5        638.15        636.80        10.69 o                         
  -1   1   5         81.29         85.10         5.47 o                         
   0   1   5        814.46        897.16        14.36 o                         
   1   1   5         35.44         27.33         4.39 o                         
   2   1   5          7.41          6.28         3.66 o                         
   3   1   5          1.15         -3.57         3.57 o                         
   4   1   5        212.47        189.84        10.47 o                         
   5   1   5       1061.30       1033.83        24.30 o                         
   6   1   5         26.49         27.97         6.98 o                         
   7   1   5         88.60        103.94        12.27 o                         
 -10   2   5        707.62        781.43        21.24 o                         
  -9   2   5        125.31        136.47         9.87 o                         
  -8   2   5        827.18        833.84        20.38 o                         
  -7   2   5        801.40        804.52        19.16 o                         
  -6   2   5        997.71       1048.92        18.49 o                         
  -5   2   5        210.86        211.51         7.96 o                         
  -4   2   5        243.21        228.69         7.45 o                         
  -3   2   5          5.23         10.55         2.57 o                         
  -2   2   5        684.02        776.08        13.16 o                         
  -1   2   5          1.05          3.65         2.46 o                         
   0   2   5       1076.35       1160.31        15.91 o                         
   1   2   5        573.73        595.44        12.47 o                         
   2   2   5        138.67        151.47         8.44 o                         
   3   2   5        139.23        133.73         9.03 o                         
   4   2   5        153.45        143.88         9.19 o                         
   5   2   5          4.41          5.92         4.91 o                         
   6   2   5         47.28         55.76         7.88 o                         
   7   2   5         31.69         29.01        10.27 o                         
 -10   3   5        100.55        101.51         9.45 o                         
  -9   3   5         46.68         44.36         7.84 o                         
  -8   3   5        210.61        212.12        11.42 o                         
  -7   3   5         23.91         32.77         5.39 o                         
  -6   3   5         37.21         41.76         3.90 o                         
  -5   3   5        186.02        190.84         9.62 o                         
  -4   3   5       1164.90       1263.02        19.04 o                         
  -3   3   5        326.07        354.92        10.49 o                         
  -2   3   5       1758.11       1822.65        22.44 o                         
  -1   3   5          0.12          1.19         3.19 o                         
   0   3   5        408.83        432.50        11.24 o                         
   1   3   5         48.12         43.92         5.76 o                         
   2   3   5        106.20         91.41         8.22 o                         
   3   3   5        871.70        899.31        22.51 o                         
   4   3   5        277.76        279.46        13.12 o                         
   5   3   5         31.97         30.64         6.75 o                         
   6   3   5         81.21         88.52         8.90 o                         
 -10   4   5         41.58         34.63        11.12 o                         
  -9   4   5        129.33        132.40         9.67 o                         
  -8   4   5         85.54         93.07         6.90 o                         
  -7   4   5         80.80         79.07         7.98 o                         
  -6   4   5        380.56        409.42        14.17 o                         
  -5   4   5        259.28        273.64        10.80 o                         
  -4   4   5        431.02        478.85        12.67 o                         
  -3   4   5         13.35         23.26         3.21 o                         
  -2   4   5         15.78         11.28         3.11 o                         
  -1   4   5         31.81         28.58         4.19 o                         
   0   4   5        160.41        178.63         9.17 o                         
   1   4   5       2648.70       2690.09        33.00 o                         
   2   4   5        548.53        565.68        15.27 o                         
   3   4   5         26.42         22.89         6.02 o                         
   4   4   5       1111.19       1115.67        23.69 o                         
   5   4   5        769.72        834.93        24.40 o                         
   6   4   5        254.18        212.67        17.96 o                         
 -10   5   5          3.94         -7.52         7.52 o                         
  -9   5   5         86.80         67.37         7.26 o                         
  -8   5   5        287.69        300.54        14.44 o                         
  -7   5   5        776.30        757.85        18.70 o                         
  -6   5   5        212.73        206.06        10.48 o                         
  -5   5   5        267.26        255.87        10.94 o                         
  -4   5   5         88.06         85.42         6.26 o                         
  -3   5   5        223.53        207.54         7.21 o                         
  -2   5   5          1.15         -1.80         3.51 o                         
  -1   5   5        614.92        569.77        13.06 o                         
   0   5   5        110.45        115.57         7.41 o                         
   1   5   5        487.58        460.52        14.52 o                         
   2   5   5        327.22        327.70        14.56 o                         
   3   5   5        171.60        180.47        11.24 o                         
   4   5   5          5.27          3.09         6.34 o                         
   5   5   5          4.48         -8.28         8.28 o                         
 -10   6   5         68.67         69.44        10.22 o                         
  -9   6   5        463.10        398.49        19.05 o                         
  -8   6   5         25.09         12.84         6.11 o                         
  -7   6   5         58.10         65.36         8.05 o                         
  -6   6   5        333.63        326.98        12.83 o                         
  -5   6   5          0.42          1.26         4.08 o                         
  -4   6   5         33.34         28.42         4.59 o                         
  -3   6   5         14.15         20.95         3.56 o                         
  -2   6   5        111.50        105.89         6.63 o                         
  -1   6   5         26.92         30.03         4.75 o                         
   0   6   5        212.51        187.35         9.48 o                         
   1   6   5        156.51        175.73        11.55 o                         
   2   6   5        382.65        371.81        14.25 o                         
   3   6   5        239.34        251.66        12.94 o                         
   4   6   5        392.27        377.12        16.61 o                         
 -10   7   5         93.10         63.31        14.51 o                         
  -9   7   5          8.58         -7.27         7.27 o                         
  -8   7   5         91.78         79.72         8.51 o                         
  -7   7   5          1.60         -2.44         5.25 o                         
  -6   7   5        629.65        614.17        15.52 o                         
  -5   7   5         20.81         11.90         4.60 o                         
  -4   7   5        331.33        330.26        11.07 o                         
  -3   7   5         74.54         72.80         5.56 o                         
  -2   7   5        156.10        149.37         8.31 o                         
  -1   7   5        205.46        204.94         9.82 o                         
   0   7   5        718.89        721.37        17.56 o                         
   1   7   5        595.86        620.72        16.39 o                         
   2   7   5        752.43        786.86        19.17 o                         
   3   7   5        251.13        254.15        12.66 o                         
   4   7   5        302.33        298.14        24.31 o                         
  -9   8   5          9.41         -6.41         6.41 o                         
  -8   8   5          4.53         -5.80         5.80 o                         
  -7   8   5          5.91         -3.49         5.02 o                         
  -6   8   5         18.32         20.32         5.60 o                         
  -5   8   5        433.53        442.46        13.25 o                         
  -4   8   5        145.09        143.95         8.64 o                         
  -3   8   5         85.89         74.91         6.36 o                         
  -2   8   5        167.78        160.60         7.74 o                         
  -1   8   5        333.03        342.48        11.08 o                         
   0   8   5        529.25        535.80        14.49 o                         
   1   8   5        307.78        304.75        13.58 o                         
   2   8   5        477.68        466.90        16.33 o                         
   3   8   5        226.11        249.84        13.89 o                         
  -9   9   5          0.38         -9.88         9.88 o                         
  -8   9   5          1.04         -5.29         5.29 o                         
  -7   9   5        341.47        317.31        13.26 o                         
  -6   9   5        117.67        127.24         7.90 o                         
  -5   9   5         45.99         43.22         5.11 o                         
  -4   9   5         31.59         28.70         4.62 o                         
  -3   9   5        256.31        260.60         8.29 o                         
  -2   9   5        307.05        298.01         9.70 o                         
  -1   9   5        334.11        314.50         9.75 o                         
   0   9   5        678.80        740.58        15.79 o                         
   1   9   5         56.55         50.57         7.41 o                         
   2   9   5        125.49        114.67        11.48 o                         
  -8  10   5         98.87         83.98        10.39 o                         
  -7  10   5         11.99         -3.15         5.37 o                         
  -6  10   5        260.11        247.55        14.10 o                         
  -5  10   5        497.63        502.51        20.69 o                         
  -4  10   5        397.90        347.39        11.87 o                         
  -3  10   5        301.99        298.19        11.15 o                         
  -2  10   5        817.98        827.05        36.09 o                         
  -1  10   5         99.15         82.88        11.96 o                         
   0  10   5        358.73        355.83        16.31 o                         
   1  10   5        265.53        233.71        17.30 o                         
  -7  11   5         36.33         25.16        13.41 o                         
  -6  11   5        115.52        103.27        16.04 o                         
  -5  11   5         66.45         45.53        23.92 o                         
  -4  11   5        589.96        525.58        20.46 o                         
  -3  11   5        185.90        175.68        14.67 o                         
  -2  11   5        333.81        380.93        23.42 o                         
  -1  11   5        381.23        383.43        42.50 o                         
  -2 -14   6        447.34        533.26       101.70 o                         
  -1 -14   6        304.63        327.20        21.22 o                         
   0 -14   6        415.62        462.32        50.74 o                         
   1 -14   6        418.49        455.64        30.44 o                         
   2 -14   6        122.16        115.52        24.20 o                         
   3 -14   6         26.89         19.68         7.98 o                         
   4 -14   6        303.22        246.77        15.14 o                         
  -3 -13   6        316.22        329.44        12.92 o                         
  -2 -13   6        223.58        212.57         8.85 o                         
  -1 -13   6        358.08        341.25        13.69 o                         
   0 -13   6        509.33        531.96        18.46 o                         
   1 -13   6        350.56        318.94        12.91 o                         
   2 -13   6        320.69        326.04        11.92 o                         
   3 -13   6        160.69        122.73         6.41 o                         
   4 -13   6          9.78          0.18         5.63 o                         
   5 -13   6          5.60        -10.02        10.07 o                         
  -5 -12   6        420.00        431.00        19.47 o                         
  -4 -12   6        372.80        360.80        14.45 o                         
  -3 -12   6        390.26        383.09        13.62 o                         
  -2 -12   6        473.00        491.21        12.47 o                         
  -1 -12   6        773.69        749.95        15.56 o                         
   0 -12   6        294.01        306.36         9.72 o                         
   1 -12   6        292.15        296.07        10.76 o                         
   2 -12   6         96.24         94.55         6.23 o                         
   3 -12   6        102.54         89.84         6.81 o                         
   4 -12   6        140.85        143.91         8.97 o                         
   5 -12   6          3.32         -5.34         5.34 o                         
   6 -12   6         15.35         -4.58         8.32 o                         
  -6 -11   6        129.04        115.49        19.56 o                         
  -5 -11   6        185.23        163.95        10.87 o                         
  -4 -11   6        317.75        335.26        14.52 o                         
  -3 -11   6        812.78        799.42        18.89 o                         
  -2 -11   6        462.96        496.47        13.83 o                         
  -1 -11   6        625.58        611.97        17.04 o                         
   0 -11   6         26.02         25.95         5.08 o                         
   1 -11   6        170.57        175.37         8.42 o                         
   2 -11   6        184.90        171.97         5.86 o                         
   3 -11   6         81.11         64.02         6.90 o                         
   4 -11   6         45.91         48.05         6.57 o                         
   5 -11   6          9.41          3.12         6.83 o                         
   6 -11   6         28.10         24.16         7.68 o                         
  -6 -10   6        375.86        340.95        15.17 o                         
  -5 -10   6        243.92        248.90        12.33 o                         
  -4 -10   6        225.04        220.92        10.99 o                         
  -3 -10   6        784.86        766.15        15.91 o                         
  -2 -10   6         30.33         36.45         5.20 o                         
  -1 -10   6        234.34        258.23        10.14 o                         
   0 -10   6        929.15        943.10        18.71 o                         
   1 -10   6        652.82        637.11        13.58 o                         
   2 -10   6         34.77         29.02         5.76 o                         
   3 -10   6        269.01        247.73        11.07 o                         
   4 -10   6          1.39         -4.37         4.37 o                         
   5 -10   6          6.69          7.01         5.88 o                         
   6 -10   6          9.96         11.65         7.02 o                         
   7 -10   6          0.64          6.50        15.78 o                         
  -7  -9   6        192.42        204.11        14.29 o                         
  -6  -9   6        558.32        598.38        23.36 o                         
  -5  -9   6        825.00        848.57        20.25 o                         
  -4  -9   6        231.86        242.34        12.81 o                         
  -3  -9   6        564.73        560.25        13.60 o                         
  -2  -9   6        419.20        448.45        12.21 o                         
  -1  -9   6        422.23        411.22        11.49 o                         
   0  -9   6        181.57        193.56         9.24 o                         
   1  -9   6        106.20         97.40         6.52 o                         
   2  -9   6         34.84         39.14         4.78 o                         
   3  -9   6         75.47         94.54         7.77 o                         
   4  -9   6        581.81        575.97        24.39 o                         
   5  -9   6          1.56         -4.87         7.02 o                         
   6  -9   6          0.86          3.22         9.54 o                         
   7  -9   6         11.10          7.05         7.48 o                         
  -8  -8   6        199.83        182.62        19.58 o                         
  -7  -8   6          5.41         -5.51         5.51 o                         
  -6  -8   6         20.91         11.92         6.03 o                         
  -5  -8   6        525.05        533.02        16.37 o                         
  -4  -8   6        181.55        177.94         8.92 o                         
  -3  -8   6        248.33        277.50         9.72 o                         
  -2  -8   6       1592.53       1526.14        22.61 o                         
  -1  -8   6        404.36        393.14        11.03 o                         
   0  -8   6          5.77          2.34         3.45 o                         
   1  -8   6        833.36        868.71        16.70 o                         
   2  -8   6        686.23        673.10        14.65 o                         
   3  -8   6        113.37        105.64         6.44 o                         
   4  -8   6          4.59         -3.16         5.22 o                         
   5  -8   6        112.74        124.71        10.82 o                         
   6  -8   6         12.49         14.82         9.07 o                         
   7  -8   6         57.50         32.09        10.13 o                         
  -8  -7   6          5.76         -6.94         6.94 o                         
  -7  -7   6        619.57        681.01        19.65 o                         
  -6  -7   6        729.34        792.10        19.47 o                         
  -5  -7   6         90.28         83.15         6.70 o                         
  -4  -7   6        611.72        608.99        16.80 o                         
  -3  -7   6       1068.57       1107.03        17.67 o                         
  -2  -7   6         20.58         22.20         4.74 o                         
  -1  -7   6        683.86        692.22        13.96 o                         
   0  -7   6        136.28        132.28         7.51 o                         
   1  -7   6         10.58          4.97         2.93 o                         
   2  -7   6          0.20         -3.49         3.49 o                         
   3  -7   6          1.53         -0.10         3.54 o                         
   4  -7   6         57.57         69.83         4.85 o                         
   5  -7   6         68.10         64.76         8.78 o                         
   6  -7   6        648.10        725.42        23.77 o                         
   7  -7   6         15.34         14.07         9.26 o                         
  -9  -6   6        125.51         99.83        23.48 o                         
  -8  -6   6        683.76        726.40        22.10 o                         
  -7  -6   6        249.87        253.09        13.80 o                         
  -6  -6   6        315.72        322.09        14.03 o                         
  -5  -6   6       2546.65       2673.07        37.95 o                         
  -4  -6   6        133.33        133.09         7.50 o                         
  -3  -6   6        214.66        203.80         8.23 o                         
  -2  -6   6          2.43          5.70         3.25 o                         
  -1  -6   6        844.82        896.87        19.01 o                         
   0  -6   6         45.34         46.86         4.91 o                         
   1  -6   6        290.72        336.65         9.94 o                         
   2  -6   6        819.24        823.81        16.51 o                         
   3  -6   6        325.81        320.34        11.70 o                         
   4  -6   6        148.92        155.20         8.38 o                         
   5  -6   6         37.95         36.77         6.22 o                         
   6  -6   6         60.70         66.47         9.21 o                         
   7  -6   6          2.33         11.18         8.62 o                         
  -9  -5   6        134.48        114.17        10.13 o                         
  -8  -5   6         70.89         66.42         7.93 o                         
  -7  -5   6        652.99        617.95        17.50 o                         
  -6  -5   6         11.67         13.82         4.65 o                         
  -5  -5   6        108.95        109.56         7.31 o                         
  -4  -5   6        149.25        149.79         7.39 o                         
  -3  -5   6        100.17         96.97         6.08 o                         
  -2  -5   6        189.40        211.05         6.38 o                         
  -1  -5   6       1479.96       1606.43        19.82 o                         
   0  -5   6         73.84         57.14         4.13 o                         
   1  -5   6        190.94        210.08         8.44 o                         
   2  -5   6          2.69          0.15         3.63 o                         
   3  -5   6        257.23        257.28        11.50 o                         
   4  -5   6        827.76        871.77        22.96 o                         
   5  -5   6        272.83        283.34        14.92 o                         
   6  -5   6        168.51        177.53        11.96 o                         
   7  -5   6         69.95         73.45         9.80 o                         
  -9  -4   6        303.00        304.22        16.27 o                         
  -8  -4   6         67.58         66.42         7.98 o                         
  -7  -4   6        201.20        216.07        11.68 o                         
  -6  -4   6         46.73         51.22         6.07 o                         
  -5  -4   6          3.75          6.32         3.55 o                         
  -4  -4   6         21.27         18.89         3.75 o                         
  -3  -4   6         51.98         52.60         4.93 o                         
  -2  -4   6          8.52         12.06         2.88 o                         
  -1  -4   6         43.18         35.35         3.75 o                         
   0  -4   6          5.10         18.50         3.44 o                         
   1  -4   6        889.76        950.28        16.02 o                         
   2  -4   6        427.79        417.63        13.15 o                         
   3  -4   6        131.47        131.85         8.83 o                         
   4  -4   6        105.82        124.30         9.57 o                         
   5  -4   6        122.26        155.19        11.05 o                         
   6  -4   6        678.66        738.07        22.14 o                         
   7  -4   6        182.79        184.52        13.41 o                         
 -10  -3   6         47.01         28.59        10.74 o                         
  -9  -3   6         12.87          6.58         6.50 o                         
  -8  -3   6          2.99          1.34         5.90 o                         
  -7  -3   6         54.25         61.32         7.18 o                         
  -6  -3   6         38.63         50.59         5.83 o                         
  -5  -3   6        374.24        384.79        11.52 o                         
  -4  -3   6        128.48        135.03         7.52 o                         
  -3  -3   6         44.74         54.80         4.94 o                         
  -2  -3   6         43.74         66.00         4.72 o                         
  -1  -3   6       3415.66       3605.96        37.80 o                         
   0  -3   6        309.05        361.00         9.24 o                         
   1  -3   6        508.06        428.04        11.18 o                         
   2  -3   6        901.89        842.66        17.24 o                         
   3  -3   6        708.26        714.31        17.84 o                         
   4  -3   6        277.64        263.80        13.75 o                         
   5  -3   6        273.76        274.49        14.11 o                         
   6  -3   6        178.03        203.39        12.92 o                         
   7  -3   6         44.15         33.65         9.10 o                         
 -10  -2   6         14.34          9.10         7.48 o                         
  -9  -2   6         32.90         16.52         7.19 o                         
  -8  -2   6        113.26        111.02        10.34 o                         
  -7  -2   6        330.47        348.24        13.55 o                         
  -6  -2   6         76.45         77.85         6.75 o                         
  -5  -2   6         49.26         46.89         5.55 o                         
  -4  -2   6        709.88        812.17        14.80 o                         
  -3  -2   6        226.55        200.61         7.64 o                         
  -2  -2   6         35.45         18.91         3.46 o                         
  -1  -2   6       1068.24       1072.99        15.86 o                         
   0  -2   6        632.10        596.43        13.04 o                         
   1  -2   6        521.11        500.07        12.14 o                         
   2  -2   6        699.03        683.28        15.09 o                         
   3  -2   6       1772.66       1746.27        28.79 o                         
   4  -2   6       1054.02       1035.15        20.92 o                         
   5  -2   6        809.28        824.44        20.41 o                         
   6  -2   6          6.06          3.71         6.06 o                         
   7  -2   6         84.12         92.07        11.26 o                         
 -10  -1   6         44.31         29.38         8.36 o                         
  -9  -1   6        117.39         91.85         9.56 o                         
  -8  -1   6        334.89        309.96        14.69 o                         
  -7  -1   6          0.60         -2.67         4.58 o                         
  -6  -1   6         50.18         54.93         5.99 o                         
  -5  -1   6         47.23         48.26         5.42 o                         
  -4  -1   6       1046.97       1069.58        17.00 o                         
  -3  -1   6       4096.78       4223.69        40.37 o                         
  -2  -1   6        403.42        346.56         8.56 o                         
  -1  -1   6         19.05          9.28         3.04 o                         
   0  -1   6        853.33        833.70        16.58 o                         
   1  -1   6       2065.98       2080.47        26.51 o                         
   2  -1   6         95.34         89.63         7.03 o                         
   3  -1   6        513.00        542.66        16.25 o                         
   4  -1   6        141.98        122.30         9.14 o                         
   5  -1   6        522.88        474.99        16.79 o                         
   6  -1   6        317.17        314.87        15.00 o                         
   7  -1   6         44.64         33.39         8.79 o                         
 -10   0   6         87.07         64.11         8.84 o                         
  -9   0   6         81.06         80.91         8.89 o                         
  -8   0   6        128.06        133.77         9.27 o                         
  -7   0   6         73.13         80.56         7.55 o                         
  -6   0   6        221.39        298.22        10.83 o                         
  -5   0   6        199.49        195.96         8.77 o                         
  -4   0   6        172.71        151.35         7.68 o                         
  -3   0   6         32.94         31.63         3.89 o                         
  -2   0   6        349.58        337.86         9.57 o                         
  -1   0   6       2583.69       2560.44        30.03 o                         
   0   0   6        387.18        374.75        10.08 o                         
   1   0   6        957.09        867.18        17.10 o                         
   2   0   6        400.66        389.41        13.12 o                         
   3   0   6       1942.37       1901.26        31.96 o                         
   4   0   6         74.22         57.63         7.03 o                         
   5   0   6        166.70        163.20        11.02 o                         
   6   0   6        307.65        324.28        16.24 o                         
   7   0   6        266.92        257.08        21.38 o                         
 -10   1   6        735.65        703.57        22.92 o                         
  -9   1   6         98.25         98.45        10.90 o                         
  -8   1   6         84.95         81.56         8.75 o                         
  -7   1   6         26.72         27.35         5.57 o                         
  -6   1   6        226.92        226.47        10.01 o                         
  -5   1   6        423.39        422.38        11.81 o                         
  -4   1   6          4.96          7.96         3.55 o                         
  -3   1   6        748.64        717.65        12.67 o                         
  -2   1   6        641.67        584.55        11.91 o                         
  -1   1   6       1289.46       1251.65        19.68 o                         
   0   1   6       1944.14       1960.24        24.52 o                         
   1   1   6       2000.07       1965.48        26.76 o                         
   2   1   6        111.77        111.17         7.92 o                         
   3   1   6       2301.11       2243.82        33.98 o                         
   4   1   6       1159.76       1237.10        27.11 o                         
   5   1   6        387.41        435.44        16.61 o                         
   6   1   6         71.27         52.41         8.65 o                         
 -10   2   6         57.13         43.52         7.54 o                         
  -9   2   6          0.96         -5.50         5.50 o                         
  -8   2   6          9.26          9.52         5.01 o                         
  -7   2   6         92.55        106.27         7.95 o                         
  -6   2   6          8.96         12.16         4.01 o                         
  -5   2   6        222.81        227.00         8.84 o                         
  -4   2   6        325.73        297.05         9.43 o                         
  -3   2   6       1392.30       1361.10        18.98 o                         
  -2   2   6       1165.01       1132.50        19.83 o                         
  -1   2   6        848.28        792.50        14.48 o                         
   0   2   6        367.82        354.23         9.38 o                         
   1   2   6       1436.05       1392.63        21.18 o                         
   2   2   6        703.47        719.59        16.92 o                         
   3   2   6        196.97        196.69        10.55 o                         
   4   2   6         90.89         81.11         8.64 o                         
   5   2   6        309.32        300.45        16.09 o                         
   6   2   6          2.74         -2.25         9.54 o                         
 -10   3   6          2.90         -7.08         7.08 o                         
  -9   3   6         24.44         25.30         6.32 o                         
  -8   3   6         64.22         61.58         6.18 o                         
  -7   3   6         31.03         37.81         4.21 o                         
  -6   3   6         25.93         34.43         6.13 o                         
  -5   3   6        930.54        928.29        18.56 o                         
  -4   3   6        206.29        188.33         9.13 o                         
  -3   3   6       1736.07       1710.65        23.16 o                         
  -2   3   6       2341.13       2431.56        27.77 o                         
  -1   3   6        454.14        410.07        12.89 o                         
   0   3   6       1550.45       1490.65        22.96 o                         
   1   3   6       2087.15       2084.53        37.35 o                         
   2   3   6        513.63        504.27        17.05 o                         
   3   3   6        383.95        419.37        16.36 o                         
   4   3   6          8.94          8.60         6.20 o                         
   5   3   6         20.35         12.92         9.58 o                         
 -10   4   6         21.46         -2.80         6.32 o                         
  -9   4   6         19.70         13.53         4.78 o                         
  -8   4   6         32.55         16.43         6.64 o                         
  -7   4   6        706.21        710.04        20.13 o                         
  -6   4   6        459.84        442.54        14.10 o                         
  -5   4   6       1437.03       1431.34        22.63 o                         
  -4   4   6       2017.65       2048.77        29.31 o                         
  -3   4   6        397.75        387.88        10.74 o                         
  -2   4   6        698.27        691.48        13.58 o                         
  -1   4   6       2805.07       2865.01        36.21 o                         
   0   4   6       1042.15       1029.18        19.25 o                         
   1   4   6         30.74         48.09         6.81 o                         
   2   4   6        344.27        359.95        15.18 o                         
   3   4   6        211.27        194.44        11.85 o                         
   4   4   6        327.61        312.23        17.62 o                         
   5   4   6        293.20        270.90        18.71 o                         
 -10   5   6          4.83         -6.97         6.97 o                         
  -9   5   6         27.79         22.75         8.15 o                         
  -8   5   6        111.28        135.99        10.28 o                         
  -7   5   6        117.12        141.15         9.74 o                         
  -6   5   6        164.06        176.24         9.69 o                         
  -5   5   6        615.45        627.30        15.58 o                         
  -4   5   6        174.04        184.03         9.35 o                         
  -3   5   6       1136.60       1121.98        18.01 o                         
  -2   5   6       1469.47       1469.15        24.60 o                         
  -1   5   6         89.17        106.74         8.13 o                         
   0   5   6        979.87        947.70        19.55 o                         
   1   5   6        292.60        296.20        14.20 o                         
   2   5   6        257.45        260.02        13.03 o                         
   3   5   6        298.55        288.92        14.33 o                         
   4   5   6         81.69         73.46         9.49 o                         
 -10   6   6        188.95        172.62        15.74 o                         
  -9   6   6        222.49        234.46        14.51 o                         
  -8   6   6         32.80         48.91        10.90 o                         
  -7   6   6        322.11        353.38        15.32 o                         
  -6   6   6        269.16        287.42        12.40 o                         
  -5   6   6        381.10        411.11        12.60 o                         
  -4   6   6        937.79        950.14        19.02 o                         
  -3   6   6        448.86        466.43        15.04 o                         
  -2   6   6       1183.54       1190.45        20.08 o                         
  -1   6   6        282.98        319.59        11.98 o                         
   0   6   6        402.79        412.39        13.34 o                         
   1   6   6        747.33        760.83        18.17 o                         
   2   6   6        262.81        287.71        14.32 o                         
   3   6   6        101.97         90.37         9.46 o                         
   4   6   6         24.94         12.56        11.84 o                         
  -9   7   6         72.57         55.97         8.61 o                         
  -8   7   6        466.06        491.09        19.58 o                         
  -7   7   6        383.92        352.27        14.44 o                         
  -6   7   6       1085.50       1121.63        22.70 o                         
  -5   7   6        474.30        477.44        13.48 o                         
  -4   7   6        668.36        708.31        16.03 o                         
  -3   7   6       1047.88       1123.97        21.65 o                         
  -2   7   6        301.91        337.95        12.23 o                         
  -1   7   6        352.02        400.03        13.09 o                         
   0   7   6        525.73        557.49        15.67 o                         
   1   7   6        142.93        162.03        10.09 o                         
   2   7   6        188.32        191.80        11.30 o                         
   3   7   6          1.51         -6.76         7.82 o                         
  -9   8   6          4.07         -6.62        15.84 o                         
  -8   8   6        382.76        343.69        15.96 o                         
  -7   8   6          6.28         -4.99         5.89 o                         
  -6   8   6        140.43        145.88         8.94 o                         
  -5   8   6       1562.21       1613.64        26.11 o                         
  -4   8   6        174.27        191.72        11.26 o                         
  -3   8   6        189.53        207.63         9.20 o                         
  -2   8   6       1170.93       1245.21        21.79 o                         
  -1   8   6        652.23        663.36        16.14 o                         
   0   8   6        408.98        436.31        13.76 o                         
   1   8   6         37.99         31.69         6.95 o                         
   2   8   6          1.97         10.04         8.97 o                         
  -8   9   6        242.55        238.69        13.18 o                         
  -7   9   6        429.62        399.98        14.27 o                         
  -6   9   6         51.23         66.48         6.39 o                         
  -5   9   6        115.26        114.96        10.41 o                         
  -4   9   6        401.99        404.29        12.23 o                         
  -3   9   6        336.85        325.03         9.60 o                         
  -2   9   6        152.28        170.37         8.60 o                         
  -1   9   6         19.04         20.56         5.08 o                         
   0   9   6          7.17         -0.19         6.10 o                         
   1   9   6          3.09         -5.53         7.50 o                         
  -7  10   6        318.65        255.02        12.13 o                         
  -6  10   6        270.79        264.40        17.58 o                         
  -5  10   6        343.64        343.36        19.25 o                         
  -4  10   6        284.42        283.91        11.93 o                         
  -3  10   6        158.99        152.90         8.46 o                         
  -2  10   6        183.73        171.11         9.45 o                         
  -1  10   6          7.49          3.96         5.61 o                         
  -5  11   6        336.41        275.49        14.19 o                         
  -4  11   6        291.92        341.69        35.81 o                         
  -3  11   6         65.70         50.23        11.28 o                         
  -2 -14   7        101.70         87.56         8.27 o                         
  -1 -14   7         31.81         30.18         7.91 o                         
   0 -14   7          2.04          2.10         5.67 o                         
   1 -14   7         89.29         90.08         8.21 o                         
   2 -14   7         31.72         15.27         9.61 o                         
   3 -14   7         18.76         15.42         7.29 o                         
  -3 -13   7          3.84         -5.64         5.64 o                         
  -2 -13   7          2.77          2.56         4.36 o                         
  -1 -13   7         65.10         56.98         5.84 o                         
   0 -13   7          1.00         -1.15         4.05 o                         
   1 -13   7         11.63          5.60         5.26 o                         
   2 -13   7         20.50         10.52         5.98 o                         
   3 -13   7        246.77        266.29        12.65 o                         
   4 -13   7         84.18         75.16         6.77 o                         
  -5 -12   7         28.08         -4.80        13.68 o                         
  -4 -12   7          0.24         -5.90         5.90 o                         
  -3 -12   7        135.89        124.83         7.86 o                         
  -2 -12   7        100.69         95.41         7.64 o                         
  -1 -12   7         97.53        100.04         7.48 o                         
   0 -12   7        437.71        453.51        14.63 o                         
   1 -12   7        505.27        529.76        13.65 o                         
   2 -12   7        317.58        323.41        13.65 o                         
   3 -12   7        652.03        675.22        22.37 o                         
   4 -12   7         56.51         58.80         7.60 o                         
   5 -12   7        108.25        121.36        10.66 o                         
  -6 -11   7          0.55          1.10         8.56 o                         
  -5 -11   7          1.03          1.97         5.73 o                         
  -4 -11   7         16.86          1.45         6.09 o                         
  -3 -11   7        180.92        164.44         9.15 o                         
  -2 -11   7        124.71        122.95         8.43 o                         
  -1 -11   7        107.27        105.91         7.94 o                         
   0 -11   7         78.45         67.17         7.36 o                         
   1 -11   7        256.36        288.73        11.05 o                         
   2 -11   7        213.72        211.89        10.11 o                         
   3 -11   7         20.17         17.54         5.78 o                         
   4 -11   7        184.11        213.02        11.52 o                         
   5 -11   7        156.33        155.01        11.40 o                         
   6 -11   7        270.89        269.93        17.33 o                         
  -6 -10   7        101.64         79.12        10.95 o                         
  -5 -10   7        187.91        156.56        10.47 o                         
  -4 -10   7         32.23         22.64         4.57 o                         
  -3 -10   7        172.40        165.73         9.26 o                         
  -2 -10   7        249.64        246.23        10.98 o                         
  -1 -10   7         16.83         16.44         4.73 o                         
   0 -10   7       1183.95       1195.93        21.36 o                         
   1 -10   7          8.51          4.88         4.59 o                         
   2 -10   7         22.68         28.98         4.03 o                         
   3 -10   7        398.01        431.26        14.98 o                         
   4 -10   7        566.73        567.56        18.35 o                         
   5 -10   7        330.82        344.00        18.14 o                         
   6 -10   7        212.26        223.59        20.33 o                         
  -7  -9   7         25.59          6.63         7.81 o                         
  -6  -9   7          1.15         -6.01         6.01 o                         
  -5  -9   7         34.87         32.75         6.43 o                         
  -4  -9   7          7.63          1.72         4.48 o                         
  -3  -9   7        310.61        323.19        12.66 o                         
  -2  -9   7       2065.04       2070.67        31.83 o                         
  -1  -9   7        276.98        280.96        11.42 o                         
   0  -9   7        969.43       1014.92        19.52 o                         
   1  -9   7       1161.40       1215.29        22.21 o                         
   2  -9   7       1872.88       1858.11        26.04 o                         
   3  -9   7        793.49        840.33        16.86 o                         
   4  -9   7        305.52        356.02        15.30 o                         
   5  -9   7         55.02         56.76         7.44 o                         
   6  -9   7         11.47         12.61         8.94 o                         
   7  -9   7         69.78        109.50        17.16 o                         
  -8  -8   7          8.11         -7.43        10.67 o                         
  -7  -8   7         17.51         15.05         7.33 o                         
  -6  -8   7          1.82          6.39         6.22 o                         
  -5  -8   7        110.65        125.85         8.37 o                         
  -4  -8   7        176.15        185.62         8.94 o                         
  -3  -8   7         22.00         15.85         4.76 o                         
  -2  -8   7        751.82        723.47        16.69 o                         
  -1  -8   7        270.94        286.78        11.74 o                         
   0  -8   7       1836.41       1819.04        28.07 o                         
   1  -8   7        407.38        412.43        10.06 o                         
   2  -8   7       1112.27       1148.71        23.95 o                         
   3  -8   7       1494.35       1528.38        28.19 o                         
   4  -8   7         56.65         64.06         4.15 o                         
   5  -8   7         59.65         72.07         9.00 o                         
   6  -8   7        595.28        656.97        25.87 o                         
   7  -8   7        102.68        141.07        16.50 o                         
  -8  -7   7        168.17        158.98        12.02 o                         
  -7  -7   7          1.22         -3.77         6.46 o                         
  -6  -7   7        154.01        164.47        10.50 o                         
  -5  -7   7         57.04         57.35         6.92 o                         
  -4  -7   7        425.21        420.60        13.73 o                         
  -3  -7   7        267.31        257.04         9.06 o                         
  -2  -7   7        858.76        820.97        15.93 o                         
  -1  -7   7        142.65        121.35         7.43 o                         
   0  -7   7       1315.75       1357.55        22.70 o                         
   1  -7   7        604.02        562.25        14.96 o                         
   2  -7   7        137.48        149.03         8.93 o                         
   3  -7   7          8.23         13.53         5.31 o                         
   4  -7   7        653.65        651.12        16.52 o                         
   5  -7   7         75.58         79.78         7.58 o                         
   6  -7   7         93.36         61.01         6.94 o                         
   7  -7   7         74.73        107.97        16.37 o                         
  -9  -6   7         15.23         -8.52         8.52 o                         
  -8  -6   7        284.08        284.50        15.19 o                         
  -7  -6   7         45.68         43.12         7.32 o                         
  -6  -6   7        182.76        179.03        10.23 o                         
  -5  -6   7        409.12        425.33        13.54 o                         
  -4  -6   7        516.99        500.74        13.15 o                         
  -3  -6   7        956.72        963.19        16.69 o                         
  -2  -6   7       2350.97       2337.15        28.59 o                         
  -1  -6   7        358.43        332.90        10.30 o                         
   0  -6   7        449.49        400.76        12.21 o                         
   1  -6   7       1286.06       1295.90        20.87 o                         
   2  -6   7        996.04        948.72        19.51 o                         
   3  -6   7         43.08         51.01         6.57 o                         
   4  -6   7        681.51        652.18        17.64 o                         
   5  -6   7        556.14        616.77        19.24 o                         
   6  -6   7         16.73         21.91         8.18 o                         
   7  -6   7          0.73         11.95         9.71 o                         
  -9  -5   7          2.26         -6.02         6.02 o                         
  -8  -5   7        215.64        225.12        12.30 o                         
  -7  -5   7        183.94        195.90        11.17 o                         
  -6  -5   7         81.96         89.63         6.96 o                         
  -5  -5   7        766.27        782.35        15.68 o                         
  -4  -5   7        591.65        558.78        12.88 o                         
  -3  -5   7        290.62        261.14        13.43 o                         
  -2  -5   7       1605.16       1535.85        20.19 o                         
  -1  -5   7       2444.77       2553.41        29.15 o                         
   0  -5   7       1274.37       1235.23        24.07 o                         
   1  -5   7        614.02        580.17        12.60 o                         
   2  -5   7       3796.39       3727.54        40.61 o                         
   3  -5   7       4138.69       4185.82        51.46 o                         
   4  -5   7        535.83        511.09        17.24 o                         
   5  -5   7         14.70          9.50         6.77 o                         
   6  -5   7        132.74        125.91        11.78 o                         
   7  -5   7         95.63         95.75        11.58 o                         
  -9  -4   7          1.48         -7.33         7.33 o                         
  -8  -4   7          2.11         -3.23         5.48 o                         
  -7  -4   7        124.73        137.94         9.37 o                         
  -6  -4   7        151.31        151.22         8.60 o                         
  -5  -4   7        605.07        629.77        13.93 o                         
  -4  -4   7       1233.26       1144.35        19.42 o                         
  -3  -4   7       1204.36       1191.62        20.08 o                         
  -2  -4   7        289.37        229.02         9.45 o                         
  -1  -4   7        624.23        573.01        12.58 o                         
   0  -4   7       2464.19       2457.47        29.24 o                         
   1  -4   7       1149.74       1125.55        18.32 o                         
   2  -4   7         39.81         30.44         5.24 o                         
   3  -4   7        179.60        161.65        10.79 o                         
   4  -4   7         91.16         73.62         9.11 o                         
   5  -4   7         25.64         16.60         6.53 o                         
   6  -4   7         12.76          7.43         7.75 o                         
   7  -4   7         45.12         21.71         9.80 o                         
 -10  -3   7         53.44         43.31        10.35 o                         
  -9  -3   7         26.96         12.04        12.17 o                         
  -8  -3   7         77.43         85.24         8.67 o                         
  -7  -3   7        149.41        164.76         9.84 o                         
  -6  -3   7        368.05        396.10        13.54 o                         
  -5  -3   7        763.81        768.85        17.57 o                         
  -4  -3   7         23.96         17.68         4.64 o                         
  -3  -3   7       1251.07       1252.79        18.63 o                         
  -2  -3   7       2356.63       2361.49        26.80 o                         
  -1  -3   7        970.59        892.69        20.31 o                         
   0  -3   7        766.56        739.95        14.77 o                         
   1  -3   7        550.92        533.85        13.47 o                         
   2  -3   7        208.74        187.05         9.78 o                         
   3  -3   7        133.86        124.71         9.52 o                         
   4  -3   7          1.74         -5.70         5.70 o                         
   5  -3   7        203.77        227.14        15.67 o                         
   6  -3   7          1.31         -0.48         6.17 o                         
   7  -3   7          0.17         -8.39         8.39 o                         
 -10  -2   7         51.74         51.81         8.56 o                         
  -9  -2   7         80.97         89.85         9.08 o                         
  -8  -2   7        440.71        481.54        17.45 o                         
  -7  -2   7       1193.45       1264.93        22.68 o                         
  -6  -2   7        469.35        464.54        13.56 o                         
  -5  -2   7       1227.13       1265.36        20.50 o                         
  -4  -2   7       2248.87       2206.64        27.17 o                         
  -3  -2   7       3673.62       3736.89        45.75 o                         
  -2  -2   7       1982.26       1985.03        24.09 o                         
  -1  -2   7       1371.47       1340.23        19.53 o                         
   0  -2   7       1516.13       1538.18        24.95 o                         
   1  -2   7        102.94         91.22         6.96 o                         
   2  -2   7        574.60        545.89        14.58 o                         
   3  -2   7       2595.90       2465.86        35.91 o                         
   4  -2   7        182.97        170.39        11.12 o                         
   5  -2   7          1.44         -4.37         5.72 o                         
   6  -2   7         71.09         64.25         9.74 o                         
   7  -2   7          6.05        -14.88        17.40 o                         
 -10  -1   7         33.58         24.97         7.39 o                         
  -9  -1   7        133.75        141.58        10.68 o                         
  -8  -1   7        243.64        283.19        13.17 o                         
  -7  -1   7        130.47        152.91         9.48 o                         
  -6  -1   7        415.45        443.62        14.57 o                         
  -5  -1   7       2462.77       2461.60        36.72 o                         
  -4  -1   7       1181.29       1148.17        19.05 o                         
  -3  -1   7        112.71         85.02         5.68 o                         
  -2  -1   7       1539.19       1564.90        20.96 o                         
  -1  -1   7        461.53        421.17        11.56 o                         
   0  -1   7         22.89         27.19         4.71 o                         
   1  -1   7       1848.19       1822.31        25.93 o                         
   2  -1   7          6.46         12.53         4.70 o                         
   3  -1   7         13.75          9.52         5.31 o                         
   4  -1   7        887.36        839.70        21.15 o                         
   5  -1   7         95.05         76.49         8.83 o                         
   6  -1   7         38.10         30.98         8.88 o                         
 -10   0   7         12.61         -2.66         6.49 o                         
  -9   0   7         31.81         32.95         6.60 o                         
  -8   0   7        255.01        278.87        13.02 o                         
  -7   0   7         42.27         73.43         6.88 o                         
  -6   0   7        565.82        597.23        15.16 o                         
  -5   0   7        135.42        119.83         7.72 o                         
  -4   0   7        328.74        310.30        10.51 o                         
  -3   0   7        876.37        875.18        14.54 o                         
  -2   0   7         18.61         27.77         4.32 o                         
  -1   0   7       1356.13       1337.67        20.64 o                         
   0   0   7        405.45        431.83        11.62 o                         
   1   0   7        418.34        397.33        16.29 o                         
   2   0   7        310.93        283.61        12.66 o                         
   3   0   7        720.89        708.60        18.65 o                         
   4   0   7        535.12        497.92        17.68 o                         
   5   0   7          1.93          1.57         5.62 o                         
   6   0   7         16.76          3.71         8.30 o                         
 -10   1   7        640.19        605.34        25.42 o                         
  -9   1   7          3.99         -4.63         5.99 o                         
  -8   1   7       1052.56       1125.81        23.99 o                         
  -7   1   7       1642.56       1694.50        27.96 o                         
  -6   1   7        594.14        608.00        15.58 o                         
  -5   1   7       1463.57       1442.68        22.61 o                         
  -4   1   7        721.75        706.22        13.47 o                         
  -3   1   7        657.31        678.70        12.95 o                         
  -2   1   7       1635.52       1635.66        22.68 o                         
  -1   1   7        712.42        694.32        16.33 o                         
   0   1   7         55.22         56.70         5.63 o                         
   1   1   7         34.91         32.26         5.98 o                         
   2   1   7         25.82         14.86         5.52 o                         
   3   1   7          1.19         -1.18         4.94 o                         
   4   1   7        104.29        100.50         8.47 o                         
   5   1   7         60.90         63.36         8.76 o                         
   6   1   7         64.89         62.62        10.54 o                         
 -10   2   7        121.69        107.30         9.50 o                         
  -9   2   7        321.66        333.83        14.70 o                         
  -8   2   7        182.12        222.64        12.19 o                         
  -7   2   7        415.15        429.17        14.73 o                         
  -6   2   7        550.46        524.50        14.30 o                         
  -5   2   7        156.48        143.69         7.94 o                         
  -4   2   7       1573.89       1569.76        22.04 o                         
  -3   2   7       1250.96       1186.82        18.89 o                         
  -2   2   7        518.94        548.77        12.56 o                         
  -1   2   7        605.34        630.22        12.84 o                         
   0   2   7          1.66          1.39         2.73 o                         
   1   2   7          2.52         -3.92         3.92 o                         
   2   2   7        138.72        124.32         8.14 o                         
   3   2   7         15.71         11.75         5.12 o                         
   4   2   7         32.32          4.32         6.92 o                         
   5   2   7         38.74         33.99         7.92 o                         
 -10   3   7        139.25        141.18         9.48 o                         
  -9   3   7         85.54         86.75         7.80 o                         
  -8   3   7        112.59        123.51         6.57 o                         
  -7   3   7         10.46         15.34         6.10 o                         
  -6   3   7        127.52        134.58         9.72 o                         
  -5   3   7        574.37        576.05        16.26 o                         
  -4   3   7        661.18        686.67        13.84 o                         
  -3   3   7         22.68         18.89         4.38 o                         
  -2   3   7          8.91          7.27         3.54 o                         
  -1   3   7         62.02         62.21         6.52 o                         
   0   3   7         21.48         21.94         5.72 o                         
   1   3   7         59.90         70.76         7.92 o                         
   2   3   7         33.24         49.91         7.62 o                         
   3   3   7         73.72         63.48         7.85 o                         
   4   3   7        599.40        640.40        32.47 o                         
   5   3   7        186.37        183.21        19.38 o                         
 -10   4   7        116.37        101.20        12.39 o                         
  -9   4   7        123.31        131.06        12.46 o                         
  -8   4   7        124.46        117.43        10.10 o                         
  -7   4   7        840.49        839.48        21.44 o                         
  -6   4   7        718.15        742.44        18.30 o                         
  -5   4   7          4.57          6.72         4.63 o                         
  -4   4   7        221.87        223.97         8.22 o                         
  -3   4   7         54.84         56.56         5.84 o                         
  -2   4   7          2.08          1.90         4.18 o                         
  -1   4   7        183.66        192.25        10.33 o                         
   0   4   7         28.95         21.88         5.50 o                         
   1   4   7         19.10         10.50         6.15 o                         
   2   4   7        247.36        252.12        13.32 o                         
   3   4   7        173.42        182.15        11.92 o                         
   4   4   7        118.55        111.80        10.26 o                         
 -10   5   7          3.15         -9.71         9.71 o                         
  -9   5   7        253.03        218.92        13.26 o                         
  -8   5   7        196.31        201.50        12.38 o                         
  -7   5   7        206.22        188.19        11.53 o                         
  -6   5   7        880.20        890.03        20.01 o                         
  -5   5   7        202.96        221.23        11.29 o                         
  -4   5   7        105.35        112.06         8.18 o                         
  -3   5   7        211.42        236.72        10.35 o                         
  -2   5   7        708.09        714.38        17.24 o                         
  -1   5   7        111.87        109.21         8.59 o                         
   0   5   7         52.48         22.75         5.97 o                         
   1   5   7         17.19         20.60         6.45 o                         
   2   5   7        202.77        193.93        11.73 o                         
   3   5   7          2.55         12.60         6.84 o                         
   4   5   7          2.94        -12.30        12.30 o                         
 -10   6   7        153.01        140.84        16.64 o                         
  -9   6   7        104.26         94.79         9.98 o                         
  -8   6   7        279.04        251.04        13.63 o                         
  -7   6   7         80.71        109.98         9.19 o                         
  -6   6   7         55.49         37.85         6.82 o                         
  -5   6   7          2.97         -4.61         4.61 o                         
  -4   6   7        191.01        190.89        10.14 o                         
  -3   6   7        181.13        177.91        10.36 o                         
  -2   6   7        274.15        280.72        12.05 o                         
  -1   6   7         23.16         22.30         5.81 o                         
   0   6   7        374.26        339.32        14.71 o                         
   1   6   7        164.90        176.25        10.88 o                         
   2   6   7         11.34          2.66         6.39 o                         
   3   6   7        146.37        138.39        16.15 o                         
  -9   7   7         99.98         95.71        12.93 o                         
  -8   7   7          2.04         -5.62         5.62 o                         
  -7   7   7          3.83         -1.67         5.38 o                         
  -6   7   7          0.64         -4.70         4.70 o                         
  -5   7   7          6.27          6.54         5.42 o                         
  -4   7   7         54.16         54.60         8.09 o                         
  -3   7   7          4.85         10.42         4.73 o                         
  -2   7   7        517.03        541.27        15.72 o                         
  -1   7   7        497.63        519.83        15.27 o                         
   0   7   7         31.36         32.83         7.66 o                         
   1   7   7        121.33        120.09         9.67 o                         
   2   7   7        258.51        240.57        19.28 o                         
  -9   8   7          1.10        -16.83        16.83 o                         
  -8   8   7         27.62          6.60         6.88 o                         
  -7   8   7        696.55        662.88        17.98 o                         
  -6   8   7         57.46         40.79         6.68 o                         
  -5   8   7         11.89         -4.76         4.85 o                         
  -4   8   7          0.32         -1.53         5.44 o                         
  -3   8   7          6.74          5.40         4.89 o                         
  -2   8   7         57.22         61.20         6.97 o                         
  -1   8   7         18.98         26.95         6.02 o                         
   0   8   7        397.30        406.41        14.68 o                         
   1   8   7        269.49        285.16        27.29 o                         
  -8   9   7          5.41         -7.09         7.09 o                         
  -7   9   7         21.72          1.33         6.19 o                         
  -6   9   7         14.46         -1.98         5.73 o                         
  -5   9   7          4.62         -3.58         5.54 o                         
  -4   9   7         20.74          5.90         5.11 o                         
  -3   9   7        158.24        137.88         8.42 o                         
  -2   9   7        281.70        268.20        11.51 o                         
  -1   9   7         10.99         11.04         6.83 o                         
   0   9   7         37.85         24.17        11.87 o                         
  -6  10   7         42.79         22.67        10.37 o                         
  -5  10   7        142.27        112.80         8.49 o                         
  -4  10   7        145.37        117.81        13.49 o                         
  -3  10   7         29.55          4.43         4.59 o                         
  -2  10   7        899.41        910.35        27.46 o                         
  -1 -14   8        258.93        271.72        13.30 o                         
   0 -14   8        186.50        152.62        10.38 o                         
   1 -14   8        240.23        194.58        29.68 o                         
   2 -14   8         83.52         83.74         9.01 o                         
  -3 -13   8        161.73        144.84        10.33 o                         
  -2 -13   8        240.49        251.32        11.51 o                         
  -1 -13   8        643.62        655.77        20.55 o                         
   0 -13   8         13.34          9.16         6.65 o                         
   1 -13   8          7.57         -6.01         6.01 o                         
   2 -13   8        277.32        281.86        19.31 o                         
   3 -13   8         53.16         45.01         9.37 o                         
   4 -13   8        287.93        279.85        16.53 o                         
  -5 -12   8        319.19        286.63        21.24 o                         
  -4 -12   8        326.55        301.84        17.66 o                         
  -3 -12   8        797.30        842.59        24.01 o                         
  -2 -12   8        298.96        286.41        12.17 o                         
  -1 -12   8        145.74        145.47        10.14 o                         
   0 -12   8        497.59        524.77        16.25 o                         
   1 -12   8        638.74        628.49        16.31 o                         
   2 -12   8        139.77        138.63        10.60 o                         
   3 -12   8        132.40        136.08        11.80 o                         
   4 -12   8        121.16        132.70        10.38 o                         
   5 -12   8         58.89         52.98         9.50 o                         
  -6 -11   8        118.49        131.00        13.84 o                         
  -5 -11   8         71.00         38.43        10.85 o                         
  -4 -11   8        179.64        192.16        13.82 o                         
  -3 -11   8        351.80        366.46        13.86 o                         
  -2 -11   8         38.76         41.10         6.22 o                         
  -1 -11   8        401.26        410.39        17.23 o                         
   0 -11   8        540.80        541.97        14.76 o                         
   1 -11   8       1037.49       1039.29        20.87 o                         
   2 -11   8        711.46        739.94        22.74 o                         
   3 -11   8          8.46          5.42         5.16 o                         
   4 -11   8         94.19         68.25         7.73 o                         
   5 -11   8         10.42          3.24         9.21 o                         
  -6 -10   8        194.62        172.36        11.26 o                         
  -5 -10   8        817.76        803.17        38.73 o                         
  -4 -10   8         40.63         55.73         7.14 o                         
  -3 -10   8        176.03        185.84        10.43 o                         
  -2 -10   8       1264.94       1288.10        23.69 o                         
  -1 -10   8       1304.26       1275.69        23.69 o                         
   0 -10   8        115.46        124.17         8.39 o                         
   1 -10   8         18.23         18.01         5.27 o                         
   2 -10   8         20.88         12.75         3.40 o                         
   3 -10   8         85.52         59.53         6.82 o                         
   4 -10   8          1.15         -6.86         6.86 o                         
   5 -10   8          2.19         -7.80         7.80 o                         
   6 -10   8          2.18          8.94         9.09 o                         
  -7  -9   8        306.63        296.32        17.09 o                         
  -6  -9   8         44.00         46.85        10.58 o                         
  -5  -9   8        356.47        358.70        13.05 o                         
  -4  -9   8       1103.22       1077.91        18.25 o                         
  -3  -9   8        718.58        729.74        18.45 o                         
  -2  -9   8        520.25        529.17        15.66 o                         
  -1  -9   8        215.05        193.37        10.14 o                         
   0  -9   8        123.55        111.68         9.39 o                         
   1  -9   8        354.21        363.79        13.98 o                         
   2  -9   8        220.53        216.91        10.15 o                         
   3  -9   8          2.02          1.80         4.43 o                         
   4  -9   8         57.22         42.06         7.74 o                         
   5  -9   8          0.02         -6.71         6.71 o                         
   6  -9   8          8.06          0.69        12.75 o                         
  -8  -8   8          5.70         -7.07        17.09 o                         
  -7  -8   8        320.04        338.90        16.55 o                         
  -6  -8   8        419.14        437.17        15.07 o                         
  -5  -8   8        113.11        110.47         8.28 o                         
  -4  -8   8        730.96        729.48        16.69 o                         
  -3  -8   8        519.67        531.31        14.94 o                         
  -2  -8   8        308.70        322.62        12.20 o                         
  -1  -8   8        290.27        288.89        11.55 o                         
   0  -8   8         51.97         62.39         6.72 o                         
   1  -8   8       1742.76       1755.45        25.24 o                         
   2  -8   8        753.44        749.07        16.94 o                         
   3  -8   8          0.18         -4.12         4.12 o                         
   4  -8   8          1.18         -3.76         3.76 o                         
   5  -8   8          0.24         -2.76         3.62 o                         
   6  -8   8         93.93         67.17        13.81 o                         
  -8  -7   8        256.81        219.00        13.44 o                         
  -7  -7   8        164.96        173.67        12.20 o                         
  -6  -7   8        336.94        330.33        13.15 o                         
  -5  -7   8        759.84        747.24        18.78 o                         
  -4  -7   8        595.99        607.77        14.85 o                         
  -3  -7   8         47.85         46.37         4.56 o                         
  -2  -7   8          4.73          4.41         3.91 o                         
  -1  -7   8       1288.28       1289.36        22.32 o                         
   0  -7   8          2.45          6.65         4.28 o                         
   1  -7   8        100.69         95.58         7.42 o                         
   2  -7   8          2.78          2.22         3.92 o                         
   3  -7   8          3.04          5.89         4.62 o                         
   4  -7   8        189.32        223.02        11.91 o                         
   5  -7   8          0.62          2.37         4.55 o                         
   6  -7   8          8.94          0.68         5.17 o                         
  -9  -6   8        125.30        127.60        15.26 o                         
  -8  -6   8         73.70         73.55         8.48 o                         
  -7  -6   8        459.39        482.84        15.53 o                         
  -6  -6   8        232.50        249.50        12.28 o                         
  -5  -6   8        117.64        113.79         8.49 o                         
  -4  -6   8        105.85        117.70         9.87 o                         
  -3  -6   8        370.53        366.80        10.26 o                         
  -2  -6   8        143.90        140.71         6.69 o                         
  -1  -6   8        452.09        472.54        11.82 o                         
   0  -6   8        307.63        275.54        11.46 o                         
   1  -6   8         99.66        103.54         7.25 o                         
   2  -6   8        654.99        636.09        15.22 o                         
   3  -6   8          4.95          7.42         4.56 o                         
   4  -6   8         38.23         32.68         7.05 o                         
   5  -6   8         74.50         89.47         9.52 o                         
   6  -6   8         74.19         73.43         9.23 o                         
  -9  -5   8        481.07        439.34        19.51 o                         
  -8  -5   8        105.36        103.79         9.52 o                         
  -7  -5   8        576.63        594.66        16.40 o                         
  -6  -5   8        309.44        336.09        12.68 o                         
  -5  -5   8        147.97        155.98         9.03 o                         
  -4  -5   8        771.73        758.35        16.64 o                         
  -3  -5   8        747.73        800.43        15.35 o                         
  -2  -5   8        279.37        284.58        10.58 o                         
  -1  -5   8         11.75         16.26         4.15 o                         
   0  -5   8        330.82        344.13        11.25 o                         
   1  -5   8        267.10        271.33        10.55 o                         
   2  -5   8        247.13        220.19        10.46 o                         
   3  -5   8        421.44        467.17        16.32 o                         
   4  -5   8        262.50        250.14        14.39 o                         
   5  -5   8         11.94         13.29         6.72 o                         
   6  -5   8        376.98        373.65        20.02 o                         
  -9  -4   8        144.31        161.72        11.93 o                         
  -8  -4   8         45.36         41.80         7.28 o                         
  -7  -4   8         44.07         44.43         6.50 o                         
  -6  -4   8        281.23        273.56        11.73 o                         
  -5  -4   8        344.84        345.78        12.52 o                         
  -4  -4   8         25.12         18.79         4.83 o                         
  -3  -4   8         34.23         26.89         4.36 o                         
  -2  -4   8         25.63         21.57         4.37 o                         
  -1  -4   8        186.60        179.51         8.95 o                         
   0  -4   8         70.96         91.92         6.61 o                         
   1  -4   8        482.29        473.93        12.97 o                         
   2  -4   8        185.49        197.90        11.59 o                         
   3  -4   8        139.09        128.62         9.61 o                         
   4  -4   8        373.84        398.31        17.20 o                         
   5  -4   8        170.23        201.01        12.46 o                         
   6  -4   8          2.06         -1.37         6.84 o                         
 -10  -3   8         39.76         22.24         9.58 o                         
  -9  -3   8         10.00          2.08         7.60 o                         
  -8  -3   8          3.42          1.42         5.28 o                         
  -7  -3   8        408.37        427.14        14.66 o                         
  -6  -3   8          2.41         -3.64         4.52 o                         
  -5  -3   8          2.19          1.95         3.91 o                         
  -4  -3   8        410.16        455.91        13.50 o                         
  -3  -3   8        389.59        421.48        11.64 o                         
  -2  -3   8        103.57        115.41         7.01 o                         
  -1  -3   8         78.63         89.10         6.89 o                         
   0  -3   8          2.59          2.96         3.64 o                         
   1  -3   8        129.66        140.69         8.59 o                         
   2  -3   8        869.61        865.16        28.99 o                         
   3  -3   8        902.88        944.59        21.99 o                         
   4  -3   8        159.36        183.62        12.94 o                         
   5  -3   8         62.06         68.57         8.90 o                         
   6  -3   8        260.75        261.50        16.65 o                         
 -10  -2   8         15.08          5.24         8.11 o                         
  -9  -2   8        610.31        587.20        20.02 o                         
  -8  -2   8        351.74        367.73        15.44 o                         
  -7  -2   8         39.47         39.85         6.76 o                         
  -6  -2   8        725.37        721.89        18.07 o                         
  -5  -2   8        209.57        211.45        10.54 o                         
  -4  -2   8          5.92          8.78         3.95 o                         
  -3  -2   8         19.77         20.46         4.36 o                         
  -2  -2   8         50.27         54.33         5.33 o                         
  -1  -2   8        349.76        347.32        11.84 o                         
   0  -2   8        795.19        816.76        17.14 o                         
   1  -2   8        675.62        697.88        16.26 o                         
   2  -2   8         90.50         78.13         7.87 o                         
   3  -2   8        272.88        279.12        13.95 o                         
   4  -2   8        136.65        164.79        11.18 o                         
   5  -2   8        150.22        157.68        11.70 o                         
   6  -2   8         46.47         46.01         8.94 o                         
 -10  -1   8        142.26        129.65        12.23 o                         
  -9  -1   8          5.32          0.19         6.07 o                         
  -8  -1   8         61.00         51.03         7.18 o                         
  -7  -1   8        280.63        271.40        12.07 o                         
  -6  -1   8          1.21         -4.09         4.09 o                         
  -5  -1   8        294.25        296.74        12.02 o                         
  -4  -1   8        546.10        581.83        13.22 o                         
  -3  -1   8         15.38         13.26         4.25 o                         
  -2  -1   8        784.53        788.63        15.37 o                         
  -1  -1   8        667.41        683.48        15.36 o                         
   0  -1   8        289.21        273.93        11.28 o                         
   1  -1   8        722.35        686.50        16.89 o                         
   2  -1   8         99.55         85.55         9.29 o                         
   3  -1   8        369.52        350.63        15.45 o                         
   4  -1   8        128.23        117.74        10.18 o                         
   5  -1   8        111.41        116.33        10.73 o                         
   6  -1   8         62.05         57.60        11.61 o                         
 -10   0   8        228.85        204.67        12.76 o                         
  -9   0   8         18.88          6.72         6.46 o                         
  -8   0   8         21.75         30.77         6.45 o                         
  -7   0   8         41.10         37.99         7.07 o                         
  -6   0   8        157.83        151.18         9.50 o                         
  -5   0   8         66.10         68.97         6.63 o                         
  -4   0   8       1018.09       1035.67        17.74 o                         
  -3   0   8        288.10        280.03         9.88 o                         
  -2   0   8        368.22        350.29        11.79 o                         
  -1   0   8        612.96        566.10        15.06 o                         
   0   0   8        136.69        136.79         8.60 o                         
   1   0   8       1391.22       1376.99        24.95 o                         
   2   0   8        404.62        393.84        16.85 o                         
   3   0   8        714.74        670.88        19.35 o                         
   4   0   8        405.60        447.71        17.15 o                         
   5   0   8        221.02        233.11        13.59 o                         
 -10   1   8         15.55          5.53         7.68 o                         
  -9   1   8         72.69         56.28         8.02 o                         
  -8   1   8        148.48        141.07        10.11 o                         
  -7   1   8         15.64          9.00         5.26 o                         
  -6   1   8        139.32        156.48        10.10 o                         
  -5   1   8         13.10         14.89         4.70 o                         
  -4   1   8        140.27        122.88         7.05 o                         
  -3   1   8       1388.73       1395.10        20.72 o                         
  -2   1   8         98.17         83.83         6.37 o                         
  -1   1   8        456.94        430.44        14.79 o                         
   0   1   8        176.93        171.61        10.59 o                         
   1   1   8       1120.62       1147.96        23.03 o                         
   2   1   8        349.83        373.54        14.58 o                         
   3   1   8        336.98        352.87        15.34 o                         
   4   1   8        157.82        176.25        15.28 o                         
   5   1   8        184.26        202.18        18.95 o                         
 -10   2   8          0.21         -3.54         5.87 o                         
  -9   2   8          0.15         -3.70         5.52 o                         
  -8   2   8          7.45         -1.18         5.33 o                         
  -7   2   8          2.36          6.94         4.20 o                         
  -6   2   8         46.09         39.25         5.50 o                         
  -5   2   8        340.45        316.33        12.94 o                         
  -4   2   8         93.00         98.78         7.34 o                         
  -3   2   8        184.62        204.49         9.45 o                         
  -2   2   8        353.20        352.42        11.47 o                         
  -1   2   8       1102.83       1126.76        18.57 o                         
   0   2   8        456.91        453.93        15.10 o                         
   1   2   8       1469.83       1454.98        28.84 o                         
   2   2   8        288.08        329.48        15.75 o                         
   3   2   8        186.90        180.22        12.79 o                         
   4   2   8         40.72         27.30         8.42 o                         
 -10   3   8          3.09         -3.18         4.04 o                         
  -9   3   8         29.68         22.60         8.03 o                         
  -8   3   8          1.54         -5.48         5.48 o                         
  -7   3   8        331.14        323.28        15.53 o                         
  -6   3   8          3.22          3.21         5.59 o                         
  -5   3   8        177.06        165.14         9.95 o                         
  -4   3   8       1900.76       1934.20        29.12 o                         
  -3   3   8        591.04        586.47        15.78 o                         
  -2   3   8        244.49        261.50        10.67 o                         
  -1   3   8       2747.04       2734.09        38.84 o                         
   0   3   8        934.98        966.05        20.74 o                         
   1   3   8         51.00         40.62         7.31 o                         
   2   3   8        246.62        275.51        14.91 o                         
   3   3   8        335.38        355.67        17.23 o                         
   4   3   8         71.69         68.42        11.90 o                         
 -10   4   8          8.00         -9.76         9.76 o                         
  -9   4   8          4.23          3.56         9.44 o                         
  -8   4   8          2.71         -1.41         5.78 o                         
  -7   4   8        219.77        199.55        11.94 o                         
  -6   4   8        308.35        298.83        13.82 o                         
  -5   4   8        196.09        200.19        10.87 o                         
  -4   4   8        331.54        328.82        11.18 o                         
  -3   4   8       3042.13       3120.02        36.43 o                         
  -2   4   8       2036.40       2003.91        31.68 o                         
  -1   4   8         12.16         11.41         5.80 o                         
   0   4   8        130.06        150.86         9.96 o                         
   1   4   8        468.11        443.76        17.84 o                         
   2   4   8        207.56        198.60        13.08 o                         
   3   4   8         85.53         86.23         9.45 o                         
 -10   5   8          1.72        -10.15        10.15 o                         
  -9   5   8         62.86         54.54         9.11 o                         
  -8   5   8         25.87          5.63         7.18 o                         
  -7   5   8         21.92         18.13         6.11 o                         
  -6   5   8        216.94        226.91        11.69 o                         
  -5   5   8        725.64        716.24        18.95 o                         
  -4   5   8        229.00        236.08         9.70 o                         
  -3   5   8         33.07         23.76         5.12 o                         
  -2   5   8        461.79        451.75        15.84 o                         
  -1   5   8        327.36        349.94        15.23 o                         
   0   5   8        564.68        562.59        20.64 o                         
   1   5   8        328.63        275.61        14.25 o                         
   2   5   8        336.66        329.89        15.50 o                         
   3   5   8        304.94        304.62        26.77 o                         
  -9   6   8         21.10         14.42         8.54 o                         
  -8   6   8        369.35        355.29        17.58 o                         
  -7   6   8        721.92        740.83        21.03 o                         
  -6   6   8        134.12        164.00        10.19 o                         
  -5   6   8        188.19        202.15        11.14 o                         
  -4   6   8       1327.89       1377.15        22.70 o                         
  -3   6   8         21.77         26.14         5.74 o                         
  -2   6   8        106.18         98.76         8.41 o                         
  -1   6   8        556.06        602.73        17.30 o                         
   0   6   8        496.33        515.24        17.92 o                         
   1   6   8        215.72        209.67        13.55 o                         
   2   6   8        116.85        138.25        19.86 o                         
  -9   7   8        154.40        118.15        26.32 o                         
  -8   7   8        188.31        168.67        12.42 o                         
  -7   7   8         18.65          4.40         6.53 o                         
  -6   7   8        408.71        418.35        15.31 o                         
  -5   7   8         78.47         69.69         7.79 o                         
  -4   7   8        203.51        191.81         8.78 o                         
  -3   7   8       1299.98       1414.55        26.12 o                         
  -2   7   8       1343.86       1432.99        26.24 o                         
  -1   7   8        300.52        323.20        15.26 o                         
   0   7   8        408.42        412.60        17.93 o                         
   1   7   8         59.71         25.39         9.48 o                         
  -8   8   8         28.00         -6.11         9.29 o                         
  -7   8   8        180.46        176.81        15.53 o                         
  -6   8   8         69.90         68.05         7.80 o                         
  -5   8   8        397.62        406.76        19.12 o                         
  -4   8   8        610.41        638.32        20.37 o                         
  -3   8   8        129.93        130.15         8.59 o                         
  -2   8   8        713.54        761.22        18.13 o                         
  -1   8   8        285.94        276.93        13.09 o                         
   0   8   8         35.83         38.24         9.04 o                         
  -7   9   8        212.96        208.80        21.42 o                         
  -6   9   8        409.78        434.81        31.35 o                         
  -5   9   8        194.21        174.12        12.32 o                         
  -4   9   8        621.80        661.00        23.00 o                         
  -3   9   8         66.93         66.32         6.83 o                         
  -2   9   8         65.64         65.96         9.64 o                         
  -1 -14   9          1.38          0.19         6.14 o                         
   0 -14   9        437.95        438.15        17.64 o                         
   1 -14   9        159.67        139.59        17.78 o                         
  -3 -13   9         59.85         30.14         8.71 o                         
  -2 -13   9        117.76        119.62         9.45 o                         
  -1 -13   9         71.12         67.12         7.53 o                         
   0 -13   9        102.08         88.70         8.20 o                         
   1 -13   9        187.58        204.48        10.75 o                         
   2 -13   9          4.20         -4.16        10.39 o                         
   3 -13   9         23.60          4.77         9.32 o                         
  -4 -12   9         70.25         70.39         9.87 o                         
  -3 -12   9          9.38          1.05         6.60 o                         
  -2 -12   9         65.03         73.19         8.43 o                         
  -1 -12   9          6.47          5.90         5.76 o                         
   0 -12   9         38.00         34.78         6.55 o                         
   1 -12   9        682.63        703.28        21.38 o                         
   2 -12   9         90.89         92.55         8.64 o                         
   3 -12   9         65.85         75.46         9.80 o                         
   4 -12   9        187.08        222.63        19.48 o                         
  -5 -11   9        235.79        206.69        13.03 o                         
  -4 -11   9          1.02         -4.69         6.31 o                         
  -3 -11   9          6.81          1.01         5.32 o                         
  -2 -11   9          8.42          5.68         5.23 o                         
  -1 -11   9          6.09          5.16         5.49 o                         
   0 -11   9        136.92        122.02         8.78 o                         
   1 -11   9         50.75         45.13         6.37 o                         
   2 -11   9         14.74         22.04         6.05 o                         
   3 -11   9         93.02         90.42         6.85 o                         
   4 -11   9        163.91        157.72        11.23 o                         
  -6 -10   9          1.31         -5.60         5.60 o                         
  -5 -10   9          1.55         -5.90         5.90 o                         
  -4 -10   9          0.06         -3.27         5.64 o                         
  -3 -10   9          3.53          3.44         5.70 o                         
  -2 -10   9         28.45         24.02         6.02 o                         
  -1 -10   9        103.21        101.99         8.53 o                         
   0 -10   9        346.16        367.17        15.28 o                         
   1 -10   9         63.04         75.17         7.97 o                         
   2 -10   9        298.35        281.14        13.20 o                         
   3 -10   9        225.80        221.58        11.66 o                         
   4 -10   9        196.31        223.14        13.55 o                         
   5 -10   9          2.82         -7.02         7.02 o                         
  -7  -9   9          1.41         -8.15         8.15 o                         
  -6  -9   9         10.18         -2.40         5.74 o                         
  -5  -9   9        160.93        150.21         9.03 o                         
  -4  -9   9        108.85         97.66         8.91 o                         
  -3  -9   9          1.81         -0.36         5.02 o                         
  -2  -9   9        526.65        581.09        17.04 o                         
  -1  -9   9          5.40          4.14         4.76 o                         
   0  -9   9        934.87        915.78        20.48 o                         
   1  -9   9       1652.44       1746.58        28.35 o                         
   2  -9   9        539.42        582.93        17.64 o                         
   3  -9   9         50.98         67.34         7.19 o                         
   4  -9   9        328.23        352.33        16.71 o                         
   5  -9   9        336.19        371.41        17.85 o                         
  -8  -8   9        174.63        119.42        18.20 o                         
  -7  -8   9          0.32         -2.63         6.47 o                         
  -6  -8   9         12.49          0.24         5.31 o                         
  -5  -8   9        320.45        293.07        13.39 o                         
  -4  -8   9         98.69        106.68         8.12 o                         
  -3  -8   9         20.32         14.95         5.15 o                         
  -2  -8   9       1077.24       1098.52        21.07 o                         
  -1  -8   9        482.81        515.73        15.40 o                         
   0  -8   9        186.75        210.33        11.76 o                         
   1  -8   9         67.72         68.23         7.76 o                         
   2  -8   9        427.98        436.42        14.51 o                         
   3  -8   9        224.28        242.63        12.29 o                         
   4  -8   9        241.30        241.38        12.30 o                         
   5  -8   9        183.53        165.69        11.02 o                         
  -8  -7   9          7.91         -6.85         6.85 o                         
  -7  -7   9         43.96         22.93         8.57 o                         
  -6  -7   9         27.68         12.03         5.88 o                         
  -5  -7   9          2.13         -1.43         4.91 o                         
  -4  -7   9        639.80        625.20        15.35 o                         
  -3  -7   9         38.79         36.79         4.29 o                         
  -2  -7   9       1020.86       1034.87        20.98 o                         
  -1  -7   9        210.74        197.50        11.37 o                         
   0  -7   9        141.07        167.00        11.92 o                         
   1  -7   9        169.15        186.78         9.94 o                         
   2  -7   9         85.95         98.70         8.16 o                         
   3  -7   9          9.12         14.00         5.01 o                         
   4  -7   9        319.08        327.15        16.05 o                         
   5  -7   9          6.47          8.96         7.92 o                         
   6  -7   9          1.81          0.81        11.14 o                         
  -9  -6   9         28.45         20.89        12.26 o                         
  -8  -6   9          5.32         -4.94         6.73 o                         
  -7  -6   9         68.41         77.40         7.81 o                         
  -6  -6   9        768.76        806.93        18.75 o                         
  -5  -6   9        339.41        355.20        20.64 o                         
  -4  -6   9       1446.88       1479.37        24.60 o                         
  -3  -6   9        137.76        137.09         9.64 o                         
  -2  -6   9         17.30         14.47         4.13 o                         
  -1  -6   9        591.17        602.09        16.82 o                         
   0  -6   9       1000.53        985.33        23.50 o                         
   1  -6   9        166.77        169.62         9.49 o                         
   2  -6   9       2080.61       2037.98        31.04 o                         
   3  -6   9        636.10        687.19        18.41 o                         
   4  -6   9        120.47        137.34         9.94 o                         
   5  -6   9        381.76        389.66        16.41 o                         
   6  -6   9        158.60        148.89        20.05 o                         
  -9  -5   9         31.43          9.30        10.09 o                         
  -8  -5   9         63.81         61.68         8.06 o                         
  -7  -5   9        122.59        143.37        10.03 o                         
  -6  -5   9         79.05         82.14         7.65 o                         
  -5  -5   9        284.18        300.02        13.71 o                         
  -4  -5   9        320.10        325.22        15.06 o                         
  -3  -5   9        372.18        372.11        12.60 o                         
  -2  -5   9       1598.27       1612.57        24.43 o                         
  -1  -5   9        392.35        398.20        13.18 o                         
   0  -5   9       1301.70       1297.96        22.36 o                         
   1  -5   9       1690.44       1727.99        25.83 o                         
   2  -5   9        615.50        606.06        16.77 o                         
   3  -5   9         94.99         92.82         8.66 o                         
   4  -5   9        384.77        398.43        17.66 o                         
   5  -5   9        110.99        101.98         9.30 o                         
   6  -5   9         78.88         92.51        20.40 o                         
  -9  -4   9         43.80         33.22         7.19 o                         
  -8  -4   9         26.34         23.40         7.67 o                         
  -7  -4   9        120.25        127.92         9.16 o                         
  -6  -4   9        115.14        105.46         8.93 o                         
  -5  -4   9        214.81        216.02        10.67 o                         
  -4  -4   9         10.00         10.80         5.22 o                         
  -3  -4   9        621.35        653.10        14.81 o                         
  -2  -4   9        633.40        643.91        15.27 o                         
  -1  -4   9       1472.18       1488.85        24.15 o                         
   0  -4   9        672.77        654.71        15.37 o                         
   1  -4   9          9.44          6.52         4.36 o                         
   2  -4   9        273.93        270.28        13.43 o                         
   3  -4   9         33.44         40.99         7.70 o                         
   4  -4   9         25.66         39.06         7.51 o                         
   5  -4   9         25.37          8.62         7.21 o                         
 -10  -3   9          5.84         -8.72         8.72 o                         
  -9  -3   9         22.81          4.97         8.44 o                         
  -8  -3   9        145.18        144.73        10.05 o                         
  -7  -3   9         22.16         12.53         6.18 o                         
  -6  -3   9          9.65         33.09         6.57 o                         
  -5  -3   9       1757.49       1743.68        27.65 o                         
  -4  -3   9        875.94        865.68        17.08 o                         
  -3  -3   9       1166.17       1173.93        23.77 o                         
  -2  -3   9       1060.92       1044.22        18.85 o                         
  -1  -3   9        267.63        274.44        12.01 o                         
   0  -3   9        809.04        786.32        17.90 o                         
   1  -3   9        318.26        322.18        13.88 o                         
   2  -3   9        297.19        298.18        14.01 o                         
   3  -3   9        405.14        385.83        16.86 o                         
   4  -3   9          9.24          4.98         6.79 o                         
   5  -3   9         71.27        105.85        10.68 o                         
 -10  -2   9         13.77          8.85         9.05 o                         
  -9  -2   9         81.28         70.25         8.91 o                         
  -8  -2   9         30.27         21.50         6.32 o                         
  -7  -2   9        742.93        781.33        19.30 o                         
  -6  -2   9        427.70        446.56        16.09 o                         
  -5  -2   9       2884.37       2917.31        40.12 o                         
  -4  -2   9       3279.52       3277.59        37.18 o                         
  -3  -2   9        735.48        727.17        15.61 o                         
  -2  -2   9        807.94        820.31        17.21 o                         
  -1  -2   9       1114.91       1150.05        22.17 o                         
   0  -2   9        185.81        165.05         9.49 o                         
   1  -2   9        884.54        840.45        20.16 o                         
   2  -2   9        194.31        177.89        11.42 o                         
   3  -2   9        117.44        138.92        10.84 o                         
   4  -2   9        125.34        112.00        11.01 o                         
   5  -2   9        109.02         94.28        14.40 o                         
 -10  -1   9          2.40         -7.70         7.70 o                         
  -9  -1   9         45.94         39.33         8.57 o                         
  -8  -1   9         19.18         13.49         6.25 o                         
  -7  -1   9        848.24        892.07        21.02 o                         
  -6  -1   9        674.59        705.94        19.88 o                         
  -5  -1   9         85.40         85.36         8.35 o                         
  -4  -1   9         27.63         26.79         4.60 o                         
  -3  -1   9        870.92        902.96        17.50 o                         
  -2  -1   9         60.07         57.04         6.11 o                         
  -1  -1   9       1004.89        997.71        21.65 o                         
   0  -1   9        190.66        182.97        10.88 o                         
   1  -1   9        499.48        528.95        17.36 o                         
   2  -1   9        367.35        306.06        14.68 o                         
   3  -1   9         35.23         30.60         6.94 o                         
   4  -1   9          0.47          5.80         6.42 o                         
   5  -1   9         70.87         40.19        15.76 o                         
 -10   0   9        193.33        193.37        13.58 o                         
  -9   0   9        161.61        173.97        12.15 o                         
  -8   0   9        198.77        186.19        11.77 o                         
  -7   0   9        185.73        208.93        11.57 o                         
  -6   0   9        180.05        181.61        10.66 o                         
  -5   0   9        779.06        811.37        18.87 o                         
  -4   0   9         75.79         69.28         6.06 o                         
  -3   0   9        607.38        638.32        14.90 o                         
  -2   0   9        173.63        170.08        10.39 o                         
  -1   0   9       1687.77       1646.73        29.85 o                         
   0   0   9        122.27        124.39         9.29 o                         
   1   0   9          7.36          9.23         5.53 o                         
   2   0   9         49.73         66.18         8.41 o                         
   3   0   9         23.21         23.55         6.77 o                         
   4   0   9          3.45         -6.19         6.19 o                         
 -10   1   9         74.61         78.28        10.15 o                         
  -9   1   9        377.25        401.93        17.39 o                         
  -8   1   9        329.24        353.94        15.75 o                         
  -7   1   9        262.56        267.12        12.30 o                         
  -6   1   9        104.64        101.97         8.36 o                         
  -5   1   9       1190.13       1221.16        21.55 o                         
  -4   1   9       2127.23       2140.73        28.42 o                         
  -3   1   9       2885.06       2953.52        40.60 o                         
  -2   1   9         80.75         76.24         7.70 o                         
  -1   1   9        387.82        390.13        15.27 o                         
   0   1   9        348.73        342.34        13.87 o                         
   1   1   9         61.16         50.66         6.65 o                         
   2   1   9          2.12         -1.84         5.48 o                         
   3   1   9         81.88         75.50         9.15 o                         
   4   1   9         57.55         63.35        12.27 o                         
 -10   2   9         47.81         15.87        10.65 o                         
  -9   2   9         53.14         43.80         7.36 o                         
  -8   2   9          8.18         -4.93         4.93 o                         
  -7   2   9        431.25        426.36        14.14 o                         
  -6   2   9        939.84        899.15        20.29 o                         
  -5   2   9        414.01        423.48        15.58 o                         
  -4   2   9        175.03        177.15         9.26 o                         
  -3   2   9        867.83        911.47        18.48 o                         
  -2   2   9        186.11        176.12         9.78 o                         
  -1   2   9        416.17        418.92        11.50 o                         
   0   2   9        108.76        105.40         9.64 o                         
   1   2   9        128.31        126.51        10.76 o                         
   2   2   9         14.94         -4.22         5.78 o                         
   3   2   9          2.79         -1.91         7.30 o                         
   4   2   9          7.47        -14.37        14.37 o                         
 -10   3   9          2.96         -9.21         9.21 o                         
  -9   3   9        165.25        147.36        12.47 o                         
  -8   3   9        337.59        324.93        16.19 o                         
  -7   3   9        211.11        229.99        13.32 o                         
  -6   3   9        879.68        915.78        21.84 o                         
  -5   3   9        432.11        415.27        16.39 o                         
  -4   3   9        158.39        135.12         8.48 o                         
  -3   3   9         14.95         14.67         5.20 o                         
  -2   3   9        110.97        118.51         6.77 o                         
  -1   3   9         24.91         26.77         6.50 o                         
   0   3   9         50.01         43.30         7.20 o                         
   1   3   9          1.30         -2.09         5.79 o                         
   2   3   9        101.74        107.65        11.08 o                         
   3   3   9          0.69         -9.44        10.69 o                         
 -10   4   9        127.93         93.36        19.89 o                         
  -9   4   9        349.02        335.65        17.54 o                         
  -8   4   9        349.48        338.67        17.38 o                         
  -7   4   9        158.27        185.82        11.97 o                         
  -6   4   9          8.74          8.55         5.63 o                         
  -5   4   9         81.35         90.93         8.30 o                         
  -4   4   9       1198.89       1236.91        24.04 o                         
  -3   4   9        177.40        195.00        11.77 o                         
  -2   4   9          2.39         -2.96         4.99 o                         
  -1   4   9        223.62        234.87        15.57 o                         
   0   4   9         42.34         59.76        11.46 o                         
   1   4   9          1.91         -1.58         7.16 o                         
   2   4   9         30.74         26.73         9.36 o                         
  -9   5   9         83.23         76.33        11.87 o                         
  -8   5   9        272.24        251.64        14.25 o                         
  -7   5   9        104.46        106.37         9.95 o                         
  -6   5   9        363.36        352.60        14.90 o                         
  -5   5   9        121.79        137.82         9.78 o                         
  -4   5   9        227.74        228.51        12.74 o                         
  -3   5   9        369.00        391.94        16.36 o                         
  -2   5   9        268.35        277.43        14.18 o                         
  -1   5   9         11.51         12.23         6.04 o                         
   0   5   9          3.74         -6.52         7.83 o                         
   1   5   9         91.38         79.37         9.25 o                         
   2   5   9         11.01         21.82        15.45 o                         
  -9   6   9         55.95         31.73        20.33 o                         
  -8   6   9          5.44         -0.45         6.49 o                         
  -7   6   9         13.15         -4.20         7.02 o                         
  -6   6   9        458.13        469.04        18.71 o                         
  -5   6   9         39.48         28.94         6.12 o                         
  -4   6   9          8.49          2.99         5.79 o                         
  -3   6   9         85.88         89.37         8.65 o                         
  -2   6   9         93.82         96.29         9.04 o                         
  -1   6   9          2.66         -5.99         5.99 o                         
   0   6   9         44.54         28.86         8.32 o                         
   1   6   9        259.85        266.55        23.54 o                         
  -8   7   9        103.70         73.51        13.09 o                         
  -7   7   9         89.73         56.69         8.38 o                         
  -6   7   9         20.09          9.07         6.66 o                         
  -5   7   9          1.37         -5.67         5.67 o                         
  -4   7   9          5.55         -2.53         5.75 o                         
  -3   7   9         61.46         43.86         6.95 o                         
  -2   7   9          0.42         -5.70         5.70 o                         
  -1   7   9        244.78        249.08        15.10 o                         
  -7   8   9         34.59          3.82        11.30 o                         
  -6   8   9          6.67         -7.55         7.55 o                         
  -5   8   9         11.49         -0.26         7.80 o                         
  -4   8   9         51.01         46.03         8.91 o                         
  -3   8   9          9.99         -4.72         8.67 o                         
  -2   8   9         10.25          7.11        11.72 o                         
  -3 -13  10        262.92        248.32        17.57 o                         
  -2 -13  10        203.02        179.68        14.27 o                         
  -1 -13  10        423.55        446.47        19.66 o                         
   0 -13  10        131.02        142.06        10.95 o                         
   1 -13  10         26.58          9.90         9.54 o                         
   2 -13  10        249.10        247.34        21.90 o                         
  -4 -12  10        156.21        127.86        13.74 o                         
  -3 -12  10        168.37        175.99        11.71 o                         
  -2 -12  10          6.59         -7.18         7.18 o                         
  -1 -12  10        319.11        318.09        16.01 o                         
   0 -12  10        814.66        823.96        20.84 o                         
   1 -12  10        161.02        175.39        10.79 o                         
   2 -12  10         55.83         43.44         7.60 o                         
   3 -12  10        147.86        103.24        14.84 o                         
  -5 -11  10        138.37        117.67        14.53 o                         
  -4 -11  10         16.12         -0.67         8.27 o                         
  -3 -11  10        179.86        181.14        11.29 o                         
  -2 -11  10        578.37        619.78        19.40 o                         
  -1 -11  10        442.83        456.78        17.22 o                         
   0 -11  10         70.49         68.94         8.29 o                         
   1 -11  10        221.38        240.61        14.69 o                         
   2 -11  10        859.62        841.76        21.57 o                         
   3 -11  10          2.73         -7.42         7.42 o                         
   4 -11  10         86.03         86.21        13.60 o                         
  -6 -10  10          4.65         -2.04         5.86 o                         
  -5 -10  10         76.95         63.25         9.99 o                         
  -4 -10  10        465.44        470.55        17.56 o                         
  -3 -10  10       1005.75       1061.06        23.50 o                         
  -2 -10  10        416.62        448.56        16.52 o                         
  -1 -10  10        128.06        136.72        11.18 o                         
   0 -10  10        595.11        623.56        18.65 o                         
   1 -10  10         18.93         12.27         6.09 o                         
   2 -10  10         44.67         66.03         7.94 o                         
   3 -10  10         53.10         42.91         6.54 o                         
   4 -10  10        101.92         75.29        12.74 o                         
  -7  -9  10        536.98        557.05        23.01 o                         
  -6  -9  10        645.40        643.63        19.71 o                         
  -5  -9  10        205.06        214.48        12.95 o                         
  -4  -9  10        872.82        885.85        21.76 o                         
  -3  -9  10         68.86         66.13         8.45 o                         
  -2  -9  10        271.59        270.60        13.32 o                         
  -1  -9  10        580.65        618.00        17.59 o                         
   0  -9  10        100.44        120.17         9.59 o                         
   1  -9  10        219.97        207.17        11.81 o                         
   2  -9  10         65.46         63.07         7.05 o                         
   3  -9  10          4.63          2.84         6.07 o                         
   4  -9  10        240.35        232.00        11.83 o                         
  -7  -8  10          6.79         -6.29         6.29 o                         
  -6  -8  10       1088.68       1180.16        24.19 o                         
  -5  -8  10        388.31        398.01        13.71 o                         
  -4  -8  10        404.95        395.83        16.07 o                         
  -3  -8  10        648.35        666.28        18.55 o                         
  -2  -8  10         45.70         33.51         7.24 o                         
  -1  -8  10        380.02        348.59        15.43 o                         
   0  -8  10        344.14        324.87        14.50 o                         
   1  -8  10          5.38         -1.75         5.33 o                         
   2  -8  10         89.02         93.83         9.24 o                         
   3  -8  10         55.03         51.22         7.35 o                         
   4  -8  10          6.71         15.37         7.04 o                         
   5  -8  10          0.05         -4.67         9.45 o                         
  -8  -7  10        358.76        352.96        21.42 o                         
  -7  -7  10        131.38        124.74         9.91 o                         
  -6  -7  10         35.12         27.10         6.64 o                         
  -5  -7  10          7.51          2.12         5.04 o                         
  -4  -7  10        181.23        186.74        10.86 o                         
  -3  -7  10        328.85        357.93        13.13 o                         
  -2  -7  10        155.60        159.90         8.64 o                         
  -1  -7  10        127.78        149.91         8.43 o                         
   0  -7  10        116.15        122.45         8.79 o                         
   1  -7  10          9.82          4.20         4.45 o                         
   2  -7  10         33.74         34.22         5.88 o                         
   3  -7  10         42.87         43.23         7.50 o                         
   4  -7  10          0.35         14.09         6.04 o                         
   5  -7  10         80.97         85.65        10.09 o                         
  -8  -6  10         50.91         38.38         7.62 o                         
  -7  -6  10        100.75         97.22         8.61 o                         
  -6  -6  10        818.06        896.47        20.30 o                         
  -5  -6  10         92.12         80.97         7.97 o                         
  -4  -6  10         65.75         72.57         7.38 o                         
  -3  -6  10        991.27        979.93        19.44 o                         
  -2  -6  10        456.39        466.32        14.60 o                         
  -1  -6  10          2.90          0.07         3.84 o                         
   0  -6  10        254.98        235.15        11.53 o                         
   1  -6  10        414.50        410.44        14.28 o                         
   2  -6  10          4.13          5.63         5.05 o                         
   3  -6  10         24.69         32.49         6.87 o                         
   4  -6  10          6.81          7.05         7.74 o                         
   5  -6  10         16.06         18.73        11.10 o                         
  -9  -5  10         90.83         60.44        11.64 o                         
  -8  -5  10        206.09        214.41        11.78 o                         
  -7  -5  10         38.59         46.87         7.21 o                         
  -6  -5  10        637.00        637.56        18.90 o                         
  -5  -5  10       1885.16       1951.59        32.17 o                         
  -4  -5  10        642.75        665.44        17.64 o                         
  -3  -5  10          5.68         -2.88         4.33 o                         
  -2  -5  10        226.01        203.14        10.68 o                         
  -1  -5  10        282.25        270.98        12.32 o                         
   0  -5  10         13.43         13.70         5.39 o                         
   1  -5  10        170.12        195.53        10.93 o                         
   2  -5  10        235.13        224.68        11.90 o                         
   3  -5  10          3.06         15.99         6.88 o                         
   4  -5  10         64.06         56.98         8.78 o                         
   5  -5  10         58.71         78.13        21.29 o                         
  -9  -4  10         13.11         -7.59         7.59 o                         
  -8  -4  10        288.28        293.83        13.80 o                         
  -7  -4  10        323.39        340.29        15.06 o                         
  -6  -4  10         21.94         13.16         5.52 o                         
  -5  -4  10         30.51         26.00         6.61 o                         
  -4  -4  10        350.15        382.30        13.75 o                         
  -3  -4  10        110.22        122.14         9.36 o                         
  -2  -4  10          7.89          7.10         5.34 o                         
  -1  -4  10          5.63          2.25         4.83 o                         
   0  -4  10         10.49          6.30         4.92 o                         
   1  -4  10          4.98          4.36         4.85 o                         
   2  -4  10         64.83         61.77         7.83 o                         
   3  -4  10          1.71          4.34         6.65 o                         
   4  -4  10        102.72         96.76        10.58 o                         
   5  -4  10          1.92        -11.71        11.71 o                         
  -9  -3  10        402.91        404.14        17.12 o                         
  -8  -3  10         50.16         45.71         7.76 o                         
  -7  -3  10        173.28        160.93        11.25 o                         
  -6  -3  10        743.10        749.80        19.53 o                         
  -5  -3  10         50.27         47.72         7.41 o                         
  -4  -3  10          9.27          4.56         4.62 o                         
  -3  -3  10         28.80         28.05         5.54 o                         
  -2  -3  10        309.57        292.06        13.08 o                         
  -1  -3  10        148.09        123.44         9.59 o                         
   0  -3  10        196.95        181.45        10.64 o                         
   1  -3  10         47.67         43.04         7.47 o                         
   2  -3  10         69.06         98.43         9.56 o                         
   3  -3  10          1.79         -5.75         5.75 o                         
   4  -3  10         35.74         23.10         8.84 o                         
 -10  -2  10        103.46        104.43        14.00 o                         
  -9  -2  10        175.73        165.98        12.09 o                         
  -8  -2  10         53.73         44.60         8.55 o                         
  -7  -2  10         75.33         81.74         8.84 o                         
  -6  -2  10        331.01        321.98        14.24 o                         
  -5  -2  10        170.50        160.71        10.30 o                         
  -4  -2  10        420.74        408.47        15.12 o                         
  -3  -2  10          0.11         -3.93         3.93 o                         
  -2  -2  10        155.27        164.77        10.11 o                         
  -1  -2  10         13.67          7.57         5.20 o                         
   0  -2  10         19.12         20.69         5.72 o                         
   1  -2  10        181.97        173.08        11.32 o                         
   2  -2  10         43.55         44.19         8.54 o                         
   3  -2  10         91.23         94.76         9.74 o                         
   4  -2  10        150.27        164.01        12.56 o                         
 -10  -1  10          2.30         -7.65         7.65 o                         
  -9  -1  10          2.61         -7.61         7.61 o                         
  -8  -1  10        160.01        160.29        11.06 o                         
  -7  -1  10          1.98          0.45         5.43 o                         
  -6  -1  10          1.08          0.19         5.44 o                         
  -5  -1  10         54.97         44.55         6.38 o                         
  -4  -1  10          0.10         -3.55         3.97 o                         
  -3  -1  10         22.80         25.18         5.11 o                         
  -2  -1  10         22.83         20.14         5.06 o                         
  -1  -1  10         74.60         85.64         8.52 o                         
   0  -1  10         90.36         66.08         8.28 o                         
   1  -1  10        239.61        243.59        13.01 o                         
   2  -1  10        515.22        503.42        19.02 o                         
   3  -1  10        209.97        229.62        17.82 o                         
   4  -1  10        122.96        132.97        13.37 o                         
 -10   0  10          4.29          0.26         7.84 o                         
  -9   0  10        127.65        119.18        10.26 o                         
  -8   0  10        149.48        145.51        10.71 o                         
  -7   0  10        110.76        108.38        11.78 o                         
  -6   0  10         19.00         13.51         5.98 o                         
  -5   0  10         17.00          6.67         4.96 o                         
  -4   0  10        646.32        622.14        17.55 o                         
  -3   0  10         15.93         18.47         4.80 o                         
  -2   0  10         26.88         14.25         5.73 o                         
  -1   0  10       1250.38       1248.08        25.64 o                         
   0   0  10        264.06        221.01        12.09 o                         
   1   0  10        290.61        318.98        14.59 o                         
   2   0  10        124.88        152.46        10.99 o                         
   3   0  10         23.40         26.44         7.56 o                         
   4   0  10        108.91        109.12        18.11 o                         
 -10   1  10        207.57        199.31        21.91 o                         
  -9   1  10         22.03         13.48         7.27 o                         
  -8   1  10          0.72         -3.62         5.34 o                         
  -7   1  10          0.38          3.84         4.83 o                         
  -6   1  10         44.86         44.24         6.44 o                         
  -5   1  10        235.29        227.20        11.22 o                         
  -4   1  10         47.26         38.74         5.76 o                         
  -3   1  10        574.91        564.31        15.88 o                         
  -2   1  10          3.43          0.00         5.05 o                         
  -1   1  10        147.47        158.19        10.43 o                         
   0   1  10        359.23        405.06        16.02 o                         
   1   1  10         74.79         94.13         9.73 o                         
   2   1  10        130.99        154.83        12.01 o                         
   3   1  10        242.53        252.36        16.53 o                         
 -10   2  10          1.99         -9.96         9.96 o                         
  -9   2  10          1.75          3.20         7.09 o                         
  -8   2  10          7.15         -1.39         5.31 o                         
  -7   2  10          0.64         -5.68         5.70 o                         
  -6   2  10         15.99          8.16         5.17 o                         
  -5   2  10         42.28         45.82         7.09 o                         
  -4   2  10         28.65         33.99         6.12 o                         
  -3   2  10          5.62          4.69         5.20 o                         
  -2   2  10        314.54        334.14        12.97 o                         
  -1   2  10        531.74        547.05        19.07 o                         
   0   2  10         33.85         40.22         7.76 o                         
   1   2  10        241.46        303.54        16.14 o                         
   2   2  10        188.04        174.68        12.92 o                         
   3   2  10        246.44        238.78        25.34 o                         
  -9   3  10         85.49         68.30        11.71 o                         
  -8   3  10         77.58         58.45         8.79 o                         
  -7   3  10          5.74         -0.62         6.54 o                         
  -6   3  10        339.63        340.18        15.78 o                         
  -5   3  10         69.79         55.97         7.63 o                         
  -4   3  10        299.19        298.93        12.46 o                         
  -3   3  10       1221.19       1244.12        30.02 o                         
  -2   3  10        170.73        180.90        12.03 o                         
  -1   3  10        166.28        164.88        11.78 o                         
   0   3  10        479.90        504.17        20.80 o                         
   1   3  10        183.04        176.26        12.80 o                         
   2   3  10        127.59        110.27        18.00 o                         
  -9   4  10          1.09        -13.09        13.09 o                         
  -8   4  10          4.78         -7.36         7.36 o                         
  -7   4  10          6.15         -6.45         6.45 o                         
  -6   4  10          4.86          1.65         5.57 o                         
  -5   4  10        294.52        295.18        14.11 o                         
  -4   4  10        102.89         98.89         8.04 o                         
  -3   4  10         28.62         18.87         7.17 o                         
  -2   4  10        306.79        322.00        15.12 o                         
  -1   4  10         87.56         94.94         9.67 o                         
   0   4  10        409.66        419.82        20.98 o                         
   1   4  10        270.87        259.50        19.43 o                         
  -9   5  10          7.87        -18.66        18.66 o                         
  -8   5  10         17.19         -7.27         7.86 o                         
  -7   5  10        324.54        284.95        14.92 o                         
  -6   5  10         88.09         79.51        10.29 o                         
  -5   5  10         15.54          6.05         5.91 o                         
  -4   5  10        458.39        440.67        14.21 o                         
  -3   5  10         47.97         56.07         7.69 o                         
  -2   5  10        357.50        367.58        16.29 o                         
  -1   5  10        404.44        431.07        18.66 o                         
   0   5  10         69.41         89.83        12.35 o                         
  -8   6  10         51.86         45.24        13.67 o                         
  -7   6  10          5.32         -7.20         7.20 o                         
  -6   6  10        343.56        319.89        15.36 o                         
  -5   6  10         72.17         76.02         9.83 o                         
  -4   6  10        207.21        201.42        12.76 o                         
  -3   6  10        396.63        416.82        16.49 o                         
  -2   6  10        247.58        270.51        17.66 o                         
  -1   6  10        151.33        168.00        13.39 o                         
  -7   7  10         28.76         -1.86        13.35 o                         
  -6   7  10        118.82         86.47        11.65 o                         
  -5   7  10         95.72        103.20        17.63 o                         
  -4   7  10        248.75        225.07        16.63 o                         
  -3   7  10        243.12        244.09        15.01 o                         
  -2   7  10        269.41        273.15        28.29 o                         
  -1 -13  11          0.93         -7.98         7.98 o                         
   0 -13  11          0.04          5.56         9.61 o                         
  -4 -12  11         21.80         -5.34        11.81 o                         
  -3 -12  11          0.77         -8.07         8.07 o                         
  -2 -12  11        245.61        233.22        17.63 o                         
  -1 -12  11          6.52         -1.91         6.57 o                         
   0 -12  11          1.73         -0.85         8.80 o                         
   1 -12  11          1.19         -8.35         8.35 o                         
   2 -12  11         13.47         33.89        11.30 o                         
  -5 -11  11         20.98        -13.77        13.77 o                         
  -4 -11  11        309.77        263.79        16.27 o                         
  -3 -11  11        229.57        188.61        15.41 o                         
  -2 -11  11         19.35         -3.56         6.50 o                         
  -1 -11  11          3.28         -6.59         6.59 o                         
   0 -11  11          8.57         -5.01         6.43 o                         
   1 -11  11        111.31        121.52        11.30 o                         
   2 -11  11        103.25        125.37        11.88 o                         
   3 -11  11         10.55         -1.23        28.00 o                         
  -6 -10  11          2.16         10.79        14.38 o                         
  -5 -10  11        174.72        141.48        11.46 o                         
  -4 -10  11          5.35          2.91         6.52 o                         
  -3 -10  11         73.56         67.93        10.03 o                         
  -2 -10  11          0.23         -6.08         6.08 o                         
  -1 -10  11        110.98        121.74        10.75 o                         
   0 -10  11        132.19        130.11        10.07 o                         
   1 -10  11         28.01         29.31        10.61 o                         
   2 -10  11        253.44        318.18        16.82 o                         
   3 -10  11         11.88         -4.20         9.61 o                         
  -7  -9  11         17.61         -0.05         9.61 o                         
  -6  -9  11         25.12          5.71         5.35 o                         
  -5  -9  11          4.35          1.32         7.01 o                         
  -4  -9  11         10.49         -5.41         5.41 o                         
  -3  -9  11          3.53         -4.77         5.92 o                         
  -2  -9  11        366.42        364.97        16.56 o                         
  -1  -9  11         39.81         51.65         8.17 o                         
   0  -9  11         96.06        114.45         9.64 o                         
   1  -9  11         30.32         28.83         7.19 o                         
   2  -9  11         12.46         19.92         7.63 o                         
   3  -9  11        191.76        206.21        11.87 o                         
   4  -9  11        113.08         87.43        22.50 o                         
  -7  -8  11        290.46        252.51        14.88 o                         
  -6  -8  11        283.58        296.15        15.15 o                         
  -5  -8  11        165.44        154.81        11.15 o                         
  -4  -8  11        494.98        495.58        18.33 o                         
  -3  -8  11         36.69         15.54         6.37 o                         
  -2  -8  11          2.30         -4.43         4.43 o                         
  -1  -8  11        211.60        207.79        12.83 o                         
   0  -8  11        149.06        175.86        11.44 o                         
   1  -8  11        166.79        184.54        12.18 o                         
   2  -8  11        293.79        330.42        16.84 o                         
   3  -8  11        147.34        171.83        12.04 o                         
   4  -8  11         48.34         47.97         9.73 o                         
  -8  -7  11         31.62         -8.03         9.90 o                         
  -7  -7  11          9.68         -5.94         5.94 o                         
  -6  -7  11        516.52        519.98        17.47 o                         
  -5  -7  11        133.15        124.87         8.82 o                         
  -4  -7  11         36.84         35.95         5.74 o                         
  -3  -7  11        130.19        121.47         8.41 o                         
  -2  -7  11          2.64         -3.79         4.47 o                         
  -1  -7  11         36.04         41.93         6.42 o                         
   0  -7  11        384.21        398.33        14.93 o                         
   1  -7  11          8.11         11.29         5.63 o                         
   2  -7  11        254.76        255.06        12.56 o                         
   3  -7  11        349.96        346.63        15.70 o                         
   4  -7  11         39.84         43.04        15.00 o                         
  -8  -6  11          1.32         -5.87         7.26 o                         
  -7  -6  11          5.56         -4.49         5.57 o                         
  -6  -6  11        468.84        482.36        16.69 o                         
  -5  -6  11        127.20        134.52        10.57 o                         
  -4  -6  11          3.40         -3.61         4.93 o                         
  -3  -6  11        292.86        318.51        13.23 o                         
  -2  -6  11       1313.69       1326.03        24.30 o                         
  -1  -6  11        102.65        108.86         9.11 o                         
   0  -6  11        469.13        469.23        16.89 o                         
   1  -6  11        599.04        694.19        18.83 o                         
   2  -6  11        191.29        193.94        12.06 o                         
   3  -6  11         46.06         57.77         8.65 o                         
   4  -6  11        134.02        125.17        14.07 o                         
  -9  -5  11         27.64         36.19         9.64 o                         
  -8  -5  11         80.46         65.87         9.20 o                         
  -7  -5  11         27.92         16.49         6.12 o                         
  -6  -5  11         22.50         17.79         7.74 o                         
  -5  -5  11         62.79         60.67         7.53 o                         
  -4  -5  11        568.03        624.89        17.61 o                         
  -3  -5  11        104.99        110.52         9.00 o                         
  -2  -5  11        218.33        246.28        12.94 o                         
  -1  -5  11        555.79        595.67        18.29 o                         
   0  -5  11        887.81        902.16        20.48 o                         
   1  -5  11         60.46         82.88         8.22 o                         
   2  -5  11        149.90        178.29        11.13 o                         
   3  -5  11        145.54        150.81        11.87 o                         
   4  -5  11         50.00         55.29        11.42 o                         
  -9  -4  11         19.59         -2.49        13.08 o                         
  -8  -4  11          5.23          4.74         6.79 o                         
  -7  -4  11         74.04         76.68         9.45 o                         
  -6  -4  11          1.73         -1.61         5.77 o                         
  -5  -4  11          6.73          1.09         5.44 o                         
  -4  -4  11        129.23        136.78        10.28 o                         
  -3  -4  11        331.73        351.92        15.08 o                         
  -2  -4  11         93.94        103.35         8.78 o                         
  -1  -4  11         12.02         14.16         6.93 o                         
   0  -4  11        354.94        353.05        15.79 o                         
   1  -4  11         98.85        103.79         9.60 o                         
   2  -4  11        392.14        391.12        17.29 o                         
   3  -4  11        227.99        232.96        17.58 o                         
   4  -4  11        105.39        100.21        16.98 o                         
  -9  -3  11         27.02         17.47         8.63 o                         
  -8  -3  11         27.76         -0.07         7.42 o                         
  -7  -3  11          5.28          8.46         5.95 o                         
  -6  -3  11        555.22        558.72        21.38 o                         
  -5  -3  11       1529.85       1564.69        26.85 o                         
  -4  -3  11         68.53         75.22         7.70 o                         
  -3  -3  11        336.91        362.50        14.80 o                         
  -2  -3  11       2098.19       2118.84        34.17 o                         
  -1  -3  11        283.73        280.10        14.65 o                         
   0  -3  11        444.94        435.65        15.96 o                         
   1  -3  11        354.07        360.29        18.12 o                         
   2  -3  11         17.31          7.03         6.14 o                         
   3  -3  11        153.15        167.67        13.58 o                         
   4  -3  11         11.20        -13.82        13.82 o                         
  -9  -2  11         64.69         63.00         9.91 o                         
  -8  -2  11         31.00         20.97         7.88 o                         
  -7  -2  11        964.28        990.31        23.72 o                         
  -6  -2  11         88.15         90.13         9.40 o                         
  -5  -2  11         42.05         38.85         6.94 o                         
  -4  -2  11       1398.23       1415.07        25.81 o                         
  -3  -2  11        486.38        508.86        16.79 o                         
  -2  -2  11         68.78         73.43         8.18 o                         
  -1  -2  11       1018.70       1038.11        23.17 o                         
   0  -2  11        219.88        225.10        12.29 o                         
   1  -2  11        248.52        267.30        14.27 o                         
   2  -2  11        296.11        309.14        15.63 o                         
   3  -2  11         38.10         39.40        11.53 o                         
  -9  -1  11        159.30        153.45        11.15 o                         
  -8  -1  11        120.25        125.91        11.21 o                         
  -7  -1  11          3.29          0.37         5.87 o                         
  -6  -1  11        220.77        240.42        12.39 o                         
  -5  -1  11        274.86        279.83        12.27 o                         
  -4  -1  11         10.80          3.76         4.46 o                         
  -3  -1  11       1136.43       1148.98        23.21 o                         
  -2  -1  11         27.13         21.97         6.31 o                         
  -1  -1  11         71.86         88.59         8.88 o                         
   0  -1  11        484.73        507.68        18.78 o                         
   1  -1  11        193.14        202.57        12.33 o                         
   2  -1  11          2.51         -4.58         8.39 o                         
   3  -1  11        391.71        394.07        26.51 o                         
  -9   0  11         74.17         68.97        11.36 o                         
  -8   0  11        104.86        104.19         9.83 o                         
  -7   0  11        186.21        209.00        12.43 o                         
  -6   0  11         89.18         96.92         8.65 o                         
  -5   0  11       1007.35       1023.76        22.94 o                         
  -4   0  11         60.10         51.80         6.65 o                         
  -3   0  11        564.37        587.04        16.35 o                         
  -2   0  11        354.42        371.66        16.96 o                         
  -1   0  11        456.61        476.86        18.14 o                         
   0   0  11         29.22         44.13         7.33 o                         
   1   0  11         83.06         66.46         8.32 o                         
   2   0  11         21.12         -0.28         6.81 o                         
  -9   1  11         78.25         76.34        11.61 o                         
  -8   1  11         58.17         52.74         9.33 o                         
  -7   1  11        198.73        214.56        12.22 o                         
  -6   1  11        120.04        123.01         9.38 o                         
  -5   1  11        820.09        850.77        20.47 o                         
  -4   1  11         51.39         42.49         6.32 o                         
  -3   1  11        807.34        884.02        20.27 o                         
  -2   1  11        300.32        326.27        13.65 o                         
  -1   1  11        388.83        393.20        20.26 o                         
   0   1  11        336.40        288.20        12.10 o                         
   1   1  11        331.31        323.38        20.10 o                         
   2   1  11          2.80         -7.93        10.05 o                         
  -9   2  11         48.99         35.64        10.02 o                         
  -8   2  11        103.78         81.07        11.95 o                         
  -7   2  11        395.11        367.69        17.01 o                         
  -6   2  11        196.04        213.47        13.36 o                         
  -5   2  11        692.39        719.41        21.21 o                         
  -4   2  11        160.26        165.89        10.15 o                         
  -3   2  11        657.59        686.12        18.53 o                         
  -2   2  11        349.27        362.12        13.11 o                         
  -1   2  11         45.60         56.77         9.77 o                         
   0   2  11         17.86         17.43         8.99 o                         
   1   2  11        166.06        183.35        17.52 o                         
  -9   3  11         86.94         79.45        21.17 o                         
  -8   3  11        316.57        329.78        17.11 o                         
  -7   3  11        155.80        122.10        11.47 o                         
  -6   3  11         14.00          5.20         6.52 o                         
  -5   3  11        416.03        423.89        15.42 o                         
  -4   3  11        293.08        320.37        13.60 o                         
  -3   3  11         26.36         27.58         5.56 o                         
  -2   3  11         22.63          6.07         6.69 o                         
  -1   3  11        169.45        166.79        12.98 o                         
   0   3  11          2.96         -8.29         8.29 o                         
   1   3  11         12.95          3.30        18.00 o                         
  -8   4  11         93.45         55.37        19.16 o                         
  -7   4  11        375.33        407.27        18.01 o                         
  -6   4  11        204.33        210.51        13.10 o                         
  -5   4  11         85.40         80.77        10.70 o                         
  -4   4  11         44.21         37.08         7.77 o                         
  -3   4  11         67.01         52.82         9.61 o                         
  -2   4  11        195.38        197.99        12.80 o                         
  -1   4  11         84.93         76.76        10.67 o                         
   0   4  11          0.74        -15.72        15.72 o                         
  -7   5  11          8.17         -8.19         8.19 o                         
  -6   5  11        536.50        516.71        19.32 o                         
  -5   5  11         66.68         54.86         8.43 o                         
  -4   5  11         84.01         79.02         9.40 o                         
  -3   5  11        178.66        190.28        12.33 o                         
  -2   5  11          6.21         -1.93        12.04 o                         
  -1   5  11         59.55         52.00        12.48 o                         
  -6   6  11          7.50         -5.45         9.02 o                         
  -5   6  11         83.90         56.98        15.54 o                         
  -4   6  11        106.89         93.71        15.15 o                         
  -3   6  11         53.00         39.89        10.37 o                         
  -2 -12  12        179.13        194.29        27.76 o                         
  -1 -12  12         88.15        112.71        21.51 o                         
   0 -12  12         30.43         -3.60        11.58 o                         
  -4 -11  12         43.74         25.15        16.63 o                         
  -3 -11  12        224.97        243.59        15.43 o                         
  -2 -11  12        220.93        241.39        15.39 o                         
  -1 -11  12        128.32        141.41        11.15 o                         
   0 -11  12        646.33        691.72        25.41 o                         
   1 -11  12         78.39         58.48        16.99 o                         
  -5 -10  12        191.29        181.87        15.80 o                         
  -4 -10  12        309.14        304.71        18.08 o                         
  -3 -10  12         47.48         49.15         9.14 o                         
  -2 -10  12        229.74        253.35        14.29 o                         
  -1 -10  12        110.75        135.65        11.30 o                         
   0 -10  12        308.33        368.86        17.98 o                         
   1 -10  12        137.28        149.11        12.79 o                         
   2 -10  12         96.33         78.93        15.77 o                         
  -6  -9  12        372.33        369.31        31.64 o                         
  -5  -9  12         44.87         47.45         9.41 o                         
  -4  -9  12        352.94        358.27        19.44 o                         
  -3  -9  12        560.60        608.08        24.31 o                         
  -2  -9  12        436.27        459.46        18.38 o                         
  -1  -9  12         99.72        110.55        11.70 o                         
   0  -9  12        101.27         92.37        10.03 o                         
   1  -9  12         61.80         79.44        13.16 o                         
   2  -9  12         42.78         63.97        11.98 o                         
  -7  -8  12         11.23         -7.15         7.15 o                         
  -6  -8  12        611.65        579.64        17.36 o                         
  -5  -8  12        358.81        344.47        14.02 o                         
  -4  -8  12         64.00         61.80         9.57 o                         
  -3  -8  12        166.78        210.05        12.93 o                         
  -2  -8  12        319.13        338.06        16.90 o                         
  -1  -8  12         97.26        110.32        11.08 o                         
   0  -8  12        140.42        162.10        11.36 o                         
   1  -8  12          5.14         -6.70         6.70 o                         
   2  -8  12          1.60         -4.43         6.39 o                         
   3  -8  12         44.24         20.14        14.30 o                         
  -7  -7  12         51.24         29.39         9.37 o                         
  -6  -7  12         21.06         14.88         6.03 o                         
  -5  -7  12        237.96        259.31        12.68 o                         
  -4  -7  12        145.14        162.61        11.00 o                         
  -3  -7  12         15.13         22.81         5.76 o                         
  -2  -7  12        293.95        314.21        13.63 o                         
  -1  -7  12          3.57         -0.58         5.31 o                         
   0  -7  12        102.16         98.99         8.58 o                         
   1  -7  12        504.38        513.05        26.54 o                         
   2  -7  12        293.12        282.97        13.97 o                         
   3  -7  12         11.37          3.92        10.07 o                         
  -8  -6  12        163.13        220.13        17.10 o                         
  -7  -6  12        201.44        193.91        14.24 o                         
  -6  -6  12        253.51        265.00        14.39 o                         
  -5  -6  12         97.84         97.16         9.46 o                         
  -4  -6  12        690.49        681.18        18.49 o                         
  -3  -6  12        249.51        291.10        13.55 o                         
  -2  -6  12        237.00        202.16        12.04 o                         
  -1  -6  12        424.14        481.79        18.04 o                         
   0  -6  12        218.96        220.98        12.46 o                         
   1  -6  12         39.97         31.42         6.85 o                         
   2  -6  12         18.84         13.90         7.89 o                         
   3  -6  12         10.83         -0.27         8.48 o                         
  -8  -5  12        149.11        144.36        13.69 o                         
  -7  -5  12         51.57         44.92         9.36 o                         
  -6  -5  12         75.10         96.27         9.47 o                         
  -5  -5  12        232.64        238.66        13.63 o                         
  -4  -5  12        183.78        206.97        12.41 o                         
  -3  -5  12         35.86         41.00         7.20 o                         
  -2  -5  12        618.09        600.82        18.36 o                         
  -1  -5  12         15.50          8.35         5.85 o                         
   0  -5  12         10.90         10.49         5.76 o                         
   1  -5  12         51.99         38.91         7.85 o                         
   2  -5  12         75.94         84.31         9.15 o                         
   3  -5  12        410.40        417.06        22.87 o                         
  -8  -4  12          4.05         -3.94         6.91 o                         
  -7  -4  12         62.68         71.28         8.59 o                         
  -6  -4  12        498.04        490.74        20.29 o                         
  -5  -4  12        124.27        125.40        10.19 o                         
  -4  -4  12        364.78        368.21        14.92 o                         
  -3  -4  12         56.95         69.71         8.01 o                         
  -2  -4  12          5.75          3.94         5.64 o                         
  -1  -4  12         16.87          7.55         6.31 o                         
   0  -4  12          1.05         -5.74         5.74 o                         
   1  -4  12          2.84         -0.90         6.98 o                         
   2  -4  12          8.86         10.86         8.47 o                         
   3  -4  12         64.60         35.40        16.60 o                         
  -9  -3  12         45.81         31.97        11.78 o                         
  -8  -3  12        403.50        406.96        20.23 o                         
  -7  -3  12        574.97        563.95        21.17 o                         
  -6  -3  12        187.01        216.25        12.50 o                         
  -5  -3  12         95.62         92.33         9.22 o                         
  -4  -3  12        290.93        293.68        14.84 o                         
  -3  -3  12         19.08         12.41         6.51 o                         
  -2  -3  12         15.89          6.28         7.09 o                         
  -1  -3  12          0.12          1.21         5.24 o                         
   0  -3  12         76.82         72.40         9.88 o                         
   1  -3  12         43.52         35.21         8.38 o                         
   2  -3  12         35.28         25.89         7.52 o                         
  -9  -2  12        260.29        262.94        16.58 o                         
  -8  -2  12        126.96        129.56        11.48 o                         
  -7  -2  12          2.47          5.20         7.47 o                         
  -6  -2  12         53.52         54.32         7.92 o                         
  -5  -2  12          4.55         -5.11         5.11 o                         
  -4  -2  12          5.07          0.06         5.49 o                         
  -3  -2  12          8.00          1.58         5.34 o                         
  -2  -2  12          5.41          0.05         5.80 o                         
  -1  -2  12        165.84        142.04        10.68 o                         
   0  -2  12         15.69          1.90         6.09 o                         
   1  -2  12          7.89          2.89         6.92 o                         
   2  -2  12         77.43         64.37        12.83 o                         
  -9  -1  12          1.88         -2.23         8.09 o                         
  -8  -1  12         52.52         29.04         8.32 o                         
  -7  -1  12         75.68         83.98        10.48 o                         
  -6  -1  12          2.32         -5.04         5.04 o                         
  -5  -1  12        281.46        295.18        13.35 o                         
  -4  -1  12          2.68         -4.92         4.92 o                         
  -3  -1  12         30.59         27.10         6.56 o                         
  -2  -1  12         76.42         52.25         8.62 o                         
  -1  -1  12         57.39         51.74         9.53 o                         
   0  -1  12        147.74        166.26        12.60 o                         
   1  -1  12         42.24         31.06         8.45 o                         
   2  -1  12         75.63         88.87        12.53 o                         
  -9   0  12         66.59         47.68        11.64 o                         
  -8   0  12         42.78         41.08         8.68 o                         
  -7   0  12        278.50        240.22        14.72 o                         
  -6   0  12          3.07         -5.37         5.37 o                         
  -5   0  12        132.72        126.73         9.53 o                         
  -4   0  12        237.99        244.52        12.08 o                         
  -3   0  12         39.18         34.64         6.45 o                         
  -2   0  12          3.99          4.91         5.86 o                         
  -1   0  12          4.30          7.95         6.51 o                         
   0   0  12        316.03        316.08        17.87 o                         
   1   0  12         57.56         62.96         9.33 o                         
  -9   1  12         91.45         28.72        24.01 o                         
  -8   1  12         60.66         70.22         8.14 o                         
  -7   1  12        226.63        190.41        11.60 o                         
  -6   1  12         21.68          2.08         9.15 o                         
  -5   1  12          8.73         -1.07         5.89 o                         
  -4   1  12          5.28         -3.96         5.39 o                         
  -3   1  12          2.38         -5.03         5.40 o                         
  -2   1  12        134.03        127.06         9.41 o                         
  -1   1  12         26.68         22.09         7.96 o                         
   0   1  12         24.54          9.18        10.65 o                         
   1   1  12         28.29         19.83        11.64 o                         
  -8   2  12          2.07        -13.27        13.27 o                         
  -7   2  12        126.09        148.33        12.04 o                         
  -6   2  12         70.15         47.91         8.98 o                         
  -5   2  12         26.43         23.86         6.74 o                         
  -4   2  12         22.19         11.05         9.21 o                         
  -3   2  12        372.17        346.41        15.89 o                         
  -2   2  12        411.32        442.89        21.82 o                         
  -1   2  12         28.22         10.71         8.60 o                         
   0   2  12        109.26        109.46        16.97 o                         
  -8   3  12        148.20         54.89        16.80 o                         
  -7   3  12         78.66         58.11        11.13 o                         
  -6   3  12          5.99         -6.74         6.74 o                         
  -5   3  12         36.37         22.01         6.23 o                         
  -4   3  12        103.72         92.83         9.87 o                         
  -3   3  12         44.67         36.36         9.11 o                         
  -2   3  12          2.74         -0.74         7.10 o                         
  -1   3  12         55.85         43.76        19.76 o                         
  -7   4  12          0.20        -14.31        14.31 o                         
  -6   4  12         19.27         17.67        12.99 o                         
  -5   4  12          3.66         -7.08         7.08 o                         
  -4   4  12         13.29         12.36         8.20 o                         
  -3   4  12          8.76         -3.68        12.72 o                         
  -2   4  12        211.10        201.03        19.36 o                         
  -5   5  12         21.57         10.48         8.40 o                         
  -3 -11  13          9.88        -12.14        12.14 o                         
  -2 -11  13        224.15        195.51        28.91 o                         
  -1 -11  13          0.80        -19.76        19.76 o                         
  -4 -10  13          1.35         -9.11         9.11 o                         
  -3 -10  13         43.60         34.00        14.20 o                         
  -2 -10  13          8.66         -7.71         9.28 o                         
  -1 -10  13         54.06         25.86         9.56 o                         
   0 -10  13         28.27        -10.40        10.40 o                         
  -5  -9  13          2.68        -11.72        13.22 o                         
  -4  -9  13         36.62         10.82         9.11 o                         
  -3  -9  13         24.67         17.81         7.52 o                         
  -2  -9  13         68.57         48.10        11.08 o                         
  -1  -9  13          0.30         -8.16         8.16 o                         
   0  -9  13         25.24         13.94         7.13 o                         
   1  -9  13         81.31         49.68        17.45 o                         
  -6  -8  13         22.00         -4.43         9.19 o                         
  -5  -8  13          0.09         -7.87         7.87 o                         
  -4  -8  13         23.88         -2.38        19.02 o                         
  -3  -8  13         18.23          7.35         7.48 o                         
  -2  -8  13         26.13          8.37         6.13 o                         
  -1  -8  13         34.67         38.36         7.19 o                         
   0  -8  13         22.71         13.48         6.24 o                         
   1  -8  13        281.93        281.75        20.44 o                         
  -7  -7  13        103.78         56.07        11.58 o                         
  -6  -7  13          7.61         -6.14         6.14 o                         
  -5  -7  13          1.67         -5.87         5.87 o                         
  -4  -7  13        191.28        149.23        10.99 o                         
  -3  -7  13        114.88        115.61         9.96 o                         
  -2  -7  13         63.51         64.92         8.86 o                         
  -1  -7  13         25.92          2.13         8.45 o                         
   0  -7  13        135.14        119.90        10.33 o                         
   1  -7  13        248.18        247.45        15.49 o                         
   2  -7  13          3.28         -7.45         8.31 o                         
  -7  -6  13          0.07         -6.96         6.96 o                         
  -6  -6  13        163.17        135.53        11.91 o                         
  -5  -6  13         22.21         12.61         7.45 o                         
  -4  -6  13        169.00        164.27        11.62 o                         
  -3  -6  13         19.88          2.39         6.14 o                         
  -2  -6  13        309.79        274.50        14.82 o                         
  -1  -6  13        895.12        974.37        24.85 o                         
   0  -6  13        203.50        212.96        13.23 o                         
   1  -6  13        113.81        118.74        10.52 o                         
   2  -6  13          2.54          3.29        10.00 o                         
  -8  -5  13          2.01        -19.67        19.67 o                         
  -7  -5  13          3.60         -6.86         6.86 o                         
  -6  -5  13         68.83         73.30        10.07 o                         
  -5  -5  13         38.43         24.40         7.71 o                         
  -4  -5  13        105.67         93.36         9.53 o                         
  -3  -5  13        264.29        310.01        15.37 o                         
  -2  -5  13        137.40        156.21        11.71 o                         
  -1  -5  13          3.99          9.27         6.80 o                         
   0  -5  13         19.54         30.57         7.58 o                         
   1  -5  13         97.79        123.23        14.34 o                         
   2  -5  13        273.23        280.25        20.03 o                         
  -8  -4  13         57.63         16.89        11.38 o                         
  -7  -4  13          5.36         -1.24         8.39 o                         
  -6  -4  13          8.34         -1.44         6.18 o                         
  -5  -4  13        188.05        195.74        12.74 o                         
  -4  -4  13         64.61         65.67         8.76 o                         
  -3  -4  13         12.32         20.21         7.05 o                         
  -2  -4  13        361.55        391.55        17.06 o                         
  -1  -4  13         20.47         29.09         7.22 o                         
   0  -4  13        103.21        124.29        11.78 o                         
   1  -4  13        130.73        134.44        10.97 o                         
  -8  -3  13         47.92         32.59         9.38 o                         
  -7  -3  13        317.56        284.93        16.72 o                         
  -6  -3  13         15.79         -3.75         6.46 o                         
  -5  -3  13          2.37         -3.84         6.00 o                         
  -4  -3  13        299.04        319.85        14.89 o                         
  -3  -3  13         33.72         16.61         6.87 o                         
  -2  -3  13        149.67        160.98        12.07 o                         
  -1  -3  13        275.90        241.04        13.72 o                         
   0  -3  13        360.20        352.30        17.48 o                         
   1  -3  13        105.35         86.13        14.07 o                         
  -8  -2  13         41.44         29.33         9.35 o                         
  -7  -2  13          9.19         -6.05         6.16 o                         
  -6  -2  13        108.99        103.11        10.91 o                         
  -5  -2  13        185.27        181.16        11.94 o                         
  -4  -2  13        117.11        127.35        10.33 o                         
  -3  -2  13        119.02        107.21        11.87 o                         
  -2  -2  13        265.26        273.16        16.63 o                         
  -1  -2  13        133.09        174.70        12.12 o                         
   0  -2  13        148.89        137.73        13.16 o                         
   1  -2  13        280.63        266.03        17.09 o                         
  -8  -1  13          2.23         -9.82        10.57 o                         
  -7  -1  13          7.85          1.39         7.09 o                         
  -6  -1  13         87.45         76.72         9.93 o                         
  -5  -1  13        322.02        335.67        16.31 o                         
  -4  -1  13        182.33        205.01        13.32 o                         
  -3  -1  13        559.19        637.13        20.47 o                         
  -2  -1  13        397.50        404.75        18.89 o                         
  -1  -1  13        209.24        214.74        15.01 o                         
   0  -1  13         14.05         -7.68         7.80 o                         
  -8   0  13        201.98        184.92        18.81 o                         
  -7   0  13        198.38        207.23        13.68 o                         
  -6   0  13         11.17         -6.19         6.19 o                         
  -5   0  13        407.01        432.71        16.11 o                         
  -4   0  13         40.30         42.09         7.32 o                         
  -3   0  13         18.69          1.78         9.93 o                         
  -2   0  13        119.87        132.12        10.25 o                         
  -1   0  13         78.78         63.24         8.85 o                         
   0   0  13         94.16         99.44        10.64 o                         
  -7   1  13        553.31        481.45        26.06 o                         
  -6   1  13         86.33         80.34        10.36 o                         
  -5   1  13        150.44        146.24        10.43 o                         
  -4   1  13        165.50        163.75        11.41 o                         
  -3   1  13        183.68        148.06        12.52 o                         
  -2   1  13         82.50         54.70        12.25 o                         
  -1   1  13        255.89        238.53        17.14 o                         
  -7   2  13        152.68        131.38        26.19 o                         
  -6   2  13         16.73         -4.76        15.62 o                         
  -5   2  13        364.61        359.42        18.36 o                         
  -4   2  13        566.91        592.64        21.22 o                         
  -3   2  13        248.34        230.49        18.54 o                         
  -2   2  13         59.81         79.61        13.93 o                         
  -6   3  13        155.84        149.82        19.08 o                         
  -5   3  13         35.64          8.56        16.41 o                         
  -4   3  13          6.53         -7.80        11.53 o                         
  -4  -9  14         50.55         54.06        22.36 o                         
  -3  -9  14         79.93         37.26        14.19 o                         
  -2  -9  14        278.39        303.08        24.73 o                         
  -1  -9  14        170.42        160.56        18.85 o                         
  -5  -8  14         57.23         32.24         7.00 o                         
  -4  -8  14        218.59        233.90        24.23 o                         
  -3  -8  14        110.90         94.37         8.53 o                         
  -2  -8  14         10.99          7.35         8.55 o                         
  -1  -8  14         40.96         24.33        10.25 o                         
   0  -8  14         91.47         56.00        13.91 o                         
  -6  -7  14         84.17         81.91        12.13 o                         
  -5  -7  14        272.17        279.35        16.61 o                         
  -4  -7  14        484.54        471.11        20.65 o                         
  -3  -7  14         61.88         83.45        10.49 o                         
  -2  -7  14        127.04        124.49        17.28 o                         
  -1  -7  14        313.82        332.66        18.52 o                         
   0  -7  14        301.06        289.85        21.86 o                         
  -6  -6  14        209.84        162.59        17.91 o                         
  -5  -6  14          8.22         -3.75        12.44 o                         
  -4  -6  14         80.34         77.42         9.74 o                         
  -3  -6  14        145.30        138.70        11.60 o                         
  -2  -6  14        230.88        219.41        13.69 o                         
  -1  -6  14         76.59         72.67        10.74 o                         
   0  -6  14          1.83         -0.77         9.68 o                         
  -7  -5  14          2.54        -11.74        14.06 o                         
  -6  -5  14        194.67        195.10        14.45 o                         
  -5  -5  14         30.07         14.65        10.25 o                         
  -4  -5  14         72.19         65.39         9.45 o                         
  -3  -5  14         80.61         73.54         9.26 o                         
  -2  -5  14         12.21         15.43         8.91 o                         
  -1  -5  14          1.29         -8.22         8.22 o                         
   0  -5  14         69.34         59.51        12.30 o                         
  -7  -4  14        311.62        289.63        16.98 o                         
  -6  -4  14        195.36        184.14        13.81 o                         
  -5  -4  14        210.84        229.17        14.09 o                         
  -4  -4  14        854.19        949.85        27.51 o                         
  -3  -4  14        106.69         87.57        11.26 o                         
  -2  -4  14         59.14         58.96         8.51 o                         
  -1  -4  14         53.02         51.55        13.25 o                         
   0  -4  14          8.37          0.45         8.50 o                         
  -7  -3  14          2.40         -7.78         7.78 o                         
  -6  -3  14        342.89        346.33        17.70 o                         
  -5  -3  14         19.10          5.47         8.32 o                         
  -4  -3  14          2.42         -6.28         6.28 o                         
  -3  -3  14         31.13         18.47         7.68 o                         
  -2  -3  14          1.64         -1.30         6.74 o                         
  -1  -3  14         95.50         95.79        10.23 o                         
   0  -3  14         16.22        -12.30        12.30 o                         
  -7  -2  14         82.07         67.71        16.66 o                         
  -6  -2  14         16.63         16.67         8.61 o                         
  -5  -2  14          1.66         -5.83         6.49 o                         
  -4  -2  14         23.17         -5.66         6.60 o                         
  -3  -2  14         26.22          4.56        13.57 o                         
  -2  -2  14          7.65         -6.27         6.27 o                         
  -1  -2  14         52.92         35.38        12.02 o                         
  -7  -1  14        115.94         82.68        20.29 o                         
  -6  -1  14          1.37        -15.35        15.35 o                         
  -5  -1  14        229.52        224.26        14.50 o                         
  -4  -1  14        220.86        200.05        13.42 o                         
  -3  -1  14         80.57         64.18        11.59 o                         
  -2  -1  14          5.59         -9.05         9.05 o                         
  -6   0  14        106.04         83.91        20.09 o                         
  -5   0  14          0.58         -8.60         8.60 o                         
  -4   0  14         98.32         89.78        11.54 o                         
  -3   0  14        122.95        104.95        18.07 o                         
  -2   0  14         48.01         14.11        11.27 o                         
  -5   1  14         65.62         33.05        17.49 o                         
  -4   1  14        234.18        213.30        18.76 o                         
  -4  -6  15          0.48         -6.91        13.05 o                         
  -3  -6  15        132.68        127.36        14.64 o                         
  -5  -5  15         91.02         72.47        17.58 o                         
  -4  -5  15         31.36         13.63         9.09 o                         
  -3  -5  15         46.73         32.22        13.91 o                         
  -5  -4  15          8.10        -12.09        12.09 o                         
  -4  -4  15        136.37        120.79        14.68 o                         
  -3  -4  15          7.39         -7.90        10.49 o                         
  -4  -3  15          7.86         -5.02         9.96 o                         
  -3  -3  15         50.24         25.72        25.80 o                         
                                                                                
