# Supplementary material for: Synthesis of 5-(aryl­methyl­idene­amino)-4-(1H-benzo[d]imidazol-1-yl)py­rimi­dine hybrids: synthetic sequence and the mol­ecular and supra­molecular structures of two inter­mediates and three final products
Source: Acta Crystallogr C Struct Chem. 2023 May 5;79(Pt 6):227–36. doi: 10.1107/S2053229623003728 (PMC10240168; doi:10.1107/S2053229623003728)
Supplement: Supplementary file 4 [file c-79-00227-IVsup4.hkl]

data_IV                                                                         
_shelx_title ' 199Bcg'                                                          
_shelx_refln_list_code          4                                               
_shelx_F_calc_maximum      229.55                                               
_exptl_crystal_F_000       612.00                                               
_reflns_d_resolution_high  0.7699                                               
                                                                                
loop_                                                                           
 _space_group_symop_operation_xyz                                               
 'x, y, z'                                                                      
 '-x, -y, -z'                                                                   
                                                                                
_cell_length_a     9.8192                                                       
_cell_length_b    10.2765                                                       
_cell_length_c    14.4096                                                       
_cell_angle_alpha  71.718                                                       
_cell_angle_beta   74.872                                                       
_cell_angle_gamma  88.786                                                       
                                                                                
_shelx_F_squared_multiplier     1.000                                           
                                                                                
loop_                                                                           
 _refln_index_h                                                                 
 _refln_index_k                                                                 
 _refln_index_l                                                                 
 _refln_F_squared_calc                                                          
 _refln_F_squared_meas                                                          
 _refln_F_squared_sigma                                                         
 _refln_observed_status                                                         
   1   0   0        427.87        442.85        22.69 o                         
   2   0   0       2592.68       2521.33        26.83 o                         
   3   0   0       1023.98       1001.33        17.45 o                         
   4   0   0       3715.08       3775.31        47.88 o                         
   5   0   0       1088.54       1120.06        22.60 o                         
   6   0   0       1106.38       1096.78        24.29 o                         
   7   0   0         16.29         19.32         5.36 o                         
   8   0   0          0.07          0.75         4.46 o                         
   9   0   0         22.21         27.99         7.89 o                         
  10   0   0         44.77         32.97         8.33 o                         
  11   0   0         78.29        111.28        11.32 o                         
  12   0   0         21.39         49.93        17.94 o                         
 -12   1   0         45.97         68.16        12.69 o                         
 -11   1   0         15.14         22.85         7.81 o                         
 -10   1   0        187.77        205.85        14.07 o                         
  -9   1   0        142.83        183.03        12.02 o                         
  -8   1   0        340.76        340.59        16.75 o                         
  -7   1   0         38.71         38.32         7.31 o                         
  -6   1   0       1754.34       1701.24        30.86 o                         
  -5   1   0        799.66        877.13        20.47 o                         
  -4   1   0        140.74        158.45        10.17 o                         
  -3   1   0       3649.34       3780.30        62.03 o                         
  -2   1   0       3810.28       3618.20        35.75 o                         
  -1   1   0       1025.40        983.19        12.70 o                         
   1   1   0        754.16        723.54         9.56 o                         
   2   1   0        219.46        206.45         6.77 o                         
   3   1   0        761.97        698.91        13.64 o                         
   4   1   0         60.93         64.37         7.97 o                         
   5   1   0       1064.01       1122.56        21.87 o                         
   6   1   0         10.60         16.66         6.62 o                         
   7   1   0        958.19        929.34        23.97 o                         
   8   1   0          0.61         -0.09         5.63 o                         
   9   1   0        172.47        194.59        14.37 o                         
  10   1   0         11.13         10.54         8.10 o                         
  11   1   0         11.89         12.40         7.80 o                         
  12   1   0          7.23          8.53        10.66 o                         
 -12   2   0          4.57         37.78        12.17 o                         
 -11   2   0         23.36         31.32         7.50 o                         
 -10   2   0          4.64          0.19         4.69 o                         
  -9   2   0         31.53         41.27         8.64 o                         
  -8   2   0          1.75         -4.78         4.78 o                         
  -7   2   0        864.87        837.28        22.32 o                         
  -6   2   0        240.97        265.53        12.88 o                         
  -5   2   0       1190.28       1134.02        23.37 o                         
  -4   2   0         89.10         94.35         8.93 o                         
  -3   2   0         44.58         63.71         5.61 o                         
  -2   2   0        598.93        625.58        11.79 o                         
  -1   2   0        765.29        841.48        11.08 o                         
   0   2   0       8613.71       8757.19        71.95 o                         
   1   2   0       3538.95       3364.34        39.23 o                         
   2   2   0         31.72         20.21         3.30 o                         
   3   2   0         25.04         18.10         3.22 o                         
   4   2   0        388.52        437.78        13.73 o                         
   5   2   0         97.17        120.23         9.46 o                         
   6   2   0        138.03        148.13        10.49 o                         
   7   2   0          0.29         -5.29         5.29 o                         
   8   2   0          0.80          1.81         6.10 o                         
   9   2   0         11.96         -3.67         5.88 o                         
  10   2   0         10.67         19.44         7.61 o                         
  11   2   0         59.23         51.21        11.67 o                         
  12   2   0        177.82         93.73        37.16 o                         
 -12   3   0         67.81         51.94        11.97 o                         
 -11   3   0         12.55         24.35         8.01 o                         
 -10   3   0        121.51        148.00        12.78 o                         
  -9   3   0          0.03         17.64         6.45 o                         
  -8   3   0         11.10         14.92         6.38 o                         
  -7   3   0          0.37         -0.67         5.41 o                         
  -6   3   0         23.07         27.74         6.97 o                         
  -5   3   0        202.46        217.00        12.42 o                         
  -4   3   0          1.38          2.29         4.99 o                         
  -3   3   0       2195.32       2298.09        24.55 o                         
  -2   3   0         61.72         82.60         6.07 o                         
  -1   3   0       2663.18       2677.02        28.10 o                         
   0   3   0       1094.75       1071.75        13.38 o                         
   1   3   0       4011.51       4032.10        42.85 o                         
   2   3   0         61.23         63.49         4.66 o                         
   3   3   0        191.42        242.20         9.74 o                         
   4   3   0       1445.25       1396.08        19.91 o                         
   5   3   0        464.87        459.08        14.74 o                         
   6   3   0        192.09        169.67        11.11 o                         
   7   3   0        369.04        345.59        15.81 o                         
   8   3   0         40.04         43.34        12.63 o                         
   9   3   0         93.63         94.09        11.54 o                         
  10   3   0          8.18         14.72         7.42 o                         
  11   3   0         18.95         25.57         8.70 o                         
 -11   4   0        139.82        139.08        13.33 o                         
 -10   4   0         23.08         30.98         7.03 o                         
  -9   4   0         31.23         27.21         8.11 o                         
  -8   4   0         92.50        109.38        11.58 o                         
  -7   4   0         75.84         85.52         9.96 o                         
  -6   4   0          0.35         -3.90         3.90 o                         
  -5   4   0       2430.59       2507.07        34.52 o                         
  -4   4   0        886.07        826.17        18.49 o                         
  -3   4   0         27.86         29.46         5.60 o                         
  -2   4   0        501.73        417.73        12.43 o                         
  -1   4   0       1499.40       1675.18        19.76 o                         
   0   4   0        192.63        200.47         7.44 o                         
   1   4   0        578.61        611.16        15.27 o                         
   2   4   0       4638.85       5011.53        47.08 o                         
   3   4   0       1914.52       2010.94        26.51 o                         
   4   4   0         41.57         54.59         5.88 o                         
   5   4   0        855.67        810.58        16.20 o                         
   6   4   0        370.20        355.81        14.54 o                         
   7   4   0        414.75        373.49        15.72 o                         
   8   4   0        156.70        165.47        12.20 o                         
   9   4   0        363.68        356.74        17.00 o                         
  10   4   0          7.70          9.45         7.74 o                         
  11   4   0        222.38        250.03        17.84 o                         
 -11   5   0         70.68         65.23        13.54 o                         
 -10   5   0         28.40         31.01         8.30 o                         
  -9   5   0         67.45         78.53        10.72 o                         
  -8   5   0         13.66         25.39         7.20 o                         
  -7   5   0        831.18        769.25        18.80 o                         
  -6   5   0       2014.52       1926.18        28.70 o                         
  -5   5   0        199.70        222.09        11.66 o                         
  -4   5   0         38.06         25.82         5.41 o                         
  -3   5   0       1178.04       1400.27        24.51 o                         
  -2   5   0        416.34        449.59        10.74 o                         
  -1   5   0        161.37        183.48         7.86 o                         
   0   5   0        115.86        146.33         9.32 o                         
   1   5   0       1142.32       1281.03        22.23 o                         
   2   5   0          3.84         16.90         5.68 o                         
   3   5   0          8.10          7.18         4.01 o                         
   4   5   0         41.45         32.87         5.94 o                         
   5   5   0        183.13        188.53        10.12 o                         
   6   5   0       1497.49       1477.71        27.94 o                         
   7   5   0        339.73        372.00        15.45 o                         
   8   5   0        194.18        207.80        14.80 o                         
   9   5   0        182.25        218.33        15.06 o                         
  10   5   0        155.24        192.13        16.20 o                         
 -11   6   0         27.76         68.48        12.34 o                         
 -10   6   0         10.75         13.77         6.51 o                         
  -9   6   0         22.55         28.83         5.26 o                         
  -8   6   0        407.07        359.53        19.49 o                         
  -7   6   0         75.59         69.28         9.74 o                         
  -6   6   0         23.30         24.74         7.85 o                         
  -5   6   0        548.13        506.24        17.12 o                         
  -4   6   0         73.12         67.98         7.71 o                         
  -3   6   0        572.86        590.98        15.67 o                         
  -2   6   0         61.93         58.40         5.79 o                         
  -1   6   0        491.26        485.33        12.29 o                         
   0   6   0         10.40         40.89         5.82 o                         
   1   6   0        113.31        110.49         8.20 o                         
   2   6   0       1069.40       1055.58        22.65 o                         
   3   6   0        316.83        337.49        13.56 o                         
   4   6   0        165.93        165.02         9.61 o                         
   5   6   0        416.52        391.40        15.19 o                         
   6   6   0        176.60        178.48        10.57 o                         
   7   6   0        285.57        278.94        14.74 o                         
   8   6   0        154.84        134.42        11.97 o                         
   9   6   0         16.24          7.26         7.71 o                         
  10   6   0         26.48         31.67         9.96 o                         
 -10   7   0         36.58         48.56        10.19 o                         
  -9   7   0          7.13         14.37        10.08 o                         
  -8   7   0         59.00         52.30         9.42 o                         
  -7   7   0         52.45         52.52         9.69 o                         
  -6   7   0          1.35          3.86         5.82 o                         
  -5   7   0        438.81        450.03        18.66 o                         
  -4   7   0        135.37        150.37        10.74 o                         
  -3   7   0        168.22        176.77        10.18 o                         
  -2   7   0        172.30        171.65         8.15 o                         
  -1   7   0         38.57         53.44         6.24 o                         
   0   7   0         60.34         83.61         7.66 o                         
   1   7   0        231.83        261.22        11.80 o                         
   2   7   0        376.97        375.61        14.12 o                         
   3   7   0         50.00         50.52         8.05 o                         
   4   7   0          0.65          6.46         5.39 o                         
   5   7   0        164.94        169.29        10.27 o                         
   6   7   0        114.00        115.40         9.23 o                         
   7   7   0         88.43         87.10         9.07 o                         
   8   7   0        183.58        191.25        14.69 o                         
   9   7   0         29.77         14.16         8.43 o                         
 -10   8   0        116.29        126.61        14.26 o                         
  -9   8   0         70.34         83.87        12.17 o                         
  -8   8   0        131.04        163.81        14.75 o                         
  -7   8   0        147.83        146.74        13.08 o                         
  -6   8   0        129.48        105.64        12.66 o                         
  -5   8   0        301.35        317.53        14.56 o                         
  -4   8   0        327.50        332.01        14.69 o                         
  -3   8   0          5.72          6.30         5.39 o                         
  -2   8   0       1547.09       1562.89        29.13 o                         
  -1   8   0         36.34         42.91         6.97 o                         
   0   8   0        309.86        312.95        13.79 o                         
   1   8   0          5.08          2.52         5.72 o                         
   2   8   0        218.71        216.76        12.45 o                         
   3   8   0         42.77         45.60         7.13 o                         
   4   8   0          0.09          6.32         5.98 o                         
   5   8   0         18.34         26.60         6.77 o                         
   6   8   0         23.53          9.56         5.20 o                         
   7   8   0        103.45        102.45        10.24 o                         
   8   8   0         23.21          5.71         9.95 o                         
   9   8   0          8.04         12.74        18.45 o                         
  -9   9   0        119.37        155.79        19.54 o                         
  -8   9   0         38.22         21.16         8.81 o                         
  -7   9   0         48.16         52.63         9.41 o                         
  -6   9   0        199.01        172.90        12.77 o                         
  -5   9   0          8.36         16.47         6.15 o                         
  -4   9   0       2248.68       2203.62        37.47 o                         
  -3   9   0        130.24        132.53        10.06 o                         
  -2   9   0         34.79         43.76         7.42 o                         
  -1   9   0       1970.57       1997.52        34.37 o                         
   0   9   0        561.95        637.45        19.18 o                         
   1   9   0        576.79        586.31        18.93 o                         
   2   9   0        244.04        243.19        12.83 o                         
   3   9   0         16.32         24.68         6.61 o                         
   4   9   0         14.16         13.31         6.93 o                         
   5   9   0         49.99         45.71         7.84 o                         
   6   9   0         24.72         26.35         7.46 o                         
   7   9   0         56.69         37.16         8.69 o                         
   8   9   0         82.95         84.02        20.19 o                         
  -8  10   0         11.78          9.41        10.00 o                         
  -7  10   0          6.07         22.03         8.98 o                         
  -6  10   0        115.15        114.85        13.93 o                         
  -5  10   0         71.50         82.87         9.64 o                         
  -4  10   0          0.00          1.53         7.60 o                         
  -3  10   0          4.72         10.81         5.86 o                         
  -2  10   0          0.22          7.94         5.71 o                         
  -1  10   0         97.42        111.54        10.10 o                         
   0  10   0          6.29          8.53         6.05 o                         
   1  10   0         52.63         56.63         8.32 o                         
   2  10   0         14.70          7.35         7.16 o                         
   3  10   0        197.96        172.67        11.65 o                         
   4  10   0          0.39         -7.21         7.21 o                         
   5  10   0          9.17         23.24        13.28 o                         
   6  10   0         35.06         47.61         9.20 o                         
  -6  11   0        166.22        178.18        22.88 o                         
  -5  11   0          0.09         -4.14         6.81 o                         
  -4  11   0         54.15         78.29        10.10 o                         
  -3  11   0         66.19         79.88        15.02 o                         
  -2  11   0         13.45         12.73         5.94 o                         
  -1  11   0         63.25         58.87        11.97 o                         
   0  11   0        248.27        247.93        14.43 o                         
   1  11   0         82.80         98.55        10.13 o                         
   2  11   0        248.75        267.97        14.66 o                         
   3  11   0         17.41         24.91         6.63 o                         
   4  11   0        233.66        219.63        14.81 o                         
   5  11   0        124.86        145.14        13.74 o                         
  -4  12   0        428.96        455.63        21.28 o                         
  -3  12   0          1.18          2.21        10.18 o                         
  -2  12   0         13.61         -5.92         8.16 o                         
  -1  12   0         89.28        108.69        14.02 o                         
   0  12   0         23.10         20.69         9.17 o                         
   1  12   0        127.39        145.60        12.70 o                         
   2  12   0          1.32         -6.44         6.87 o                         
   3  12   0          3.17         -5.42         8.72 o                         
  -2 -12   1         51.02         35.69         9.49 o                         
  -1 -12   1          0.02         -7.33         7.33 o                         
   0 -12   1         18.11          1.64         7.62 o                         
   1 -12   1         86.61         66.73        13.08 o                         
   2 -12   1        144.00        134.06        18.21 o                         
   3 -12   1        118.42        162.16        19.03 o                         
   4 -12   1         30.76         30.38        15.45 o                         
  -4 -11   1          3.07          6.70         8.91 o                         
  -3 -11   1         26.90         33.61         9.33 o                         
  -2 -11   1          5.19         10.14        11.86 o                         
  -1 -11   1         11.43         -0.28         6.19 o                         
   0 -11   1          4.96          7.45         9.03 o                         
   1 -11   1        131.25        109.04        11.47 o                         
   2 -11   1        102.83        125.45        12.00 o                         
   3 -11   1         51.00         62.93        12.70 o                         
   4 -11   1         45.80         58.74         8.30 o                         
   5 -11   1        301.12        317.60        16.83 o                         
   6 -11   1          2.51          2.82        10.81 o                         
  -6 -10   1        104.45        128.96        18.30 o                         
  -5 -10   1        104.41         94.46        12.58 o                         
  -4 -10   1         12.29         13.85         7.16 o                         
  -3 -10   1        297.68        306.21        19.63 o                         
  -2 -10   1         23.62         17.51         6.84 o                         
  -1 -10   1        133.21        184.01        13.01 o                         
   0 -10   1        110.68        128.20        11.50 o                         
   1 -10   1        182.42        213.64        12.93 o                         
   2 -10   1         54.60         65.36         7.94 o                         
   3 -10   1         10.54         20.21         6.80 o                         
   4 -10   1        293.28        353.20        15.93 o                         
   5 -10   1         10.35         20.74         7.17 o                         
   6 -10   1         63.22         74.60         9.88 o                         
   7 -10   1          8.03         11.23        11.50 o                         
   8 -10   1        319.14        367.89        23.20 o                         
  -7  -9   1          1.23          4.27         7.45 o                         
  -6  -9   1         46.71         48.58         8.87 o                         
  -5  -9   1          3.51         -5.89         5.89 o                         
  -4  -9   1         20.77         25.17         7.35 o                         
  -3  -9   1         15.41         10.36         6.75 o                         
  -2  -9   1          0.08         -5.69         5.72 o                         
  -1  -9   1        158.70        141.85        11.75 o                         
   0  -9   1          1.13          1.44         6.28 o                         
   1  -9   1          1.40          1.25         5.96 o                         
   2  -9   1        773.97        792.08        18.94 o                         
   3  -9   1          0.29         -3.46         5.47 o                         
   4  -9   1         37.96         36.31         7.92 o                         
   5  -9   1        391.75        373.44        17.47 o                         
   6  -9   1         12.42         15.19         7.07 o                         
   7  -9   1         22.52         21.62         8.25 o                         
   8  -9   1         18.92          5.96         8.41 o                         
   9  -9   1          1.52          8.45        12.41 o                         
  -8  -8   1        255.26        270.00        19.77 o                         
  -7  -8   1        138.05        143.38        13.67 o                         
  -6  -8   1          8.17          2.05         6.21 o                         
  -5  -8   1        176.03        173.95        12.88 o                         
  -4  -8   1          5.30          8.48         6.50 o                         
  -3  -8   1        544.37        530.83        19.70 o                         
  -2  -8   1        200.38        234.97        13.67 o                         
  -1  -8   1        126.70        153.14        11.67 o                         
   0  -8   1        160.91        183.64        12.25 o                         
   1  -8   1         86.05        108.84         9.69 o                         
   2  -8   1         76.78         83.35         8.09 o                         
   3  -8   1        642.67        588.89        14.53 o                         
   4  -8   1          0.07          9.46         6.57 o                         
   5  -8   1          9.38         11.68         6.14 o                         
   6  -8   1          0.16          7.39         6.75 o                         
   7  -8   1         58.83         69.13        10.19 o                         
   8  -8   1         33.18         25.31         8.18 o                         
   9  -8   1          5.14         26.19         8.06 o                         
  10  -8   1          3.88         33.29        13.18 o                         
  -9  -7   1          0.34        -10.68        10.68 o                         
  -8  -7   1         23.89         13.62         7.96 o                         
  -7  -7   1        171.41        183.11        12.83 o                         
  -6  -7   1         98.33         97.62         9.63 o                         
  -5  -7   1          5.06         10.09         5.54 o                         
  -4  -7   1        480.69        460.34        19.54 o                         
  -3  -7   1        172.29        163.07        12.55 o                         
  -2  -7   1          0.01          6.57         5.66 o                         
  -1  -7   1        636.10        658.73        19.81 o                         
   0  -7   1       2136.25       2144.38        35.04 o                         
   1  -7   1        824.92        841.89        17.51 o                         
   2  -7   1         33.74         25.47         5.89 o                         
   3  -7   1          2.63          1.08         5.22 o                         
   4  -7   1        309.81        290.03        14.11 o                         
   5  -7   1         64.61         88.87        10.13 o                         
   6  -7   1         90.77         78.52         9.55 o                         
   7  -7   1          3.67          8.85         6.06 o                         
   8  -7   1          3.02          3.80         7.11 o                         
   9  -7   1         74.49        106.71        19.32 o                         
  10  -7   1         18.70         29.29        10.99 o                         
 -10  -6   1         67.29        102.09        20.57 o                         
  -9  -6   1        128.44        133.45        12.77 o                         
  -8  -6   1         52.56         68.73         9.14 o                         
  -7  -6   1        262.38        275.21        14.93 o                         
  -6  -6   1          0.86          6.98         5.03 o                         
  -5  -6   1         70.66         86.94         8.72 o                         
  -4  -6   1          0.55          9.65         5.47 o                         
  -3  -6   1         58.44         75.02         8.78 o                         
  -2  -6   1        187.78        198.91        11.74 o                         
  -1  -6   1        181.10        182.73        10.52 o                         
   0  -6   1          1.03          0.58         4.77 o                         
   1  -6   1         43.41         48.02         6.48 o                         
   2  -6   1         61.13         77.20         7.16 o                         
   3  -6   1        172.29        161.37         9.68 o                         
   4  -6   1         18.42         18.95         5.54 o                         
   5  -6   1          0.72          3.47         5.70 o                         
   6  -6   1          0.09          1.04         5.01 o                         
   7  -6   1         47.80         38.83         8.69 o                         
   8  -6   1         90.46         72.81        10.92 o                         
   9  -6   1         18.59         22.66         7.12 o                         
  10  -6   1        123.52        102.89         8.41 o                         
  11  -6   1        164.93        149.99        23.26 o                         
 -10  -5   1          0.21         -8.59         8.59 o                         
  -9  -5   1          3.22         -9.15         9.15 o                         
  -8  -5   1         12.72         22.26         6.84 o                         
  -7  -5   1         38.49         44.78         7.72 o                         
  -6  -5   1        755.95        758.16        20.65 o                         
  -5  -5   1          1.92          4.68         4.44 o                         
  -4  -5   1          1.74         -3.14         4.10 o                         
  -3  -5   1         22.77         23.96         4.37 o                         
  -2  -5   1        165.25        167.38         9.94 o                         
  -1  -5   1        163.67        206.21        10.63 o                         
   0  -5   1       1968.55       2133.54        31.57 o                         
   1  -5   1        360.73        416.15        12.14 o                         
   2  -5   1        387.49        446.41        11.85 o                         
   3  -5   1        319.81        349.52        12.24 o                         
   4  -5   1       1484.34       1566.93        27.24 o                         
   5  -5   1        962.10        966.25        22.43 o                         
   6  -5   1        397.86        367.64        10.48 o                         
   7  -5   1        148.94        123.44         9.07 o                         
   8  -5   1         17.82         42.24         9.24 o                         
   9  -5   1          6.59         16.82         5.65 o                         
  10  -5   1        251.16        298.30        16.65 o                         
  11  -5   1        475.36        492.64        18.35 o                         
 -11  -4   1          7.68         21.65        12.43 o                         
 -10  -4   1        121.50        111.07        12.33 o                         
  -9  -4   1        128.67        129.38        11.94 o                         
  -8  -4   1         35.55         28.35         7.30 o                         
  -7  -4   1         89.10        125.21        10.23 o                         
  -6  -4   1        457.90        423.21        15.12 o                         
  -5  -4   1         60.79         72.37         6.19 o                         
  -4  -4   1        323.99        324.85        11.94 o                         
  -3  -4   1        795.84        798.96        15.83 o                         
  -2  -4   1         53.51         68.95         5.68 o                         
  -1  -4   1        758.82        774.31        16.74 o                         
   0  -4   1         85.76        115.88         6.42 o                         
   1  -4   1         28.10         30.77         5.85 o                         
   2  -4   1        609.20        626.61        12.91 o                         
   3  -4   1        430.98        452.53        13.66 o                         
   4  -4   1         40.74         41.58         5.12 o                         
   5  -4   1         53.27         72.61         6.54 o                         
   6  -4   1         43.77         36.89         6.23 o                         
   7  -4   1         19.93         18.54         7.63 o                         
   8  -4   1        767.08        703.64        21.83 o                         
   9  -4   1        759.45        739.43        24.49 o                         
  10  -4   1         39.03         39.37         7.89 o                         
  11  -4   1          0.25         19.24         6.88 o                         
  12  -4   1         58.32         63.83        16.60 o                         
 -11  -3   1        207.67        255.11        18.44 o                         
 -10  -3   1         29.00         27.08        10.65 o                         
  -9  -3   1        126.40        153.24        14.06 o                         
  -8  -3   1         80.87         92.38        11.16 o                         
  -7  -3   1        238.14        254.86        14.02 o                         
  -6  -3   1        394.58        392.88        15.48 o                         
  -5  -3   1        421.72        413.82        14.99 o                         
  -4  -3   1       1098.76       1111.97        18.32 o                         
  -3  -3   1          3.03          5.40         5.45 o                         
  -2  -3   1        444.57        455.14        10.71 o                         
  -1  -3   1        872.67        860.70        13.50 o                         
   0  -3   1         28.41         27.26         3.40 o                         
   1  -3   1         69.19         98.23         5.43 o                         
   2  -3   1          0.87          1.17         2.44 o                         
   3  -3   1       1125.17       1090.83        17.38 o                         
   4  -3   1        119.02        106.50         7.42 o                         
   5  -3   1        482.27        494.94        15.36 o                         
   6  -3   1        598.43        536.57        20.25 o                         
   7  -3   1        195.87        188.27        13.22 o                         
   8  -3   1         49.87         48.29         9.65 o                         
   9  -3   1        310.33        362.47        17.43 o                         
  10  -3   1        138.72        150.44        11.52 o                         
  11  -3   1         65.12         63.91         9.68 o                         
  12  -3   1         18.40         30.76        11.21 o                         
 -11  -2   1         99.85        140.95        14.14 o                         
 -10  -2   1          0.95         -2.85         7.32 o                         
  -9  -2   1        215.07        224.71        14.83 o                         
  -8  -2   1         26.35         23.20         8.55 o                         
  -7  -2   1          9.99         12.38         6.17 o                         
  -6  -2   1         66.28         76.33         9.03 o                         
  -5  -2   1        402.06        407.58        14.11 o                         
  -4  -2   1        325.27        302.76        12.40 o                         
  -3  -2   1       1958.32       1775.02        25.73 o                         
  -2  -2   1        152.83        168.24         6.79 o                         
  -1  -2   1        123.01        115.25         5.24 o                         
   0  -2   1       2634.95       2732.03        25.64 o                         
   1  -2   1        131.23        127.98         5.55 o                         
   2  -2   1        340.74        382.35         9.22 o                         
   3  -2   1          6.40          2.96         3.84 o                         
   4  -2   1        210.06        231.22        11.29 o                         
   5  -2   1         91.86        133.04        10.48 o                         
   6  -2   1        509.28        494.14        17.09 o                         
   7  -2   1          6.48         13.13         6.31 o                         
   8  -2   1         95.31         88.26        10.57 o                         
   9  -2   1         95.64        107.42        11.83 o                         
  10  -2   1        285.68        281.80        15.54 o                         
  11  -2   1          0.13         13.69         6.90 o                         
  12  -2   1          9.64          8.04         9.87 o                         
 -11  -1   1         79.65        103.50        13.27 o                         
 -10  -1   1          9.48         13.47         7.42 o                         
  -9  -1   1         35.06         54.64         8.76 o                         
  -8  -1   1         50.71         58.65         9.96 o                         
  -7  -1   1         29.09         29.43         8.11 o                         
  -6  -1   1          5.43          5.03         5.80 o                         
  -5  -1   1        373.89        340.14        13.32 o                         
  -4  -1   1       1893.15       1846.09        28.34 o                         
  -3  -1   1        701.98        755.24        15.36 o                         
  -2  -1   1         51.59         61.26         5.88 o                         
  -1  -1   1       1590.46       1612.34        17.39 o                         
   0  -1   1         41.01         47.88         3.43 o                         
   1  -1   1        390.79        391.11         7.28 o                         
   2  -1   1        402.64        450.07         9.93 o                         
   3  -1   1         56.74        155.19         7.92 o                         
   4  -1   1       3683.06       3560.27        43.93 o                         
   5  -1   1         78.09         96.54        10.00 o                         
   6  -1   1        270.77        236.42        11.26 o                         
   7  -1   1        275.77        250.52        12.93 o                         
   8  -1   1        267.11        257.19        15.78 o                         
   9  -1   1        653.28        599.17        21.56 o                         
  10  -1   1          0.52          8.25         6.51 o                         
  11  -1   1         29.69         35.38         8.31 o                         
  12  -1   1          1.01          7.20        12.60 o                         
 -12   0   1          0.80          6.73         9.92 o                         
 -11   0   1          5.95         18.98        12.14 o                         
 -10   0   1         49.84         60.34         9.66 o                         
  -9   0   1         87.95         77.13         9.81 o                         
  -8   0   1        249.32        248.88        14.01 o                         
  -7   0   1         11.69         16.21         4.29 o                         
  -6   0   1          0.05         -3.75         3.75 o                         
  -5   0   1        870.80        823.96        17.67 o                         
  -4   0   1         96.87        111.53         8.31 o                         
  -3   0   1       3600.76       3477.87        36.18 o                         
  -2   0   1       4699.23       4381.80        36.48 o                         
  -1   0   1       3049.72       2735.42        26.76 o                         
   1   0   1       2199.35       2059.58        71.25 o                         
   2   0   1        396.82        412.42         8.59 o                         
   3   0   1          0.17          6.70         3.55 o                         
   4   0   1       1996.40       2018.97        27.12 o                         
   5   0   1        166.84        159.87        10.28 o                         
   6   0   1        771.92        797.60        19.45 o                         
   7   0   1        793.69        804.58        21.55 o                         
   8   0   1         34.53         24.85         6.67 o                         
   9   0   1         36.73         45.07         8.90 o                         
  10   0   1        132.14        103.11         8.69 o                         
  11   0   1         57.64         61.87        10.07 o                         
  12   0   1          7.93          9.03         9.93 o                         
 -12   1   1         33.00         32.35        13.61 o                         
 -11   1   1         28.25         23.82         7.86 o                         
 -10   1   1          3.24         -1.94         5.57 o                         
  -9   1   1          9.17          7.07         6.35 o                         
  -8   1   1        331.35        313.73        13.89 o                         
  -7   1   1        699.76        671.26        17.66 o                         
  -6   1   1        260.08        286.34        12.01 o                         
  -5   1   1       1088.87       1135.91        22.33 o                         
  -4   1   1        865.63        871.52        18.96 o                         
  -3   1   1        356.71        405.65        11.59 o                         
  -2   1   1      10418.84      10528.60        87.31 o                         
  -1   1   1        659.54        599.31         8.97 o                         
   1   1   1       2260.49       2242.46        24.82 o                         
   2   1   1       1525.53       1530.98        18.49 o                         
   3   1   1       1389.63       1314.43        20.33 o                         
   4   1   1        960.02        927.75        18.55 o                         
   5   1   1       1843.73       1896.19        29.24 o                         
   6   1   1        421.28        368.83        14.08 o                         
   7   1   1          8.51          4.14         5.32 o                         
   8   1   1        970.96        910.30        25.67 o                         
   9   1   1          2.95          0.25         6.49 o                         
  10   1   1        121.90        136.43        12.70 o                         
  11   1   1          3.26         26.41         9.93 o                         
  12   1   1        134.54        125.83        23.11 o                         
 -12   2   1          5.44          6.05        11.25 o                         
 -11   2   1         89.90         74.94         9.53 o                         
 -10   2   1         57.63         62.06         7.92 o                         
  -9   2   1          0.02         -2.10         5.02 o                         
  -8   2   1          6.70         10.88         5.07 o                         
  -7   2   1         22.45         17.97         6.32 o                         
  -6   2   1         40.88         38.32         6.43 o                         
  -5   2   1        293.33        324.33        15.01 o                         
  -4   2   1          0.92          3.99         5.66 o                         
  -3   2   1          5.46          5.77         3.56 o                         
  -2   2   1       1742.81       1801.79        22.56 o                         
  -1   2   1        285.86        334.29         5.81 o                         
   0   2   1      13339.23      13923.71       433.75 o                         
   1   2   1          6.89         13.52         2.17 o                         
   2   2   1        209.78        176.07         5.62 o                         
   3   2   1          3.87          6.26         3.64 o                         
   4   2   1        126.12        117.24         9.47 o                         
   5   2   1         35.50         28.88         6.35 o                         
   6   2   1         24.76         15.22         5.93 o                         
   7   2   1         91.31        104.73         9.97 o                         
   8   2   1         13.54         12.22         6.31 o                         
   9   2   1         90.67         71.56        10.11 o                         
  10   2   1         33.39         22.37         7.36 o                         
  11   2   1         10.35          6.45         6.98 o                         
  12   2   1        267.37        375.13        25.87 o                         
 -11   3   1         24.06         45.46        10.88 o                         
 -10   3   1         30.34         32.51         7.41 o                         
  -9   3   1         53.36         39.61         7.34 o                         
  -8   3   1        329.46        301.81        15.09 o                         
  -7   3   1          3.08          6.63         5.66 o                         
  -6   3   1         32.82         38.69         6.56 o                         
  -5   3   1        392.22        446.57        13.91 o                         
  -4   3   1        442.28        423.70        12.57 o                         
  -3   3   1       1693.75       1848.74        24.85 o                         
  -2   3   1       6112.54       6036.83        62.18 o                         
  -1   3   1        133.43        117.04         4.85 o                         
   0   3   1        169.42        187.89         5.48 o                         
   1   3   1       2633.74       2654.62        26.37 o                         
   2   3   1        424.87        462.54         9.16 o                         
   3   3   1        183.88        165.94         7.88 o                         
   4   3   1       1045.78       1058.37        18.65 o                         
   5   3   1         51.97         53.41         6.64 o                         
   6   3   1        164.98        158.46        10.71 o                         
   7   3   1         31.69         44.07         8.50 o                         
   8   3   1          3.91         -0.93         5.56 o                         
   9   3   1         14.89         20.84         7.56 o                         
  10   3   1          5.94          9.31         6.28 o                         
  11   3   1          7.22         15.21         9.39 o                         
 -11   4   1        349.70        387.02        18.56 o                         
 -10   4   1          3.86          0.90         6.35 o                         
  -9   4   1         54.70         48.30         8.14 o                         
  -8   4   1         21.82         28.20         7.08 o                         
  -7   4   1       1246.82       1244.01        28.60 o                         
  -6   4   1        340.79        326.82        13.60 o                         
  -5   4   1       3078.59       3058.51        39.12 o                         
  -4   4   1        794.58        768.04        15.95 o                         
  -3   4   1        104.82        107.58         8.27 o                         
  -2   4   1        403.25        434.12        11.75 o                         
  -1   4   1        383.66        398.31         9.31 o                         
   0   4   1       3673.20       3997.11        46.82 o                         
   1   4   1        215.70        195.11         6.54 o                         
   2   4   1       4128.04       4217.32        39.90 o                         
   3   4   1       3583.58       3960.74        40.05 o                         
   4   4   1        281.05        267.15        10.84 o                         
   5   4   1        258.79        240.57        10.83 o                         
   6   4   1        138.65        155.40         9.90 o                         
   7   4   1         74.69        104.10        10.37 o                         
   8   4   1         10.11         12.47         6.11 o                         
   9   4   1        133.67        159.05        12.11 o                         
  10   4   1        304.21        319.91        16.96 o                         
  11   4   1        191.03        255.71        22.71 o                         
 -11   5   1        271.62        268.79        18.15 o                         
 -10   5   1         68.75         60.16         8.11 o                         
  -9   5   1         15.52         23.93         6.96 o                         
  -8   5   1         78.18         73.96         9.68 o                         
  -7   5   1         73.79         83.63         9.76 o                         
  -6   5   1          0.13          4.59         4.83 o                         
  -5   5   1        149.47        156.80        11.13 o                         
  -4   5   1         88.25         79.33         7.83 o                         
  -3   5   1         81.10         95.23         7.30 o                         
  -2   5   1         24.36         29.01         4.96 o                         
  -1   5   1       2934.16       3055.91        31.77 o                         
   0   5   1         16.20         18.57         4.42 o                         
   1   5   1       1403.80       1595.73        22.94 o                         
   2   5   1        158.36        141.39         7.22 o                         
   3   5   1         79.34         82.79         6.16 o                         
   4   5   1        519.57        484.78        13.26 o                         
   5   5   1        616.02        591.18        16.34 o                         
   6   5   1        285.26        292.71        13.64 o                         
   7   5   1       1967.56       1902.63        34.98 o                         
   8   5   1        353.08        312.88        16.35 o                         
   9   5   1        201.40        237.31        14.52 o                         
  10   5   1         12.21         15.67         7.36 o                         
  11   5   1          0.32         -4.16         7.64 o                         
 -11   6   1          1.73          0.47         6.53 o                         
 -10   6   1          2.80         13.76         6.25 o                         
  -9   6   1         45.04         39.26         5.92 o                         
  -8   6   1        254.61        257.88        18.22 o                         
  -7   6   1         32.11         32.39         8.61 o                         
  -6   6   1        234.75        243.38        14.71 o                         
  -5   6   1         52.68         44.66         7.98 o                         
  -4   6   1        494.95        505.52        15.33 o                         
  -3   6   1         16.11         17.16         4.88 o                         
  -2   6   1        140.34        123.91         5.32 o                         
  -1   6   1       1040.91       1149.30        17.19 o                         
   0   6   1        166.58        182.55         7.71 o                         
   1   6   1          0.00          6.76         4.15 o                         
   2   6   1       1098.03       1154.96        20.95 o                         
   3   6   1        217.53        224.06         8.49 o                         
   4   6   1        102.27        103.73         7.90 o                         
   5   6   1        203.64        213.45        10.61 o                         
   6   6   1        512.09        487.26        18.66 o                         
   7   6   1          0.02         -2.56         5.73 o                         
   8   6   1          8.53         -1.42         5.56 o                         
   9   6   1          7.52         -1.60         6.43 o                         
  10   6   1          0.63         -6.78         8.62 o                         
 -10   7   1          5.07         12.26         9.19 o                         
  -9   7   1          9.48         13.72         7.30 o                         
  -8   7   1          6.25          4.82         7.45 o                         
  -7   7   1        109.38         89.25        10.95 o                         
  -6   7   1        562.08        553.37        20.96 o                         
  -5   7   1          4.02         -3.18         5.41 o                         
  -4   7   1        927.42        900.51        20.99 o                         
  -3   7   1         86.23        103.18         7.94 o                         
  -2   7   1        274.01        265.66         8.92 o                         
  -1   7   1       1733.34       1716.81        22.81 o                         
   0   7   1       1364.76       1339.54        22.77 o                         
   1   7   1        196.71        217.63        10.79 o                         
   2   7   1         82.57         99.24         8.28 o                         
   3   7   1         47.00         59.28         7.29 o                         
   4   7   1        110.53        118.81         8.34 o                         
   5   7   1        110.95        111.73         9.76 o                         
   6   7   1          5.24          0.05         5.04 o                         
   7   7   1        414.77        464.62        17.66 o                         
   8   7   1        171.93        178.55        13.45 o                         
   9   7   1          0.05          3.51         9.20 o                         
  10   7   1         36.64         61.35        18.61 o                         
 -10   8   1          0.96        293.51        64.17 o                         
  -9   8   1          0.66          5.78         9.50 o                         
  -8   8   1         50.87         47.86        10.06 o                         
  -7   8   1         65.16         78.05         9.84 o                         
  -6   8   1         10.65          9.64         7.16 o                         
  -5   8   1         68.76         59.81         8.21 o                         
  -4   8   1        522.78        528.06        17.11 o                         
  -3   8   1         64.10         80.30         7.97 o                         
  -2   8   1       1049.03       1047.17        18.38 o                         
  -1   8   1        145.17        143.49         9.13 o                         
   0   8   1        493.48        569.05        15.98 o                         
   1   8   1         53.26         66.43         7.48 o                         
   2   8   1         67.16         65.56         7.80 o                         
   3   8   1         66.12         76.78         8.41 o                         
   4   8   1        112.83         80.36        10.21 o                         
   5   8   1         33.95         22.40         6.94 o                         
   6   8   1         27.82         23.66         6.06 o                         
   7   8   1          0.01          4.40         6.02 o                         
   8   8   1          3.61         -3.46         6.02 o                         
   9   8   1          0.80          0.51        10.91 o                         
  -9   9   1         93.66        107.12        15.32 o                         
  -8   9   1          5.04         15.42         9.74 o                         
  -7   9   1         14.19         30.02        11.22 o                         
  -6   9   1        204.64        223.92        14.65 o                         
  -5   9   1          0.23          6.94         6.29 o                         
  -4   9   1          5.84         15.07         5.74 o                         
  -3   9   1         12.43         11.25         5.63 o                         
  -2   9   1         22.87         19.85         5.30 o                         
  -1   9   1         92.59         73.34         7.47 o                         
   0   9   1       1232.81       1224.43        24.42 o                         
   1   9   1          0.05          3.42         5.30 o                         
   2   9   1        108.75        119.11         9.50 o                         
   3   9   1        500.18        414.51        15.18 o                         
   4   9   1         32.51         23.41         7.00 o                         
   5   9   1         52.92         41.60         8.61 o                         
   6   9   1        378.13        330.31        15.91 o                         
   7   9   1          0.18         -5.73         5.73 o                         
   8   9   1         10.32          2.54        12.19 o                         
  -8  10   1          2.13          9.86        10.73 o                         
  -7  10   1         86.96         66.46        11.13 o                         
  -6  10   1         48.14         32.76         8.09 o                         
  -5  10   1          1.85          5.75         5.94 o                         
  -4  10   1         28.07         36.21         6.66 o                         
  -3  10   1         35.02         35.32         6.80 o                         
  -2  10   1          1.82          6.25         3.83 o                         
  -1  10   1        563.20        587.07        17.55 o                         
   0  10   1         33.63         61.29         7.96 o                         
   1  10   1        176.46        162.01        11.65 o                         
   2  10   1          2.07         -3.07         5.19 o                         
   3  10   1         10.58          9.84         5.77 o                         
   4  10   1         29.43         37.07         7.72 o                         
   5  10   1          0.01          5.23         6.86 o                         
   6  10   1          0.87         -1.08         6.83 o                         
   7  10   1         64.30         53.97         9.46 o                         
  -6  11   1        187.06        194.89        16.04 o                         
  -5  11   1          1.94          6.29        13.11 o                         
  -4  11   1         92.33         91.25        10.39 o                         
  -3  11   1        103.80        118.11        11.40 o                         
  -2  11   1         71.19         73.61         6.45 o                         
  -1  11   1          9.93          4.20         6.58 o                         
   0  11   1          2.59          3.99         6.11 o                         
   1  11   1        377.95        415.01        16.58 o                         
   2  11   1         24.78         36.56         7.01 o                         
   3  11   1         30.69         23.37         7.20 o                         
   4  11   1          0.28         -1.67         6.12 o                         
   5  11   1         67.38         65.45         9.52 o                         
  -5  12   1         30.86         -7.16         9.41 o                         
  -4  12   1          6.68         21.69         8.64 o                         
  -3  12   1          1.01          3.15         6.41 o                         
  -2  12   1         18.88         30.31         8.71 o                         
  -1  12   1          0.05         -2.34         5.39 o                         
   0  12   1          0.52         -2.79         5.38 o                         
   1  12   1         21.01         10.67         7.16 o                         
   2  12   1          0.80         -0.66         5.89 o                         
   3  12   1         18.31          3.47         6.41 o                         
   0 -12   2        112.50         96.52        14.69 o                         
   1 -12   2        421.61        422.90        19.46 o                         
   2 -12   2         87.46         56.14        11.03 o                         
   3 -12   2         48.16         34.49        17.64 o                         
  -4 -11   2         70.47         58.77        19.55 o                         
  -3 -11   2        143.25        143.30        17.44 o                         
  -2 -11   2        116.27        135.70        13.64 o                         
  -1 -11   2        352.99        357.07        17.91 o                         
   0 -11   2        101.28         99.86        10.24 o                         
   1 -11   2         98.99         97.60        13.14 o                         
   2 -11   2        203.39        219.91        14.56 o                         
   3 -11   2        171.60        160.87        17.49 o                         
   4 -11   2         31.81         39.20         9.22 o                         
   5 -11   2          1.08          3.80         7.11 o                         
   6 -11   2         21.92         19.54        11.46 o                         
  -5 -10   2         34.94         15.93        11.70 o                         
  -4 -10   2        178.10        176.19        15.22 o                         
  -3 -10   2        142.85        125.52        13.39 o                         
  -2 -10   2         24.34         12.72         8.24 o                         
  -1 -10   2          0.35         -1.04         6.60 o                         
   0 -10   2          0.05         -3.25         5.81 o                         
   1 -10   2         92.67        105.81        10.12 o                         
   2 -10   2         12.44         30.65         7.89 o                         
   3 -10   2         12.35         10.11         7.53 o                         
   4 -10   2         17.74         14.59         6.20 o                         
   5 -10   2          7.69         14.59         6.51 o                         
   6 -10   2         21.40         35.22         9.68 o                         
   7 -10   2        217.01        312.94        26.00 o                         
  -7  -9   2          2.05         -5.28        10.38 o                         
  -6  -9   2          1.12         -8.45         8.45 o                         
  -5  -9   2         13.59          7.47         8.46 o                         
  -4  -9   2         55.27         43.04        10.15 o                         
  -3  -9   2          1.30          2.30         6.21 o                         
  -2  -9   2         57.73         41.35         8.09 o                         
  -1  -9   2        147.61        154.29        13.42 o                         
   0  -9   2        307.70        304.44        16.82 o                         
   1  -9   2        377.74        405.28        17.58 o                         
   2  -9   2        355.01        338.02        13.48 o                         
   3  -9   2        252.55        274.55        12.39 o                         
   4  -9   2         19.58         25.08         7.23 o                         
   5  -9   2         83.51         79.76         9.78 o                         
   6  -9   2        321.52        295.42        20.19 o                         
   7  -9   2         20.74         26.18        11.44 o                         
   8  -9   2         96.14         93.76        16.23 o                         
   9  -9   2          0.04         20.25        10.47 o                         
  -8  -8   2          2.40         -3.59        11.88 o                         
  -7  -8   2          5.69          7.52         8.20 o                         
  -6  -8   2          0.16          3.30         7.12 o                         
  -5  -8   2        459.56        464.20        18.97 o                         
  -4  -8   2         34.57         42.15         9.57 o                         
  -3  -8   2       1466.55       1319.01        30.77 o                         
  -2  -8   2        183.93        190.72        12.71 o                         
  -1  -8   2        327.83        351.90        17.01 o                         
   0  -8   2        358.25        356.74        16.10 o                         
   1  -8   2        868.05        908.54        25.17 o                         
   2  -8   2        898.75        962.16        21.93 o                         
   3  -8   2        242.24        219.94        11.28 o                         
   4  -8   2        228.38        209.33        13.69 o                         
   5  -8   2        116.32        139.58        11.94 o                         
   6  -8   2        177.80        178.62        13.68 o                         
   7  -8   2        130.84        145.81        12.81 o                         
   8  -8   2        116.07        120.92        17.24 o                         
   9  -8   2         49.26         56.85        14.46 o                         
  -9  -7   2         34.88         21.49        18.98 o                         
  -8  -7   2         11.11         -5.18         8.12 o                         
  -7  -7   2         28.63         14.34         7.57 o                         
  -6  -7   2          0.47         -0.69         6.26 o                         
  -5  -7   2        569.90        555.87        22.31 o                         
  -4  -7   2          5.33         -3.21         6.22 o                         
  -3  -7   2        406.83        426.01        19.93 o                         
  -2  -7   2        818.26        863.69        23.62 o                         
  -1  -7   2        721.17        723.09        20.13 o                         
   0  -7   2       2829.11       2846.37        41.31 o                         
   1  -7   2        398.72        387.71        12.86 o                         
   2  -7   2       2660.76       2668.12        38.13 o                         
   3  -7   2         14.88          4.94         4.67 o                         
   4  -7   2         66.39         71.10         8.85 o                         
   5  -7   2        611.22        588.68        21.55 o                         
   6  -7   2        736.84        678.01        23.04 o                         
   7  -7   2         84.27         78.91        11.15 o                         
   8  -7   2        140.03        154.65        18.98 o                         
   9  -7   2          2.32         19.42         9.88 o                         
  10  -7   2         30.01         49.57        12.44 o                         
  -9  -6   2          0.36         -8.05         8.05 o                         
  -8  -6   2          0.74          3.31         7.59 o                         
  -7  -6   2        321.68        315.38        16.60 o                         
  -6  -6   2        112.09        116.78         8.61 o                         
  -5  -6   2          7.56         13.73         5.67 o                         
  -4  -6   2        110.05        108.41         9.20 o                         
  -3  -6   2        548.76        550.67        19.11 o                         
  -2  -6   2         14.52         12.82         5.78 o                         
  -1  -6   2        159.83        186.76        11.41 o                         
   0  -6   2          1.80         -2.42         4.86 o                         
   1  -6   2          0.58          0.11         3.35 o                         
   2  -6   2        135.41        147.37         9.44 o                         
   3  -6   2          0.21          1.86         3.97 o                         
   4  -6   2        615.99        573.33        18.76 o                         
   5  -6   2         22.34         20.91         6.12 o                         
   6  -6   2          3.25         10.93         6.72 o                         
   7  -6   2         19.72         22.51         7.31 o                         
   8  -6   2          0.02         -1.59         7.03 o                         
   9  -6   2        182.72        168.92        14.44 o                         
  10  -6   2         65.85         60.56        10.01 o                         
  11  -6   2          2.53         61.69        28.54 o                         
 -10  -5   2        112.83        115.77        21.02 o                         
  -9  -5   2        208.37        210.06        14.35 o                         
  -8  -5   2          1.45          9.64         6.38 o                         
  -7  -5   2         85.87         80.16         9.35 o                         
  -6  -5   2         69.16         76.81         9.08 o                         
  -5  -5   2        189.62        178.69        11.26 o                         
  -4  -5   2        633.09        624.41        19.67 o                         
  -3  -5   2        174.90        170.37         9.98 o                         
  -2  -5   2         50.42         46.71         5.17 o                         
  -1  -5   2        276.26        310.18        13.03 o                         
   0  -5   2        263.15        260.02         9.10 o                         
   1  -5   2       1554.90       1737.38        25.60 o                         
   2  -5   2         24.89         21.52         5.06 o                         
   3  -5   2        546.96        602.79        15.34 o                         
   4  -5   2         27.10         29.32         4.94 o                         
   5  -5   2         46.56         36.48         5.41 o                         
   6  -5   2        877.91        832.66        18.96 o                         
   7  -5   2         12.34         12.32         5.43 o                         
   8  -5   2        117.87        110.55        10.28 o                         
   9  -5   2         34.84         40.05         7.27 o                         
  10  -5   2        573.54        575.90        21.51 o                         
  11  -5   2        188.60        199.25        15.93 o                         
 -10  -4   2         88.33         56.75        12.95 o                         
  -9  -4   2         19.22          5.23         6.39 o                         
  -8  -4   2        314.99        338.75        16.56 o                         
  -7  -4   2         80.01         87.35         9.19 o                         
  -6  -4   2         12.12          8.75         6.36 o                         
  -5  -4   2          0.06         -1.60         3.60 o                         
  -4  -4   2         30.15         42.97         6.56 o                         
  -3  -4   2        547.99        550.86        13.92 o                         
  -2  -4   2       1742.82       1856.80        26.70 o                         
  -1  -4   2        526.63        603.89        13.47 o                         
   0  -4   2        334.98        359.11        11.11 o                         
   1  -4   2        162.01        201.62         9.78 o                         
   2  -4   2        294.62        352.02        11.06 o                         
   3  -4   2        499.71        516.29        12.36 o                         
   4  -4   2       1567.46       1672.74        25.14 o                         
   5  -4   2        437.36        418.19        12.84 o                         
   6  -4   2        204.44        182.75        10.43 o                         
   7  -4   2         74.17         72.04         8.59 o                         
   8  -4   2        933.77        836.02        24.60 o                         
   9  -4   2        105.27         95.76        10.97 o                         
  10  -4   2         99.81        111.91        10.27 o                         
  11  -4   2          8.03         31.33         9.20 o                         
  12  -4   2        674.99        747.91        51.51 o                         
 -11  -3   2        326.17        347.00        23.67 o                         
 -10  -3   2        178.35        201.40        16.38 o                         
  -9  -3   2        170.98        195.23        14.74 o                         
  -8  -3   2        147.58        144.67        13.12 o                         
  -7  -3   2        212.23        219.84        14.00 o                         
  -6  -3   2       2027.73       1909.09        33.01 o                         
  -5  -3   2       1050.21       1069.61        22.51 o                         
  -4  -3   2        463.03        506.33        14.25 o                         
  -3  -3   2         20.89         25.69         5.43 o                         
  -2  -3   2        838.16        901.45        16.69 o                         
  -1  -3   2        130.93        142.73         7.59 o                         
   0  -3   2       1312.12       1211.05        17.99 o                         
   1  -3   2       1003.42       1055.32        15.68 o                         
   2  -3   2       1240.71       1321.89        18.76 o                         
   3  -3   2       7738.97       8322.32        72.20 o                         
   4  -3   2        594.55        609.08        14.78 o                         
   5  -3   2          7.42          1.83         4.35 o                         
   6  -3   2        283.69        294.84        13.85 o                         
   7  -3   2        315.90        280.08        15.83 o                         
   8  -3   2         94.25         91.37        11.32 o                         
   9  -3   2        110.84        149.12        13.31 o                         
  10  -3   2         68.64         57.23         8.44 o                         
  11  -3   2        216.64        229.51        14.81 o                         
  12  -3   2        138.88        219.99        20.95 o                         
 -11  -2   2         92.31         83.06        18.98 o                         
 -10  -2   2         29.00         30.79        10.36 o                         
  -9  -2   2          0.43         -3.69         6.51 o                         
  -8  -2   2         16.60         10.44         7.18 o                         
  -7  -2   2         11.03         21.17         7.05 o                         
  -6  -2   2        618.35        567.42        17.72 o                         
  -5  -2   2        397.50        392.68        14.15 o                         
  -4  -2   2         52.79         52.85         4.84 o                         
  -3  -2   2         50.50         38.24         7.25 o                         
  -2  -2   2         32.28         33.28         5.03 o                         
  -1  -2   2        128.97        120.11         6.42 o                         
   0  -2   2        398.47        400.93         9.68 o                         
   1  -2   2         11.42         13.76         3.91 o                         
   2  -2   2       1509.71       1572.59        20.62 o                         
   3  -2   2        571.05        529.98        11.83 o                         
   4  -2   2        236.77        298.76        10.92 o                         
   5  -2   2        435.24        455.48        15.27 o                         
   6  -2   2        141.85        164.08        11.04 o                         
   7  -2   2         29.43         28.54         6.81 o                         
   8  -2   2        533.24        512.44        20.64 o                         
   9  -2   2        172.04        171.54        15.06 o                         
  10  -2   2        266.15        238.31        16.10 o                         
  11  -2   2        264.71        286.65        16.60 o                         
  12  -2   2         38.02         55.99        11.21 o                         
 -11  -1   2         87.72        119.45        23.38 o                         
 -10  -1   2         18.62         20.50         7.86 o                         
  -9  -1   2         24.23         27.49         7.81 o                         
  -8  -1   2        152.31        174.80        14.32 o                         
  -7  -1   2        137.99        131.62        12.20 o                         
  -6  -1   2        138.60        132.30        10.09 o                         
  -5  -1   2         26.14         29.40         5.99 o                         
  -4  -1   2        911.19        986.21        19.44 o                         
  -3  -1   2       2503.46       2412.40        27.31 o                         
  -2  -1   2        405.21        445.25        11.20 o                         
  -1  -1   2       2248.20       2207.30        26.34 o                         
   0  -1   2        307.17        337.59         8.46 o                         
   1  -1   2       1661.41       1630.49        18.90 o                         
   2  -1   2       1007.48        942.39        14.67 o                         
   3  -1   2       2054.80       2030.64        26.84 o                         
   4  -1   2         26.04         26.43         5.34 o                         
   5  -1   2       2129.40       2211.59        33.63 o                         
   6  -1   2        505.76        509.72        16.25 o                         
   7  -1   2         57.77         68.06         8.14 o                         
   8  -1   2        235.39        216.16        13.41 o                         
   9  -1   2         41.79         49.72         8.30 o                         
  10  -1   2         20.70         15.33         7.40 o                         
  11  -1   2         57.87         56.10         9.81 o                         
  12  -1   2          0.72         -5.46         6.80 o                         
 -11   0   2         15.81         12.36        11.88 o                         
 -10   0   2          0.78          7.12         7.74 o                         
  -9   0   2        124.91        108.85        11.84 o                         
  -8   0   2        108.86         94.26        11.75 o                         
  -7   0   2          3.71         -5.49         5.49 o                         
  -6   0   2         45.16         47.54         7.98 o                         
  -5   0   2        853.75        915.19        20.54 o                         
  -4   0   2        208.56        190.12        10.18 o                         
  -3   0   2        230.48        263.93         9.93 o                         
  -2   0   2        530.37        522.19         9.60 o                         
  -1   0   2       4834.30       4649.72        47.36 o                         
   0   0   2        941.22       1005.89        13.61 o                         
   1   0   2        459.05        461.14         9.02 o                         
   2   0   2        423.28        469.97        10.43 o                         
   3   0   2          1.58          5.56         3.41 o                         
   4   0   2       2665.98       2480.65        31.16 o                         
   5   0   2       1119.46       1175.37        22.00 o                         
   6   0   2        468.41        439.31        14.70 o                         
   7   0   2        869.61        889.78        22.11 o                         
   8   0   2        338.82        348.94        16.10 o                         
   9   0   2        528.20        498.14        19.34 o                         
  10   0   2        239.60        240.29        16.86 o                         
  11   0   2         12.29         10.90         5.00 o                         
  12   0   2         49.69         45.48        10.62 o                         
 -11   1   2         57.04         71.52        10.94 o                         
 -10   1   2         17.01         18.46         7.58 o                         
  -9   1   2        165.65        181.00        14.47 o                         
  -8   1   2       1640.28       1612.69        30.59 o                         
  -7   1   2        572.81        546.62        16.94 o                         
  -6   1   2         79.49         91.40         8.63 o                         
  -5   1   2        411.24        410.39        13.02 o                         
  -4   1   2        797.24        829.65        16.85 o                         
  -3   1   2         23.30         35.13         4.57 o                         
  -2   1   2      52692.49      50376.81      1444.13 o                         
  -1   1   2        680.89        681.35         9.89 o                         
   0   1   2       1946.60       1887.74        21.87 o                         
   1   1   2       2426.69       2329.55        25.44 o                         
   2   1   2       1658.69       1503.35        16.74 o                         
   3   1   2       6474.36       6141.30        59.42 o                         
   4   1   2       3933.45       3872.66        40.72 o                         
   5   1   2         40.82         45.78         6.81 o                         
   6   1   2        799.37        810.54        19.33 o                         
   7   1   2        564.22        542.18        17.63 o                         
   8   1   2          4.01          2.95         6.25 o                         
   9   1   2        552.40        508.22        19.42 o                         
  10   1   2         23.16         28.81         7.67 o                         
  11   1   2         10.68         12.84         7.18 o                         
  12   1   2         40.39         45.30         9.71 o                         
 -11   2   2         33.06         47.85        11.85 o                         
 -10   2   2          0.43         -3.45         5.81 o                         
  -9   2   2         51.70         59.68         7.74 o                         
  -8   2   2         11.87         11.95         5.91 o                         
  -7   2   2        287.63        263.74        12.50 o                         
  -6   2   2        244.29        229.92        11.29 o                         
  -5   2   2        351.52        350.48        12.16 o                         
  -4   2   2       2605.90       2623.56        39.39 o                         
  -3   2   2       1592.79       1553.85        22.82 o                         
  -2   2   2        583.55        585.64        11.18 o                         
  -1   2   2         11.89         11.36         2.62 o                         
   0   2   2       7402.21       6933.11       185.59 o                         
   1   2   2       2766.43       2744.52        24.05 o                         
   2   2   2       1240.27       1210.65        16.72 o                         
   3   2   2          0.09          7.01         2.57 o                         
   4   2   2        586.29        554.17        12.93 o                         
   5   2   2        592.13        549.62        13.25 o                         
   6   2   2         29.69         34.07         6.47 o                         
   7   2   2        101.55         96.80         7.02 o                         
   8   2   2         47.37         44.73         8.28 o                         
   9   2   2         63.25         69.38         9.75 o                         
  10   2   2          0.72          8.58         6.29 o                         
  11   2   2         46.62         52.89        15.61 o                         
  12   2   2        124.93        119.41        14.81 o                         
 -11   3   2        311.56        357.56        19.17 o                         
 -10   3   2         39.04         37.49         7.88 o                         
  -9   3   2         41.80         49.75         9.27 o                         
  -8   3   2         27.49         25.91         6.70 o                         
  -7   3   2         45.05         46.76         7.28 o                         
  -6   3   2         27.61         38.25         6.86 o                         
  -5   3   2         69.46         58.24         7.15 o                         
  -4   3   2          9.63          2.51         4.74 o                         
  -3   3   2         18.34         53.32        12.80 o                         
  -2   3   2       1381.33       1391.83        20.72 o                         
  -1   3   2         91.62         89.16         4.29 o                         
   0   3   2        844.59        935.35         9.80 o                         
   1   3   2        541.54        580.07         8.93 o                         
   2   3   2        951.97        981.59        12.97 o                         
   3   3   2         44.04         41.42         4.37 o                         
   4   3   2          2.91          7.53         4.03 o                         
   5   3   2       1488.92       1466.78        27.29 o                         
   6   3   2         96.59        103.94         9.29 o                         
   7   3   2          1.91          4.40         7.06 o                         
   8   3   2        103.25        106.33        10.86 o                         
   9   3   2         67.58         58.40         8.99 o                         
  10   3   2        220.02        220.07        15.38 o                         
  11   3   2         26.11         31.30        12.84 o                         
  12   3   2         17.79         28.63        14.44 o                         
 -11   4   2         22.64         29.62        10.07 o                         
 -10   4   2          0.55          6.64         7.32 o                         
  -9   4   2         81.74         88.12         9.36 o                         
  -8   4   2        113.24        110.20         9.77 o                         
  -7   4   2       1346.39       1316.73        29.59 o                         
  -6   4   2        854.20        834.32        20.82 o                         
  -5   4   2        101.39        107.00         8.01 o                         
  -4   4   2        801.98        803.48        16.38 o                         
  -3   4   2       2442.13       2593.22        30.23 o                         
  -2   4   2          7.55          9.12         3.91 o                         
  -1   4   2       4605.68       4679.15        41.17 o                         
   0   4   2        344.24        393.32         7.62 o                         
   1   4   2          2.98          0.66         2.81 o                         
   2   4   2        948.50        970.64        14.99 o                         
   3   4   2         12.30         13.63         4.37 o                         
   4   4   2        106.07        102.83         6.73 o                         
   5   4   2          5.07         10.53         4.57 o                         
   6   4   2        302.75        280.81        12.31 o                         
   7   4   2       1121.09       1095.92        23.95 o                         
   8   4   2         41.78         41.90         6.98 o                         
   9   4   2         31.68         38.33         7.45 o                         
  10   4   2       1383.19       1417.98        35.16 o                         
  11   4   2        272.11        276.05        17.17 o                         
 -11   5   2         50.14         61.98        12.85 o                         
 -10   5   2         14.66         11.54         6.09 o                         
  -9   5   2         36.83         32.79         7.60 o                         
  -8   5   2         76.73         66.85         9.15 o                         
  -7   5   2        656.47        603.21        22.10 o                         
  -6   5   2        152.35        140.29         9.54 o                         
  -5   5   2         31.88         42.40         5.53 o                         
  -4   5   2        273.43        242.16        11.95 o                         
  -3   5   2          0.01          1.32         4.86 o                         
  -2   5   2       1202.38       1288.32        17.47 o                         
  -1   5   2        856.04        883.31        14.77 o                         
   0   5   2       4542.96       4781.30        43.47 o                         
   1   5   2       4531.40       4992.49        69.31 o                         
   2   5   2        314.85        270.28         8.62 o                         
   3   5   2       1207.29       1238.89        18.15 o                         
   4   5   2       2053.96       2053.42        28.31 o                         
   5   5   2        211.75        216.35         9.85 o                         
   6   5   2         28.86         24.58         5.49 o                         
   7   5   2         34.49         21.42         5.95 o                         
   8   5   2         15.71          6.18         7.73 o                         
   9   5   2        130.01        119.56        10.22 o                         
  10   5   2          8.61         -3.15         6.75 o                         
  11   5   2         91.92         93.22        16.20 o                         
 -10   6   2          0.63         13.42         7.06 o                         
  -9   6   2          1.30          5.99         5.74 o                         
  -8   6   2        357.42        360.93        15.34 o                         
  -7   6   2        704.54        616.25        22.98 o                         
  -6   6   2          4.01          6.24         6.96 o                         
  -5   6   2        201.51        203.50        13.91 o                         
  -4   6   2        680.25        671.41        18.65 o                         
  -3   6   2        355.34        341.31        11.95 o                         
  -2   6   2         14.05         14.21         3.27 o                         
  -1   6   2        183.82        203.86         7.84 o                         
   0   6   2       1671.69       1697.10        22.94 o                         
   1   6   2         39.52         32.46         4.25 o                         
   2   6   2        668.88        761.28        12.31 o                         
   3   6   2         74.85         65.31         5.64 o                         
   4   6   2         17.62         18.01         4.41 o                         
   5   6   2         81.37         76.22         7.19 o                         
   6   6   2         77.30         93.48        10.79 o                         
   7   6   2        144.34        133.39        10.47 o                         
   8   6   2        347.98        343.18        16.55 o                         
   9   6   2          7.79          0.92         7.69 o                         
  10   6   2         31.75         25.18         8.44 o                         
 -10   7   2         55.21         55.51        11.34 o                         
  -9   7   2        115.71        170.96        14.14 o                         
  -8   7   2         51.07         71.95        10.70 o                         
  -7   7   2         62.15         79.09        10.89 o                         
  -6   7   2         81.73         68.39         9.61 o                         
  -5   7   2        434.86        427.57        16.46 o                         
  -4   7   2          4.34          9.96         4.92 o                         
  -3   7   2        826.24        783.21        17.43 o                         
  -2   7   2         59.06         66.17         4.54 o                         
  -1   7   2        231.06        238.66         8.86 o                         
   0   7   2          9.45         12.05         4.00 o                         
   1   7   2         32.39         30.88         4.02 o                         
   2   7   2         36.35         35.07         5.32 o                         
   3   7   2        196.24        178.35         9.79 o                         
   4   7   2          0.27          1.32         3.50 o                         
   5   7   2        191.13        192.91        13.74 o                         
   6   7   2        198.74        206.87        12.28 o                         
   7   7   2        160.78        148.10        11.21 o                         
   8   7   2          6.54         -4.74         4.74 o                         
   9   7   2         32.87         23.87         5.09 o                         
  10   7   2         31.88         34.23        15.67 o                         
  -9   8   2         31.05         23.01         8.33 o                         
  -8   8   2         31.81         29.47         8.71 o                         
  -7   8   2         42.86         54.50         9.36 o                         
  -6   8   2         80.73        105.97        11.77 o                         
  -5   8   2        335.48        320.12        15.68 o                         
  -4   8   2        237.06        236.80        13.58 o                         
  -3   8   2        400.53        375.74        13.22 o                         
  -2   8   2        526.06        542.64        11.43 o                         
  -1   8   2       2174.58       2233.13        33.21 o                         
   0   8   2        407.58        390.32        13.04 o                         
   1   8   2        193.28        196.08        10.45 o                         
   2   8   2        180.35        178.52         9.99 o                         
   3   8   2          0.03         -4.51         4.51 o                         
   4   8   2        324.66        307.43        13.99 o                         
   5   8   2        902.39        807.24        18.80 o                         
   6   8   2        558.93        509.59        17.29 o                         
   7   8   2         60.45         61.48         9.85 o                         
   8   8   2          3.07          8.96         7.44 o                         
   9   8   2         61.04         89.33        13.55 o                         
  -9   9   2         73.83        101.41        18.67 o                         
  -8   9   2         58.99         60.70        11.02 o                         
  -7   9   2          6.20         15.13         7.22 o                         
  -6   9   2        263.75        248.06        15.03 o                         
  -5   9   2        155.61        172.96        13.66 o                         
  -4   9   2       2342.26       2242.50        46.74 o                         
  -3   9   2         32.21         27.88         5.77 o                         
  -2   9   2         15.15         18.48         4.02 o                         
  -1   9   2         20.66         18.55         4.95 o                         
   0   9   2       1195.27       1268.84        27.31 o                         
   1   9   2         60.12         47.20         7.78 o                         
   2   9   2         29.13         20.83         5.43 o                         
   3   9   2        322.58        292.67        13.37 o                         
   4   9   2        273.23        214.86        12.69 o                         
   5   9   2         40.99         55.51         8.36 o                         
   6   9   2          3.74         -4.51         4.51 o                         
   7   9   2         17.77         10.62         6.33 o                         
   8   9   2          3.41          3.11         7.94 o                         
  -8  10   2         72.85         62.28        10.66 o                         
  -7  10   2         54.28         56.65        10.15 o                         
  -6  10   2        617.13        644.18        22.29 o                         
  -5  10   2        147.97        137.68        15.02 o                         
  -4  10   2         27.05         29.97         7.37 o                         
  -3  10   2        423.09        416.85        15.14 o                         
  -2  10   2       1439.54       1452.59        21.68 o                         
  -1  10   2        430.82        477.02        15.28 o                         
   0  10   2          2.01         13.74         5.31 o                         
   1  10   2         63.36         52.72         7.14 o                         
   2  10   2        257.19        266.83        12.68 o                         
   3  10   2        168.75        177.96        10.79 o                         
   4  10   2        120.67        118.87         9.47 o                         
   5  10   2        133.92        115.48        10.87 o                         
   6  10   2         58.56         46.90         8.53 o                         
   7  10   2         10.10          0.46        10.49 o                         
  -6  11   2         29.22         27.85        13.57 o                         
  -5  11   2          6.54          8.38         6.18 o                         
  -4  11   2          2.33          5.19         7.78 o                         
  -3  11   2          1.94         12.06         5.81 o                         
  -2  11   2          3.77         -1.27         3.71 o                         
  -1  11   2          4.54         -1.69         5.26 o                         
   0  11   2         37.71         37.13         5.47 o                         
   1  11   2         94.43        109.15         8.65 o                         
   2  11   2          9.05          9.55         5.09 o                         
   3  11   2          2.48          9.25         5.17 o                         
   4  11   2         10.41         16.64         6.45 o                         
   5  11   2        142.80        167.93        15.03 o                         
   6  11   2          0.21         -6.66         6.66 o                         
  -5  12   2         97.45        106.41        21.43 o                         
  -4  12   2         15.96         10.38         7.01 o                         
  -3  12   2         35.13         31.05         7.33 o                         
  -2  12   2        202.28        217.43        12.39 o                         
  -1  12   2         30.92         23.27         4.97 o                         
   0  12   2        105.97        126.92        14.41 o                         
   1  12   2        114.17        113.19         8.96 o                         
   2  12   2        149.95        162.04        10.61 o                         
   3  12   2         26.68         47.47         9.40 o                         
   4  12   2          2.18         -7.17         7.17 o                         
  -1  13   2         85.26         91.42        11.28 o                         
   0  13   2         70.89         68.41        15.57 o                         
  -3 -11   3          0.98          0.30        10.55 o                         
  -2 -11   3         18.04          9.67         9.12 o                         
  -1 -11   3         32.18         24.44         9.50 o                         
   0 -11   3        345.82        379.88        26.84 o                         
   1 -11   3         77.27         89.47        11.25 o                         
   2 -11   3          0.17          8.46        11.29 o                         
   3 -11   3         51.61         44.22        11.96 o                         
   4 -11   3          8.32         25.97        11.13 o                         
   5 -11   3         10.26          6.78        12.55 o                         
  -5 -10   3         59.42         64.45        14.27 o                         
  -4 -10   3         54.65         38.40        11.82 o                         
  -3 -10   3          0.02         -6.55         6.55 o                         
  -2 -10   3          1.65         11.11         7.81 o                         
  -1 -10   3         81.46         97.95        11.09 o                         
   0 -10   3        162.56        166.14        12.87 o                         
   1 -10   3         26.64         36.71         8.87 o                         
   2 -10   3          1.51         12.71         8.75 o                         
   3 -10   3        223.49        225.91        14.97 o                         
   4 -10   3         10.67         11.09         7.36 o                         
   5 -10   3        302.69        301.07        19.06 o                         
   6 -10   3         12.48         18.42         8.96 o                         
   7 -10   3         33.32         77.72        18.72 o                         
  -6  -9   3          0.01         -8.70         9.08 o                         
  -5  -9   3         44.23         48.84        10.96 o                         
  -4  -9   3         27.75         27.86        10.14 o                         
  -3  -9   3        116.52        143.06        12.59 o                         
  -2  -9   3          0.28         -6.22         6.22 o                         
  -1  -9   3        439.95        434.15        19.13 o                         
   0  -9   3        219.48        242.45        15.46 o                         
   1  -9   3        219.11        229.75        15.35 o                         
   2  -9   3         33.34         28.47         6.21 o                         
   3  -9   3        125.70        134.91        10.61 o                         
   4  -9   3         14.68         17.36         6.98 o                         
   5  -9   3         12.18         17.44         6.66 o                         
   6  -9   3         36.63         43.89         8.60 o                         
   7  -9   3         29.01         35.44         8.26 o                         
   8  -9   3         17.74         17.81         9.87 o                         
  -7  -8   3          7.86         -5.84        10.91 o                         
  -6  -8   3          0.29         -5.22         5.22 o                         
  -5  -8   3        234.75        262.45        17.50 o                         
  -4  -8   3         17.21          8.83         9.03 o                         
  -3  -8   3          7.45         13.96         8.93 o                         
  -2  -8   3        642.46        602.79        22.02 o                         
  -1  -8   3        733.00        750.29        23.26 o                         
   0  -8   3        209.79        227.53        14.77 o                         
   1  -8   3        278.28        271.76        15.06 o                         
   2  -8   3       1567.10       1531.32        28.46 o                         
   3  -8   3         34.57         36.59         6.77 o                         
   4  -8   3        109.99        106.42        10.94 o                         
   5  -8   3         42.17         39.78         7.98 o                         
   6  -8   3        458.87        414.07        19.36 o                         
   7  -8   3         17.63         24.39         7.09 o                         
   8  -8   3          3.94         25.01         8.20 o                         
   9  -8   3         18.59         32.34         8.99 o                         
  -8  -7   3         34.03          6.63        13.02 o                         
  -7  -7   3        111.14         74.19        11.90 o                         
  -6  -7   3         66.58         56.99         8.25 o                         
  -5  -7   3          5.93         -2.64         7.19 o                         
  -4  -7   3        227.04        222.30        14.88 o                         
  -3  -7   3         32.88         20.23         8.40 o                         
  -2  -7   3        602.19        544.66        21.09 o                         
  -1  -7   3         13.69         12.42         6.99 o                         
   0  -7   3          0.06         -3.78         5.57 o                         
   1  -7   3        249.60        249.55        11.38 o                         
   2  -7   3        155.69        152.48        11.71 o                         
   3  -7   3          0.29         -0.46         6.22 o                         
   4  -7   3         17.20         18.70         7.15 o                         
   5  -7   3          1.35         -1.22         5.87 o                         
   6  -7   3          2.84         17.42         7.74 o                         
   7  -7   3         97.00         94.78        11.52 o                         
   8  -7   3          2.19         -1.24         7.02 o                         
   9  -7   3        121.13        147.44        14.55 o                         
  10  -7   3         57.90        100.35        15.02 o                         
  -9  -6   3        198.65        237.84        23.87 o                         
  -8  -6   3        157.20        173.78        13.11 o                         
  -7  -6   3         24.34         16.60         7.73 o                         
  -6  -6   3        291.31        283.67        12.51 o                         
  -5  -6   3         11.63         14.80         6.96 o                         
  -4  -6   3        298.70        318.54        15.19 o                         
  -3  -6   3         37.58         49.61         7.73 o                         
  -2  -6   3        885.55        864.47        22.55 o                         
  -1  -6   3          5.07         -4.81         4.81 o                         
   0  -6   3       1089.35       1087.73        18.24 o                         
   1  -6   3        571.59        592.53        15.75 o                         
   2  -6   3         98.59         93.72         8.00 o                         
   3  -6   3        429.53        430.40        14.11 o                         
   4  -6   3        507.51        466.44        17.74 o                         
   5  -6   3        726.54        708.94        24.34 o                         
   6  -6   3         13.65         19.32         6.75 o                         
   7  -6   3        364.25        379.21        18.66 o                         
   8  -6   3         10.28         11.52         8.49 o                         
   9  -6   3        113.19        110.15         8.99 o                         
  10  -6   3         38.81         36.48        10.31 o                         
  11  -6   3         33.75         47.84        11.45 o                         
  -9  -5   3         71.70         65.98        10.38 o                         
  -8  -5   3         12.75          5.80         7.00 o                         
  -7  -5   3         21.16         30.25         7.72 o                         
  -6  -5   3          9.40          7.51         6.73 o                         
  -5  -5   3       1328.32       1316.37        27.68 o                         
  -4  -5   3          8.76          6.17         5.66 o                         
  -3  -5   3        752.17        741.93        22.29 o                         
  -2  -5   3         47.10         43.86         6.72 o                         
  -1  -5   3        812.20        823.98        17.14 o                         
   0  -5   3        179.72        201.03         9.27 o                         
   1  -5   3        146.11        140.60         8.91 o                         
   2  -5   3         96.08        109.29         7.74 o                         
   3  -5   3        366.09        339.45        11.36 o                         
   4  -5   3         88.80        102.16         8.50 o                         
   5  -5   3        113.37        130.88         9.11 o                         
   6  -5   3         11.41          9.11         5.68 o                         
   7  -5   3         34.06         33.07         6.70 o                         
   8  -5   3          3.25          0.39         6.16 o                         
   9  -5   3         68.06         58.97         9.44 o                         
  10  -5   3         10.02          8.03         6.61 o                         
  11  -5   3         35.27         42.61         8.65 o                         
 -10  -4   3        237.60        344.30        21.39 o                         
  -9  -4   3         30.09         36.38         8.77 o                         
  -8  -4   3        170.52        201.06        14.39 o                         
  -7  -4   3        123.21        133.22        11.73 o                         
  -6  -4   3        382.01        351.89        16.54 o                         
  -5  -4   3        180.27        161.04        11.15 o                         
  -4  -4   3          0.29          0.73         4.85 o                         
  -3  -4   3         57.61         61.49         7.14 o                         
  -2  -4   3        389.11        387.33        12.98 o                         
  -1  -4   3        321.02        365.78        12.11 o                         
   0  -4   3         84.61         92.87         8.36 o                         
   1  -4   3         62.58         94.58         8.00 o                         
   2  -4   3       1012.17       1165.70        20.52 o                         
   3  -4   3        837.88        836.49        16.96 o                         
   4  -4   3         45.66         25.18         5.43 o                         
   5  -4   3         23.82         37.14         6.20 o                         
   6  -4   3         40.05         26.63         6.38 o                         
   7  -4   3        497.25        465.19        16.95 o                         
   8  -4   3        407.77        367.57        18.14 o                         
   9  -4   3        478.64        456.76        20.55 o                         
  10  -4   3          0.14         15.48         6.91 o                         
  11  -4   3          0.99         34.27         7.78 o                         
  12  -4   3         19.23         38.29        10.08 o                         
 -10  -3   3          8.07        -10.32        10.32 o                         
  -9  -3   3         42.32         68.93        11.20 o                         
  -8  -3   3          0.10         -6.07         6.07 o                         
  -7  -3   3        388.25        364.97        17.33 o                         
  -6  -3   3         31.71         20.84         7.52 o                         
  -5  -3   3        922.71        914.61        17.90 o                         
  -4  -3   3        454.06        489.36        14.54 o                         
  -3  -3   3       1547.29       1522.68        24.65 o                         
  -2  -3   3        118.00        159.92        10.14 o                         
  -1  -3   3         84.46         94.63         7.73 o                         
   0  -3   3         26.35         33.54         6.44 o                         
   1  -3   3       2831.37       3046.95        34.62 o                         
   2  -3   3        459.62        478.46        15.98 o                         
   3  -3   3        493.87        588.89        14.22 o                         
   4  -3   3       2205.16       2397.40        35.58 o                         
   5  -3   3         89.22         63.33         7.57 o                         
   6  -3   3          6.18          9.32         4.82 o                         
   7  -3   3        286.67        248.16        12.72 o                         
   8  -3   3        566.69        546.12        21.26 o                         
   9  -3   3        144.97        140.07        13.71 o                         
  10  -3   3        395.54        395.60        19.69 o                         
  11  -3   3          3.35         12.48         7.36 o                         
  12  -3   3          0.52         24.20         8.03 o                         
 -11  -2   3         26.52         28.23        15.91 o                         
 -10  -2   3         45.90         28.72        16.39 o                         
  -9  -2   3         33.47         21.00         8.12 o                         
  -8  -2   3         50.42         38.81         8.96 o                         
  -7  -2   3         39.47         29.28         8.03 o                         
  -6  -2   3         11.65         17.82         6.96 o                         
  -5  -2   3         16.97         17.37         6.19 o                         
  -4  -2   3        256.69        267.27        11.87 o                         
  -3  -2   3         64.88         88.89         8.62 o                         
  -2  -2   3        408.98        429.94        12.70 o                         
  -1  -2   3       2134.41       2199.99        27.36 o                         
   0  -2   3       1618.52       1791.28        23.67 o                         
   1  -2   3       2340.46       2260.44        27.13 o                         
   2  -2   3        137.42        144.10         7.91 o                         
   3  -2   3          0.12         -1.33         3.81 o                         
   4  -2   3         81.37         80.36         7.64 o                         
   5  -2   3        169.05        194.68        10.57 o                         
   6  -2   3         82.32         85.19         8.47 o                         
   7  -2   3        111.17        140.27        11.68 o                         
   8  -2   3       1337.29       1220.45        29.34 o                         
   9  -2   3        367.22        383.01        17.71 o                         
  10  -2   3          2.24         25.14         8.07 o                         
  11  -2   3         57.93         74.45        10.23 o                         
  12  -2   3        184.61        259.84        26.12 o                         
 -11  -1   3         28.99         29.91        10.93 o                         
 -10  -1   3         75.57         83.52        11.07 o                         
  -9  -1   3          0.96         -1.67         6.61 o                         
  -8  -1   3          4.11         -3.10         7.23 o                         
  -7  -1   3          3.20         -0.65         6.19 o                         
  -6  -1   3          9.94         14.51         5.71 o                         
  -5  -1   3        386.41        363.88        13.67 o                         
  -4  -1   3        117.66        124.03         8.01 o                         
  -3  -1   3        153.55        170.72        10.14 o                         
  -2  -1   3        310.43        289.44         9.90 o                         
  -1  -1   3        490.95        458.07        12.60 o                         
   0  -1   3         64.82         75.16         5.92 o                         
   1  -1   3       2661.27       2597.51        31.93 o                         
   2  -1   3        347.12        338.77         9.45 o                         
   3  -1   3         15.30         10.61         4.05 o                         
   4  -1   3        537.62        540.50        15.97 o                         
   5  -1   3         17.85         20.31         5.45 o                         
   6  -1   3        259.27        287.19        15.18 o                         
   7  -1   3         10.93          7.36         5.30 o                         
   8  -1   3        980.78        937.31        25.75 o                         
   9  -1   3          3.43         16.15         7.66 o                         
  10  -1   3         49.69         47.15         9.86 o                         
  11  -1   3         48.78         52.74         9.98 o                         
  12  -1   3          0.01          5.57         9.08 o                         
 -11   0   3         29.06         32.40        10.42 o                         
 -10   0   3          0.04          6.72         7.05 o                         
  -9   0   3         91.05         78.59        11.23 o                         
  -8   0   3        243.28        210.29        15.38 o                         
  -7   0   3        434.45        409.17        18.65 o                         
  -6   0   3        364.09        382.08        15.93 o                         
  -5   0   3        234.70        226.71        11.58 o                         
  -4   0   3        535.58        538.35        15.80 o                         
  -3   0   3        907.13        910.92        16.57 o                         
  -2   0   3         53.58         60.74         5.14 o                         
  -1   0   3        390.60        410.91         9.41 o                         
   0   0   3       1166.22       1089.46        15.45 o                         
   1   0   3      22533.85      22476.97       796.66 o                         
   2   0   3       4258.36       3882.70        36.90 o                         
   3   0   3        447.76        438.92        11.89 o                         
   4   0   3        180.48        151.86         9.60 o                         
   5   0   3       1347.69       1247.37        24.30 o                         
   6   0   3       1207.24       1141.79        24.41 o                         
   7   0   3        632.28        605.49        18.39 o                         
   8   0   3          4.24         -2.88         5.09 o                         
   9   0   3         26.95         24.28         7.84 o                         
  10   0   3         34.78         40.94         8.70 o                         
  11   0   3        123.40        163.00        16.27 o                         
  12   0   3          6.63         14.82         5.83 o                         
 -11   1   3          1.11         -4.15         7.85 o                         
 -10   1   3         18.97         10.08        10.92 o                         
  -9   1   3         15.26         19.80         7.74 o                         
  -8   1   3          4.08         10.85         6.99 o                         
  -7   1   3        333.10        344.77        16.67 o                         
  -6   1   3        248.88        243.92        11.32 o                         
  -5   1   3        339.96        299.82        11.58 o                         
  -4   1   3          0.13          4.32         4.76 o                         
  -3   1   3       1826.47       1773.86        22.82 o                         
  -2   1   3      18427.51      17801.92       201.80 o                         
  -1   1   3       5963.78       5935.03        56.96 o                         
   0   1   3         68.05         78.35         4.67 o                         
   1   1   3       2427.86       2150.73        24.93 o                         
   2   1   3        348.63        280.26         7.36 o                         
   3   1   3        696.30        726.32        13.96 o                         
   4   1   3         25.03         48.96         5.42 o                         
   5   1   3       1178.65       1261.52        23.59 o                         
   6   1   3        365.37        383.72        14.78 o                         
   7   1   3         32.44         19.97         6.18 o                         
   8   1   3        981.60        944.47        25.48 o                         
   9   1   3        125.08        133.85        13.17 o                         
  10   1   3          0.78         -4.27         7.16 o                         
  11   1   3         65.55         74.73        10.63 o                         
  12   1   3         11.74         29.93        11.17 o                         
 -11   2   3         52.03         46.23        11.30 o                         
 -10   2   3        272.10        306.21        16.64 o                         
  -9   2   3         24.04         23.62         7.53 o                         
  -8   2   3         10.03          6.23         5.23 o                         
  -7   2   3        100.37         99.05        10.53 o                         
  -6   2   3        113.74         95.60         9.04 o                         
  -5   2   3         49.54         51.46         6.39 o                         
  -4   2   3        947.57        973.79        19.39 o                         
  -3   2   3        106.70        135.55         9.09 o                         
  -2   2   3        782.60        809.78        13.75 o                         
  -1   2   3        483.27        454.37         8.32 o                         
   0   2   3       3950.20       3983.08        33.57 o                         
   1   2   3        937.74        979.98        14.17 o                         
   2   2   3       4854.89       4736.33        53.60 o                         
   3   2   3         85.07         77.42         5.70 o                         
   4   2   3        991.23        912.09        16.48 o                         
   5   2   3        757.84        891.42        17.94 o                         
   6   2   3       1619.91       1546.93        27.73 o                         
   7   2   3        131.57        133.90         9.37 o                         
   8   2   3        151.68        157.83        10.37 o                         
   9   2   3        166.54        161.87        11.35 o                         
  10   2   3        468.42        461.82        20.12 o                         
  11   2   3          0.74         19.21        11.12 o                         
  12   2   3        104.40        119.71        20.05 o                         
 -11   3   3         10.63         34.95        11.23 o                         
 -10   3   3          1.91          8.55         6.66 o                         
  -9   3   3          0.07          6.19         6.34 o                         
  -8   3   3        338.94        340.21        14.95 o                         
  -7   3   3         41.81         38.80         6.99 o                         
  -6   3   3         24.96         41.67         6.82 o                         
  -5   3   3          0.24          0.82         4.06 o                         
  -4   3   3        413.08        389.14        12.87 o                         
  -3   3   3        197.31        232.33         9.64 o                         
  -2   3   3         50.77         64.53         5.14 o                         
  -1   3   3         24.38         26.75         3.13 o                         
   0   3   3        895.23        883.76        22.64 o                         
   1   3   3        875.94        855.70         9.57 o                         
   2   3   3       1096.41        986.28        12.82 o                         
   3   3   3         83.07         91.55         7.40 o                         
   4   3   3        824.80        786.65        16.24 o                         
   5   3   3        890.78        820.93        15.65 o                         
   6   3   3        381.02        376.64        12.07 o                         
   7   3   3          7.15          8.41         4.16 o                         
   8   3   3          3.59         -1.12         6.22 o                         
   9   3   3         31.98         38.47         8.54 o                         
  10   3   3       1022.21       1006.72        29.13 o                         
  11   3   3         75.05         70.48        10.12 o                         
  12   3   3          0.34         11.33         9.77 o                         
 -11   4   3         22.55         19.82        10.44 o                         
 -10   4   3        110.34         67.19         9.12 o                         
  -9   4   3         87.09        111.98        10.11 o                         
  -8   4   3          8.33          9.22         6.06 o                         
  -7   4   3        237.53        205.97        12.84 o                         
  -6   4   3         83.63         73.64         7.87 o                         
  -5   4   3          1.31          4.49         5.25 o                         
  -4   4   3       2685.34       2768.54        35.18 o                         
  -3   4   3          3.98         -0.63         3.44 o                         
  -2   4   3        194.84        222.40         7.25 o                         
  -1   4   3        849.17        802.68        11.04 o                         
   0   4   3        364.81        392.21         7.42 o                         
   1   4   3        624.37        651.12        10.81 o                         
   2   4   3         16.16         11.29         3.76 o                         
   3   4   3        128.22        121.52         8.68 o                         
   4   4   3         63.59         43.91         6.41 o                         
   5   4   3        187.69        159.12        10.35 o                         
   6   4   3          2.54          4.16         4.89 o                         
   7   4   3        629.68        623.90        15.50 o                         
   8   4   3        155.96        166.85        10.51 o                         
   9   4   3          2.85          2.91         6.90 o                         
  10   4   3         89.55         88.00        11.11 o                         
  11   4   3         60.48         63.04        17.30 o                         
  12   4   3          0.39         -1.62         5.90 o                         
 -11   5   3         98.70        109.30        13.00 o                         
 -10   5   3        153.21        198.86        13.78 o                         
  -9   5   3          2.39         12.32         6.70 o                         
  -8   5   3          7.52          8.83         5.70 o                         
  -7   5   3        301.44        335.48        14.62 o                         
  -6   5   3        113.37         93.44         9.05 o                         
  -5   5   3          1.74         -0.50         4.63 o                         
  -4   5   3          0.04          1.56         3.52 o                         
  -3   5   3        448.80        436.00        11.14 o                         
  -2   5   3       1016.98       1127.30        17.23 o                         
  -1   5   3        299.35        271.16         7.85 o                         
   0   5   3       1514.25       1581.76        16.47 o                         
   1   5   3        474.76        586.07        11.03 o                         
   2   5   3        417.15        474.26        11.12 o                         
   3   5   3       2465.28       2495.92        26.77 o                         
   4   5   3         42.94         26.28         3.94 o                         
   5   5   3        926.90        872.85        18.28 o                         
   6   5   3        151.78        138.30         6.77 o                         
   7   5   3        197.66        205.78         8.98 o                         
   8   5   3        252.52        255.71        10.77 o                         
   9   5   3         65.55         65.48         7.34 o                         
  10   5   3        133.07        149.21        10.01 o                         
  11   5   3         16.42         13.22         8.32 o                         
 -10   6   3         45.66         35.08         9.24 o                         
  -9   6   3        116.48        122.87        12.60 o                         
  -8   6   3        106.31         99.12        11.28 o                         
  -7   6   3        333.87        300.15        13.10 o                         
  -6   6   3        388.89        373.62        13.87 o                         
  -5   6   3        507.24        485.83        16.69 o                         
  -4   6   3          2.57         -0.62         4.25 o                         
  -3   6   3       1708.52       1676.40        25.70 o                         
  -2   6   3        427.20        458.98        11.34 o                         
  -1   6   3        965.36       1037.52        14.08 o                         
   0   6   3        167.01        274.70         7.63 o                         
   1   6   3        227.68        220.03         6.86 o                         
   2   6   3         74.33         76.81         5.85 o                         
   3   6   3         24.31         42.53         4.59 o                         
   4   6   3         76.10         79.49         6.58 o                         
   5   6   3        445.12        426.60        13.16 o                         
   6   6   3         39.37         38.61         6.21 o                         
   7   6   3        144.03        158.99        13.94 o                         
   8   6   3          0.26         -4.48         7.13 o                         
   9   6   3         18.79         14.84         9.23 o                         
  10   6   3        173.85        184.73        17.48 o                         
  11   6   3        130.22        181.09        26.32 o                         
 -10   7   3         62.88         73.27        15.01 o                         
  -9   7   3         94.96         77.98        12.38 o                         
  -8   7   3          0.22         10.75         6.66 o                         
  -7   7   3          4.87          0.52         6.96 o                         
  -6   7   3        178.91        173.11        13.16 o                         
  -5   7   3         15.30         23.36         7.70 o                         
  -4   7   3        263.17        263.23        11.97 o                         
  -3   7   3        224.67        216.14        10.52 o                         
  -2   7   3        556.33        605.21        12.65 o                         
  -1   7   3         64.01         66.63         4.93 o                         
   0   7   3        145.14        157.17         6.91 o                         
   1   7   3         14.37         17.30         3.82 o                         
   2   7   3         43.98         43.47         4.67 o                         
   3   7   3         68.69         72.20         5.72 o                         
   4   7   3        149.75        146.51         8.51 o                         
   5   7   3        102.56         98.77         7.68 o                         
   6   7   3         91.05        100.76         9.01 o                         
   7   7   3        275.46        269.30        15.62 o                         
   8   7   3         86.07         71.85        11.08 o                         
   9   7   3          4.74         -6.05        10.46 o                         
  10   7   3         11.40         22.68        10.57 o                         
  -9   8   3          0.99          5.18         7.97 o                         
  -8   8   3        242.98        276.15        16.23 o                         
  -7   8   3          1.11          1.01         6.13 o                         
  -6   8   3         84.27         66.67         9.72 o                         
  -5   8   3        469.07        441.78        16.49 o                         
  -4   8   3          4.55         -1.72         5.40 o                         
  -3   8   3        808.08        776.99        21.36 o                         
  -2   8   3         23.79         19.32         3.80 o                         
  -1   8   3         12.58          5.69         3.63 o                         
   0   8   3          5.29          9.00         3.62 o                         
   1   8   3          4.31          4.10         3.03 o                         
   2   8   3          1.25          1.20         4.26 o                         
   3   8   3        563.66        565.54        15.35 o                         
   4   8   3        302.26        261.35        10.84 o                         
   5   8   3        570.18        526.14        16.79 o                         
   6   8   3        121.07        123.54         9.01 o                         
   7   8   3          5.62         -2.87         6.41 o                         
   8   8   3         51.52         44.84        13.08 o                         
   9   8   3         10.31          9.03         8.24 o                         
  -9   9   3         73.99         86.53        15.24 o                         
  -8   9   3         10.70         19.63         7.75 o                         
  -7   9   3          4.76          6.63         6.19 o                         
  -6   9   3         23.28         28.61         7.24 o                         
  -5   9   3         77.17         98.70         9.93 o                         
  -4   9   3        233.41        254.44        12.44 o                         
  -3   9   3         78.13         93.62         9.15 o                         
  -2   9   3        658.98        670.93        12.79 o                         
  -1   9   3        358.43        379.07        10.28 o                         
   0   9   3        654.73        683.53        14.12 o                         
   1   9   3          1.84          4.77         3.77 o                         
   2   9   3        201.17        236.28        10.75 o                         
   3   9   3        142.15        141.11         9.45 o                         
   4   9   3        218.82        232.50        12.10 o                         
   5   9   3         39.71         36.89         6.64 o                         
   6   9   3         28.65         22.28         5.73 o                         
   7   9   3         20.29         20.65         7.92 o                         
   8   9   3         26.73         22.20         9.98 o                         
   9   9   3         27.66         25.43        10.48 o                         
  -8  10   3          9.90         12.71         8.33 o                         
  -7  10   3          0.16         -3.52         6.55 o                         
  -6  10   3          1.20          4.23         7.29 o                         
  -5  10   3          0.02          1.58         5.37 o                         
  -4  10   3        100.99        110.66        11.10 o                         
  -3  10   3        113.47        129.84         9.22 o                         
  -2  10   3        179.14        174.10         7.21 o                         
  -1  10   3        110.63        137.96         7.53 o                         
   0  10   3         23.67         28.58         4.70 o                         
   1  10   3          0.69         -0.62         4.00 o                         
   2  10   3          8.19          9.55         4.70 o                         
   3  10   3         32.17         42.88         6.59 o                         
   4  10   3        802.66        768.42        21.96 o                         
   5  10   3         53.96         67.24        12.27 o                         
   6  10   3         11.10          7.31         6.30 o                         
   7  10   3          4.80        -11.58        11.58 o                         
   8  10   3          4.88          6.27        19.63 o                         
  -6  11   3          2.68         10.20         6.23 o                         
  -5  11   3         33.63         34.70         6.58 o                         
  -4  11   3        153.77        140.34        11.64 o                         
  -3  11   3        112.72        114.81         9.41 o                         
  -2  11   3        152.86        145.56         8.84 o                         
  -1  11   3         18.03         23.65         4.24 o                         
   0  11   3        234.07        247.66        10.06 o                         
   1  11   3         43.64         56.01         6.94 o                         
   2  11   3        204.63        225.65        10.53 o                         
   3  11   3         46.48         32.57         6.43 o                         
   4  11   3        153.85        140.55        10.52 o                         
   5  11   3          1.92         -3.99         5.78 o                         
   6  11   3        187.18        206.01        33.40 o                         
  -5  12   3         27.44         22.62         7.05 o                         
  -4  12   3         25.54         23.13         7.92 o                         
  -3  12   3         48.90         50.35         8.57 o                         
  -2  12   3        185.20        180.84        15.49 o                         
  -1  12   3         37.59         37.33         6.71 o                         
   0  12   3         22.65         29.17         6.40 o                         
   1  12   3         40.33         52.12         8.06 o                         
   2  12   3         17.51         16.72         8.82 o                         
   3  12   3          0.82         -0.19         5.83 o                         
   4  12   3         25.97         10.17         6.65 o                         
  -2  13   3          3.32         -4.53         5.12 o                         
  -1  13   3          1.98         -3.29         4.31 o                         
   0  13   3         16.43         15.16         5.78 o                         
   1  13   3         74.03         63.93         9.26 o                         
  -1 -11   4        110.48         87.56        13.14 o                         
   0 -11   4        264.64        304.27        19.15 o                         
   1 -11   4         96.99         82.18        16.35 o                         
   2 -11   4         44.40         30.35        10.40 o                         
   3 -11   4        148.01        121.43        13.09 o                         
   4 -11   4         24.46         56.96        18.53 o                         
  -4 -10   4          0.30          4.04        12.08 o                         
  -3 -10   4        377.84        437.26        23.73 o                         
  -2 -10   4          2.22         -9.24         9.24 o                         
  -1 -10   4        145.70        189.24        15.52 o                         
   0 -10   4        128.25        127.86        12.85 o                         
   1 -10   4        163.84        145.75        13.49 o                         
   2 -10   4        256.42        298.59        19.27 o                         
   3 -10   4         12.79          8.08         7.57 o                         
   4 -10   4         21.51         57.03        11.70 o                         
   5 -10   4        141.45        176.98        15.12 o                         
   6 -10   4        122.79        136.45        14.28 o                         
   7 -10   4         67.32         42.27        12.43 o                         
  -5  -9   4         29.74          7.55        11.54 o                         
  -4  -9   4        130.17        127.53        13.69 o                         
  -3  -9   4         46.14         21.61        11.14 o                         
  -2  -9   4        115.16        134.24        15.70 o                         
  -1  -9   4         39.27         49.68         8.79 o                         
   0  -9   4        483.04        491.59        20.41 o                         
   1  -9   4          2.92          3.38         6.81 o                         
   2  -9   4          2.67          5.03         5.26 o                         
   3  -9   4          8.19         18.73         7.35 o                         
   4  -9   4         66.12         64.20         8.39 o                         
   5  -9   4        131.93        133.35        11.53 o                         
   6  -9   4         31.75         39.79         9.05 o                         
   7  -9   4         19.91         32.49        14.93 o                         
   8  -9   4         17.93         50.20        13.88 o                         
  -7  -8   4          5.68          0.80        15.37 o                         
  -6  -8   4        238.54        230.27        22.64 o                         
  -5  -8   4         17.41         21.90         9.30 o                         
  -4  -8   4         78.35         56.06        10.82 o                         
  -3  -8   4          0.16         15.53         7.95 o                         
  -2  -8   4         55.43         72.38        11.41 o                         
  -1  -8   4         14.99         21.53         7.80 o                         
   0  -8   4          8.04          9.61         7.89 o                         
   1  -8   4        140.11        166.43         7.35 o                         
   2  -8   4        144.06        144.08        12.17 o                         
   3  -8   4        181.19        202.61        11.89 o                         
   4  -8   4        834.60        760.10        23.72 o                         
   5  -8   4        566.84        512.57        20.79 o                         
   6  -8   4        117.61        151.26        14.57 o                         
   7  -8   4          2.98         17.56         7.47 o                         
   8  -8   4         52.95         53.22         9.22 o                         
   9  -8   4         13.07          1.63        11.91 o                         
  -8  -7   4         12.27          9.53        20.67 o                         
  -7  -7   4        231.81        250.93        17.39 o                         
  -6  -7   4          2.92         -2.66         6.70 o                         
  -5  -7   4        320.08        323.51        19.19 o                         
  -4  -7   4          3.39          6.16         7.75 o                         
  -3  -7   4        114.84        101.04        12.79 o                         
  -2  -7   4        543.01        495.86        20.16 o                         
  -1  -7   4        589.62        594.44        21.83 o                         
   0  -7   4        552.97        555.83        20.66 o                         
   1  -7   4       1408.33       1357.72        26.48 o                         
   2  -7   4        876.32        863.17        21.49 o                         
   3  -7   4         48.23         35.60         7.16 o                         
   4  -7   4          0.84          4.52         5.64 o                         
   5  -7   4        436.04        422.51        18.17 o                         
   6  -7   4          1.64          0.17         5.25 o                         
   7  -7   4         29.00         43.70         8.43 o                         
   8  -7   4         37.90         37.40         7.97 o                         
   9  -7   4         42.78         57.61         9.98 o                         
  10  -7   4          1.28          7.03         8.88 o                         
  -8  -6   4         29.77          8.78         7.69 o                         
  -7  -6   4         89.14         84.88        10.71 o                         
  -6  -6   4         60.21         58.81         8.45 o                         
  -5  -6   4        193.91        214.50        14.67 o                         
  -4  -6   4         82.46         75.03         9.35 o                         
  -3  -6   4        552.65        495.67        17.50 o                         
  -2  -6   4       1699.09       1779.41        32.11 o                         
  -1  -6   4         56.30         52.54         6.26 o                         
   0  -6   4        760.64        772.14        16.63 o                         
   1  -6   4       1115.52       1125.43        22.97 o                         
   2  -6   4          8.48         12.73         5.94 o                         
   3  -6   4          0.03         -0.53         4.59 o                         
   4  -6   4        873.99        850.38        21.26 o                         
   5  -6   4        124.11        135.24        10.58 o                         
   6  -6   4        830.20        745.54        20.70 o                         
   7  -6   4         27.33         14.91         5.92 o                         
   8  -6   4         15.69         10.89         6.56 o                         
   9  -6   4        128.77        131.92        21.33 o                         
  10  -6   4          1.35          0.70         6.16 o                         
  11  -6   4         25.95         25.52        12.95 o                         
  -9  -5   4         40.50         40.79         9.31 o                         
  -8  -5   4         30.63         24.02         8.19 o                         
  -7  -5   4         53.85         47.11         8.37 o                         
  -6  -5   4        181.31        185.24        13.13 o                         
  -5  -5   4        580.15        580.46        18.48 o                         
  -4  -5   4        264.07        267.64        14.47 o                         
  -3  -5   4        512.85        515.06        19.18 o                         
  -2  -5   4        307.44        295.08        13.61 o                         
  -1  -5   4       1301.76       1340.90        23.89 o                         
   0  -5   4          8.79          7.02         4.92 o                         
   1  -5   4         22.42         14.88         5.53 o                         
   2  -5   4       1229.08       1196.62        21.79 o                         
   3  -5   4        152.37        144.27         8.83 o                         
   4  -5   4          3.04         13.30         5.39 o                         
   5  -5   4        113.37        130.04        10.39 o                         
   6  -5   4          1.12         -1.01         5.90 o                         
   7  -5   4        287.98        270.83        17.10 o                         
   8  -5   4         10.00         16.02         5.68 o                         
   9  -5   4         22.24         21.96         7.26 o                         
  10  -5   4         46.47         48.37         9.10 o                         
  11  -5   4         98.08         97.07        10.34 o                         
  -9  -4   4        192.74        254.43        17.70 o                         
  -8  -4   4         72.38         71.04        12.18 o                         
  -7  -4   4          5.69         17.31         6.92 o                         
  -6  -4   4        576.67        561.55        19.21 o                         
  -5  -4   4          7.48         10.29         6.65 o                         
  -4  -4   4         39.05         28.84         6.60 o                         
  -3  -4   4         32.44         28.31         6.54 o                         
  -2  -4   4         80.04         77.03         8.18 o                         
  -1  -4   4        426.11        422.35        13.50 o                         
   0  -4   4        448.12        473.53        14.86 o                         
   1  -4   4        736.50        714.16        17.75 o                         
   2  -4   4          8.79         21.70         5.01 o                         
   3  -4   4         13.00          9.62         4.31 o                         
   4  -4   4        795.25        849.43        18.67 o                         
   5  -4   4        893.46        842.50        21.18 o                         
   6  -4   4         61.74         47.42         7.62 o                         
   7  -4   4        504.55        484.34        17.95 o                         
   8  -4   4        929.45        835.39        24.36 o                         
   9  -4   4        929.40        820.20        25.89 o                         
  10  -4   4         30.16         40.50         9.10 o                         
  11  -4   4         56.50         61.42         9.94 o                         
  12  -4   4         40.83         43.35        14.32 o                         
 -10  -3   4        195.97        195.49        19.35 o                         
  -9  -3   4          0.25         -7.99         7.99 o                         
  -8  -3   4          5.59          0.83         7.35 o                         
  -7  -3   4         30.87         18.73         7.77 o                         
  -6  -3   4          0.71          1.00         6.32 o                         
  -5  -3   4       1955.39       1919.63        31.93 o                         
  -4  -3   4        877.75        873.14        19.95 o                         
  -3  -3   4        114.62        109.07         8.47 o                         
  -2  -3   4        650.75        648.34        18.89 o                         
  -1  -3   4       1595.67       1631.24        25.01 o                         
   0  -3   4        403.74        429.72        14.14 o                         
   1  -3   4       1380.60       1445.89        23.77 o                         
   2  -3   4       1498.51       1617.60        27.61 o                         
   3  -3   4        161.98        191.41        10.39 o                         
   4  -3   4        123.58        110.70         9.19 o                         
   5  -3   4        255.52        271.10        12.18 o                         
   6  -3   4        127.12        146.24        10.66 o                         
   7  -3   4        641.47        626.83        19.70 o                         
   8  -3   4        281.66        259.17        15.67 o                         
   9  -3   4         54.73         54.71         9.79 o                         
  10  -3   4       1084.10       1062.10        28.84 o                         
  11  -3   4        483.90        497.59        21.45 o                         
  12  -3   4        121.71        128.24        19.19 o                         
 -10  -2   4         25.22         -6.72         9.35 o                         
  -9  -2   4         37.33         46.74        10.40 o                         
  -8  -2   4         31.47         43.67         9.64 o                         
  -7  -2   4        819.24        752.33        23.48 o                         
  -6  -2   4        220.45        205.74        14.77 o                         
  -5  -2   4        213.75        200.21        10.01 o                         
  -4  -2   4        122.96        113.86         9.24 o                         
  -3  -2   4        443.84        484.41        14.78 o                         
  -2  -2   4         62.79         67.26         7.61 o                         
  -1  -2   4          1.86         -0.05         6.00 o                         
   0  -2   4        314.15        312.73        11.23 o                         
   1  -2   4       1432.17       1536.39        24.93 o                         
   2  -2   4        120.87        173.53         8.92 o                         
   3  -2   4         65.94         91.46         7.65 o                         
   4  -2   4        470.24        563.38        16.57 o                         
   5  -2   4         61.27         69.23         7.27 o                         
   6  -2   4         18.21         12.98         5.24 o                         
   7  -2   4        620.72        592.17        19.00 o                         
   8  -2   4          9.46         25.54         7.20 o                         
   9  -2   4        110.58         87.01        10.36 o                         
  10  -2   4         14.77         16.60         7.49 o                         
  11  -2   4         41.15         33.03         9.12 o                         
  12  -2   4         37.78         44.73        20.28 o                         
 -11  -1   4         23.89         13.60        16.94 o                         
 -10  -1   4          0.16          5.82        10.26 o                         
  -9  -1   4         46.67         28.11         9.07 o                         
  -8  -1   4        135.39        158.76        13.10 o                         
  -7  -1   4        138.80        145.33        12.52 o                         
  -6  -1   4         68.21         76.16         9.41 o                         
  -5  -1   4         14.18         18.11         6.42 o                         
  -4  -1   4          2.25          6.04         3.93 o                         
  -3  -1   4        150.33        153.76        10.14 o                         
  -2  -1   4        620.22        706.43        16.07 o                         
  -1  -1   4        863.46        921.17        16.93 o                         
   0  -1   4         16.65         21.35         4.58 o                         
   1  -1   4         12.55         46.75         8.10 o                         
   2  -1   4        402.40        428.81        11.64 o                         
   3  -1   4       1156.86       1111.53        19.37 o                         
   4  -1   4        245.96        247.68        10.99 o                         
   5  -1   4        644.46        635.59        16.94 o                         
   6  -1   4        424.71        436.00        16.22 o                         
   7  -1   4        291.19        283.42        14.75 o                         
   8  -1   4         67.82         52.38         9.48 o                         
   9  -1   4        132.73        131.20        13.37 o                         
  10  -1   4         15.91         30.31         8.11 o                         
  11  -1   4          2.77         23.40         9.70 o                         
  12  -1   4          9.76         25.07         9.49 o                         
 -11   0   4          7.10         45.26        19.81 o                         
 -10   0   4         92.75        109.32        11.80 o                         
  -9   0   4        113.82        123.80        13.94 o                         
  -8   0   4         76.92        127.97        12.43 o                         
  -7   0   4         31.49         30.31         8.56 o                         
  -6   0   4        114.63        135.45        11.52 o                         
  -5   0   4         65.73         80.27         8.75 o                         
  -4   0   4       1419.70       1495.39        24.16 o                         
  -3   0   4        725.99        752.91        15.26 o                         
  -2   0   4        262.38        253.73         9.96 o                         
  -1   0   4         15.37         10.20         3.86 o                         
   0   0   4       1962.04       1893.48        26.20 o                         
   1   0   4      10172.99       9721.82       123.89 o                         
   2   0   4         19.65         10.69         3.39 o                         
   3   0   4       2438.41       2365.20        31.46 o                         
   4   0   4         13.30         10.47         5.25 o                         
   5   0   4          4.20         -3.81         4.47 o                         
   6   0   4         15.83         18.97         5.54 o                         
   7   0   4         46.03         38.14         7.05 o                         
   8   0   4         26.32         13.79         6.84 o                         
   9   0   4        309.98        298.48        16.73 o                         
  10   0   4         16.71         20.02         7.79 o                         
  11   0   4          1.12         12.58         7.39 o                         
  12   0   4         52.98         96.06        20.07 o                         
 -11   1   4          0.96          2.30         9.27 o                         
 -10   1   4         93.40         82.45        12.96 o                         
  -9   1   4         14.28         22.90         7.19 o                         
  -8   1   4         73.38         92.50        11.64 o                         
  -7   1   4        111.37        141.14        12.39 o                         
  -6   1   4         49.83         47.69         8.35 o                         
  -5   1   4          2.41          3.48         6.00 o                         
  -4   1   4          9.76         11.60         5.91 o                         
  -3   1   4       4751.56       4888.11        47.24 o                         
  -2   1   4         90.26        106.49         7.22 o                         
  -1   1   4      15383.29      14766.44       249.62 o                         
   0   1   4       2635.68       2549.90        28.69 o                         
   2   1   4        431.70        399.13         9.18 o                         
   3   1   4        372.52        381.79         9.53 o                         
   4   1   4        107.61        122.46         8.76 o                         
   5   1   4       1845.76       1844.17        28.09 o                         
   6   1   4       3531.25       3607.04        55.71 o                         
   7   1   4         72.11         75.05         8.67 o                         
   8   1   4        279.49        254.13        14.47 o                         
   9   1   4        518.95        475.10        19.69 o                         
  10   1   4         77.62        118.73        12.08 o                         
  11   1   4         28.17         31.46         8.40 o                         
  12   1   4        101.03        118.09        12.79 o                         
 -11   2   4         78.42         92.27        28.28 o                         
 -10   2   4        151.25        184.29        14.48 o                         
  -9   2   4        259.55        247.81        14.98 o                         
  -8   2   4        334.41        284.62        15.75 o                         
  -7   2   4        426.18        423.18        16.53 o                         
  -6   2   4        393.98        381.53        14.77 o                         
  -5   2   4        473.80        495.57        14.93 o                         
  -4   2   4      10839.79      10681.50        91.29 o                         
  -3   2   4        696.99        754.03        15.17 o                         
  -2   2   4        245.45        208.45         9.02 o                         
  -1   2   4        117.17        120.82         5.97 o                         
   0   2   4        139.95        133.00         5.65 o                         
   1   2   4      35920.77      35622.70       950.26 o                         
   2   2   4       3553.96       3374.56        30.69 o                         
   3   2   4       2287.41       2265.60        28.38 o                         
   4   2   4       2579.82       2514.45        28.84 o                         
   5   2   4        644.44        584.73        15.03 o                         
   6   2   4        549.77        495.03        15.13 o                         
   7   2   4         61.04         49.40         7.53 o                         
   8   2   4        496.75        491.85        18.16 o                         
   9   2   4         14.45          9.89         5.71 o                         
  10   2   4         42.09         36.85         8.80 o                         
  11   2   4         55.28         44.19         9.86 o                         
  12   2   4         51.12         31.40        10.80 o                         
 -11   3   4          9.66          1.28         9.79 o                         
 -10   3   4         70.84         80.24        10.58 o                         
  -9   3   4         22.75         29.95         6.89 o                         
  -8   3   4          3.06          5.92         5.99 o                         
  -7   3   4        254.76        244.61        13.69 o                         
  -6   3   4        540.33        556.20        17.22 o                         
  -5   3   4          1.54          5.70         4.73 o                         
  -4   3   4         22.53         16.05         5.09 o                         
  -3   3   4        117.05        111.60         8.52 o                         
  -2   3   4          5.69          8.51         4.42 o                         
  -1   3   4        296.39        279.81         7.32 o                         
   0   3   4       4165.34       3958.35        32.99 o                         
   1   3   4        104.22         91.60         3.64 o                         
   2   3   4       1113.46       1017.70        18.14 o                         
   3   3   4       1142.61       1226.31        19.26 o                         
   4   3   4         55.41         68.71         6.55 o                         
   5   3   4        328.65        333.12        11.54 o                         
   6   3   4        164.98        170.00         8.41 o                         
   7   3   4        778.62        763.18        17.80 o                         
   8   3   4         79.47         81.58         7.86 o                         
   9   3   4         46.92         58.30         7.46 o                         
  10   3   4        182.75        189.33        14.14 o                         
  11   3   4          9.85         13.10         6.67 o                         
  12   3   4          8.63         12.30         7.12 o                         
 -11   4   4         26.87         16.94         8.50 o                         
 -10   4   4         45.99         54.59         8.29 o                         
  -9   4   4         42.29         36.21         6.95 o                         
  -8   4   4         32.81         52.51         7.87 o                         
  -7   4   4        157.06        154.30        11.55 o                         
  -6   4   4        178.44        188.41        11.72 o                         
  -5   4   4          0.13         -4.21         4.21 o                         
  -4   4   4        903.15        879.57        18.88 o                         
  -3   4   4        609.99        589.58        13.01 o                         
  -2   4   4         24.60         39.42         4.57 o                         
  -1   4   4        168.87        161.56         5.76 o                         
   0   4   4        142.43        194.87        14.41 o                         
   1   4   4          5.99          1.81         2.55 o                         
   2   4   4         55.99         55.78         4.86 o                         
   3   4   4        763.36        784.69        12.51 o                         
   4   4   4          0.75          2.40         4.27 o                         
   5   4   4          3.80          2.86         4.49 o                         
   6   4   4         23.74         26.95         6.70 o                         
   7   4   4        229.32        226.71        12.61 o                         
   8   4   4        528.64        535.36        14.45 o                         
   9   4   4        194.05        194.53        10.61 o                         
  10   4   4         75.49         73.81         9.67 o                         
  11   4   4         76.07         66.36        12.17 o                         
  12   4   4         36.46         72.52        20.38 o                         
 -10   5   4         17.75         30.72         8.74 o                         
  -9   5   4         63.14         60.78         8.77 o                         
  -8   5   4         54.08         44.94         7.50 o                         
  -7   5   4        257.42        269.27        13.84 o                         
  -6   5   4        422.49        400.42        15.27 o                         
  -5   5   4        119.49        108.80        10.25 o                         
  -4   5   4          0.46          0.34         3.74 o                         
  -3   5   4        767.76        721.28        13.46 o                         
  -2   5   4        328.25        358.71         9.52 o                         
  -1   5   4         89.63         92.71         4.61 o                         
   0   5   4       1497.49       1588.95        36.91 o                         
   1   5   4        791.27        806.88        14.50 o                         
   2   5   4       2797.74       2843.36        28.86 o                         
   3   5   4        374.40        335.18         9.23 o                         
   4   5   4        801.14        737.34        15.77 o                         
   5   5   4        128.46        137.67        10.08 o                         
   6   5   4        187.93        164.29        11.69 o                         
   7   5   4         25.89         26.65         7.66 o                         
   8   5   4       4692.53       4529.29        66.55 o                         
   9   5   4        187.18        205.61        15.82 o                         
  10   5   4          5.06         -4.88        10.66 o                         
  11   5   4         13.28         16.58        10.71 o                         
 -10   6   4         50.23         50.60        15.84 o                         
  -9   6   4        243.95        260.90        15.30 o                         
  -8   6   4         29.73         39.76         7.09 o                         
  -7   6   4         18.75         28.25         5.97 o                         
  -6   6   4        117.51        121.26         9.56 o                         
  -5   6   4        360.52        341.28        12.33 o                         
  -4   6   4        273.90        257.11        11.28 o                         
  -3   6   4        283.96        267.80         9.14 o                         
  -2   6   4        324.08        300.90         8.31 o                         
  -1   6   4        895.54        914.99        12.77 o                         
   0   6   4        672.16        626.91        11.70 o                         
   1   6   4        595.72        652.46        13.71 o                         
   2   6   4       2049.23       2118.44        27.33 o                         
   3   6   4       1341.71       1386.29        22.85 o                         
   4   6   4         72.38         81.62         7.68 o                         
   5   6   4        453.98        434.70        15.63 o                         
   6   6   4        903.55        882.82        23.83 o                         
   7   6   4       2358.18       2253.50        42.33 o                         
   8   6   4        520.86        543.96        20.97 o                         
   9   6   4          7.76         17.78         8.99 o                         
  10   6   4         40.37         58.69        10.55 o                         
  11   6   4        155.49        238.17        23.05 o                         
 -10   7   4         44.90         51.86        14.00 o                         
  -9   7   4          4.05         10.02         7.31 o                         
  -8   7   4         17.06         30.79         7.44 o                         
  -7   7   4        210.12        215.14        14.47 o                         
  -6   7   4        295.79        283.17        14.51 o                         
  -5   7   4        128.33        144.69        11.13 o                         
  -4   7   4         56.72         52.56         6.79 o                         
  -3   7   4        424.76        405.21        10.93 o                         
  -2   7   4        742.33        742.15        13.69 o                         
  -1   7   4         88.69         87.42         4.40 o                         
   0   7   4         19.31         19.64         3.54 o                         
   1   7   4        969.26        968.30        13.86 o                         
   2   7   4        108.21         86.94         5.42 o                         
   3   7   4        535.22        501.84        13.07 o                         
   4   7   4         15.80         20.04         5.29 o                         
   5   7   4        602.35        584.42        18.35 o                         
   6   7   4          4.59          0.80         6.19 o                         
   7   7   4         14.31         11.35         6.80 o                         
   8   7   4        107.59        132.87        12.27 o                         
   9   7   4         41.93         25.47         9.77 o                         
  10   7   4         49.00         37.35        13.66 o                         
  -9   8   4         12.97          3.02         8.37 o                         
  -8   8   4          0.25         -4.29         6.12 o                         
  -7   8   4          0.48          4.68         6.89 o                         
  -6   8   4         21.59         12.27         7.90 o                         
  -5   8   4         27.00         29.34         7.15 o                         
  -4   8   4          0.02          7.13         5.11 o                         
  -3   8   4         22.73         22.14         4.83 o                         
  -2   8   4          9.86          4.97         3.38 o                         
  -1   8   4         39.66         42.89         4.42 o                         
   0   8   4         75.28         88.26         6.13 o                         
   1   8   4       1458.37       1432.68        17.90 o                         
   2   8   4         66.48         62.97         5.24 o                         
   3   8   4          0.03          1.90         3.32 o                         
   4   8   4        104.51        109.82         8.33 o                         
   5   8   4         14.31         20.17         6.05 o                         
   6   8   4         28.31         36.95         7.03 o                         
   7   8   4          5.55         16.31         7.25 o                         
   8   8   4         35.86         33.90         8.29 o                         
   9   8   4         60.66        123.08        14.07 o                         
  10   8   4          1.34         25.93        13.46 o                         
  -8   9   4         38.56         43.74         8.57 o                         
  -7   9   4        108.33        122.83        10.69 o                         
  -6   9   4         27.16         33.09         6.58 o                         
  -5   9   4        563.31        544.96        17.99 o                         
  -4   9   4         27.85         28.46         5.81 o                         
  -3   9   4       1765.14       1731.57        25.77 o                         
  -2   9   4        505.73        507.14        11.35 o                         
  -1   9   4         74.63         75.23         5.47 o                         
   0   9   4        269.60        297.43        10.19 o                         
   1   9   4         13.50         11.97         3.18 o                         
   2   9   4          0.68          6.32         2.73 o                         
   3   9   4        608.74        555.88        11.69 o                         
   4   9   4         16.52         21.23         4.20 o                         
   5   9   4         17.98          9.61         5.33 o                         
   6   9   4         14.42         10.42         5.61 o                         
   7   9   4          0.60          6.69         9.22 o                         
   8   9   4        106.69        136.04        13.58 o                         
   9   9   4          5.46         25.05         9.07 o                         
  -8  10   4         49.46         33.65        24.14 o                         
  -7  10   4         71.47         56.56         9.09 o                         
  -6  10   4        192.80        184.43        12.73 o                         
  -5  10   4        407.17        399.78        16.00 o                         
  -4  10   4        408.39        354.32        13.54 o                         
  -3  10   4        347.03        352.89        11.70 o                         
  -2  10   4         10.25         10.08         3.18 o                         
  -1  10   4         14.63         13.44         3.60 o                         
   0  10   4          1.51          0.15         3.52 o                         
   1  10   4        271.35        256.51         7.35 o                         
   2  10   4        711.68        668.36        14.93 o                         
   3  10   4         99.04        110.28         7.59 o                         
   4  10   4         35.90         37.14         6.08 o                         
   5  10   4         19.17         14.90         7.33 o                         
   6  10   4         56.53         40.46        16.29 o                         
   7  10   4         15.94         14.36        11.37 o                         
   8  10   4         37.46         64.90        16.37 o                         
  -6  11   4          8.14          8.96        10.32 o                         
  -5  11   4         76.91         90.07        10.73 o                         
  -4  11   4        901.89        860.81        19.03 o                         
  -3  11   4        527.10        544.74        14.85 o                         
  -2  11   4         26.57         27.45         5.77 o                         
  -1  11   4         32.72         32.17         4.52 o                         
   0  11   4        893.71        851.94        20.53 o                         
   1  11   4        113.07        103.45         8.56 o                         
   2  11   4         15.39         15.77         4.32 o                         
   3  11   4          0.47          3.77         3.86 o                         
   4  11   4         92.29         86.70         8.28 o                         
   5  11   4          4.32         10.23         7.19 o                         
   6  11   4         30.17         19.84         8.33 o                         
  -5  12   4          0.01          4.23        11.49 o                         
  -4  12   4        128.36        112.59         9.98 o                         
  -3  12   4        133.45        143.25        13.37 o                         
  -2  12   4         72.59         78.84         8.42 o                         
  -1  12   4        149.33        148.99        11.27 o                         
   0  12   4         72.08         85.43         7.95 o                         
   1  12   4        120.66        135.76        10.81 o                         
   2  12   4         49.19         67.24         8.66 o                         
   3  12   4        166.33        207.62        14.37 o                         
   4  12   4         15.71         17.22         9.10 o                         
   5  12   4         28.60         31.27         9.51 o                         
  -2  13   4          6.47          1.45         8.11 o                         
  -1  13   4         67.58         69.86         8.56 o                         
   0  13   4         47.88         68.59         8.19 o                         
   1  13   4         44.21         48.23         9.53 o                         
   2  13   4         35.01         15.14        16.12 o                         
   1 -11   5         77.77         44.46        10.71 o                         
   2 -11   5        289.41        261.68        24.17 o                         
   3 -11   5          0.16         -2.17        12.96 o                         
  -3 -10   5         36.16         22.85        11.91 o                         
  -2 -10   5        147.65        128.46        15.70 o                         
  -1 -10   5         87.19        113.69        22.80 o                         
   0 -10   5          3.25         -8.33         8.77 o                         
   1 -10   5         14.94         -0.02         8.43 o                         
   2 -10   5         42.60         44.50        10.82 o                         
   3 -10   5         24.27         27.36        11.91 o                         
   4 -10   5        339.12        349.84        17.29 o                         
   5 -10   5         62.81         84.56        13.04 o                         
   6 -10   5         25.25         13.32        14.76 o                         
  -5  -9   5         15.74         -4.15        14.55 o                         
  -4  -9   5          0.01         -9.25         9.25 o                         
  -3  -9   5         46.01         23.40         9.76 o                         
  -2  -9   5         85.31         39.23        12.93 o                         
  -1  -9   5          6.89         18.08         8.21 o                         
   0  -9   5         17.39         22.33         8.06 o                         
   1  -9   5        179.99        186.92        15.09 o                         
   2  -9   5          3.12         14.28         6.97 o                         
   3  -9   5        796.88        816.28        22.81 o                         
   4  -9   5          2.15         16.89         5.29 o                         
   5  -9   5        379.93        408.88        21.60 o                         
   6  -9   5          0.63          2.87        10.23 o                         
   7  -9   5        192.54        209.47        17.89 o                         
   8  -9   5          7.99         16.11        13.37 o                         
  -6  -8   5          1.14         -2.25         8.84 o                         
  -5  -8   5        136.00        141.91        15.00 o                         
  -4  -8   5          8.16         -7.72         8.50 o                         
  -3  -8   5         82.21         92.20        11.99 o                         
  -2  -8   5        215.14        223.61        15.45 o                         
  -1  -8   5        134.72        148.22        14.13 o                         
   0  -8   5         29.32         46.43        10.28 o                         
   1  -8   5        372.87        370.95        12.43 o                         
   2  -8   5        102.59        108.42         9.46 o                         
   3  -8   5        132.16        151.20        11.46 o                         
   4  -8   5         32.61         26.75         8.02 o                         
   5  -8   5         13.87         23.15         7.87 o                         
   6  -8   5          0.50         10.40         6.20 o                         
   7  -8   5          6.97         37.62        10.06 o                         
   8  -8   5         25.61         30.55        15.02 o                         
   9  -8   5         16.33         23.70        10.26 o                         
  -7  -7   5         83.70         74.75        14.63 o                         
  -6  -7   5         79.79         88.37        13.89 o                         
  -5  -7   5         50.14         33.88         8.39 o                         
  -4  -7   5        228.91        229.36        15.53 o                         
  -3  -7   5        452.78        478.01        16.83 o                         
  -2  -7   5       1250.49       1220.70        29.14 o                         
  -1  -7   5        113.49        121.97         6.96 o                         
   0  -7   5        592.91        585.28        15.96 o                         
   1  -7   5          0.49         -5.46         5.55 o                         
   2  -7   5        132.06        133.52        10.82 o                         
   3  -7   5        345.42        354.59        15.72 o                         
   4  -7   5        232.43        208.09        12.58 o                         
   5  -7   5         42.04         28.87         7.08 o                         
   6  -7   5          0.03         31.34         7.58 o                         
   7  -7   5         80.85         78.11        10.33 o                         
   8  -7   5          7.18         22.38         9.30 o                         
   9  -7   5          1.10         16.15        11.08 o                         
  10  -7   5         12.34         16.63        11.70 o                         
  -8  -6   5         66.15         48.37        11.03 o                         
  -7  -6   5          3.00         -2.92         9.13 o                         
  -6  -6   5         33.80         13.16        10.00 o                         
  -5  -6   5          7.54         -1.44         5.98 o                         
  -4  -6   5        246.49        268.13        14.84 o                         
  -3  -6   5         33.05         39.50         9.42 o                         
  -2  -6   5        759.36        652.53        19.58 o                         
  -1  -6   5       1192.79       1157.32        24.35 o                         
   0  -6   5         68.19         66.59         8.49 o                         
   1  -6   5          0.77          5.97         5.95 o                         
   2  -6   5         50.99         67.32         7.66 o                         
   3  -6   5          9.69         11.00         6.34 o                         
   4  -6   5        285.74        298.94        14.06 o                         
   5  -6   5         74.96         77.93         9.12 o                         
   6  -6   5        121.90        121.73        12.05 o                         
   7  -6   5         62.26         37.92         8.93 o                         
   8  -6   5         47.12         61.84        10.03 o                         
   9  -6   5          1.26         14.40         8.29 o                         
  10  -6   5         29.20         54.83        10.85 o                         
  -8  -5   5        135.74        145.18        17.89 o                         
  -7  -5   5          0.12         -7.29         7.29 o                         
  -6  -5   5         18.79         19.44         7.44 o                         
  -5  -5   5        154.20        169.32        13.56 o                         
  -4  -5   5       1127.74       1137.88        27.22 o                         
  -3  -5   5         91.48        107.14        10.05 o                         
  -2  -5   5        799.07        790.63        23.87 o                         
  -1  -5   5        374.21        386.30        14.57 o                         
   0  -5   5        110.67        103.42         8.32 o                         
   1  -5   5        704.23        674.66        20.00 o                         
   2  -5   5        519.36        509.72        15.71 o                         
   3  -5   5         23.29         20.04         5.38 o                         
   4  -5   5          0.48          6.14         5.21 o                         
   5  -5   5          1.68          4.21         4.96 o                         
   6  -5   5          0.02         -4.29         5.38 o                         
   7  -5   5         64.30         58.84         8.45 o                         
   8  -5   5        112.18         96.75        10.24 o                         
   9  -5   5         28.47         28.21         7.19 o                         
  10  -5   5         15.30         17.06         7.47 o                         
  11  -5   5         16.33         55.64        17.57 o                         
  -9  -4   5          3.94         -9.10         9.10 o                         
  -8  -4   5          0.62         11.64         7.72 o                         
  -7  -4   5         39.49         30.24         8.63 o                         
  -6  -4   5          0.03         -2.35         4.12 o                         
  -5  -4   5        148.40        141.26        11.31 o                         
  -4  -4   5         10.26         13.16         6.96 o                         
  -3  -4   5         25.74         43.03         8.01 o                         
  -2  -4   5        332.57        333.84        14.24 o                         
  -1  -4   5        316.97        303.44        13.00 o                         
   0  -4   5        453.17        545.35        16.67 o                         
   1  -4   5        131.60        168.01        11.39 o                         
   2  -4   5          0.45          0.03         4.75 o                         
   3  -4   5        406.70        393.11        13.47 o                         
   4  -4   5        111.25        112.59         8.45 o                         
   5  -4   5       1059.72       1001.34        23.38 o                         
   6  -4   5        190.87        173.53        12.17 o                         
   7  -4   5         37.02         41.89         8.39 o                         
   8  -4   5         44.70         50.42         8.69 o                         
   9  -4   5         99.62        101.41        10.96 o                         
  10  -4   5        337.66        320.44        22.42 o                         
  11  -4   5        101.08        125.89        11.65 o                         
  -9  -3   5         42.51         42.45         9.74 o                         
  -8  -3   5         99.14        109.72        13.23 o                         
  -7  -3   5        263.22        282.24        16.91 o                         
  -6  -3   5         18.80         16.84         6.95 o                         
  -5  -3   5       1040.87        961.73        24.94 o                         
  -4  -3   5        629.32        626.87        18.05 o                         
  -3  -3   5        188.44        191.46        11.85 o                         
  -2  -3   5         56.68         57.31         7.15 o                         
  -1  -3   5       1165.09       1234.78        22.23 o                         
   0  -3   5        642.50        689.63        16.99 o                         
   1  -3   5       1320.84       1352.21        24.85 o                         
   2  -3   5         60.66         88.11         7.93 o                         
   3  -3   5        546.48        587.88        15.10 o                         
   4  -3   5        214.44        236.06        10.99 o                         
   5  -3   5        622.41        611.62        17.87 o                         
   6  -3   5         58.57         48.75         7.82 o                         
   7  -3   5        781.15        751.87        21.94 o                         
   8  -3   5          9.37          6.58         6.05 o                         
   9  -3   5        172.78        181.54        14.88 o                         
  10  -3   5          1.28         14.88         6.56 o                         
  11  -3   5         21.42         33.25         7.94 o                         
  12  -3   5         28.26         33.23        11.12 o                         
 -10  -2   5         87.37         90.06        13.43 o                         
  -9  -2   5        169.32        210.08        17.04 o                         
  -8  -2   5        326.86        320.01        18.38 o                         
  -7  -2   5        193.19        193.03        14.20 o                         
  -6  -2   5         21.30         29.37         8.13 o                         
  -5  -2   5          6.62          2.95         4.95 o                         
  -4  -2   5        422.88        418.05        15.48 o                         
  -3  -2   5          0.82          7.80         5.23 o                         
  -2  -2   5          2.89         -1.85         5.16 o                         
  -1  -2   5         61.16         55.62         7.31 o                         
   0  -2   5       3276.48       3449.16        40.16 o                         
   1  -2   5       3445.91       3702.93        46.06 o                         
   2  -2   5       2136.83       2357.92        31.78 o                         
   3  -2   5         70.16        102.83        10.40 o                         
   4  -2   5        151.39        150.56         9.95 o                         
   5  -2   5        154.79        130.92         9.60 o                         
   6  -2   5        275.23        274.10        13.25 o                         
   7  -2   5          1.84          4.14         5.08 o                         
   8  -2   5        233.08        248.97        14.34 o                         
   9  -2   5        294.76        274.80        15.53 o                         
  10  -2   5          0.94          9.96         8.65 o                         
  11  -2   5         58.52         67.25        10.05 o                         
  12  -2   5         97.48        146.55        16.44 o                         
 -10  -1   5        242.87        290.44        20.74 o                         
  -9  -1   5          2.64         -8.63         8.63 o                         
  -8  -1   5         43.13         24.99         8.77 o                         
  -7  -1   5         75.27         70.32        11.12 o                         
  -6  -1   5        325.17        309.71        16.49 o                         
  -5  -1   5         69.17         69.87         7.50 o                         
  -4  -1   5        385.74        361.87        12.91 o                         
  -3  -1   5        477.65        512.11        14.93 o                         
  -2  -1   5       1265.95       1274.04        25.76 o                         
  -1  -1   5        657.77        643.69        15.44 o                         
   0  -1   5          2.39          6.45         5.73 o                         
   1  -1   5          2.13         -2.26         4.41 o                         
   2  -1   5        223.32        218.63        10.32 o                         
   3  -1   5         60.96         44.47         6.30 o                         
   4  -1   5        344.33        346.84        12.85 o                         
   5  -1   5        331.42        333.68        13.36 o                         
   6  -1   5        271.63        308.07        13.06 o                         
   7  -1   5        110.85        101.45         9.24 o                         
   8  -1   5        536.85        476.69        17.79 o                         
   9  -1   5          0.08         -3.11         5.66 o                         
  10  -1   5         12.52          6.23         7.65 o                         
  11  -1   5          0.85         17.69         8.83 o                         
  12  -1   5          0.19          5.07         7.58 o                         
 -10   0   5          7.90          3.93         9.20 o                         
  -9   0   5         11.20         15.16         8.48 o                         
  -8   0   5         35.02         40.36         9.32 o                         
  -7   0   5        223.48        217.09        14.85 o                         
  -6   0   5         19.63         26.80         7.53 o                         
  -5   0   5          0.07          1.70         6.25 o                         
  -4   0   5         36.34         41.05         6.06 o                         
  -3   0   5        130.39        131.69         8.47 o                         
  -2   0   5         77.90         75.16         7.51 o                         
  -1   0   5        597.37        556.14        14.76 o                         
   0   0   5        745.29        655.34        14.36 o                         
   1   0   5       1265.53       1268.26        19.20 o                         
   2   0   5        629.38        709.81        15.46 o                         
   3   0   5         34.53         59.91         6.67 o                         
   4   0   5       1964.86       2050.74        41.45 o                         
   5   0   5        596.78        590.77        16.30 o                         
   6   0   5        105.38         75.65         7.07 o                         
   7   0   5         18.32         16.88         5.17 o                         
   8   0   5        146.46        149.78        13.79 o                         
   9   0   5          3.30         -4.75         6.20 o                         
  10   0   5         63.65         63.27         9.73 o                         
  11   0   5         22.12         29.78        10.37 o                         
  12   0   5        166.69        241.29        17.79 o                         
 -10   1   5          0.03         -7.07         8.76 o                         
  -9   1   5         93.37        119.37        13.41 o                         
  -8   1   5         34.25         42.03         8.88 o                         
  -7   1   5         23.27         35.99         8.85 o                         
  -6   1   5        193.42        198.76        13.25 o                         
  -5   1   5       1224.07       1187.34        26.13 o                         
  -4   1   5        672.25        645.25        16.06 o                         
  -3   1   5        609.53        601.32        14.74 o                         
  -2   1   5       1962.10       2075.71        26.19 o                         
  -1   1   5         87.79         97.37         6.49 o                         
   0   1   5        633.58        582.07        11.30 o                         
   1   1   5       5543.99       5638.01        65.15 o                         
   2   1   5        611.97        589.32        13.01 o                         
   3   1   5        495.36        485.85        11.43 o                         
   4   1   5        133.71        139.70         8.54 o                         
   5   1   5       2025.35       2038.87        29.03 o                         
   6   1   5          1.32         -0.25         4.22 o                         
   7   1   5        649.80        594.13        19.71 o                         
   8   1   5        168.22        151.65        12.25 o                         
   9   1   5        253.30        242.55        15.51 o                         
  10   1   5         51.13         50.78         9.90 o                         
  11   1   5        149.16        169.58        14.67 o                         
  12   1   5         71.72         72.81        17.52 o                         
 -10   2   5          9.92         -0.92         8.15 o                         
  -9   2   5          1.83          0.33         7.73 o                         
  -8   2   5         42.93         38.97        10.18 o                         
  -7   2   5         33.12         33.44         8.59 o                         
  -6   2   5        346.92        347.69        16.33 o                         
  -5   2   5         21.18         15.69         6.31 o                         
  -4   2   5       3367.84       3253.19        37.66 o                         
  -3   2   5       2905.91       2880.09        31.93 o                         
  -2   2   5        293.66        285.82        10.10 o                         
  -1   2   5        939.73        927.76        15.77 o                         
   0   2   5       1993.05       2015.07        23.86 o                         
   1   2   5       5063.48       5124.30        44.97 o                         
   2   2   5        258.53        212.01         6.37 o                         
   3   2   5        257.07        325.94        10.29 o                         
   4   2   5        141.74        105.69         7.51 o                         
   5   2   5        108.23         91.33         7.18 o                         
   6   2   5         37.59         36.45         6.10 o                         
   7   2   5        592.86        554.92        17.78 o                         
   8   2   5        220.46        223.92        13.47 o                         
   9   2   5        246.53        226.39        14.26 o                         
  10   2   5          2.15          4.62         4.75 o                         
  11   2   5        108.96        134.68        12.54 o                         
  12   2   5         22.91         37.13        11.74 o                         
 -10   3   5          1.43          3.83         7.40 o                         
  -9   3   5          0.04          0.36         6.82 o                         
  -8   3   5          5.88          6.10         5.83 o                         
  -7   3   5          7.90         24.13         7.00 o                         
  -6   3   5         96.47         83.05         9.63 o                         
  -5   3   5        170.10        192.45        10.72 o                         
  -4   3   5         34.87         34.07         5.65 o                         
  -3   3   5        534.66        536.26        14.07 o                         
  -2   3   5       1042.36       1074.77        17.00 o                         
  -1   3   5        482.09        425.83        10.46 o                         
   0   3   5        332.11        307.89         8.20 o                         
   1   3   5       4477.29       4269.45        44.17 o                         
   2   3   5        179.20        180.98         6.95 o                         
   3   3   5       1770.51       1882.92        22.65 o                         
   4   3   5        899.52        936.66        19.96 o                         
   5   3   5         40.61         26.13         5.52 o                         
   6   3   5        884.70        862.62        16.64 o                         
   7   3   5         63.43         78.72         7.32 o                         
   8   3   5        237.36        211.30        11.63 o                         
   9   3   5        359.56        339.43        14.35 o                         
  10   3   5         26.11         45.47         8.06 o                         
  11   3   5         74.01         78.37        10.76 o                         
  12   3   5         55.93         64.70        18.64 o                         
 -10   4   5         12.42         17.29         7.55 o                         
  -9   4   5          1.26          7.00         6.08 o                         
  -8   4   5        178.93        164.51        12.39 o                         
  -7   4   5         15.90         11.01         6.05 o                         
  -6   4   5        289.80        294.95        14.49 o                         
  -5   4   5        434.50        446.41        15.40 o                         
  -4   4   5         41.51         40.81         6.19 o                         
  -3   4   5        357.04        327.38        10.37 o                         
  -2   4   5         26.53         43.56         5.35 o                         
  -1   4   5        376.24        378.24         8.94 o                         
   0   4   5         12.98          4.81         2.16 o                         
   1   4   5        138.54        169.17         5.33 o                         
   2   4   5        503.23        475.00         9.43 o                         
   3   4   5        283.27        270.02         8.81 o                         
   4   4   5         89.98         80.18         7.20 o                         
   5   4   5        159.33        135.69         9.50 o                         
   6   4   5          2.17          5.17         4.58 o                         
   7   4   5         12.02         14.67         5.77 o                         
   8   4   5       1491.30       1465.92        30.90 o                         
   9   4   5        291.45        286.18        15.25 o                         
  10   4   5         22.61         18.49         7.74 o                         
  11   4   5          0.32          3.61         9.45 o                         
  12   4   5         21.10         48.58        20.69 o                         
 -10   5   5         17.29         36.43         9.89 o                         
  -9   5   5         28.88         17.26         6.90 o                         
  -8   5   5        101.23        123.12        10.46 o                         
  -7   5   5         10.54         15.55         5.64 o                         
  -6   5   5       1070.41       1055.34        24.19 o                         
  -5   5   5        111.05        125.97         9.80 o                         
  -4   5   5         53.47         76.77         6.57 o                         
  -3   5   5          0.89          4.36         3.83 o                         
  -2   5   5        114.55        107.75         6.14 o                         
  -1   5   5        298.68        330.02        10.80 o                         
   0   5   5          1.56          6.03         7.18 o                         
   1   5   5          8.23         -1.04         8.10 o                         
   2   5   5         98.20         98.57         5.26 o                         
   3   5   5         57.89         66.24         5.27 o                         
   4   5   5        182.81        197.57         9.19 o                         
   5   5   5        535.84        557.31        14.97 o                         
   6   5   5        279.04        271.94        13.02 o                         
   7   5   5        131.31        141.34        12.06 o                         
   8   5   5         36.15         41.90         9.42 o                         
   9   5   5        393.06        356.21        19.38 o                         
  10   5   5        125.05        161.32        14.73 o                         
  11   5   5         34.27         45.51        10.82 o                         
 -10   6   5          1.52          7.39        12.17 o                         
  -9   6   5         74.75         76.03         8.78 o                         
  -8   6   5          1.37         -3.65         5.20 o                         
  -7   6   5         18.73         18.08         6.83 o                         
  -6   6   5        309.50        293.68        13.89 o                         
  -5   6   5        153.63        161.93        10.84 o                         
  -4   6   5         26.69         36.39         5.09 o                         
  -3   6   5        726.71        732.34        15.61 o                         
  -2   6   5         26.88         26.68         4.06 o                         
  -1   6   5        201.25        186.39         7.23 o                         
   0   6   5       1250.44       1377.97        35.08 o                         
   1   6   5       2606.02       2721.08        52.53 o                         
   2   6   5          9.05         15.00         3.12 o                         
   3   6   5       1427.62       1388.43        19.46 o                         
   4   6   5        993.88       1015.13        19.68 o                         
   5   6   5         30.44         25.29         6.27 o                         
   6   6   5       1626.58       1555.16        29.92 o                         
   7   6   5         80.06         82.45         9.82 o                         
   8   6   5          1.87          6.06         6.88 o                         
   9   6   5          0.54         11.16         7.82 o                         
  10   6   5          1.45          3.26         7.37 o                         
  11   6   5         12.75         41.09        23.51 o                         
  -9   7   5          1.93         22.08        10.36 o                         
  -8   7   5        124.26         85.50         9.39 o                         
  -7   7   5        195.27        194.07        11.35 o                         
  -6   7   5          8.26         11.68         4.86 o                         
  -5   7   5        229.81        233.10        12.37 o                         
  -4   7   5        387.43        366.43        13.27 o                         
  -3   7   5        268.75        245.56         9.02 o                         
  -2   7   5         49.98         62.00         4.79 o                         
  -1   7   5         44.50         72.28         6.55 o                         
   0   7   5         28.97         22.11         7.35 o                         
   1   7   5         20.14         10.95         7.12 o                         
   2   7   5        248.82        224.50         5.70 o                         
   3   7   5        792.56        762.76        15.15 o                         
   4   7   5         47.29         34.88         4.56 o                         
   5   7   5          8.25          8.59         5.21 o                         
   6   7   5         54.85         61.60         8.96 o                         
   7   7   5          9.02         19.81         7.93 o                         
   8   7   5       1250.53       1244.56        30.63 o                         
   9   7   5        213.24        230.46        15.95 o                         
  10   7   5         22.38         17.72        12.48 o                         
  -9   8   5          5.48          9.39         9.27 o                         
  -8   8   5         52.43         51.74         9.23 o                         
  -7   8   5         73.52         89.45         9.70 o                         
  -6   8   5         27.54         31.32         6.33 o                         
  -5   8   5        165.03        138.52        10.14 o                         
  -4   8   5        200.43        209.46        11.88 o                         
  -3   8   5          5.73          6.61         3.52 o                         
  -2   8   5        106.53         97.20         5.20 o                         
  -1   8   5        174.48        175.37         6.95 o                         
   0   8   5        639.98        668.06        26.00 o                         
   1   8   5        290.10        312.86        17.96 o                         
   2   8   5        278.70        279.36         6.96 o                         
   3   8   5          1.43          7.38         3.67 o                         
   4   8   5        191.91        203.56        10.27 o                         
   5   8   5         39.80         47.35         6.96 o                         
   6   8   5        841.22        841.15        22.54 o                         
   7   8   5        183.86        174.10        12.24 o                         
   8   8   5          3.26          5.20         6.38 o                         
   9   8   5          0.10          7.31         7.46 o                         
  10   8   5         14.13         43.29        11.10 o                         
  -8   9   5         60.23         41.37         9.17 o                         
  -7   9   5         50.54         52.24         8.21 o                         
  -6   9   5         38.47         41.11         6.82 o                         
  -5   9   5        939.54        915.57        25.34 o                         
  -4   9   5        272.91        270.34        11.22 o                         
  -3   9   5        592.28        603.43        14.12 o                         
  -2   9   5          2.67          2.58         3.79 o                         
  -1   9   5          0.77          5.48         3.18 o                         
   0   9   5        107.08        107.16         9.64 o                         
   1   9   5        664.40        650.78        12.86 o                         
   2   9   5        243.11        239.07         8.80 o                         
   3   9   5        776.18        703.46        14.39 o                         
   4   9   5          6.51          9.43         3.90 o                         
   5   9   5         21.16         10.62         5.58 o                         
   6   9   5        122.93        109.65         9.16 o                         
   7   9   5         13.01         14.02         6.38 o                         
   8   9   5          1.52          2.84        10.06 o                         
   9   9   5         37.46         27.27        11.96 o                         
  -7  10   5          2.96          4.71         8.88 o                         
  -6  10   5        292.04        288.90        15.45 o                         
  -5  10   5        221.07        201.19        11.54 o                         
  -4  10   5        187.73        193.60        11.54 o                         
  -3  10   5        101.32        101.02         6.77 o                         
  -2  10   5          0.76          4.71         4.19 o                         
  -1  10   5         50.19         47.60         7.93 o                         
   0  10   5          0.15         -2.35         8.52 o                         
   1  10   5        333.23        355.69        11.12 o                         
   2  10   5         27.26         14.54         3.83 o                         
   3  10   5        273.87        262.44         7.20 o                         
   4  10   5          8.13          9.37         3.22 o                         
   5  10   5         46.63         50.35         6.63 o                         
   6  10   5        104.03        112.44        10.95 o                         
   7  10   5        202.54        255.67        19.58 o                         
   8  10   5         35.20         81.52        14.02 o                         
  -6  11   5          1.18         -0.82         8.91 o                         
  -5  11   5        177.48        190.42        13.05 o                         
  -4  11   5        566.13        558.19        19.80 o                         
  -3  11   5         30.25         23.51         7.33 o                         
  -2  11   5          3.65          2.38         3.11 o                         
  -1  11   5          6.44          1.64         5.07 o                         
   0  11   5        191.24        201.80        11.97 o                         
   1  11   5         90.00         79.64         8.93 o                         
   2  11   5         30.21         34.39         5.90 o                         
   3  11   5         27.49         42.54         6.12 o                         
   4  11   5         47.11         35.19         5.71 o                         
   5  11   5         42.55         49.40         8.44 o                         
   6  11   5         17.09          5.95         7.62 o                         
   7  11   5        139.86        210.52        25.85 o                         
  -5  12   5         84.73         80.51        15.75 o                         
  -4  12   5         85.62         72.55        11.69 o                         
  -3  12   5        151.30        166.83        20.07 o                         
  -2  12   5         63.36         54.04         9.75 o                         
  -1  12   5         45.60         52.99         9.79 o                         
   0  12   5        213.31        243.82        20.49 o                         
   1  12   5        109.95        112.22        12.08 o                         
   2  12   5        580.54        586.76        26.51 o                         
   3  12   5         34.48         36.66         7.60 o                         
   4  12   5        156.85        188.58        11.75 o                         
   5  12   5          0.01          8.43         7.47 o                         
  -2  13   5         17.46         12.51        10.38 o                         
  -1  13   5         66.17         53.05        26.78 o                         
   0  13   5          3.17          2.46         8.07 o                         
   1  13   5          1.30         -6.90         6.90 o                         
   2  13   5          8.11          1.28         8.75 o                         
  -2 -10   6        210.85        166.45        41.28 o                         
  -1 -10   6          0.75        -11.58        11.58 o                         
   0 -10   6         46.93         10.66        10.44 o                         
   1 -10   6        455.11        504.01        35.26 o                         
   2 -10   6         82.08         85.52        14.32 o                         
   3 -10   6        140.57        143.08        20.26 o                         
   4 -10   6         38.59         43.27        13.65 o                         
   5 -10   6          9.65         -9.66         9.66 o                         
  -4  -9   6          3.00         -9.38         9.38 o                         
  -3  -9   6          7.16        -10.48        10.48 o                         
  -2  -9   6         49.43         47.54        13.62 o                         
  -1  -9   6          0.48         -9.32         9.32 o                         
   0  -9   6        283.01        277.16        20.23 o                         
   1  -9   6         38.46         29.90         9.29 o                         
   2  -9   6         58.28         39.80         6.92 o                         
   3  -9   6         12.29         13.02         6.94 o                         
   4  -9   6        236.57        268.14        15.93 o                         
   5  -9   6         22.91         21.25         8.89 o                         
   6  -9   6        183.54        220.34        17.84 o                         
   7  -9   6         11.92          1.05        10.66 o                         
  -5  -8   6         11.03         19.43        14.66 o                         
  -4  -8   6         92.68         85.88        12.94 o                         
  -3  -8   6         14.91         12.27         9.21 o                         
  -2  -8   6        423.81        443.42        20.86 o                         
  -1  -8   6         79.59         76.54        11.56 o                         
   0  -8   6         38.79         39.76         9.74 o                         
   1  -8   6        191.45        165.73        10.04 o                         
   2  -8   6        356.50        370.53        16.62 o                         
   3  -8   6         82.36         66.33         9.02 o                         
   4  -8   6          0.14         17.28         6.14 o                         
   5  -8   6          2.23          7.16         6.91 o                         
   6  -8   6         88.75         87.40        11.81 o                         
   7  -8   6         50.74         62.63        13.20 o                         
   8  -8   6         43.26         66.34        12.30 o                         
  -6  -7   6          0.54         -4.63         7.77 o                         
  -5  -7   6          8.47         -2.65         5.91 o                         
  -4  -7   6        495.42        487.51        18.76 o                         
  -3  -7   6        160.79        168.76        12.11 o                         
  -2  -7   6         46.21         39.49         7.39 o                         
  -1  -7   6         22.37         15.93         5.75 o                         
   0  -7   6         47.36         47.57         7.26 o                         
   1  -7   6        328.26        313.73        13.88 o                         
   2  -7   6        848.42        886.34        23.72 o                         
   3  -7   6       1643.96       1555.54        31.74 o                         
   4  -7   6         58.21         61.94         8.69 o                         
   5  -7   6         11.46         18.42         5.94 o                         
   6  -7   6         29.66         35.81         8.47 o                         
   7  -7   6        563.50        457.79        19.33 o                         
   8  -7   6        186.03        170.44        14.59 o                         
   9  -7   6        217.10        209.50        26.43 o                         
  -7  -6   6         39.21         20.31         9.95 o                         
  -6  -6   6         25.29         15.20         8.26 o                         
  -5  -6   6         49.15         40.00         8.81 o                         
  -4  -6   6        329.35        321.71        16.74 o                         
  -3  -6   6          0.04          6.09         6.12 o                         
  -2  -6   6        495.59        431.96        18.19 o                         
  -1  -6   6       1031.79       1009.77        28.43 o                         
   0  -6   6        412.19        415.07        17.90 o                         
   1  -6   6       1618.43       1573.19        29.34 o                         
   2  -6   6        107.65        120.07         9.99 o                         
   3  -6   6        186.13        192.68        12.67 o                         
   4  -6   6          0.21          3.07         5.36 o                         
   5  -6   6       1552.90       1385.71        28.40 o                         
   6  -6   6        222.39        185.05        12.99 o                         
   7  -6   6        425.77        389.80        20.45 o                         
   8  -6   6         14.49         11.91         5.98 o                         
   9  -6   6        108.75        106.50        11.58 o                         
  10  -6   6         61.46         61.68         9.57 o                         
  -8  -5   6          0.31        -11.61        11.61 o                         
  -7  -5   6        142.41        176.00        14.43 o                         
  -6  -5   6        289.88        296.62        16.73 o                         
  -5  -5   6        400.38        410.06        21.95 o                         
  -4  -5   6       1840.24       1803.98        36.76 o                         
  -3  -5   6        194.76        189.47        13.56 o                         
  -2  -5   6       1737.88       1686.73        32.27 o                         
  -1  -5   6        679.14        677.68        20.21 o                         
   0  -5   6        188.24        221.69        12.78 o                         
   1  -5   6         47.60         36.58         8.01 o                         
   2  -5   6        653.42        620.06        18.37 o                         
   3  -5   6        103.13         90.14         9.00 o                         
   4  -5   6         93.69         80.26         8.55 o                         
   5  -5   6         90.78         89.33         9.79 o                         
   6  -5   6          1.23         -2.47         6.00 o                         
   7  -5   6        159.74        145.70        12.05 o                         
   8  -5   6          3.64         14.06         6.22 o                         
   9  -5   6         17.30         19.87         8.45 o                         
  10  -5   6         93.74         80.33        10.61 o                         
  11  -5   6         14.08         23.69        14.92 o                         
  -9  -4   6          0.46        -14.03        15.24 o                         
  -8  -4   6         45.05         56.44        10.28 o                         
  -7  -4   6          8.65          1.39         7.05 o                         
  -6  -4   6         85.41         88.34         8.70 o                         
  -5  -4   6          6.24          0.03         6.57 o                         
  -4  -4   6        383.71        378.66        17.37 o                         
  -3  -4   6        458.51        488.99        18.35 o                         
  -2  -4   6          9.82          5.61         7.19 o                         
  -1  -4   6         60.50         70.98         8.56 o                         
   0  -4   6       1019.66       1016.64        21.07 o                         
   1  -4   6        226.74        243.76        12.56 o                         
   2  -4   6        691.56        691.64        18.98 o                         
   3  -4   6        116.12        150.40        10.01 o                         
   4  -4   6        740.86        756.80        18.78 o                         
   5  -4   6        427.34        387.07        16.27 o                         
   6  -4   6        320.41        299.36        15.93 o                         
   7  -4   6         74.86         69.99         8.95 o                         
   8  -4   6         58.79         50.78         8.39 o                         
   9  -4   6        205.17        207.41        13.99 o                         
  10  -4   6         20.10         17.90        10.09 o                         
  11  -4   6         15.38         13.98         6.99 o                         
  -9  -3   6          2.47        -13.40        13.40 o                         
  -8  -3   6         94.02         72.77        11.65 o                         
  -7  -3   6          0.48         -6.87         6.87 o                         
  -6  -3   6        226.17        211.83        11.58 o                         
  -5  -3   6        638.53        643.01        21.39 o                         
  -4  -3   6         38.33         37.10         8.43 o                         
  -3  -3   6         52.45         39.19         7.98 o                         
  -2  -3   6         24.00         22.27         6.40 o                         
  -1  -3   6        104.51         86.68         8.19 o                         
   0  -3   6        208.99        260.39        12.94 o                         
   1  -3   6         57.73         69.55         7.97 o                         
   2  -3   6        649.05        720.41        18.16 o                         
   3  -3   6        622.57        654.24        17.09 o                         
   4  -3   6         95.33         78.20         7.44 o                         
   5  -3   6        425.66        426.75        16.01 o                         
   6  -3   6        224.83        231.31        13.30 o                         
   7  -3   6        526.59        490.69        18.86 o                         
   8  -3   6        297.73        273.69        16.20 o                         
   9  -3   6       1175.95       1063.05        28.72 o                         
  10  -3   6          2.09         12.20         6.71 o                         
  11  -3   6         49.70         42.46         9.37 o                         
  12  -3   6          3.76          1.09        13.52 o                         
  -9  -2   6         35.49         17.72        10.47 o                         
  -8  -2   6          2.75         14.29         8.61 o                         
  -7  -2   6         28.51         31.86         9.39 o                         
  -6  -2   6        255.25        254.86        13.18 o                         
  -5  -2   6        189.85        182.59        11.22 o                         
  -4  -2   6        444.01        428.68        17.25 o                         
  -3  -2   6        526.43        507.85        16.00 o                         
  -2  -2   6         97.95        114.54         9.21 o                         
  -1  -2   6        332.14        354.02        13.50 o                         
   0  -2   6         63.91         76.54         8.38 o                         
   1  -2   6        504.45        502.05        15.11 o                         
   2  -2   6        310.05        331.93        12.58 o                         
   3  -2   6       1119.46       1189.29        22.04 o                         
   4  -2   6        498.85        538.72        16.02 o                         
   5  -2   6          8.56         15.56         5.61 o                         
   6  -2   6         64.42         59.78         7.90 o                         
   7  -2   6         60.59         56.93         8.40 o                         
   8  -2   6       1837.32       1717.87        35.20 o                         
   9  -2   6       1176.93       1104.89        30.02 o                         
  10  -2   6        365.21        347.59        20.21 o                         
  11  -2   6         11.26         24.27        10.94 o                         
  12  -2   6         25.28         56.32        16.95 o                         
 -10  -1   6         60.60         44.23        11.97 o                         
  -9  -1   6        307.03        291.19        18.20 o                         
  -8  -1   6          0.94         -5.55         7.00 o                         
  -7  -1   6         83.73         99.96        12.43 o                         
  -6  -1   6        246.89        242.44        15.20 o                         
  -5  -1   6       1079.30       1028.51        23.19 o                         
  -4  -1   6         37.60         34.33         6.77 o                         
  -3  -1   6        117.04        112.57         9.11 o                         
  -2  -1   6          0.40         -0.59         4.93 o                         
  -1  -1   6        390.25        359.70        13.09 o                         
   0  -1   6         46.17         74.11         8.16 o                         
   1  -1   6        156.74        192.80        11.30 o                         
   2  -1   6         23.18         17.05         6.15 o                         
   3  -1   6         14.92         23.62         6.38 o                         
   4  -1   6         48.29         44.12         6.68 o                         
   5  -1   6        377.99        389.85        14.36 o                         
   6  -1   6          1.74          5.49         5.35 o                         
   7  -1   6        343.98        321.42        14.95 o                         
   8  -1   6         21.84         12.92         5.87 o                         
   9  -1   6        455.11        438.45        19.05 o                         
  10  -1   6        209.57        203.00        13.31 o                         
  11  -1   6          0.09         14.47         6.97 o                         
  12  -1   6         16.75         35.02        10.29 o                         
 -10   0   6          0.00          4.68        12.50 o                         
  -9   0   6         26.15         13.90         9.77 o                         
  -8   0   6          5.17          7.93         7.33 o                         
  -7   0   6         35.44         28.91         8.83 o                         
  -6   0   6          0.85          1.78         7.28 o                         
  -5   0   6        213.12        196.51        11.50 o                         
  -4   0   6        446.63        419.55        13.57 o                         
  -3   0   6         25.10         39.93         5.89 o                         
  -2   0   6       1685.29       1703.02        26.21 o                         
  -1   0   6        788.82        870.75        19.78 o                         
   0   0   6        911.22        855.91        17.53 o                         
   1   0   6        160.28        346.50        12.01 o                         
   2   0   6         27.91         25.79         5.90 o                         
   3   0   6          2.20          0.65         4.77 o                         
   4   0   6        243.56        281.67        12.56 o                         
   5   0   6         34.02         31.34         5.82 o                         
   6   0   6        474.12        464.75        14.67 o                         
   7   0   6        295.83        281.17        12.78 o                         
   8   0   6         69.84         57.17         7.99 o                         
   9   0   6         14.16         11.46         7.01 o                         
  10   0   6          5.39         16.57         6.66 o                         
  11   0   6         82.01        117.52        13.70 o                         
  12   0   6        111.93        142.76        22.40 o                         
 -10   1   6        253.78        327.52        24.34 o                         
  -9   1   6          4.18         -7.13         7.86 o                         
  -8   1   6        307.66        293.82        18.74 o                         
  -7   1   6          0.10         -6.97         6.97 o                         
  -6   1   6        412.77        428.26        18.69 o                         
  -5   1   6          3.11         -1.27         6.17 o                         
  -4   1   6         42.58         41.28         6.43 o                         
  -3   1   6       1238.81       1290.29        22.06 o                         
  -2   1   6        804.23        828.77        16.51 o                         
  -1   1   6         22.14         32.93         6.39 o                         
   0   1   6         11.99          4.18         4.67 o                         
   1   1   6        299.24        280.46         8.94 o                         
   2   1   6       1519.68       1489.15        23.19 o                         
   3   1   6        297.40        258.76        10.60 o                         
   4   1   6        393.15        393.50        13.34 o                         
   5   1   6        540.80        481.71        13.60 o                         
   6   1   6          0.03         -3.90         3.90 o                         
   7   1   6        213.83        212.47        12.08 o                         
   8   1   6         11.66          8.82         6.69 o                         
   9   1   6         16.78         11.13         6.36 o                         
  10   1   6          3.07          9.20         6.07 o                         
  11   1   6        282.65        292.09        17.68 o                         
  12   1   6        136.13        159.06        17.33 o                         
 -10   2   6         11.66         11.74         9.06 o                         
  -9   2   6         51.01         57.44        11.33 o                         
  -8   2   6        365.60        377.19        19.40 o                         
  -7   2   6         45.58         46.72         9.35 o                         
  -6   2   6        452.67        422.35        18.62 o                         
  -5   2   6        427.45        432.44        16.58 o                         
  -4   2   6        614.65        615.88        16.14 o                         
  -3   2   6       4428.94       4397.86        47.25 o                         
  -2   2   6         66.12         74.36         7.30 o                         
  -1   2   6       1849.02       1755.13        24.56 o                         
   0   2   6        126.52        100.30         7.30 o                         
   1   2   6        312.52        354.06        11.78 o                         
   2   2   6       2481.29       2624.93        38.65 o                         
   3   2   6       1725.92       1772.25        25.45 o                         
   4   2   6        957.78       1003.52        19.04 o                         
   5   2   6        578.49        566.00        14.48 o                         
   6   2   6        238.29        285.75        11.66 o                         
   7   2   6        166.69        184.93        11.65 o                         
   8   2   6        498.79        526.49        18.83 o                         
   9   2   6          1.68         -5.25         6.21 o                         
  10   2   6        400.46        397.82        18.25 o                         
  11   2   6        315.28        296.11        14.91 o                         
  12   2   6         23.20         30.85         6.75 o                         
 -10   3   6        133.00        159.14        16.06 o                         
  -9   3   6         92.51        110.36        13.70 o                         
  -8   3   6         13.34         14.39         7.67 o                         
  -7   3   6         93.44         91.86        11.78 o                         
  -6   3   6       1154.52       1318.69        27.32 o                         
  -5   3   6         87.85         83.30         8.43 o                         
  -4   3   6         10.29         13.39         4.93 o                         
  -3   3   6       2087.54       2128.34        31.30 o                         
  -2   3   6          5.70         17.53         4.62 o                         
  -1   3   6         84.38         80.01         6.78 o                         
   0   3   6         28.92         34.53         5.14 o                         
   1   3   6       2488.36       2493.68        29.44 o                         
   2   3   6       1253.95       1258.45        22.53 o                         
   3   3   6         11.55         35.35         4.48 o                         
   4   3   6        104.85         98.02         6.74 o                         
   5   3   6          8.57          3.82         3.30 o                         
   6   3   6        271.16        256.21        12.23 o                         
   7   3   6         40.93         47.84         6.52 o                         
   8   3   6        163.36        153.03        11.04 o                         
   9   3   6          8.72         17.91         5.37 o                         
  10   3   6        271.54        279.50        16.28 o                         
  11   3   6        317.07        279.69        13.97 o                         
  12   3   6         28.36         41.21        14.20 o                         
 -10   4   6         40.42         30.04        11.35 o                         
  -9   4   6         18.49         31.20         7.95 o                         
  -8   4   6        286.13        326.19        15.93 o                         
  -7   4   6         92.58        101.87         9.91 o                         
  -6   4   6        191.73        188.71        14.02 o                         
  -5   4   6        997.66        950.47        23.09 o                         
  -4   4   6        171.45        179.70        10.37 o                         
  -3   4   6          2.00          2.87         3.98 o                         
  -2   4   6        551.59        556.86        12.37 o                         
  -1   4   6         42.13         48.44         5.22 o                         
   0   4   6        100.21        112.28         5.92 o                         
   1   4   6        218.78        234.37         6.90 o                         
   2   4   6         36.30         49.98         4.68 o                         
   3   4   6        340.94        336.24         9.97 o                         
   4   4   6        226.91        226.26         9.65 o                         
   5   4   6        350.18        342.71        13.05 o                         
   6   4   6         94.42        100.31         8.56 o                         
   7   4   6        326.81        326.54        14.40 o                         
   8   4   6        544.08        514.83        19.46 o                         
   9   4   6         19.79         23.26         6.92 o                         
  10   4   6          0.16          5.28         6.09 o                         
  11   4   6         51.14         83.15        13.40 o                         
  12   4   6         12.94         22.20        13.32 o                         
 -10   5   6        212.98        243.71        19.80 o                         
  -9   5   6          9.51          9.87         7.39 o                         
  -8   5   6         34.31         46.67         7.37 o                         
  -7   5   6        214.82        211.30        12.34 o                         
  -6   5   6          1.52         -0.36         4.83 o                         
  -5   5   6        355.44        337.34        14.53 o                         
  -4   5   6        432.61        422.52        13.30 o                         
  -3   5   6        264.16        270.49         9.89 o                         
  -2   5   6          0.48          4.82         3.58 o                         
  -1   5   6          4.15          2.34         3.08 o                         
   0   5   6       1102.48       1108.30        21.75 o                         
   1   5   6        774.57        805.75        26.95 o                         
   2   5   6        269.19        274.84         8.77 o                         
   3   5   6          6.95         10.57         3.19 o                         
   4   5   6        288.89        323.07        10.89 o                         
   5   5   6        448.47        422.98        13.80 o                         
   6   5   6          0.63          7.16         5.90 o                         
   7   5   6        485.74        461.12        17.29 o                         
   8   5   6         88.76         89.24        10.07 o                         
   9   5   6        165.01        170.58        15.39 o                         
  10   5   6         30.25         26.58         9.60 o                         
  11   5   6         95.24        147.68        17.08 o                         
  -9   6   6        119.45        107.68        10.42 o                         
  -8   6   6        123.85        119.60        11.54 o                         
  -7   6   6          0.22          1.53         8.78 o                         
  -6   6   6        311.64        306.81        13.53 o                         
  -5   6   6        677.63        645.52        18.42 o                         
  -4   6   6         67.60         77.09         6.87 o                         
  -3   6   6        346.41        328.27        10.95 o                         
  -2   6   6       1462.25       1480.93        20.77 o                         
  -1   6   6       1537.89       1494.72        28.36 o                         
   0   6   6       1491.78       1524.85        38.28 o                         
   1   6   6        836.88        859.60        27.58 o                         
   2   6   6        147.60        112.41         8.41 o                         
   3   6   6        157.24        184.25         6.98 o                         
   4   6   6        324.94        336.37        12.25 o                         
   5   6   6        254.24        243.75        11.42 o                         
   6   6   6       2708.38       2650.60        39.55 o                         
   7   6   6        164.53        170.90        13.61 o                         
   8   6   6        335.04        333.74        16.30 o                         
   9   6   6         19.42         36.24         8.51 o                         
  10   6   6          3.97         15.07        13.26 o                         
  11   6   6        276.10        349.98        32.40 o                         
  -9   7   6         27.65         22.88         6.75 o                         
  -8   7   6         31.37         43.31         8.01 o                         
  -7   7   6        212.97        232.06        12.65 o                         
  -6   7   6         42.40         49.88         7.10 o                         
  -5   7   6          9.15         11.40         6.37 o                         
  -4   7   6          7.76          4.32         5.09 o                         
  -3   7   6         60.92         54.22         5.95 o                         
  -2   7   6         67.90         58.30         4.52 o                         
  -1   7   6          4.20          3.64         6.71 o                         
   0   7   6        551.80        584.37        24.57 o                         
   1   7   6         40.79         30.99         9.36 o                         
   2   7   6          0.52          3.29         3.39 o                         
   3   7   6        314.96        288.53         8.26 o                         
   4   7   6        463.04        412.52        11.26 o                         
   5   7   6       1902.28       1856.37        31.29 o                         
   6   7   6        853.53        856.01        21.53 o                         
   7   7   6         46.74         37.68         8.45 o                         
   8   7   6        556.61        577.17        22.33 o                         
   9   7   6        230.04        254.50        17.35 o                         
  10   7   6         24.59         21.37         9.73 o                         
  -9   8   6         61.24         54.42        14.68 o                         
  -8   8   6         16.94         27.61         9.33 o                         
  -7   8   6         48.24         46.85         8.54 o                         
  -6   8   6         38.47         38.19         7.18 o                         
  -5   8   6         11.53          5.49         6.31 o                         
  -4   8   6        278.63        267.87        11.35 o                         
  -3   8   6          3.40          4.38         3.48 o                         
  -2   8   6         23.54         27.97         4.96 o                         
  -1   8   6         81.08         84.06        13.23 o                         
   0   8   6        561.69        583.54        25.23 o                         
   1   8   6        150.35        130.56        13.48 o                         
   2   8   6          6.46          4.99         4.24 o                         
   3   8   6       1013.56        969.79        14.49 o                         
   4   8   6          3.08          3.48         3.75 o                         
   5   8   6        234.82        213.22        10.71 o                         
   6   8   6          3.05          9.13         5.70 o                         
   7   8   6         83.01         87.36         9.63 o                         
   8   8   6         42.27         55.16         8.65 o                         
   9   8   6          9.41          8.65         8.27 o                         
  10   8   6          0.09         20.16        17.10 o                         
  -8   9   6         12.46          9.42         7.74 o                         
  -7   9   6         69.18         98.77         9.98 o                         
  -6   9   6          0.68          6.35         6.78 o                         
  -5   9   6         84.81         85.69        10.38 o                         
  -4   9   6        121.44        123.36         8.30 o                         
  -3   9   6         11.51          7.99         3.89 o                         
  -2   9   6         55.14         59.35         6.14 o                         
  -1   9   6        167.46        173.44        18.20 o                         
   0   9   6          2.49          4.15         6.43 o                         
   1   9   6        227.35        254.55        18.36 o                         
   2   9   6         74.41         54.18        15.53 o                         
   3   9   6        109.28        110.38         6.07 o                         
   4   9   6        238.67        215.51         8.68 o                         
   5   9   6        360.79        318.93        13.54 o                         
   6   9   6         25.94         31.50         7.12 o                         
   7   9   6        342.18        362.63        17.19 o                         
   8   9   6        104.50        114.35        11.51 o                         
   9   9   6          0.86         -7.63        14.37 o                         
  -7  10   6         49.66         40.56         8.40 o                         
  -6  10   6        229.53        228.92        12.83 o                         
  -5  10   6        773.46        724.61        21.02 o                         
  -4  10   6        112.70         90.26         7.74 o                         
  -3  10   6        134.73        132.93        14.61 o                         
  -2  10   6         19.00         23.03         5.35 o                         
  -1  10   6        274.07        304.83        19.42 o                         
   0  10   6        307.07        335.51        22.00 o                         
   1  10   6       1539.94       1548.51        43.10 o                         
   2  10   6        175.53        186.80        19.38 o                         
   3  10   6         15.37         15.76         4.87 o                         
   4  10   6         14.39         13.74         3.98 o                         
   5  10   6         56.38         71.16         6.33 o                         
   6  10   6        258.79        252.85        12.99 o                         
   7  10   6          3.65          8.08         6.69 o                         
   8  10   6          9.67         17.14        11.86 o                         
  -6  11   6          7.32         18.65         7.78 o                         
  -5  11   6        101.77        115.52        13.51 o                         
  -4  11   6          0.10         -3.64         5.74 o                         
  -3  11   6         23.23         36.85        11.56 o                         
  -2  11   6         12.86         14.58         6.53 o                         
  -1  11   6        200.81        216.60        17.00 o                         
   0  11   6        181.95        182.55        16.05 o                         
   1  11   6         97.91         81.07        11.47 o                         
   2  11   6         65.21         60.00        10.60 o                         
   3  11   6         13.11         12.02         3.90 o                         
   4  11   6        511.23        484.83        11.93 o                         
   5  11   6          0.07          9.57         7.01 o                         
   6  11   6         62.98         58.87         7.24 o                         
   7  11   6        232.42        287.56        25.68 o                         
  -4  12   6          2.79         -5.69         5.92 o                         
  -3  12   6          0.75         17.15        12.77 o                         
  -2  12   6        190.95        208.26        23.17 o                         
  -1  12   6        298.65        284.49        17.13 o                         
   0  12   6          5.08         -3.83         6.51 o                         
   1  12   6         85.94         82.52        13.10 o                         
   2  12   6         72.64         76.31        13.55 o                         
   3  12   6         59.14         40.25        13.37 o                         
   4  12   6         71.01         74.29        10.67 o                         
   5  12   6         50.89         59.36        12.63 o                         
  -2  13   6         17.20          9.09        12.46 o                         
  -1  13   6         58.29         42.87         7.71 o                         
   0  13   6          0.42         -0.92        14.98 o                         
   1  13   6         76.10         46.64        12.92 o                         
   2  13   6          2.00        -13.93        13.93 o                         
   3  13   6         85.48         72.42        16.18 o                         
   0 -10   7        291.03        248.48        41.64 o                         
   1 -10   7          0.23         -9.46        11.47 o                         
   2 -10   7         79.28         64.19        20.60 o                         
   3 -10   7         27.45         -1.00        15.24 o                         
   4 -10   7         15.23        -31.61        31.61 o                         
  -3  -9   7        113.54         79.84        15.76 o                         
  -2  -9   7         13.43          1.32        13.42 o                         
  -1  -9   7         35.36         20.99         9.24 o                         
   0  -9   7         96.21        104.79        12.21 o                         
   1  -9   7         11.28          3.60        12.49 o                         
   2  -9   7        575.27        619.27        25.98 o                         
   3  -9   7          6.39        -10.28        10.28 o                         
   4  -9   7        132.27        141.43        15.99 o                         
   5  -9   7         10.18         21.47        11.99 o                         
   6  -9   7        115.46        122.92        17.66 o                         
  -4  -8   7         92.44         44.14        11.70 o                         
  -3  -8   7         16.50         -0.69         9.22 o                         
  -2  -8   7         65.36         64.89        12.07 o                         
  -1  -8   7          6.62         -8.88         8.88 o                         
   0  -8   7         79.30         78.15        11.47 o                         
   1  -8   7        274.64        269.85        14.62 o                         
   2  -8   7          3.43         21.59         7.28 o                         
   3  -8   7          3.11         12.82         6.78 o                         
   4  -8   7          0.02         14.08         6.36 o                         
   5  -8   7          6.73         11.15         7.23 o                         
   6  -8   7         17.81         23.39         7.69 o                         
   7  -8   7         27.23         39.22         9.42 o                         
   8  -8   7         34.38         31.62        16.21 o                         
  -6  -7   7          2.35         13.14        26.78 o                         
  -5  -7   7          1.38         -8.40         8.49 o                         
  -4  -7   7          2.36         -5.89         6.82 o                         
  -3  -7   7          1.83         -6.79         7.78 o                         
  -2  -7   7          7.26          1.34         8.02 o                         
  -1  -7   7         23.12         25.24         8.93 o                         
   0  -7   7         16.60         15.74         6.55 o                         
   1  -7   7         23.67         30.51         7.39 o                         
   2  -7   7        381.25        351.62        16.48 o                         
   3  -7   7          1.31          1.17         6.13 o                         
   4  -7   7         19.24          7.35         5.11 o                         
   5  -7   7        165.08        173.42        11.90 o                         
   6  -7   7         23.18         39.98         7.60 o                         
   7  -7   7        253.51        304.40        16.64 o                         
   8  -7   7         41.19         40.78         9.23 o                         
   9  -7   7          0.17         49.65        12.33 o                         
  -6  -6   7        163.38        143.75        15.11 o                         
  -5  -6   7        156.98        136.44        12.67 o                         
  -4  -6   7        769.46        813.26        25.78 o                         
  -3  -6   7          0.02         -2.66         5.52 o                         
  -2  -6   7        355.76        338.25        17.00 o                         
  -1  -6   7        148.21        132.63        11.26 o                         
   0  -6   7          2.14         -3.46         6.47 o                         
   1  -6   7         23.50         14.75         7.53 o                         
   2  -6   7        786.50        804.77        21.80 o                         
   3  -6   7       1117.81       1076.32        26.03 o                         
   4  -6   7         78.17         72.69         8.91 o                         
   5  -6   7         32.34         37.16         7.16 o                         
   6  -6   7         11.20         26.62        10.91 o                         
   7  -6   7         24.84         18.68         7.51 o                         
   8  -6   7         11.98          7.45         6.41 o                         
   9  -6   7         45.11         47.81         7.58 o                         
  10  -6   7          2.22         19.36         8.60 o                         
  -7  -5   7          8.54         -1.32        13.19 o                         
  -6  -5   7          4.76          1.05         7.86 o                         
  -5  -5   7         99.70         91.69        11.65 o                         
  -4  -5   7          8.95          4.07         6.65 o                         
  -3  -5   7        233.08        226.13        14.90 o                         
  -2  -5   7         88.65         77.48        10.25 o                         
  -1  -5   7         22.84         21.45         7.64 o                         
   0  -5   7         70.14         70.45         9.05 o                         
   1  -5   7          8.95         15.02         8.63 o                         
   2  -5   7        388.71        397.20        18.69 o                         
   3  -5   7        210.05        225.16        13.03 o                         
   4  -5   7        145.50        140.50        10.79 o                         
   5  -5   7        500.57        416.67        15.80 o                         
   6  -5   7        150.71        128.39        11.17 o                         
   7  -5   7         48.58         33.93         7.61 o                         
   8  -5   7        299.68        295.05        15.80 o                         
   9  -5   7         90.65        116.25        10.54 o                         
  10  -5   7         65.43         92.33        12.05 o                         
  11  -5   7         26.95         39.37        15.64 o                         
  -8  -4   7         23.13         -4.11        13.71 o                         
  -7  -4   7          0.47         -8.48         8.48 o                         
  -6  -4   7        448.11        451.62        21.33 o                         
  -5  -4   7         94.46        108.04        12.30 o                         
  -4  -4   7        822.18        772.09        23.27 o                         
  -3  -4   7          9.00         -6.76         6.76 o                         
  -2  -4   7         50.24         49.63         8.89 o                         
  -1  -4   7         39.58         32.87         8.04 o                         
   0  -4   7        236.32        242.32        13.51 o                         
   1  -4   7        711.55        706.07        20.45 o                         
   2  -4   7         59.37         52.02         8.08 o                         
   3  -4   7        587.65        635.46        19.03 o                         
   4  -4   7        221.10        229.47        12.25 o                         
   5  -4   7        685.74        654.67        19.49 o                         
   6  -4   7        544.89        491.48        19.22 o                         
   7  -4   7        239.01        235.70        16.02 o                         
   8  -4   7         98.15         84.18        10.16 o                         
   9  -4   7          2.59         -0.43         7.58 o                         
  10  -4   7        241.75        278.21        16.67 o                         
  11  -4   7         86.05         85.59        15.04 o                         
  -8  -3   7         14.08         -0.94         9.48 o                         
  -7  -3   7          9.87         12.46         7.75 o                         
  -6  -3   7         25.96         11.90         6.90 o                         
  -5  -3   7         38.69         53.89         9.84 o                         
  -4  -3   7       1134.45       1123.17        29.50 o                         
  -3  -3   7        806.92        799.72        23.54 o                         
  -2  -3   7         70.42         56.73         8.31 o                         
  -1  -3   7         93.45         99.22         9.56 o                         
   0  -3   7        544.47        504.54        16.04 o                         
   1  -3   7        661.81        618.16        18.17 o                         
   2  -3   7        103.54         69.48         8.22 o                         
   3  -3   7        748.11        711.38        18.86 o                         
   4  -3   7          1.87          6.57         5.55 o                         
   5  -3   7        514.92        494.53        17.75 o                         
   6  -3   7        463.01        443.22        18.06 o                         
   7  -3   7       1195.36       1099.79        27.76 o                         
   8  -3   7        689.72        650.42        23.14 o                         
   9  -3   7         34.52         39.65         8.29 o                         
  10  -3   7         26.26         36.94         8.82 o                         
  11  -3   7          1.67         10.19         6.75 o                         
  12  -3   7          3.21         22.74        20.07 o                         
  -9  -2   7         21.25        -14.38        22.90 o                         
  -8  -2   7         29.02         15.03         8.94 o                         
  -7  -2   7         67.49         58.82        10.44 o                         
  -6  -2   7        447.74        437.47        17.10 o                         
  -5  -2   7        100.63         98.12        10.26 o                         
  -4  -2   7        352.92        361.53        16.85 o                         
  -3  -2   7        122.34        137.94        11.30 o                         
  -2  -2   7        739.30        689.66        18.87 o                         
  -1  -2   7        266.97        251.93        11.86 o                         
   0  -2   7         78.86         97.73         8.79 o                         
   1  -2   7       2045.49       2099.40        31.54 o                         
   2  -2   7        411.24        407.80        14.15 o                         
   3  -2   7         29.61         39.40         6.60 o                         
   4  -2   7         49.54         42.88         6.91 o                         
   5  -2   7         15.62         18.26         6.24 o                         
   6  -2   7         71.52         60.03         8.88 o                         
   7  -2   7          2.44          4.30         6.16 o                         
   8  -2   7        151.79        170.51        13.63 o                         
   9  -2   7        573.81        541.01        22.29 o                         
  10  -2   7         58.88         40.32         7.96 o                         
  11  -2   7          2.72          9.42         7.78 o                         
  12  -2   7         31.18         65.02        13.88 o                         
  -9  -1   7         58.35         51.20        13.15 o                         
  -8  -1   7          7.82         -8.57         8.62 o                         
  -7  -1   7          4.18          0.11         8.14 o                         
  -6  -1   7        228.27        244.54        15.46 o                         
  -5  -1   7        135.99        127.13        10.65 o                         
  -4  -1   7         14.48         13.99         5.78 o                         
  -3  -1   7          3.77         -5.39         5.39 o                         
  -2  -1   7        417.31        434.17        15.07 o                         
  -1  -1   7       1617.97       1671.60        26.45 o                         
   0  -1   7        829.90        867.90        19.24 o                         
   1  -1   7         72.81         96.84         8.81 o                         
   2  -1   7          0.83         15.63         5.96 o                         
   3  -1   7        152.03        136.79         9.64 o                         
   4  -1   7        294.69        321.25        13.37 o                         
   5  -1   7        219.47        228.78        12.74 o                         
   6  -1   7        973.43        863.56        22.05 o                         
   7  -1   7          4.84         10.96         5.82 o                         
   8  -1   7        397.82        397.06        16.31 o                         
   9  -1   7        808.44        732.97        23.19 o                         
  10  -1   7         28.03         42.20         8.57 o                         
  11  -1   7         95.73        108.43        12.01 o                         
  12  -1   7         68.15         40.98        13.16 o                         
  -9   0   7         12.08          6.88        10.19 o                         
  -8   0   7         98.15        119.77        13.44 o                         
  -7   0   7         13.08         18.55         8.10 o                         
  -6   0   7          8.39          1.54         8.20 o                         
  -5   0   7          9.12          7.64         6.23 o                         
  -4   0   7       1320.47       1298.73        24.16 o                         
  -3   0   7       1641.99       1632.25        25.86 o                         
  -2   0   7        158.68        180.06        11.06 o                         
  -1   0   7          5.60          7.40         6.05 o                         
   0   0   7       1564.78       1593.51        25.75 o                         
   1   0   7        477.34        472.37        13.61 o                         
   2   0   7        565.58        617.43        16.05 o                         
   3   0   7        149.86        142.49        10.13 o                         
   4   0   7          3.35          6.39         5.08 o                         
   5   0   7        199.94        174.77        10.79 o                         
   6   0   7       1063.98       1035.42        23.93 o                         
   7   0   7        383.69        378.29        14.67 o                         
   8   0   7          1.97         -0.85         4.91 o                         
   9   0   7         11.42          5.23         5.37 o                         
  10   0   7          6.67         18.13         6.94 o                         
  11   0   7         50.31         39.79         7.95 o                         
  12   0   7         63.40         76.28        11.08 o                         
 -10   1   7          1.64         -4.39        20.31 o                         
  -9   1   7         56.36         78.26        13.17 o                         
  -8   1   7         28.46         15.22         8.78 o                         
  -7   1   7         40.63         21.27         9.36 o                         
  -6   1   7         64.70         88.61        11.57 o                         
  -5   1   7         19.18         11.94         6.80 o                         
  -4   1   7        311.38        311.34        13.43 o                         
  -3   1   7         10.97          5.62         4.98 o                         
  -2   1   7        969.24        934.52        18.66 o                         
  -1   1   7         54.71         54.58         6.99 o                         
   0   1   7         43.08         32.29         6.16 o                         
   1   1   7        149.37        143.66         7.54 o                         
   2   1   7        923.47        808.95        16.69 o                         
   3   1   7       2197.72       2134.90        33.66 o                         
   4   1   7       1045.35       1074.90        20.02 o                         
   5   1   7        130.13        110.89         8.54 o                         
   6   1   7        323.69        322.40        12.76 o                         
   7   1   7          5.98          0.31         4.62 o                         
   8   1   7         35.87         42.87         6.81 o                         
   9   1   7         17.39         20.19         6.29 o                         
  10   1   7         42.90         52.29         8.84 o                         
  11   1   7        118.52        108.64        12.33 o                         
  12   1   7          3.21         26.21        16.24 o                         
 -10   2   7         11.97         18.93        12.29 o                         
  -9   2   7          2.80         -1.00        10.21 o                         
  -8   2   7        138.00        161.41        14.03 o                         
  -7   2   7        817.97        783.51        24.94 o                         
  -6   2   7        308.04        312.83        18.56 o                         
  -5   2   7          3.10          2.97         6.46 o                         
  -4   2   7          2.31          2.25         4.96 o                         
  -3   2   7       1227.63       1304.94        22.95 o                         
  -2   2   7        961.79        913.68        18.40 o                         
  -1   2   7         26.00         28.50         5.42 o                         
   0   2   7        214.05        213.48        10.02 o                         
   1   2   7         87.37         73.50         9.05 o                         
   2   2   7        389.80        406.46        13.80 o                         
   3   2   7       2333.40       2432.75        36.66 o                         
   4   2   7        602.08        691.49        16.01 o                         
   5   2   7        237.35        220.24         9.77 o                         
   6   2   7        365.76        334.82        12.16 o                         
   7   2   7        623.15        580.87        19.59 o                         
   8   2   7         22.67         23.83         6.80 o                         
   9   2   7        423.07        437.01        18.46 o                         
  10   2   7        228.37        232.97        15.37 o                         
  11   2   7         36.32         23.92        11.65 o                         
  12   2   7         21.86         19.98         7.69 o                         
 -10   3   7         10.34         -3.44        14.64 o                         
  -9   3   7          0.51         -4.00         7.70 o                         
  -8   3   7         53.83         55.07         9.92 o                         
  -7   3   7         83.63         97.59        11.23 o                         
  -6   3   7       1810.11       1854.51        37.67 o                         
  -5   3   7       1337.88       1248.41        27.28 o                         
  -4   3   7        251.51        265.09        12.28 o                         
  -3   3   7         19.72         17.03         5.21 o                         
  -2   3   7        409.08        440.56        13.42 o                         
  -1   3   7          0.36          1.63         4.58 o                         
   0   3   7        558.46        536.56        12.43 o                         
   1   3   7         97.71        105.36         6.81 o                         
   2   3   7         11.72         27.86         5.84 o                         
   3   3   7        143.34        133.21         7.62 o                         
   4   3   7        458.16        495.74        13.67 o                         
   5   3   7        933.49        964.83        19.90 o                         
   6   3   7        115.85        104.22         8.73 o                         
   7   3   7         13.65          3.67         6.86 o                         
   8   3   7         19.52         25.15         5.73 o                         
   9   3   7         23.03         13.85         5.16 o                         
  10   3   7          2.94          6.24         5.23 o                         
  11   3   7        116.91        115.11        10.71 o                         
  12   3   7         27.40         53.13        14.09 o                         
 -10   4   7          0.48         11.40        13.05 o                         
  -9   4   7         28.26         37.77         7.95 o                         
  -8   4   7        191.58        177.99        13.77 o                         
  -7   4   7         40.20         49.71        10.03 o                         
  -6   4   7        210.44        212.00        12.97 o                         
  -5   4   7          4.76         -3.39         5.25 o                         
  -4   4   7        119.77        131.04        10.09 o                         
  -3   4   7          4.16         -3.36         3.95 o                         
  -2   4   7         23.02         31.20         4.98 o                         
  -1   4   7          0.63         -1.67         3.57 o                         
   0   4   7         59.93         67.49         5.53 o                         
   1   4   7       3479.89       3541.63        34.79 o                         
   2   4   7         32.97         39.55         4.86 o                         
   3   4   7         17.86         13.36         3.87 o                         
   4   4   7         26.28         33.25         4.15 o                         
   5   4   7        156.99        156.04        10.13 o                         
   6   4   7         84.74         96.99         8.73 o                         
   7   4   7          1.66          7.03         6.10 o                         
   8   4   7        351.11        375.43        17.74 o                         
   9   4   7        564.55        531.86        21.25 o                         
  10   4   7        194.67        193.66        14.09 o                         
  11   4   7          2.47         18.61         9.41 o                         
  12   4   7         56.67        154.17        20.88 o                         
  -9   5   7          0.58         -0.11         7.21 o                         
  -8   5   7          1.64          8.06         6.34 o                         
  -7   5   7         10.85          3.53         5.54 o                         
  -6   5   7        400.51        380.47        15.78 o                         
  -5   5   7          0.12         -1.42         5.25 o                         
  -4   5   7         81.67         97.53         8.76 o                         
  -3   5   7        239.54        231.08         9.76 o                         
  -2   5   7          0.84         -3.76         3.88 o                         
  -1   5   7        110.22        116.52         6.04 o                         
   0   5   7         64.76         58.37         3.81 o                         
   1   5   7        640.12        618.53        10.93 o                         
   2   5   7        772.17        758.87        12.23 o                         
   3   5   7         91.91         85.54         5.65 o                         
   4   5   7        114.55        106.51         5.39 o                         
   5   5   7          2.32          5.66         4.35 o                         
   6   5   7       2152.56       2071.22        32.37 o                         
   7   5   7        332.63        331.21        15.14 o                         
   8   5   7          7.76         16.15         6.68 o                         
   9   5   7         10.19         23.63         7.43 o                         
  10   5   7         15.69         15.32         7.92 o                         
  11   5   7         89.14         90.37        13.17 o                         
  -9   6   7         32.86         47.42        10.36 o                         
  -8   6   7        409.09        414.03        16.96 o                         
  -7   6   7         20.36          6.05         7.30 o                         
  -6   6   7         45.00         53.30         7.60 o                         
  -5   6   7        487.13        476.59        16.57 o                         
  -4   6   7         13.64         14.83         5.21 o                         
  -3   6   7          1.24         -3.85         3.85 o                         
  -2   6   7          3.73          9.53         3.79 o                         
  -1   6   7        511.94        521.82        13.91 o                         
   0   6   7         30.92         35.66         8.89 o                         
   1   6   7        373.92        372.73        18.42 o                         
   2   6   7         84.02         82.83         5.18 o                         
   3   6   7         10.23         11.46         2.93 o                         
   4   6   7        106.69        108.45         6.22 o                         
   5   6   7          0.04          7.07         5.11 o                         
   6   6   7        322.23        320.63        13.22 o                         
   7   6   7        391.01        389.37        15.76 o                         
   8   6   7         38.97         41.83         8.91 o                         
   9   6   7        771.62        802.53        25.28 o                         
  10   6   7        169.80        184.20        16.14 o                         
  11   6   7         55.01         66.31        14.60 o                         
  -9   7   7         12.19         21.74         8.92 o                         
  -8   7   7        104.34        111.83        19.19 o                         
  -7   7   7          3.13          4.87         5.83 o                         
  -6   7   7        150.47        182.27        12.63 o                         
  -5   7   7         20.89         22.55         5.89 o                         
  -4   7   7        231.63        211.68        10.66 o                         
  -3   7   7        496.16        508.78        13.16 o                         
  -2   7   7        527.95        498.75        10.32 o                         
  -1   7   7        394.51        388.83        24.45 o                         
   0   7   7        222.95        251.18        18.28 o                         
   1   7   7         18.97          7.30         6.73 o                         
   2   7   7          9.78          2.07         5.80 o                         
   3   7   7         79.60         68.31         4.69 o                         
   4   7   7         43.22         36.56         4.20 o                         
   5   7   7         37.59         52.32         7.59 o                         
   6   7   7        383.76        367.28        14.49 o                         
   7   7   7        184.96        188.89        12.22 o                         
   8   7   7         69.38         75.11        10.20 o                         
   9   7   7          9.96         21.38         7.88 o                         
  10   7   7          4.34          7.38         8.69 o                         
  -8   8   7          0.03          6.87         8.98 o                         
  -7   8   7          0.24         -0.34         6.23 o                         
  -6   8   7         41.14         39.05         7.39 o                         
  -5   8   7         88.82         77.02         9.47 o                         
  -4   8   7         14.73         14.88         4.84 o                         
  -3   8   7          5.73          2.50         3.59 o                         
  -2   8   7          4.58          1.59         4.37 o                         
  -1   8   7         14.27         22.85         8.68 o                         
   0   8   7        222.28        202.37        17.26 o                         
   1   8   7        333.96        357.26        20.38 o                         
   2   8   7          1.97          6.16         7.08 o                         
   3   8   7         24.35         33.39         4.95 o                         
   4   8   7        217.77        201.65         8.18 o                         
   5   8   7         23.84         28.44         5.94 o                         
   6   8   7        285.34        283.64        14.08 o                         
   7   8   7         42.94         55.18         8.67 o                         
   8   8   7        146.10        166.38        12.19 o                         
   9   8   7          0.10          3.18         7.26 o                         
  10   8   7         37.03         56.70        19.89 o                         
  -8   9   7          2.31         24.59        14.23 o                         
  -7   9   7        196.07        250.66        20.12 o                         
  -6   9   7         20.36         22.40         6.65 o                         
  -5   9   7         20.64         21.29         5.40 o                         
  -4   9   7          0.01         -3.93         3.93 o                         
  -3   9   7          0.02          3.85         4.42 o                         
  -2   9   7        302.37        263.47        19.85 o                         
  -1   9   7         44.19         39.64         9.73 o                         
   0   9   7         20.76         15.34         8.18 o                         
   1   9   7        237.28        235.16        18.07 o                         
   2   9   7          5.16          9.60         7.23 o                         
   3   9   7          1.17         -1.66         7.31 o                         
   4   9   7        601.25        597.71        13.57 o                         
   5   9   7          3.99          9.39         4.53 o                         
   6   9   7         32.06         37.60         6.93 o                         
   7   9   7         29.61         46.20         7.82 o                         
   8   9   7        154.97        205.72        13.46 o                         
   9   9   7        122.10        171.73        13.89 o                         
  -7  10   7        380.10        356.99        19.17 o                         
  -6  10   7         19.55         17.30         9.33 o                         
  -5  10   7         60.32         49.35         9.05 o                         
  -4  10   7        117.05        101.03         8.14 o                         
  -3  10   7        471.90        456.56        16.68 o                         
  -2  10   7         39.52         33.44         9.64 o                         
  -1  10   7         15.71         18.68        12.47 o                         
   0  10   7        132.13        138.38        17.43 o                         
   1  10   7         62.52         49.19        10.28 o                         
   2  10   7         92.91         86.93        12.22 o                         
   3  10   7         29.85         16.57         8.97 o                         
   4  10   7         46.37         50.34         6.10 o                         
   5  10   7         39.97         42.58         5.41 o                         
   6  10   7          6.65          7.94         5.11 o                         
   7  10   7         53.42         67.91        13.34 o                         
   8  10   7         81.33         87.02        11.55 o                         
  -6  11   7         68.89         51.49        12.36 o                         
  -5  11   7        106.07         59.72        11.34 o                         
  -4  11   7          3.50         17.09        17.26 o                         
  -3  11   7         64.47         73.87        26.06 o                         
  -2  11   7          3.01         -0.10         9.66 o                         
  -1  11   7        105.66        109.72        13.81 o                         
   0  11   7         33.17         33.18         9.62 o                         
   1  11   7        582.62        542.43        26.60 o                         
   2  11   7        197.98        182.55        21.16 o                         
   3  11   7        429.24        433.96        25.72 o                         
   4  11   7         25.64         25.98         7.61 o                         
   5  11   7        839.18        835.00        16.16 o                         
   6  11   7        337.57        334.47        19.54 o                         
   7  11   7        221.86        250.71        15.07 o                         
  -4  12   7        149.19        167.72        33.68 o                         
  -3  12   7        275.74        395.42        40.17 o                         
  -2  12   7          0.54         -1.48         4.92 o                         
  -1  12   7         38.56         46.06        10.55 o                         
   0  12   7         22.23         26.45         8.93 o                         
   1  12   7        246.78        271.20        21.87 o                         
   2  12   7         13.16         -0.58         8.16 o                         
   3  12   7         25.65         25.61        14.84 o                         
   4  12   7          4.84         10.88         6.09 o                         
   5  12   7        104.63        129.81        13.62 o                         
  -2  13   7        105.64        118.62        60.38 o                         
  -1  13   7         64.84         65.36        14.48 o                         
   0  13   7        104.06         83.57        12.18 o                         
   1  13   7         24.39         13.78         5.91 o                         
   2  13   7         18.95          2.97        11.89 o                         
   3  13   7          3.20        -15.44        19.23 o                         
  -1  -9   8         81.39         65.57        13.63 o                         
   0  -9   8         13.47         -1.55        11.02 o                         
   1  -9   8        153.62        145.17        18.47 o                         
   2  -9   8          0.13        -11.39        11.46 o                         
   3  -9   8         12.22         -0.20        13.71 o                         
   4  -9   8          3.54          0.12        10.69 o                         
   5  -9   8         88.03         97.34        19.83 o                         
  -3  -8   8         90.06         64.71        18.34 o                         
  -2  -8   8        144.36        129.01        10.49 o                         
  -1  -8   8          9.79         14.36         6.58 o                         
   0  -8   8          0.04         -1.38         6.78 o                         
   1  -8   8          5.48          9.87         5.99 o                         
   2  -8   8        107.06        100.60        11.37 o                         
   3  -8   8        114.19        105.12        11.62 o                         
   4  -8   8        131.22        107.09        15.41 o                         
   5  -8   8          8.23         18.94        11.46 o                         
   6  -8   8         18.99         28.32         9.64 o                         
   7  -8   8          7.61         34.24        13.88 o                         
  -5  -7   8         49.87         56.37        13.55 o                         
  -4  -7   8          3.45          5.38         9.37 o                         
  -3  -7   8          0.02         -7.20         7.20 o                         
  -2  -7   8         42.88         35.39        13.39 o                         
  -1  -7   8         20.25         23.68         7.38 o                         
   0  -7   8         97.86         95.97        11.20 o                         
   1  -7   8          9.84          9.61         6.31 o                         
   2  -7   8         30.22         29.92         8.09 o                         
   3  -7   8         64.23         78.49        11.71 o                         
   4  -7   8         98.31         83.97        10.18 o                         
   5  -7   8         57.69         62.77        11.98 o                         
   6  -7   8         24.31         32.38         9.41 o                         
   7  -7   8         58.01         56.51         9.79 o                         
   8  -7   8          0.09         13.26         9.89 o                         
   9  -7   8         94.19        101.56        12.78 o                         
  -6  -6   8        294.85        325.48        26.40 o                         
  -5  -6   8        114.18        100.52        12.61 o                         
  -4  -6   8          4.09          6.45        12.71 o                         
  -3  -6   8          6.89         14.94         6.78 o                         
  -2  -6   8        273.33        272.89        15.80 o                         
  -1  -6   8          6.42          9.20         9.60 o                         
   0  -6   8       1435.96       1412.70        33.09 o                         
   1  -6   8        254.42        235.64        15.13 o                         
   2  -6   8         22.84         28.44         7.47 o                         
   3  -6   8        408.35        383.76        17.00 o                         
   4  -6   8          1.97          3.94         6.51 o                         
   5  -6   8        306.13        285.12        14.53 o                         
   6  -6   8          3.19          7.86         6.32 o                         
   7  -6   8        267.92        287.03        17.85 o                         
   8  -6   8         33.09         31.78         9.12 o                         
   9  -6   8         30.28         39.77        10.21 o                         
  10  -6   8         20.74         46.63        13.85 o                         
  -7  -5   8          0.31         -7.03        12.17 o                         
  -6  -5   8        111.52         97.12        11.69 o                         
  -5  -5   8          0.29         -3.07        13.46 o                         
  -4  -5   8         27.97         20.92         8.21 o                         
  -3  -5   8       1280.12       1289.03        31.72 o                         
  -2  -5   8        266.61        264.45        16.10 o                         
  -1  -5   8        804.04        778.88        24.38 o                         
   0  -5   8        123.77        148.35        11.84 o                         
   1  -5   8          9.05          5.28         7.46 o                         
   2  -5   8         21.85         10.20         7.34 o                         
   3  -5   8        958.52        874.44        24.42 o                         
   4  -5   8          1.41          2.87         5.64 o                         
   5  -5   8        628.94        544.79        19.09 o                         
   6  -5   8        183.32        181.86        13.47 o                         
   7  -5   8        634.22        587.63        22.98 o                         
   8  -5   8         42.10         49.74        12.40 o                         
   9  -5   8          7.50          7.64         8.13 o                         
  10  -5   8         19.02         39.66         8.66 o                         
  -7  -4   8        116.83         72.65        15.01 o                         
  -6  -4   8        201.70        203.00        13.46 o                         
  -5  -4   8          6.57         -0.54         7.92 o                         
  -4  -4   8         15.35         14.48         7.56 o                         
  -3  -4   8         38.26         49.00        10.17 o                         
  -2  -4   8         59.69         68.09        10.06 o                         
  -1  -4   8          0.64         -4.41         7.31 o                         
   0  -4   8        158.07        162.26        12.67 o                         
   1  -4   8         68.11         78.44         9.22 o                         
   2  -4   8        546.38        514.28        18.68 o                         
   3  -4   8        379.00        396.13        17.25 o                         
   4  -4   8        437.18        391.23        16.61 o                         
   5  -4   8        149.44        154.45        11.08 o                         
   6  -4   8        192.36        196.08        15.65 o                         
   7  -4   8          6.09          3.42         7.03 o                         
   8  -4   8        676.73        619.19        22.88 o                         
   9  -4   8         16.67         32.23         7.72 o                         
  10  -4   8         32.59         52.23        10.30 o                         
  11  -4   8         28.16         31.47        11.92 o                         
  -8  -3   8          3.53         -8.88         8.88 o                         
  -7  -3   8          4.25         -4.80         9.24 o                         
  -6  -3   8         43.43         23.58         7.78 o                         
  -5  -3   8        135.72        133.09        13.09 o                         
  -4  -3   8        328.66        347.05        17.41 o                         
  -3  -3   8          6.66          7.84         7.19 o                         
  -2  -3   8       1722.84       1634.01        31.72 o                         
  -1  -3   8         11.52         16.46         6.98 o                         
   0  -3   8       1587.42       1600.36        29.17 o                         
   1  -3   8        325.56        362.62        16.30 o                         
   2  -3   8       1100.56       1079.66        24.47 o                         
   3  -3   8        328.71        320.37        14.54 o                         
   4  -3   8        327.20        321.35        15.29 o                         
   5  -3   8         99.72        104.86         9.93 o                         
   6  -3   8        661.75        651.38        22.83 o                         
   7  -3   8        278.38        264.09        16.00 o                         
   8  -3   8         28.15         23.27         6.68 o                         
   9  -3   8          0.26          7.20         7.09 o                         
  10  -3   8         35.01         51.94         9.48 o                         
  11  -3   8         51.09         96.95        13.99 o                         
  -8  -2   8         91.95        126.89        22.75 o                         
  -7  -2   8          7.00         -4.33         7.66 o                         
  -6  -2   8          6.41         -6.86         7.88 o                         
  -5  -2   8          0.04         -1.19         5.92 o                         
  -4  -2   8        595.38        569.16        21.98 o                         
  -3  -2   8          3.36          0.73         6.29 o                         
  -2  -2   8         79.25         73.80         9.17 o                         
  -1  -2   8        882.59        923.35        21.46 o                         
   0  -2   8        181.79        219.47        12.17 o                         
   1  -2   8       1456.53       1447.75        26.98 o                         
   2  -2   8        435.92        442.93        15.98 o                         
   3  -2   8        383.49        370.36        14.50 o                         
   4  -2   8        149.25        147.16        10.71 o                         
   5  -2   8        885.46        933.66        23.83 o                         
   6  -2   8        167.33        174.40        12.60 o                         
   7  -2   8        932.78        890.74        25.21 o                         
   8  -2   8        271.82        272.93        15.14 o                         
   9  -2   8         59.61         63.11        10.09 o                         
  10  -2   8         16.99         22.89         7.50 o                         
  11  -2   8         74.50        112.09        11.94 o                         
  12  -2   8         12.52         20.50         9.34 o                         
  -9  -1   8          2.18         16.35        18.87 o                         
  -8  -1   8        182.20        164.50        18.06 o                         
  -7  -1   8          1.26          3.93         7.91 o                         
  -6  -1   8        252.89        251.46        14.28 o                         
  -5  -1   8        104.70        107.69        11.46 o                         
  -4  -1   8         22.06         21.03         6.71 o                         
  -3  -1   8        364.04        357.25        15.90 o                         
  -2  -1   8         82.28         86.37         9.16 o                         
  -1  -1   8        442.60        419.93        14.66 o                         
   0  -1   8        857.33        838.73        18.78 o                         
   1  -1   8        700.22        716.87        18.06 o                         
   2  -1   8        151.85        174.16        11.21 o                         
   3  -1   8         74.10         81.42         7.46 o                         
   4  -1   8         88.32         90.35         8.00 o                         
   5  -1   8        466.40        445.58        17.61 o                         
   6  -1   8       1188.20       1132.05        26.30 o                         
   7  -1   8        106.57        103.24        11.03 o                         
   8  -1   8        420.70        391.73        17.80 o                         
   9  -1   8        439.32        417.28        18.51 o                         
  10  -1   8         95.23        114.16        10.86 o                         
  11  -1   8        114.67        118.55        14.30 o                         
  12  -1   8         20.23         50.91        11.55 o                         
  -9   0   8         18.01         23.36        10.58 o                         
  -8   0   8         24.65         -5.46        10.04 o                         
  -7   0   8         20.36         25.87         8.33 o                         
  -6   0   8          4.16         11.72         8.16 o                         
  -5   0   8         23.29         21.17         6.63 o                         
  -4   0   8         20.08         18.01         6.61 o                         
  -3   0   8         39.45         49.17         8.06 o                         
  -2   0   8         26.56         20.73         6.84 o                         
  -1   0   8        140.60        193.71        18.67 o                         
   0   0   8         24.67         35.64         6.99 o                         
   1   0   8        412.87        388.80        12.66 o                         
   2   0   8       1316.27       1324.70        23.88 o                         
   3   0   8        156.04        150.81         9.73 o                         
   4   0   8        107.95         99.10         8.70 o                         
   5   0   8        404.35        453.99        16.67 o                         
   6   0   8        532.98        497.53        18.89 o                         
   7   0   8         10.79         12.40         5.92 o                         
   8   0   8         84.76         86.17         8.95 o                         
   9   0   8         30.43         34.62         6.63 o                         
  10   0   8         98.12         77.90         9.95 o                         
  11   0   8         48.81         44.22         9.06 o                         
  12   0   8          1.21         -1.74        11.37 o                         
  -9   1   8          8.48          4.27        15.95 o                         
  -8   1   8          2.05         -7.38         7.38 o                         
  -7   1   8         23.73         19.49         8.89 o                         
  -6   1   8         57.00         56.03        10.12 o                         
  -5   1   8          8.23          1.96         5.81 o                         
  -4   1   8        496.55        485.30        17.45 o                         
  -3   1   8        584.44        642.98        18.63 o                         
  -2   1   8        816.51        781.24        17.90 o                         
  -1   1   8        267.77        309.74        11.97 o                         
   0   1   8        684.20        667.96        15.49 o                         
   1   1   8        192.10        196.86         8.56 o                         
   2   1   8       5830.11       5823.48        92.79 o                         
   3   1   8        198.66        169.40         8.88 o                         
   4   1   8        186.13        215.29        10.67 o                         
   5   1   8          0.44         -0.34         4.00 o                         
   6   1   8          4.11          4.09         4.45 o                         
   7   1   8          0.60         10.45         5.03 o                         
   8   1   8         66.88         72.49         8.30 o                         
   9   1   8        318.21        318.65        15.27 o                         
  10   1   8          7.35          9.29         5.91 o                         
  11   1   8         11.62         23.85        11.25 o                         
  12   1   8         21.83         57.67        17.79 o                         
  -9   2   8          9.40          1.76        11.15 o                         
  -8   2   8        175.63        201.78        16.08 o                         
  -7   2   8         38.88         52.40        10.91 o                         
  -6   2   8          0.66          1.04         8.25 o                         
  -5   2   8         76.33         68.89         9.37 o                         
  -4   2   8       2026.31       2013.51        32.03 o                         
  -3   2   8        288.48        301.07        12.75 o                         
  -2   2   8        553.61        564.78        15.74 o                         
  -1   2   8         12.35         10.22         5.55 o                         
   0   2   8        384.38        373.44        11.81 o                         
   1   2   8         65.08         75.75         8.37 o                         
   2   2   8          1.10         18.27         5.69 o                         
   3   2   8        732.91        811.69        18.75 o                         
   4   2   8        496.83        561.49        14.72 o                         
   5   2   8        254.49        250.64        11.07 o                         
   6   2   8        133.12        137.90         9.61 o                         
   7   2   8        879.09        839.26        20.65 o                         
   8   2   8          1.15         -0.17         4.05 o                         
   9   2   8        526.16        524.85        18.84 o                         
  10   2   8        275.63        248.67        14.79 o                         
  11   2   8         35.93         44.07         9.40 o                         
  12   2   8         33.58         23.60         7.26 o                         
  -9   3   8          0.23         -9.65         9.70 o                         
  -8   3   8         87.62         77.59        11.87 o                         
  -7   3   8          8.32         24.38         8.56 o                         
  -6   3   8        398.09        417.49        18.30 o                         
  -5   3   8       1453.59       1457.94        32.20 o                         
  -4   3   8        279.35        258.77        12.67 o                         
  -3   3   8        546.75        544.89        16.00 o                         
  -2   3   8         27.88         37.70         6.18 o                         
  -1   3   8          1.48          4.51         4.25 o                         
   0   3   8          6.08          8.77         4.24 o                         
   1   3   8       4812.87       4906.44        52.05 o                         
   2   3   8       6697.41       6766.55        66.66 o                         
   3   3   8       2766.21       2696.71        35.05 o                         
   4   3   8          4.45          7.90         4.39 o                         
   5   3   8         73.83         64.36         7.57 o                         
   6   3   8        234.16        230.96        11.55 o                         
   7   3   8          5.39          6.47         4.95 o                         
   8   3   8         24.98         25.57         7.43 o                         
   9   3   8        298.61        270.44        13.53 o                         
  10   3   8         99.86         94.62        12.34 o                         
  11   3   8          4.58         15.11         8.29 o                         
  12   3   8         10.00         11.41        10.57 o                         
  -9   4   8         59.19         64.21        13.22 o                         
  -8   4   8        211.91        225.46        16.63 o                         
  -7   4   8        230.71        251.91        16.54 o                         
  -6   4   8          1.84          2.55         5.95 o                         
  -5   4   8        547.36        578.78        18.95 o                         
  -4   4   8          1.64          2.56         6.12 o                         
  -3   4   8         15.94         13.78         5.17 o                         
  -2   4   8         88.55         90.60         7.20 o                         
  -1   4   8         47.17         47.30         5.78 o                         
   0   4   8          5.08          5.36         4.27 o                         
   1   4   8        824.57        775.00        14.73 o                         
   2   4   8       1435.10       1408.25        21.15 o                         
   3   4   8          3.12          7.25         3.38 o                         
   4   4   8          6.00         10.23         3.54 o                         
   5   4   8          1.77          1.48         3.57 o                         
   6   4   8          3.93          3.27         5.94 o                         
   7   4   8          8.77          7.95         6.05 o                         
   8   4   8         37.15         48.46         8.74 o                         
   9   4   8        705.55        697.17        24.52 o                         
  10   4   8         71.05         97.67        10.99 o                         
  11   4   8         13.17         15.79         8.48 o                         
  12   4   8          6.95         28.28        17.48 o                         
  -9   5   8          0.23          9.25        10.53 o                         
  -8   5   8         20.45         31.73         8.19 o                         
  -7   5   8          6.97          6.35         5.97 o                         
  -6   5   8         58.07         53.84         8.91 o                         
  -5   5   8         99.79        102.67         9.69 o                         
  -4   5   8        415.52        415.71        14.02 o                         
  -3   5   8          5.45          7.99         4.66 o                         
  -2   5   8        262.57        272.36        10.58 o                         
  -1   5   8          3.55          1.14         3.42 o                         
   0   5   8        379.33        365.91         9.08 o                         
   1   5   8        272.88        274.21         7.89 o                         
   2   5   8         13.51          9.80         3.52 o                         
   3   5   8        237.43        232.46         8.76 o                         
   4   5   8        149.85        137.48         7.65 o                         
   5   5   8          9.97          7.45         4.45 o                         
   6   5   8        662.66        667.99        18.78 o                         
   7   5   8        510.88        472.80        17.29 o                         
   8   5   8         56.67         63.68         9.54 o                         
   9   5   8          0.88         -1.33         6.21 o                         
  10   5   8          2.12         12.56         7.59 o                         
  11   5   8         63.08         52.14        13.26 o                         
  -9   6   8        137.06        129.54        15.05 o                         
  -8   6   8         12.78          1.65         6.41 o                         
  -7   6   8         19.75         15.11         6.60 o                         
  -6   6   8        229.75        240.68        13.10 o                         
  -5   6   8        500.74        462.44        15.93 o                         
  -4   6   8          4.24          1.99         4.76 o                         
  -3   6   8         33.50         36.23         5.97 o                         
  -2   6   8        288.77        296.96        11.34 o                         
  -1   6   8          3.64          7.15         2.98 o                         
   0   6   8        107.95        105.65         6.18 o                         
   1   6   8         80.40         86.20        11.57 o                         
   2   6   8        137.72        118.59         6.38 o                         
   3   6   8        737.25        713.99        12.61 o                         
   4   6   8         10.65          5.57         3.33 o                         
   5   6   8        792.59        742.76        17.69 o                         
   6   6   8          5.17         11.26         5.30 o                         
   7   6   8       1654.78       1617.24        30.23 o                         
   8   6   8        402.31        415.86        18.36 o                         
   9   6   8        703.10        718.80        23.86 o                         
  10   6   8        205.75        271.69        17.65 o                         
  11   6   8          8.18         43.71        16.39 o                         
  -8   7   8          2.37         -1.51         8.85 o                         
  -7   7   8         11.48          7.00         5.69 o                         
  -6   7   8         68.80         63.01         7.98 o                         
  -5   7   8          1.00         -3.46         4.77 o                         
  -4   7   8          5.27          1.37         4.30 o                         
  -3   7   8        579.22        566.61        13.93 o                         
  -2   7   8        349.29        335.81         9.84 o                         
  -1   7   8        111.57        112.23         5.52 o                         
   0   7   8        114.01        157.57        16.05 o                         
   1   7   8        121.54        141.14        15.04 o                         
   2   7   8         22.98         17.99         8.20 o                         
   3   7   8         26.05         32.28         4.73 o                         
   4   7   8       4338.28       4125.13        40.62 o                         
   5   7   8         61.67         56.37         8.10 o                         
   6   7   8          6.14          9.04         5.46 o                         
   7   7   8        258.24        235.52        13.06 o                         
   8   7   8        176.78        188.65        13.18 o                         
   9   7   8        332.63        355.30        20.37 o                         
  10   7   8        207.41        253.83        18.52 o                         
  -8   8   8         10.45         24.07         7.30 o                         
  -7   8   8         21.07         20.43         6.01 o                         
  -6   8   8          0.12          1.94         6.64 o                         
  -5   8   8         20.81         25.69         6.34 o                         
  -4   8   8         35.94         40.97         5.83 o                         
  -3   8   8         29.58         24.01         4.65 o                         
  -2   8   8        423.32        419.38        12.19 o                         
  -1   8   8         52.97         50.53        11.43 o                         
   0   8   8         25.17         25.57         8.59 o                         
   1   8   8         82.18         94.12        13.17 o                         
   2   8   8       1010.38        989.90        38.77 o                         
   3   8   8        833.75        810.57        21.58 o                         
   4   8   8        697.52        673.71        12.43 o                         
   5   8   8         18.25         24.04         5.44 o                         
   6   8   8        122.04        127.74        10.00 o                         
   7   8   8        313.41        344.23        15.44 o                         
   8   8   8         50.04         48.26         8.84 o                         
   9   8   8        383.34        444.63        19.54 o                         
  10   8   8         40.70         50.49        13.05 o                         
  -7   9   8          0.03         -5.50         8.44 o                         
  -6   9   8         18.35         30.85         7.50 o                         
  -5   9   8          2.86         -3.18         5.15 o                         
  -4   9   8          1.09         -2.86         3.81 o                         
  -3   9   8         61.81         57.54         6.90 o                         
  -2   9   8        169.93        185.96        17.85 o                         
  -1   9   8         35.20         13.76        10.27 o                         
   0   9   8          0.58          1.48         7.59 o                         
   1   9   8         57.16         55.85        12.20 o                         
   2   9   8          3.29          6.32         8.26 o                         
   3   9   8        104.61        116.92        14.38 o                         
   4   9   8         27.29         30.44         9.20 o                         
   5   9   8         10.24         16.84         4.96 o                         
   6   9   8          7.81          9.55         5.70 o                         
   7   9   8        327.93        355.92        15.06 o                         
   8   9   8          3.60         11.86         7.50 o                         
   9   9   8          4.43         11.45         8.71 o                         
  -6  10   8        293.94        281.23        19.35 o                         
  -5  10   8         74.95         79.39         7.83 o                         
  -4  10   8        209.36        191.24        10.17 o                         
  -3  10   8          7.25          9.00         4.74 o                         
  -2  10   8         62.11         74.70        12.61 o                         
  -1  10   8          0.29          6.67         8.01 o                         
   0  10   8          4.49         12.94         8.89 o                         
   1  10   8        235.91        236.23        19.44 o                         
   2  10   8          0.58         -1.02         9.10 o                         
   3  10   8         35.77         30.73         9.39 o                         
   4  10   8        166.85        157.97         7.71 o                         
   5  10   8        144.12        145.46         6.67 o                         
   6  10   8         40.65         49.37         7.43 o                         
   7  10   8          7.47         17.62        10.27 o                         
   8  10   8         17.06         24.20        10.90 o                         
  -5  11   8        154.87        122.79        17.48 o                         
  -4  11   8         94.47         80.77        11.34 o                         
  -3  11   8         10.49         11.27        11.84 o                         
  -2  11   8        154.27        190.46        22.28 o                         
  -1  11   8        134.37        153.58        15.69 o                         
   0  11   8          1.09         -3.14         8.36 o                         
   1  11   8        104.17        106.87        13.77 o                         
   2  11   8         36.24         12.20        10.75 o                         
   3  11   8         96.03         76.88        18.65 o                         
   4  11   8        142.41        148.09        13.49 o                         
   5  11   8        136.95        124.11         9.95 o                         
   6  11   8          0.04          5.80         7.48 o                         
   7  11   8        107.85        160.43        13.04 o                         
  -4  12   8         58.58        123.00        49.36 o                         
  -3  12   8        579.71        607.49        43.26 o                         
  -2  12   8        346.75        312.86        29.46 o                         
  -1  12   8         44.13         30.97        10.60 o                         
   0  12   8          6.72          8.79        12.30 o                         
   1  12   8        165.42        172.01        16.69 o                         
   2  12   8        299.14        302.51        21.93 o                         
   3  12   8          2.29         -6.60         6.60 o                         
   4  12   8         40.81         29.38         7.75 o                         
   5  12   8        233.94        244.23        15.44 o                         
  -1  13   8          3.02         -8.80         8.80 o                         
   0  13   8         34.76         12.93         9.52 o                         
   1  13   8          7.06          7.05         8.41 o                         
   2  13   8          0.10         -6.17         9.13 o                         
   3  13   8          6.67        -26.78        26.78 o                         
   1  -9   9        136.26        134.20        20.49 o                         
   2  -9   9          0.06         -9.11         9.11 o                         
   3  -9   9         43.03         48.34        11.82 o                         
  -2  -8   9         22.27          3.29        12.99 o                         
  -1  -8   9          0.66          1.93        10.96 o                         
   0  -8   9        111.41        121.65        13.61 o                         
   1  -8   9         11.48         -6.83         8.33 o                         
   2  -8   9        118.41        114.68        12.86 o                         
   3  -8   9          3.95          3.22         8.25 o                         
   4  -8   9        188.82        179.46        17.86 o                         
   5  -8   9          0.02         -2.78         8.84 o                         
   6  -8   9        128.62        168.79        17.66 o                         
  -4  -7   9         26.31         10.39        14.03 o                         
  -3  -7   9          2.82         -5.17         8.33 o                         
  -2  -7   9         19.93         18.29         8.64 o                         
  -1  -7   9        103.07        106.70        12.97 o                         
   0  -7   9          9.95         -1.32         7.20 o                         
   1  -7   9          2.85         -7.05         7.05 o                         
   2  -7   9         65.54         71.04         9.31 o                         
   3  -7   9         28.02         37.08         8.04 o                         
   4  -7   9         80.98         78.80         9.40 o                         
   5  -7   9          1.79          3.92         5.81 o                         
   6  -7   9         22.45         35.58         9.07 o                         
   7  -7   9        263.98        304.87        20.58 o                         
   8  -7   9         89.87         95.43        17.96 o                         
  -5  -6   9         30.60         44.84        13.21 o                         
  -4  -6   9         19.39         15.75         8.64 o                         
  -3  -6   9          0.46         -4.48         6.36 o                         
  -2  -6   9          1.90         -4.58         6.64 o                         
  -1  -6   9        103.65         94.31        10.60 o                         
   0  -6   9        200.45        185.99        14.30 o                         
   1  -6   9         26.36         17.97         7.21 o                         
   2  -6   9          3.21         10.06         7.54 o                         
   3  -6   9          8.00          2.99         6.65 o                         
   4  -6   9        434.85        429.91        17.74 o                         
   5  -6   9        162.77        182.43        12.62 o                         
   6  -6   9        189.36        191.42        14.74 o                         
   7  -6   9         10.95         19.06         7.22 o                         
   8  -6   9         32.57         28.42         8.99 o                         
   9  -6   9         11.21         27.93         8.31 o                         
  -6  -5   9        333.82        324.61        23.97 o                         
  -5  -5   9         45.44         48.02        10.39 o                         
  -4  -5   9        418.04        395.60        21.52 o                         
  -3  -5   9         18.88         13.64         7.65 o                         
  -2  -5   9         19.08         24.62         8.39 o                         
  -1  -5   9        553.07        572.03        21.06 o                         
   0  -5   9         21.47         28.02         9.21 o                         
   1  -5   9         66.23         59.19        10.17 o                         
   2  -5   9        202.96        207.49        14.35 o                         
   3  -5   9         28.33         14.99         8.31 o                         
   4  -5   9        161.79        142.03        11.33 o                         
   5  -5   9          2.51         12.06         6.14 o                         
   6  -5   9         39.70         45.84         9.53 o                         
   7  -5   9         64.98         75.88        10.39 o                         
   8  -5   9          0.92         14.55         7.22 o                         
   9  -5   9         37.07         71.88        18.95 o                         
  10  -5   9        116.03        137.65        15.04 o                         
  -7  -4   9         80.25         89.46        17.59 o                         
  -6  -4   9        242.39        257.53        16.21 o                         
  -5  -4   9        237.89        209.64        16.10 o                         
  -4  -4   9        177.39        182.36        14.07 o                         
  -3  -4   9          2.14         -5.17         6.70 o                         
  -2  -4   9          0.36         -6.84         6.84 o                         
  -1  -4   9         65.85         75.81         9.50 o                         
   0  -4   9        228.35        229.24        14.86 o                         
   1  -4   9         10.28          0.11         7.85 o                         
   2  -4   9        262.13        242.48        15.26 o                         
   3  -4   9        261.15        265.40        15.29 o                         
   4  -4   9         10.75         15.93         6.84 o                         
   5  -4   9        340.98        341.78        15.61 o                         
   6  -4   9        104.10        108.43        11.40 o                         
   7  -4   9        316.34        312.23        17.24 o                         
   8  -4   9        109.62         97.49        14.81 o                         
   9  -4   9         31.09         39.86         8.09 o                         
  10  -4   9         21.72         40.67         9.06 o                         
  11  -4   9        222.75        285.30        23.57 o                         
  -7  -3   9         58.03         33.52        12.28 o                         
  -6  -3   9          7.96         -5.63         5.63 o                         
  -5  -3   9         97.14         68.40         9.68 o                         
  -4  -3   9         50.19         54.50         9.50 o                         
  -3  -3   9        217.72        196.80        14.04 o                         
  -2  -3   9         12.51         24.36         8.46 o                         
  -1  -3   9        391.36        339.52        16.06 o                         
   0  -3   9          1.56          1.38         6.66 o                         
   1  -3   9          0.05         -7.71         7.71 o                         
   2  -3   9         57.81         54.26         9.14 o                         
   3  -3   9        294.08        292.16        15.20 o                         
   4  -3   9          0.25         -2.11         5.56 o                         
   5  -3   9        158.68        181.18        12.32 o                         
   6  -3   9        339.07        330.84        16.57 o                         
   7  -3   9         39.35         45.28         8.31 o                         
   8  -3   9         77.85         94.10        11.15 o                         
   9  -3   9        144.80        163.28        13.72 o                         
  10  -3   9        129.06        132.64        16.16 o                         
  11  -3   9        211.19        217.52        21.22 o                         
  -8  -2   9         65.91         68.69        14.96 o                         
  -7  -2   9         22.62         22.24        10.82 o                         
  -6  -2   9         33.60         30.75         7.79 o                         
  -5  -2   9        147.42        175.31        13.61 o                         
  -4  -2   9       1172.51       1145.92        31.02 o                         
  -3  -2   9         17.89         12.39         6.92 o                         
  -2  -2   9         68.63         59.98         9.39 o                         
  -1  -2   9         25.37         22.28         6.82 o                         
   0  -2   9         15.62         19.93         7.35 o                         
   1  -2   9        772.45        816.69        22.67 o                         
   2  -2   9        118.94         91.18        10.03 o                         
   3  -2   9         89.85         86.55         9.47 o                         
   4  -2   9          1.43          2.95         5.30 o                         
   5  -2   9        384.23        362.06        15.41 o                         
   6  -2   9       3212.48       2938.88        48.87 o                         
   7  -2   9         12.38          5.53         6.59 o                         
   8  -2   9        126.97        113.71        11.67 o                         
   9  -2   9          0.00         26.14         8.14 o                         
  10  -2   9          0.24          5.81         6.37 o                         
  11  -2   9          1.01         10.74         7.80 o                         
  -8  -1   9         97.44         44.81        15.18 o                         
  -7  -1   9          7.33        -11.25        11.95 o                         
  -6  -1   9         84.00         83.07        10.32 o                         
  -5  -1   9         38.60         46.07         8.39 o                         
  -4  -1   9        638.63        656.25        21.18 o                         
  -3  -1   9          7.82          2.43         6.87 o                         
  -2  -1   9          0.13         -6.29         6.58 o                         
  -1  -1   9        803.87        838.26        20.72 o                         
   0  -1   9         94.04         85.16         8.67 o                         
   1  -1   9        228.43        258.94        12.78 o                         
   2  -1   9        100.48        112.43         9.79 o                         
   3  -1   9         35.84         36.00         6.53 o                         
   4  -1   9        191.30        190.23        11.88 o                         
   5  -1   9         99.94        100.99        10.04 o                         
   6  -1   9         71.09         82.40         9.34 o                         
   7  -1   9       1772.08       1661.28        34.43 o                         
   8  -1   9         21.55         29.87         7.67 o                         
   9  -1   9          6.35         11.81         6.18 o                         
  10  -1   9         43.88         37.03         7.54 o                         
  11  -1   9         29.21         33.71         9.49 o                         
  12  -1   9         86.55        118.83        21.57 o                         
  -8   0   9         46.31         40.69        12.42 o                         
  -7   0   9          7.33         -3.93         8.40 o                         
  -6   0   9         31.67         29.46         8.51 o                         
  -5   0   9          7.00          0.29         6.61 o                         
  -4   0   9        343.15        366.05        18.25 o                         
  -3   0   9        176.40        172.97        11.97 o                         
  -2   0   9        501.56        476.37        17.24 o                         
  -1   0   9          2.69         -5.28         5.28 o                         
   0   0   9        363.22        380.89        13.37 o                         
   1   0   9        538.17        531.76        15.14 o                         
   2   0   9       1279.38       1336.35        25.23 o                         
   3   0   9        217.43        302.21        13.07 o                         
   4   0   9       1680.28       1597.14        36.97 o                         
   5   0   9        366.58        352.80        15.46 o                         
   6   0   9        723.85        699.91        21.82 o                         
   7   0   9         16.77         12.46         5.62 o                         
   8   0   9         58.15         58.24         8.00 o                         
   9   0   9          5.09         11.28         5.56 o                         
  10   0   9        148.95        190.59        13.69 o                         
  11   0   9         12.71          1.21        10.14 o                         
  12   0   9          9.46         14.12        10.81 o                         
  -9   1   9         33.75         39.33        22.56 o                         
  -8   1   9         29.92         12.90        10.50 o                         
  -7   1   9        118.09        130.01        13.69 o                         
  -6   1   9        477.41        506.40        21.40 o                         
  -5   1   9        279.04        306.31        15.04 o                         
  -4   1   9        184.35        202.12        13.98 o                         
  -3   1   9         34.90         33.24         7.79 o                         
  -2   1   9        988.39        995.26        21.36 o                         
  -1   1   9        235.64        231.03        11.24 o                         
   0   1   9        665.69        693.24        16.46 o                         
   1   1   9         16.68         30.38         5.09 o                         
   2   1   9        458.55        455.88        12.86 o                         
   3   1   9        227.37        252.88        10.66 o                         
   4   1   9        325.42        316.10        14.12 o                         
   5   1   9         78.09         69.97         8.26 o                         
   6   1   9         18.70         19.57         6.03 o                         
   7   1   9        142.80        144.00        10.67 o                         
   8   1   9          3.50         -1.66         4.78 o                         
   9   1   9        321.42        294.92        14.82 o                         
  10   1   9          0.54          2.89         5.32 o                         
  11   1   9         44.33         51.57         9.93 o                         
  12   1   9         18.87         11.42         9.24 o                         
  -9   2   9          0.00         -1.05        16.90 o                         
  -8   2   9         11.08         24.51         9.38 o                         
  -7   2   9         49.34         60.91        10.91 o                         
  -6   2   9         19.33         28.01         8.29 o                         
  -5   2   9         68.83         81.48         9.72 o                         
  -4   2   9        180.35        190.40        12.60 o                         
  -3   2   9         49.74         51.73         8.30 o                         
  -2   2   9          0.96          0.95         5.20 o                         
  -1   2   9         26.01         20.03         6.17 o                         
   0   2   9         61.73         76.66         7.68 o                         
   1   2   9        529.31        507.78        16.74 o                         
   2   2   9        411.13        395.17        14.20 o                         
   3   2   9        636.21        658.21        18.22 o                         
   4   2   9        403.54        447.24        13.26 o                         
   5   2   9        498.66        469.34        15.05 o                         
   6   2   9        169.94        167.68        11.00 o                         
   7   2   9        769.06        715.38        19.90 o                         
   8   2   9         40.25         27.46         6.29 o                         
   9   2   9        170.89        144.36        12.43 o                         
  10   2   9          0.38          8.41         5.96 o                         
  11   2   9         53.97         63.01         8.86 o                         
  12   2   9          2.78         30.53        12.27 o                         
  -9   3   9         86.63         88.30        25.40 o                         
  -8   3   9        117.52        105.09        18.69 o                         
  -7   3   9        126.19        102.10        11.46 o                         
  -6   3   9         65.04         87.37        12.35 o                         
  -5   3   9        472.77        464.16        18.30 o                         
  -4   3   9         94.16        104.31         9.88 o                         
  -3   3   9          0.20         17.84         6.31 o                         
  -2   3   9        442.22        476.89        16.28 o                         
  -1   3   9        274.68        269.23        12.00 o                         
   0   3   9       1026.44        993.36        18.31 o                         
   1   3   9        125.54        167.09        10.00 o                         
   2   3   9       1223.12       1180.94        22.67 o                         
   3   3   9        292.79        286.77        12.41 o                         
   4   3   9         11.25          9.16         4.40 o                         
   5   3   9        106.03         93.09         8.79 o                         
   6   3   9         13.01         22.34         6.22 o                         
   7   3   9         10.45         25.03         7.77 o                         
   8   3   9        147.90        139.00        13.44 o                         
   9   3   9        159.66        148.35        13.38 o                         
  10   3   9         17.63         23.68         7.14 o                         
  11   3   9          5.08          5.44         7.51 o                         
  12   3   9         68.40        106.27        19.21 o                         
  -9   4   9          0.63         34.68        13.59 o                         
  -8   4   9        175.27        184.69        15.43 o                         
  -7   4   9        331.73        304.55        17.00 o                         
  -6   4   9        271.49        292.73        17.01 o                         
  -5   4   9        135.05        146.74        11.88 o                         
  -4   4   9          1.48         -3.87         6.98 o                         
  -3   4   9         12.68          5.35         5.56 o                         
  -2   4   9        904.04        896.69        19.12 o                         
  -1   4   9         29.55         32.97         5.56 o                         
   0   4   9        136.59        120.00         7.38 o                         
   1   4   9       1241.02       1245.82        17.60 o                         
   2   4   9         22.61         37.93         5.81 o                         
   3   4   9        838.36        880.22        19.47 o                         
   4   4   9         56.91         56.68         6.03 o                         
   5   4   9        112.70        120.67         8.19 o                         
   6   4   9         49.64         29.32         5.11 o                         
   7   4   9       1076.03       1020.36        27.47 o                         
   8   4   9         12.06          4.87         5.76 o                         
   9   4   9        254.72        239.88        14.77 o                         
  10   4   9        104.00        105.02        11.25 o                         
  11   4   9         13.06         30.13         9.56 o                         
  12   4   9          0.83         28.18        11.68 o                         
  -8   5   9         31.15         10.40        13.00 o                         
  -7   5   9          9.91         15.31         7.80 o                         
  -6   5   9         21.01         17.35         7.57 o                         
  -5   5   9         39.22         46.75         7.67 o                         
  -4   5   9        341.33        359.18        14.71 o                         
  -3   5   9        165.51        181.58        11.34 o                         
  -2   5   9        203.51        206.50         9.92 o                         
  -1   5   9        308.60        314.26        12.48 o                         
   0   5   9          0.22         -1.45         3.61 o                         
   1   5   9        991.72        987.58        16.05 o                         
   2   5   9         82.20         97.04         6.64 o                         
   3   5   9          1.81          0.22         4.12 o                         
   4   5   9        324.28        303.35         9.69 o                         
   5   5   9         14.64         21.89         4.60 o                         
   6   5   9          1.64          0.59         5.36 o                         
   7   5   9        317.29        296.34        15.50 o                         
   8   5   9          2.30          5.83         6.15 o                         
   9   5   9          2.33         12.51         6.69 o                         
  10   5   9         31.33         31.28         8.37 o                         
  11   5   9          1.23         13.12         8.76 o                         
  -8   6   9         72.50        109.79        13.32 o                         
  -7   6   9        333.23        348.16        17.08 o                         
  -6   6   9          1.66          1.92         6.09 o                         
  -5   6   9         18.83         25.89         6.29 o                         
  -4   6   9         49.22         41.05         7.01 o                         
  -3   6   9         19.02         16.58         5.67 o                         
  -2   6   9        181.40        181.10         9.55 o                         
  -1   6   9          1.36          0.64         3.36 o                         
   0   6   9        183.19        195.36         5.98 o                         
   1   6   9        509.41        480.87        13.19 o                         
   2   6   9          6.13          6.59         2.57 o                         
   3   6   9        206.51        206.78        12.10 o                         
   4   6   9       1354.66       1303.19        18.76 o                         
   5   6   9         55.55         59.35         6.55 o                         
   6   6   9         19.49         34.96         6.51 o                         
   7   6   9         11.69         18.99         6.37 o                         
   8   6   9        122.87        143.79        12.32 o                         
   9   6   9          1.87         24.26         8.56 o                         
  10   6   9         70.23         77.12        11.37 o                         
  11   6   9          0.86         18.79        19.44 o                         
  -8   7   9          0.29         -0.13        11.12 o                         
  -7   7   9         30.28         20.33         6.42 o                         
  -6   7   9          0.05         -2.25         5.25 o                         
  -5   7   9         28.34         24.53         5.84 o                         
  -4   7   9          0.49         -4.17         4.51 o                         
  -3   7   9        368.08        357.28        12.58 o                         
  -2   7   9         87.90         91.66         6.86 o                         
  -1   7   9        348.24        325.66        11.26 o                         
   0   7   9         68.26        106.43        19.13 o                         
   1   7   9         12.93          5.81         7.70 o                         
   2   7   9        484.47        485.42        24.18 o                         
   3   7   9         31.37         28.53         4.67 o                         
   4   7   9        232.42        240.82         8.53 o                         
   5   7   9       1441.53       1376.74        24.37 o                         
   6   7   9          1.97          8.63         5.36 o                         
   7   7   9        157.99        182.87        11.49 o                         
   8   7   9        175.48        198.90        12.54 o                         
   9   7   9         21.99         24.64         7.91 o                         
  10   7   9         15.62         24.85         9.68 o                         
  -7   8   9         12.92         14.70         6.22 o                         
  -6   8   9         11.14          6.71         6.22 o                         
  -5   8   9        532.25        512.30        16.22 o                         
  -4   8   9         69.19         57.74         6.67 o                         
  -3   8   9          3.32          7.68         4.29 o                         
  -2   8   9        357.97        345.70        12.06 o                         
  -1   8   9         16.27         24.03         9.51 o                         
   0   8   9          5.57          2.36        10.09 o                         
   1   8   9        140.79        150.77        16.22 o                         
   2   8   9        288.38        279.64        20.09 o                         
   3   8   9        148.17        126.52        14.60 o                         
   4   8   9        197.05        198.46         7.66 o                         
   5   8   9        118.51        127.59         8.12 o                         
   6   8   9         35.31         33.60         6.42 o                         
   7   8   9        123.70        134.04        10.05 o                         
   8   8   9          0.06          6.27         6.14 o                         
   9   8   9        222.87        253.58        16.24 o                         
  10   8   9         19.19         10.45        10.07 o                         
  -7   9   9         38.51         43.49        10.18 o                         
  -6   9   9          2.89         -5.28         6.31 o                         
  -5   9   9          0.40          0.28         6.18 o                         
  -4   9   9         86.36         86.18         7.43 o                         
  -3   9   9        101.64         98.41         8.64 o                         
  -2   9   9         19.13         23.99         9.81 o                         
  -1   9   9         64.44         61.53        11.75 o                         
   0   9   9        353.17        371.71        23.18 o                         
   1   9   9          2.13         12.67        10.28 o                         
   2   9   9        279.99        305.43        21.61 o                         
   3   9   9         54.99         49.19        10.39 o                         
   4   9   9        366.89        355.22        10.23 o                         
   5   9   9         23.60         33.03         5.74 o                         
   6   9   9          8.17         16.23         5.53 o                         
   7   9   9        109.32        121.16        10.43 o                         
   8   9   9        238.76        252.20        13.70 o                         
   9   9   9         66.38         83.23        14.41 o                         
  -6  10   9         10.17         15.94        10.52 o                         
  -5  10   9         15.07         18.51         6.45 o                         
  -4  10   9         55.05         55.91         9.04 o                         
  -3  10   9          0.05         -5.78         9.77 o                         
  -2  10   9          0.68          6.95         8.82 o                         
  -1  10   9         50.93         42.59        10.12 o                         
   0  10   9        139.14        151.65        17.26 o                         
   1  10   9        214.87        203.22        18.15 o                         
   2  10   9       1539.78       1576.65        46.26 o                         
   3  10   9          1.84          3.32         7.43 o                         
   4  10   9          2.18         -4.37         9.99 o                         
   5  10   9         14.05         10.19         5.51 o                         
   6  10   9          6.45         14.07         8.67 o                         
   7  10   9         56.81         99.23        14.07 o                         
   8  10   9          1.68          9.39         8.54 o                         
  -5  11   9         34.69         35.33        20.57 o                         
  -4  11   9          8.28         26.13        12.66 o                         
  -3  11   9         21.12          1.51         7.12 o                         
  -2  11   9          1.03         11.75         8.44 o                         
  -1  11   9        254.20        281.22        22.48 o                         
   0  11   9          7.73          8.22         8.61 o                         
   1  11   9        155.62        120.01        14.78 o                         
   2  11   9          5.84         -4.94         6.95 o                         
   3  11   9         43.00         41.12        10.47 o                         
   4  11   9          9.11          7.79         9.92 o                         
   5  11   9         87.82        111.79        11.98 o                         
   6  11   9        107.65        102.92        14.98 o                         
   7  11   9          0.19          5.30         8.64 o                         
  -3  12   9         34.80         69.91        42.59 o                         
  -2  12   9          2.02         -2.73        13.78 o                         
  -1  12   9         68.27         55.97        11.47 o                         
   0  12   9          1.74         -7.13         7.13 o                         
   1  12   9          0.94         -4.34         6.46 o                         
   2  12   9        121.78        102.22        14.42 o                         
   3  12   9        127.44        124.78        29.46 o                         
   4  12   9          3.15         -6.11         8.75 o                         
   5  12   9          3.31         19.15        10.87 o                         
   0  13   9          2.76         -8.86        14.37 o                         
   1  13   9         94.90         59.52        15.16 o                         
   2  13   9         27.36         14.86         9.81 o                         
   0  -8  10         43.05         55.17        12.65 o                         
   1  -8  10          6.03         11.14        10.19 o                         
   2  -8  10         13.86          8.31        11.55 o                         
   3  -8  10         97.26         70.08        11.91 o                         
   4  -8  10         45.64         34.36        11.82 o                         
   5  -8  10         34.45         47.01        15.06 o                         
  -2  -7  10         69.49         88.48        12.05 o                         
  -1  -7  10         47.23         40.91        17.62 o                         
   0  -7  10        118.68        117.68        12.44 o                         
   1  -7  10         27.90         22.98        14.30 o                         
   2  -7  10         16.42          4.40         6.52 o                         
   3  -7  10          3.98         -0.87         6.71 o                         
   4  -7  10         36.21         46.30         9.81 o                         
   5  -7  10          9.57         24.26         9.76 o                         
   6  -7  10         43.56         30.12         9.03 o                         
   7  -7  10         86.64        117.00        16.29 o                         
  -4  -6  10         36.39         21.96        18.57 o                         
  -3  -6  10          8.36         -9.47        10.75 o                         
  -2  -6  10         94.30         83.35        11.41 o                         
  -1  -6  10          5.02         -4.59         9.14 o                         
   0  -6  10         14.09          6.72         8.41 o                         
   1  -6  10         30.43          7.00        10.42 o                         
   2  -6  10        594.72        539.63        21.70 o                         
   3  -6  10         67.52         58.53         9.85 o                         
   4  -6  10        644.62        650.69        22.32 o                         
   5  -6  10         28.45         39.84         9.76 o                         
   6  -6  10         48.30         38.42        10.57 o                         
   7  -6  10         18.41         10.86         6.49 o                         
   8  -6  10         81.86         77.62        11.69 o                         
  -5  -5  10        344.56        376.96        31.14 o                         
  -4  -5  10        168.02        164.65        14.09 o                         
  -3  -5  10         32.29         35.98         9.98 o                         
  -2  -5  10        422.01        406.02        20.42 o                         
  -1  -5  10        253.59        225.07        14.55 o                         
   0  -5  10         22.26         18.81         8.08 o                         
   1  -5  10        198.81        174.24        15.01 o                         
   2  -5  10        112.63        122.46        13.30 o                         
   3  -5  10        326.48        365.40        18.81 o                         
   4  -5  10          2.18          0.91         6.79 o                         
   5  -5  10        247.38        255.69        14.85 o                         
   6  -5  10        457.93        390.93        18.08 o                         
   7  -5  10         37.56         50.23         9.98 o                         
   8  -5  10          1.25         27.43         9.06 o                         
   9  -5  10        589.94        596.77        24.99 o                         
  -6  -4  10         38.04         10.94        13.84 o                         
  -5  -4  10        281.07        276.93        17.77 o                         
  -4  -4  10         86.32         73.67        13.71 o                         
  -3  -4  10        687.54        657.24        23.09 o                         
  -2  -4  10        519.30        509.87        19.73 o                         
  -1  -4  10         23.00         26.16         8.24 o                         
   0  -4  10        114.32        109.00        11.07 o                         
   1  -4  10        470.70        472.42        21.86 o                         
   2  -4  10         57.67         65.97        10.75 o                         
   3  -4  10        609.50        530.41        20.80 o                         
   4  -4  10        190.92        186.82        13.78 o                         
   5  -4  10        319.75        290.94        15.30 o                         
   6  -4  10        370.11        343.27        17.35 o                         
   7  -4  10          3.99          3.41         7.05 o                         
   8  -4  10        131.41        121.05        12.40 o                         
   9  -4  10         13.67         24.38         8.01 o                         
  10  -4  10          1.91         21.17         9.60 o                         
  -6  -3  10         10.65         -9.84         9.84 o                         
  -5  -3  10         63.75         54.56         9.16 o                         
  -4  -3  10         15.14          5.63         7.64 o                         
  -3  -3  10          7.90          1.13         6.48 o                         
  -2  -3  10        214.35        214.93        14.48 o                         
  -1  -3  10        115.02        107.56        11.39 o                         
   0  -3  10         11.57         15.49         6.51 o                         
   1  -3  10         19.33         19.62         9.06 o                         
   2  -3  10        222.20        218.77        15.12 o                         
   3  -3  10          8.15          5.90         6.91 o                         
   4  -3  10         40.23         44.27         8.39 o                         
   5  -3  10        301.45        310.91        16.38 o                         
   6  -3  10        716.92        711.27        22.92 o                         
   7  -3  10        119.91        120.76        12.15 o                         
   8  -3  10          1.96          9.97         7.58 o                         
   9  -3  10          7.12         13.77         7.96 o                         
  10  -3  10         75.30         62.46         9.93 o                         
  11  -3  10          0.56         24.27         9.64 o                         
  -7  -2  10         25.07         22.18        12.87 o                         
  -6  -2  10        102.02         96.28        11.02 o                         
  -5  -2  10          2.08         -4.70         7.31 o                         
  -4  -2  10         26.25         17.35         8.36 o                         
  -3  -2  10         46.80         34.94         8.88 o                         
  -2  -2  10        220.67        214.67        14.59 o                         
  -1  -2  10         14.00         12.28         6.77 o                         
   0  -2  10        388.09        370.47        16.69 o                         
   1  -2  10        290.00        279.07        17.20 o                         
   2  -2  10        231.52        258.62        15.09 o                         
   3  -2  10        188.47        185.36        13.57 o                         
   4  -2  10        631.86        616.34        20.59 o                         
   5  -2  10       1461.54       1403.65        29.93 o                         
   6  -2  10         66.99         61.50         8.83 o                         
   7  -2  10          0.78         -1.24         5.92 o                         
   8  -2  10         77.02         75.26         9.88 o                         
   9  -2  10         26.18         30.99         7.78 o                         
  10  -2  10        188.40        219.67        16.57 o                         
  11  -2  10         64.14         80.50        13.64 o                         
  -7  -1  10         31.83         14.78        11.44 o                         
  -6  -1  10          0.58         -6.61         7.23 o                         
  -5  -1  10          4.14         -1.35         6.89 o                         
  -4  -1  10          4.89         11.75         6.70 o                         
  -3  -1  10        645.12        661.27        21.13 o                         
  -2  -1  10         63.39         72.94         9.50 o                         
  -1  -1  10        653.18        660.52        20.52 o                         
   0  -1  10         18.57         31.72         7.25 o                         
   1  -1  10         51.56         66.47         8.91 o                         
   2  -1  10         15.72         14.03         7.34 o                         
   3  -1  10        137.52        172.79        12.02 o                         
   4  -1  10        694.35        683.00        19.74 o                         
   5  -1  10        961.42        982.61        24.97 o                         
   6  -1  10          1.53         -0.72         5.65 o                         
   7  -1  10       1113.07       1064.80        29.82 o                         
   8  -1  10         36.28         29.01         8.21 o                         
   9  -1  10        832.06        730.38        23.18 o                         
  10  -1  10        394.69        397.71        18.76 o                         
  11  -1  10        231.73        271.71        17.33 o                         
  -8   0  10         49.86         53.11        14.89 o                         
  -7   0  10          1.01         -4.71         9.24 o                         
  -6   0  10          0.23         -6.65         6.65 o                         
  -5   0  10         17.48         21.05         7.95 o                         
  -4   0  10        115.60        121.63        11.52 o                         
  -3   0  10        248.46        244.54        13.94 o                         
  -2   0  10        353.73        374.95        16.24 o                         
  -1   0  10        207.68        207.35        12.37 o                         
   0   0  10          0.35          2.91         6.04 o                         
   1   0  10       1073.71       1117.19        25.35 o                         
   2   0  10         69.88         73.29         8.38 o                         
   3   0  10        473.53        455.30        16.22 o                         
   4   0  10        875.83        865.49        21.82 o                         
   5   0  10        214.76        204.35        13.03 o                         
   6   0  10        952.41        916.37        25.59 o                         
   7   0  10        464.43        461.86        17.52 o                         
   8   0  10          8.34         14.07         6.08 o                         
   9   0  10         13.10         20.76         6.33 o                         
  10   0  10         10.03         24.51         8.47 o                         
  11   0  10          0.72         28.17         9.40 o                         
  12   0  10         80.18         84.83        24.37 o                         
  -8   1  10          0.58        -10.05        10.05 o                         
  -7   1  10        153.05        160.93        14.97 o                         
  -6   1  10          0.97         -6.95         9.31 o                         
  -5   1  10          0.23          2.85         6.83 o                         
  -4   1  10          3.52         -3.99         6.81 o                         
  -3   1  10        697.79        665.24        22.63 o                         
  -2   1  10         28.88         25.84         7.33 o                         
  -1   1  10        208.04        225.52        12.56 o                         
   0   1  10         57.05         53.34         7.32 o                         
   1   1  10        332.89        372.94        13.40 o                         
   2   1  10          0.45          6.99         4.05 o                         
   3   1  10         38.47         43.49         5.91 o                         
   4   1  10       1663.02       1586.39        27.84 o                         
   5   1  10         94.30        102.09         9.57 o                         
   6   1  10        222.73        204.81        12.74 o                         
   7   1  10         10.78         15.48         5.68 o                         
   8   1  10        566.81        561.96        18.53 o                         
   9   1  10        165.73        178.79        11.93 o                         
  10   1  10          0.02         10.44         5.53 o                         
  11   1  10         17.02         48.63         8.63 o                         
  12   1  10        134.68        147.74        20.95 o                         
  -8   2  10          0.01         -3.55        11.82 o                         
  -7   2  10          0.04         -7.87         7.87 o                         
  -6   2  10         65.17         52.08         9.59 o                         
  -5   2  10        220.25        231.83        15.77 o                         
  -4   2  10          2.75         -7.19         7.19 o                         
  -3   2  10         14.39         17.96         6.60 o                         
  -2   2  10         10.75         25.65         6.73 o                         
  -1   2  10        318.85        314.50        13.56 o                         
   0   2  10       1848.76       1851.07        28.93 o                         
   1   2  10        476.13        483.43        17.39 o                         
   2   2  10        116.22        105.51         9.69 o                         
   3   2  10          1.94          1.47         5.69 o                         
   4   2  10        383.65        386.45        16.47 o                         
   5   2  10         48.33         49.29         6.69 o                         
   6   2  10        857.77        806.31        21.40 o                         
   7   2  10         43.63         33.34         7.38 o                         
   8   2  10          0.07          7.57         4.78 o                         
   9   2  10         51.38         42.78         7.50 o                         
  10   2  10        141.25        126.24        12.18 o                         
  11   2  10         86.56         81.15        11.56 o                         
  12   2  10          0.75          5.48         9.00 o                         
  -8   3  10         12.46         -8.98        12.96 o                         
  -7   3  10         32.36         17.16         9.56 o                         
  -6   3  10        671.93        607.74        22.66 o                         
  -5   3  10          1.67         -0.31         6.88 o                         
  -4   3  10        408.46        397.84        17.65 o                         
  -3   3  10          1.16         12.15         6.83 o                         
  -2   3  10       1148.81       1159.81        23.92 o                         
  -1   3  10          2.58          8.61         6.02 o                         
   0   3  10        259.80        270.11        11.28 o                         
   1   3  10         18.66         17.53         6.05 o                         
   2   3  10       1960.79       2069.49        31.28 o                         
   3   3  10        374.95        365.99        14.74 o                         
   4   3  10          8.56          6.80         5.51 o                         
   5   3  10          3.32          3.31         4.70 o                         
   6   3  10         14.78         28.65         6.63 o                         
   7   3  10        175.27        152.54        11.55 o                         
   8   3  10         79.44         46.62         8.35 o                         
   9   3  10         21.18         45.60        10.94 o                         
  10   3  10         25.88         18.33         7.60 o                         
  11   3  10         78.38         97.86        11.47 o                         
  12   3  10         69.79         58.29        16.80 o                         
  -8   4  10        173.61        186.89        20.97 o                         
  -7   4  10       1242.47       1275.13        34.03 o                         
  -6   4  10         43.46         44.07         8.56 o                         
  -5   4  10        211.01        205.14        14.26 o                         
  -4   4  10        227.33        203.64        12.80 o                         
  -3   4  10          6.73          7.25         6.96 o                         
  -2   4  10        204.85        212.51        11.57 o                         
  -1   4  10        632.37        634.85        16.13 o                         
   0   4  10         81.77         74.16         6.50 o                         
   1   4  10        183.66        176.07        10.03 o                         
   2   4  10       1210.77       1224.11        23.06 o                         
   3   4  10        528.61        515.94        15.44 o                         
   4   4  10         38.21         36.21         5.95 o                         
   5   4  10         75.22         73.45         7.31 o                         
   6   4  10          0.03         -2.44         4.48 o                         
   7   4  10          2.35          7.40         4.25 o                         
   8   4  10          1.92          3.63         6.29 o                         
   9   4  10        132.88        125.92        11.32 o                         
  10   4  10        170.90        191.51        14.32 o                         
  11   4  10         28.05         28.51         8.04 o                         
  -8   5  10         67.80         65.55        13.39 o                         
  -7   5  10        115.85        131.61        13.52 o                         
  -6   5  10        348.95        350.90        17.54 o                         
  -5   5  10        200.13        205.68        14.65 o                         
  -4   5  10        743.75        717.81        20.70 o                         
  -3   5  10        124.87        122.43         9.84 o                         
  -2   5  10         40.04         37.78         6.78 o                         
  -1   5  10        492.12        510.34        13.93 o                         
   0   5  10         12.93         12.83         4.59 o                         
   1   5  10         80.90         75.86         6.57 o                         
   2   5  10        751.58        764.84        14.63 o                         
   3   5  10        176.32        152.47        10.27 o                         
   4   5  10        141.56        138.40         9.13 o                         
   5   5  10         42.94         34.25         5.48 o                         
   6   5  10         10.37         14.54         4.73 o                         
   7   5  10        128.67        136.09        11.50 o                         
   8   5  10         98.79         95.12        10.89 o                         
   9   5  10         95.46         89.93         9.78 o                         
  10   5  10         31.89         27.72         7.85 o                         
  11   5  10         38.95         32.27         9.51 o                         
  -8   6  10          5.74         19.56         9.62 o                         
  -7   6  10         28.98         23.73         8.96 o                         
  -6   6  10         86.18        106.44        11.27 o                         
  -5   6  10          7.56          6.17         6.37 o                         
  -4   6  10        129.63        142.53        10.96 o                         
  -3   6  10         87.07         89.74         8.30 o                         
  -2   6  10        250.19        257.97        12.65 o                         
  -1   6  10          4.16          8.91         4.29 o                         
   0   6  10        134.03        134.83         6.60 o                         
   1   6  10        450.61        445.90        10.05 o                         
   2   6  10        611.53        583.51        12.03 o                         
   3   6  10          0.02          4.97         3.83 o                         
   4   6  10        293.68        310.21        11.91 o                         
   5   6  10        598.52        570.92        12.76 o                         
   6   6  10        780.24        762.90        18.87 o                         
   7   6  10         54.70         59.05         8.36 o                         
   8   6  10         10.31          8.47         6.60 o                         
   9   6  10          9.48          2.92         6.03 o                         
  10   6  10        315.62        328.81        16.60 o                         
  11   6  10          0.01          9.83         7.97 o                         
  -7   7  10          4.63         20.61         7.22 o                         
  -6   7  10         94.65        139.55        13.17 o                         
  -5   7  10         83.62         71.29         8.32 o                         
  -4   7  10       1265.08       1306.08        27.06 o                         
  -3   7  10        298.41        300.17        12.30 o                         
  -2   7  10        470.68        474.53        14.00 o                         
  -1   7  10         29.27         33.10         4.16 o                         
   0   7  10        422.16        377.32        11.42 o                         
   1   7  10        482.29        489.98        27.80 o                         
   2   7  10         98.02        105.34         9.39 o                         
   3   7  10        161.36        155.48         6.02 o                         
   4   7  10        197.85        197.42         8.58 o                         
   5   7  10        451.39        410.74         9.61 o                         
   6   7  10        169.06        174.53        10.17 o                         
   7   7  10          9.33         11.02         5.41 o                         
   8   7  10        265.25        292.25        13.72 o                         
   9   7  10          0.20         12.70         6.52 o                         
  10   7  10          3.22         27.53         9.89 o                         
  -7   8  10         30.45         30.95        11.44 o                         
  -6   8  10          4.63         10.12         6.51 o                         
  -5   8  10         15.94          7.84         5.81 o                         
  -4   8  10        250.63        252.91        11.16 o                         
  -3   8  10          0.54          2.05         4.07 o                         
  -2   8  10         17.68         18.66         5.31 o                         
  -1   8  10        103.78        117.84        16.26 o                         
   0   8  10          2.08         -6.73         6.73 o                         
   1   8  10         61.53         61.47        10.72 o                         
   2   8  10       1516.11       1537.20        47.54 o                         
   3   8  10         76.00         75.58        12.58 o                         
   4   8  10         58.90         58.33         7.37 o                         
   5   8  10       1115.61       1073.21        19.93 o                         
   6   8  10         98.28         91.09         7.84 o                         
   7   8  10          6.53         21.06         5.78 o                         
   8   8  10         85.04        104.35        11.36 o                         
   9   8  10        395.52        417.24        19.98 o                         
  10   8  10          3.89         23.70        14.49 o                         
  -6   9  10        109.87        105.26        12.30 o                         
  -5   9  10          6.56          8.26        10.23 o                         
  -4   9  10         74.43         83.11         7.03 o                         
  -3   9  10        340.86        326.55        13.30 o                         
  -2   9  10          0.68          0.72         9.58 o                         
  -1   9  10         18.96         20.52        10.93 o                         
   0   9  10         26.36         31.91         9.70 o                         
   1   9  10         32.58         35.19        10.74 o                         
   2   9  10        400.79        384.97        27.13 o                         
   3   9  10         19.92         15.55         9.00 o                         
   4   9  10         62.21         89.30        29.81 o                         
   5   9  10         16.44         19.55         4.45 o                         
   6   9  10          0.03         10.33         4.95 o                         
   7   9  10         21.66         29.62         5.91 o                         
   8   9  10          4.70         11.64         6.61 o                         
   9   9  10        252.96        289.14        17.24 o                         
  -5  10  10          7.10         -1.34        10.92 o                         
  -4  10  10         35.83         28.48         7.08 o                         
  -3  10  10         10.64         33.76        13.79 o                         
  -2  10  10        111.74        116.54        16.71 o                         
  -1  10  10         76.69         62.43        12.43 o                         
   0  10  10         13.10         25.33        14.00 o                         
   1  10  10         20.82         16.40        13.11 o                         
   2  10  10        143.54        160.55        17.11 o                         
   3  10  10         79.82         73.26        12.08 o                         
   4  10  10        115.32        136.91        16.27 o                         
   5  10  10         14.46         10.89         5.54 o                         
   6  10  10          1.42          0.82         4.61 o                         
   7  10  10          3.12         20.09         8.71 o                         
   8  10  10         77.09         97.00        16.70 o                         
  -4  11  10         20.74         23.09        11.67 o                         
  -3  11  10          9.70          7.64        10.57 o                         
  -2  11  10         59.80         51.93        19.64 o                         
  -1  11  10        127.47        121.50        15.80 o                         
   0  11  10        515.00        569.63        31.17 o                         
   1  11  10         41.15         39.25        13.37 o                         
   2  11  10          8.14         14.13         8.84 o                         
   3  11  10        471.30        453.64        27.16 o                         
   4  11  10         11.91         10.19         7.21 o                         
   5  11  10         57.14         77.12        21.65 o                         
   6  11  10         94.60        111.70        13.90 o                         
   7  11  10        423.51        403.22        31.94 o                         
  -3  12  10        160.10        141.77        30.70 o                         
  -2  12  10          0.04          4.00        12.47 o                         
  -1  12  10         25.12         30.50        14.90 o                         
   0  12  10         12.07         23.47         9.09 o                         
   1  12  10          4.41         14.77         8.05 o                         
   2  12  10        249.30        240.58        20.17 o                         
   3  12  10         30.21         10.77         9.20 o                         
   4  12  10          0.10        -12.89        13.87 o                         
   5  12  10         41.70         33.39        11.96 o                         
  -1  -7  11        109.24         92.85        17.45 o                         
   0  -7  11          1.47        -10.40        10.40 o                         
   1  -7  11          7.34          3.62        13.32 o                         
   2  -7  11         62.40         81.26        13.35 o                         
   3  -7  11         12.95         -7.05         8.29 o                         
   4  -7  11          2.63         14.53         9.65 o                         
   5  -7  11         27.35         26.81         8.50 o                         
   6  -7  11        176.47        239.20        17.76 o                         
  -3  -6  11          6.06         -7.51        10.66 o                         
  -2  -6  11         12.42         -0.53         9.47 o                         
  -1  -6  11         11.13         21.68         9.64 o                         
   0  -6  11         35.38         30.85         8.61 o                         
   1  -6  11         11.01         -6.29         6.29 o                         
   2  -6  11         11.48         -0.81        11.30 o                         
   3  -6  11          0.04         -1.01         7.45 o                         
   4  -6  11        284.36        311.46        17.40 o                         
   5  -6  11          0.04          5.37        10.20 o                         
   6  -6  11         41.96         54.40        10.74 o                         
   7  -6  11          3.99          1.38         9.95 o                         
   8  -6  11        125.55        136.31        20.74 o                         
  -4  -5  11          0.09         -8.18         8.18 o                         
  -3  -5  11          3.39         -7.51         7.51 o                         
  -2  -5  11         77.49         95.89        14.21 o                         
  -1  -5  11         14.42         13.94         7.86 o                         
   0  -5  11        400.18        409.68        19.90 o                         
   1  -5  11         36.67         24.81         7.69 o                         
   2  -5  11         43.23         57.66        10.31 o                         
   3  -5  11         49.80         27.63         8.53 o                         
   4  -5  11          0.50         -2.77        10.10 o                         
   5  -5  11         24.60         18.01         7.69 o                         
   6  -5  11          0.43          4.87         6.65 o                         
   7  -5  11         52.86         71.47        18.80 o                         
   8  -5  11        443.73        426.80        20.72 o                         
   9  -5  11          4.19          4.56        16.40 o                         
  -5  -4  11          8.32          5.56         8.57 o                         
  -4  -4  11         56.47         53.44        12.27 o                         
  -3  -4  11         16.57          0.09         8.96 o                         
  -2  -4  11          7.58          5.58         7.17 o                         
  -1  -4  11         75.38         85.54        10.85 o                         
   0  -4  11        190.38        204.73        14.76 o                         
   1  -4  11          1.70         -0.66         5.95 o                         
   2  -4  11          0.02          8.99         7.02 o                         
   3  -4  11          7.01          4.87         7.36 o                         
   4  -4  11        497.00        494.33        23.81 o                         
   5  -4  11        117.92         88.52         9.92 o                         
   6  -4  11          0.92          9.29         7.00 o                         
   7  -4  11         18.82         21.12         8.62 o                         
   8  -4  11        232.78        253.69        20.08 o                         
   9  -4  11          0.39         22.45        12.67 o                         
  10  -4  11        310.78        385.94        25.66 o                         
  -6  -3  11         22.15         10.20        15.03 o                         
  -5  -3  11        115.26        106.55        13.64 o                         
  -4  -3  11         14.28          5.84         7.43 o                         
  -3  -3  11          0.03         -7.15         7.15 o                         
  -2  -3  11          4.49          9.36         8.36 o                         
  -1  -3  11        168.87        170.09        12.24 o                         
   0  -3  11         12.57         18.95         8.08 o                         
   1  -3  11         57.63         57.19        10.33 o                         
   2  -3  11        225.39        201.89        15.67 o                         
   3  -3  11        264.96        271.48        16.25 o                         
   4  -3  11        226.99        217.19        14.12 o                         
   5  -3  11        272.73        279.35        16.36 o                         
   6  -3  11        607.75        602.55        22.14 o                         
   7  -3  11        149.71        170.94        14.03 o                         
   8  -3  11        111.65        135.53        16.14 o                         
   9  -3  11        653.88        697.78        27.72 o                         
  10  -3  11         84.29         79.57        11.60 o                         
  -6  -2  11          2.49        -12.48        12.48 o                         
  -5  -2  11         30.91         37.82         9.33 o                         
  -4  -2  11         20.55         19.53         9.99 o                         
  -3  -2  11        562.24        578.60        21.39 o                         
  -2  -2  11        327.65        324.40        16.96 o                         
  -1  -2  11         60.04         64.86         9.24 o                         
   0  -2  11          2.81          3.77         5.67 o                         
   1  -2  11        127.30        118.35        11.93 o                         
   2  -2  11          3.36         14.17         7.70 o                         
   3  -2  11        193.00        191.38        15.86 o                         
   4  -2  11         17.66         23.96         8.25 o                         
   5  -2  11        149.03        166.03        13.82 o                         
   6  -2  11         10.80         10.41         7.81 o                         
   7  -2  11          2.85         12.71         7.28 o                         
   8  -2  11         78.39         93.88        10.80 o                         
   9  -2  11         60.80         52.76         9.02 o                         
  10  -2  11          1.68          2.15         6.43 o                         
  11  -2  11         47.17        134.76        19.11 o                         
  -7  -1  11        135.63        125.17        20.99 o                         
  -6  -1  11         29.06         19.43        13.18 o                         
  -5  -1  11         66.03         59.19        10.32 o                         
  -4  -1  11          1.02         -0.52         5.72 o                         
  -3  -1  11         25.13         20.33         8.39 o                         
  -2  -1  11        206.02        202.52        13.58 o                         
  -1  -1  11          0.55         -3.56         7.00 o                         
   0  -1  11         31.26         20.44         7.27 o                         
   1  -1  11         60.95         61.58         9.08 o                         
   2  -1  11         62.23         64.63         9.17 o                         
   3  -1  11        745.60        733.39        22.24 o                         
   4  -1  11       2085.01       1987.11        43.73 o                         
   5  -1  11         12.86         20.63         7.03 o                         
   6  -1  11          7.83          3.60         6.84 o                         
   7  -1  11        175.09        200.06        15.22 o                         
   8  -1  11         13.57         27.87         7.42 o                         
   9  -1  11          4.90          6.84         6.11 o                         
  10  -1  11        425.66        424.18        20.33 o                         
  11  -1  11        158.75        185.71        21.12 o                         
  -7   0  11          1.61        -16.85        16.85 o                         
  -6   0  11          0.02         -6.79         6.79 o                         
  -5   0  11         59.62         58.06        11.20 o                         
  -4   0  11        371.72        361.85        18.65 o                         
  -3   0  11        207.25        219.74        13.68 o                         
  -2   0  11          3.82         -1.42         7.14 o                         
  -1   0  11         36.28         39.00         8.80 o                         
   0   0  11        160.80        185.96        11.89 o                         
   1   0  11         30.00         28.78         6.71 o                         
   2   0  11        218.03        212.17        12.61 o                         
   3   0  11         52.92         51.75         8.06 o                         
   4   0  11          0.82          8.42         5.28 o                         
   5   0  11       1444.74       1378.42        30.25 o                         
   6   0  11         27.21         21.16         7.96 o                         
   7   0  11         54.75         40.81         8.00 o                         
   8   0  11        124.24        137.04        11.31 o                         
   9   0  11         62.45         51.28         8.68 o                         
  10   0  11        743.21        699.90        22.96 o                         
  11   0  11         68.18         85.49        16.42 o                         
  -7   1  11          6.52        -10.40        10.50 o                         
  -6   1  11         28.95         16.81         8.71 o                         
  -5   1  11         33.51         50.68         9.10 o                         
  -4   1  11        120.93        127.45        12.42 o                         
  -3   1  11        160.72        189.09        13.57 o                         
  -2   1  11        142.68        154.53        12.97 o                         
  -1   1  11         22.17         14.59         6.94 o                         
   0   1  11          1.99          6.26         5.72 o                         
   1   1  11         14.47         36.77         6.99 o                         
   2   1  11        988.06        959.30        20.97 o                         
   3   1  11          2.32         -3.78         3.78 o                         
   4   1  11        656.07        623.62        17.52 o                         
   5   1  11          1.89         -4.64         4.64 o                         
   6   1  11          7.45         10.69         6.64 o                         
   7   1  11         53.52         48.93         7.41 o                         
   8   1  11        194.16        220.98        13.19 o                         
   9   1  11         86.44         94.30         9.62 o                         
  10   1  11        117.48        124.78        14.73 o                         
  11   1  11         92.91         98.84        11.80 o                         
  -7   2  11          3.78         -0.67         9.78 o                         
  -6   2  11          0.03         -7.65         7.65 o                         
  -5   2  11         46.54         42.33         8.75 o                         
  -4   2  11         49.58         40.55         8.02 o                         
  -3   2  11        303.23        314.17        16.26 o                         
  -2   2  11         34.45         37.03         8.56 o                         
  -1   2  11        369.18        385.41        16.46 o                         
   0   2  11         40.50         45.37         7.66 o                         
   1   2  11        272.11        248.09        14.76 o                         
   2   2  11        623.09        638.99        20.40 o                         
   3   2  11       1136.50       1147.55        26.99 o                         
   4   2  11          1.44         -3.81         5.28 o                         
   5   2  11        852.93        846.71        17.88 o                         
   6   2  11         32.64         27.11         6.97 o                         
   7   2  11        368.19        324.53        15.56 o                         
   8   2  11         73.42         76.96         8.88 o                         
   9   2  11        216.11        228.09        14.77 o                         
  10   2  11         42.41         52.42         8.06 o                         
  11   2  11        121.95        137.42        13.66 o                         
  -8   3  11         65.46         36.89        28.03 o                         
  -7   3  11         86.04         68.53        14.12 o                         
  -6   3  11         60.38         30.50         9.96 o                         
  -5   3  11          1.66          2.94         6.42 o                         
  -4   3  11          0.79         -3.72         6.37 o                         
  -3   3  11        250.69        273.92        14.44 o                         
  -2   3  11         11.33          4.40         7.04 o                         
  -1   3  11        219.86        213.92        12.85 o                         
   0   3  11         68.29         69.67         8.16 o                         
   1   3  11          0.29         -1.76         6.52 o                         
   2   3  11        515.27        569.36        18.41 o                         
   3   3  11        337.20        363.13        16.37 o                         
   4   3  11       1270.70       1293.45        28.89 o                         
   5   3  11         19.18         13.31         6.89 o                         
   6   3  11        173.28        157.11        12.02 o                         
   7   3  11        186.03        179.06        12.13 o                         
   8   3  11         64.25         86.73         9.58 o                         
   9   3  11        329.52        309.84        15.96 o                         
  10   3  11         41.07         38.13         9.64 o                         
  11   3  11         31.91         33.81         8.45 o                         
  -7   4  11        226.70        199.10        17.66 o                         
  -6   4  11        187.87        188.89        15.96 o                         
  -5   4  11         49.73         54.65         9.44 o                         
  -4   4  11         37.53         29.40         8.52 o                         
  -3   4  11         51.55         55.73         8.86 o                         
  -2   4  11         56.57         49.50         7.57 o                         
  -1   4  11        399.43        407.70        14.69 o                         
   0   4  11         41.10         41.26         6.35 o                         
   1   4  11         14.81         18.64         5.89 o                         
   2   4  11         43.18         42.13         7.26 o                         
   3   4  11        282.38        279.60        13.09 o                         
   4   4  11          0.77         -3.07         4.90 o                         
   5   4  11         27.19         13.44         5.56 o                         
   6   4  11        346.02        329.90        13.83 o                         
   7   4  11        260.32        213.27        12.13 o                         
   8   4  11         37.88         23.19         6.14 o                         
   9   4  11         28.50         30.90         8.03 o                         
  10   4  11         59.01         50.60        11.39 o                         
  11   4  11        173.64        144.49        17.35 o                         
  -7   5  11          0.18         -2.07         9.82 o                         
  -6   5  11         63.06         36.99         9.20 o                         
  -5   5  11         45.31         37.72         9.03 o                         
  -4   5  11         44.60         45.47         9.24 o                         
  -3   5  11         53.73         70.78         8.14 o                         
  -2   5  11        130.56        120.63         9.27 o                         
  -1   5  11          0.75         -1.80         4.44 o                         
   0   5  11          3.45          4.79         4.29 o                         
   1   5  11        711.49        713.13        12.53 o                         
   2   5  11          7.02         -2.13         4.95 o                         
   3   5  11         32.15         19.96         6.01 o                         
   4   5  11         78.28         65.89         7.68 o                         
   5   5  11        285.71        275.13        13.92 o                         
   6   5  11        112.39        104.01         9.66 o                         
   7   5  11          0.47          2.75         4.04 o                         
   8   5  11        224.90        208.44        13.75 o                         
   9   5  11         23.71         29.24         7.83 o                         
  10   5  11        178.36        173.12        13.71 o                         
  11   5  11         89.11         96.98        19.08 o                         
  -7   6  11         64.83         90.62        16.45 o                         
  -6   6  11         25.87          7.96        12.20 o                         
  -5   6  11         67.71         67.17         9.71 o                         
  -4   6  11        180.00        171.65        11.55 o                         
  -3   6  11        120.22        131.35        10.42 o                         
  -2   6  11         71.49         52.32         7.10 o                         
  -1   6  11        175.68        165.99         9.22 o                         
   0   6  11        464.68        456.50        11.91 o                         
   1   6  11         80.66         83.84         6.27 o                         
   2   6  11       1688.42       1621.83        22.39 o                         
   3   6  11        263.19        245.46         9.27 o                         
   4   6  11        149.88        137.83         8.52 o                         
   5   6  11        802.64        798.33        22.60 o                         
   6   6  11          3.45          6.35         2.93 o                         
   7   6  11        149.77        140.93        11.66 o                         
   8   6  11          2.82         10.51         6.12 o                         
   9   6  11         39.75         48.44         9.14 o                         
  10   6  11         65.54         96.66        16.67 o                         
  11   6  11        122.92        131.27        15.94 o                         
  -7   7  11        102.43        132.46        12.33 o                         
  -6   7  11         76.87         67.23         9.73 o                         
  -5   7  11        169.47        183.35        13.64 o                         
  -4   7  11        141.74        149.58        11.44 o                         
  -3   7  11         41.17         56.32         8.12 o                         
  -2   7  11          8.55          7.56         4.40 o                         
  -1   7  11        194.99        185.41         8.48 o                         
   0   7  11          0.31          3.55         3.07 o                         
   1   7  11         38.12         43.27         5.58 o                         
   2   7  11        360.84        357.51        11.98 o                         
   3   7  11        181.78        200.44         7.65 o                         
   4   7  11         73.07         81.50         6.86 o                         
   5   7  11        243.65        244.86         9.05 o                         
   6   7  11         30.73         23.55         5.80 o                         
   7   7  11          0.28          6.24         5.78 o                         
   8   7  11          0.03         10.72         6.10 o                         
   9   7  11         11.76         18.38         7.40 o                         
  10   7  11        122.38        150.41        16.30 o                         
  -6   8  11         20.40          7.00         7.11 o                         
  -5   8  11         39.88         28.98         8.31 o                         
  -4   8  11         19.31         19.84         5.47 o                         
  -3   8  11        205.58        223.30         9.95 o                         
  -2   8  11          1.86          4.58         3.52 o                         
  -1   8  11          0.02          5.26         4.80 o                         
   0   8  11        551.12        592.65        35.16 o                         
   1   8  11        117.21        199.75        31.55 o                         
   2   8  11         67.13         66.16        12.35 o                         
   3   8  11        693.22        699.89        32.07 o                         
   4   8  11         96.26         86.41         7.97 o                         
   5   8  11        265.55        270.78         8.11 o                         
   6   8  11        185.95        191.98        10.32 o                         
   7   8  11          4.49         16.57         5.17 o                         
   8   8  11         23.16         28.03         8.07 o                         
   9   8  11         14.52         23.28         7.52 o                         
  -6   9  11        119.72        164.84        17.71 o                         
  -5   9  11          6.03          4.17         5.65 o                         
  -4   9  11         25.79         26.54         8.23 o                         
  -3   9  11         11.10         10.01         6.43 o                         
  -2   9  11         55.24         44.66        12.11 o                         
  -1   9  11        112.25         89.36        14.75 o                         
   0   9  11        127.63        142.33        16.49 o                         
   1   9  11        311.78        325.52        22.93 o                         
   2   9  11          0.01          1.55         9.53 o                         
   3   9  11         29.10         22.70        12.41 o                         
   4   9  11          5.49         13.26         8.28 o                         
   5   9  11         61.12         59.47         7.78 o                         
   6   9  11         17.04         22.11         5.37 o                         
   7   9  11          7.58         10.57         5.22 o                         
   8   9  11         13.47         22.41        11.14 o                         
   9   9  11         85.58        161.52        16.88 o                         
  -5  10  11          9.79         13.40         7.59 o                         
  -4  10  11         11.42         -3.34        17.96 o                         
  -3  10  11          1.74          7.70        10.88 o                         
  -2  10  11        162.68        154.04        22.84 o                         
  -1  10  11          5.83         15.71         8.64 o                         
   0  10  11         77.48         68.29        17.02 o                         
   1  10  11          0.05         -9.18        10.16 o                         
   2  10  11          1.77         -2.98         8.01 o                         
   3  10  11         24.56         28.10        10.24 o                         
   4  10  11          3.59         -6.77         6.77 o                         
   5  10  11          5.96          1.87        11.97 o                         
   6  10  11         68.52         76.82        10.10 o                         
   7  10  11          4.22         -1.40         6.95 o                         
   8  10  11          7.78         22.69        10.71 o                         
  -4  11  11        124.54        123.54        21.62 o                         
  -3  11  11        166.82        220.53        26.10 o                         
  -2  11  11         32.05         29.51        18.07 o
[truncated: 97,770 more chars]
