# Supplementary material for: Synthesis of 5-(aryl­methyl­idene­amino)-4-(1H-benzo[d]imidazol-1-yl)py­rimi­dine hybrids: synthetic sequence and the mol­ecular and supra­molecular structures of two inter­mediates and three final products
Source: Acta Crystallogr C Struct Chem. 2023 May 5;79(Pt 6):227–36. doi: 10.1107/S2053229623003728 (PMC10240168; doi:10.1107/S2053229623003728)
Supplement: Supplementary file 5 [file c-79-00227-Vsup5.hkl]

data_V                                                                          
_shelx_title ' 62bcg'                                                           
_shelx_refln_list_code          4                                               
_shelx_F_calc_maximum      211.76                                               
_exptl_crystal_F_000       944.00                                               
_reflns_d_resolution_high  0.7692                                               
                                                                                
loop_                                                                           
 _space_group_symop_operation_xyz                                               
 'x, y, z'                                                                      
 '-x, -y, -z'                                                                   
                                                                                
_cell_length_a    10.2203                                                       
_cell_length_b    14.8210                                                       
_cell_length_c    16.5940                                                       
_cell_angle_alpha  99.616                                                       
_cell_angle_beta   92.153                                                       
_cell_angle_gamma 106.083                                                       
                                                                                
_shelx_F_squared_multiplier     1.000                                           
                                                                                
loop_                                                                           
 _refln_index_h                                                                 
 _refln_index_k                                                                 
 _refln_index_l                                                                 
 _refln_F_squared_calc                                                          
 _refln_F_squared_meas                                                          
 _refln_F_squared_sigma                                                         
 _refln_observed_status                                                         
   2   0   0        587.66        564.89         6.88 o                         
   3   0   0        225.09        202.51         5.15 o                         
   4   0   0         22.01         46.73         3.43 o                         
   5   0   0       1314.28       1339.30        15.85 o                         
   6   0   0        612.91        575.65         9.33 o                         
   7   0   0        421.55        404.48        10.34 o                         
   8   0   0        325.95        312.91        10.40 o                         
   9   0   0        171.39        172.66         9.63 o                         
  10   0   0         79.62         80.19         7.67 o                         
  11   0   0         82.19         83.38         8.41 o                         
  12   0   0         16.83         22.30         4.53 o                         
 -12   1   0         77.25         83.04         9.98 o                         
 -11   1   0         98.70         94.16         5.71 o                         
 -10   1   0          1.27         -2.63         4.14 o                         
  -9   1   0        259.82        278.74        11.20 o                         
  -8   1   0         27.90         25.99         4.34 o                         
  -7   1   0        187.54        215.63         6.94 o                         
  -6   1   0          1.90          1.54         2.79 o                         
  -5   1   0         98.49        136.19         5.89 o                         
  -4   1   0       2584.15       2558.99        20.56 o                         
  -3   1   0         64.41         80.98         3.58 o                         
  -2   1   0       1443.40       1587.94        12.45 o                         
   1   1   0         43.82         42.95         2.37 o                         
   2   1   0       5642.48       5622.94        34.46 o                         
   3   1   0       2103.42       2114.46        16.33 o                         
   4   1   0         58.05         56.51         3.59 o                         
   5   1   0         69.17         66.28         3.92 o                         
   6   1   0        333.99        354.54         9.66 o                         
   7   1   0          2.04          1.21         3.34 o                         
   8   1   0         64.26         73.08         6.98 o                         
   9   1   0        603.52        622.15        15.19 o                         
  10   1   0        200.61        205.66        11.59 o                         
  11   1   0          0.37          4.14         5.52 o                         
  12   1   0         17.53         22.61         7.89 o                         
 -13   2   0          1.91         13.59        11.46 o                         
 -12   2   0          2.00         -6.16         6.20 o                         
 -11   2   0          3.28          9.68         4.86 o                         
 -10   2   0        212.56        203.50         9.93 o                         
  -9   2   0        327.13        354.02        10.67 o                         
  -8   2   0         71.27         79.11         5.94 o                         
  -7   2   0         97.71         92.32         6.09 o                         
  -6   2   0       1924.65       2017.45        20.31 o                         
  -5   2   0         13.50         33.37         3.57 o                         
  -4   2   0       6618.84       6182.68        38.00 o                         
  -3   2   0      12310.64      11724.25       100.28 o                         
  -2   2   0      44843.11      45102.31       956.86 o                         
  -1   2   0        114.88         98.77         2.57 o                         
   0   2   0        323.48        351.13         4.64 o                         
   1   2   0        614.30        555.28         7.47 o                         
   2   2   0         10.08         18.10         2.26 o                         
   3   2   0       1280.77       1303.96        12.98 o                         
   4   2   0         24.61         20.88         3.35 o                         
   5   2   0        921.29        955.96        15.01 o                         
   6   2   0        286.75        276.39         9.35 o                         
   7   2   0        155.47        183.93         8.93 o                         
   8   2   0       1469.30       1440.74        23.12 o                         
   9   2   0          9.43          2.05         4.59 o                         
  10   2   0         60.80         67.49         7.54 o                         
  11   2   0          8.58         12.14         5.91 o                         
  12   2   0          2.81          3.21         7.39 o                         
 -13   3   0        253.10        242.66        15.95 o                         
 -12   3   0        232.64        237.82        14.97 o                         
 -11   3   0         28.36         27.82         5.99 o                         
 -10   3   0        463.78        455.59        12.63 o                         
  -9   3   0         33.73         30.69         4.40 o                         
  -8   3   0         15.57         20.37         4.22 o                         
  -7   3   0         11.98         16.34         2.73 o                         
  -6   3   0        411.09        432.40         7.87 o                         
  -5   3   0         41.38         51.62         3.60 o                         
  -4   3   0        685.11        715.42         9.85 o                         
  -3   3   0      13107.51      12749.62       172.33 o                         
  -2   3   0       1488.94       1558.39        14.00 o                         
  -1   3   0        280.15        210.44         4.07 o                         
   0   3   0      10676.06      10297.44       211.17 o                         
   1   3   0       2641.20       2592.72        20.12 o                         
   2   3   0       2471.55       2316.97        20.83 o                         
   3   3   0        611.26        586.84         9.11 o                         
   4   3   0        647.28        599.16         9.79 o                         
   5   3   0        127.90        132.67         5.93 o                         
   6   3   0          1.77         19.88         4.24 o                         
   7   3   0        110.24        134.36         8.17 o                         
   8   3   0        498.43        531.64        13.79 o                         
   9   3   0         34.55         33.32         5.61 o                         
  10   3   0        192.60        195.87        12.35 o                         
  11   3   0        174.17        189.82        16.66 o                         
 -13   4   0          0.02         -0.86         8.52 o                         
 -12   4   0        137.35        159.97        12.13 o                         
 -11   4   0         48.74         53.12         6.76 o                         
 -10   4   0         21.05         32.68         4.49 o                         
  -9   4   0         22.41         20.48         4.57 o                         
  -8   4   0        402.22        414.90        10.41 o                         
  -7   4   0         12.79         16.85         3.75 o                         
  -6   4   0        100.43        102.68         5.92 o                         
  -5   4   0         73.87        107.72         5.49 o                         
  -4   4   0        141.99        148.88         4.77 o                         
  -3   4   0       1556.95       1561.45        13.30 o                         
  -2   4   0         33.99         46.90         2.65 o                         
  -1   4   0       5532.65       5023.95        30.87 o                         
   0   4   0      34057.60      36354.26      1328.43 o                         
   1   4   0        646.30        605.83         9.47 o                         
   2   4   0       2026.42       2277.24        20.76 o                         
   3   4   0        110.96        131.24         5.55 o                         
   4   4   0        995.78        939.63        12.41 o                         
   5   4   0         44.07         59.79         4.47 o                         
   6   4   0        115.44        113.57         8.07 o                         
   7   4   0        363.66        372.24        11.79 o                         
   8   4   0          1.50          6.50         4.16 o                         
   9   4   0         58.33         69.83         7.97 o                         
  10   4   0          4.07         -1.08         5.98 o                         
  11   4   0          4.72         -3.39         7.11 o                         
 -13   5   0          2.24         -6.87         6.87 o                         
 -12   5   0         26.91         17.56         7.29 o                         
 -11   5   0          1.87          1.24         3.66 o                         
 -10   5   0         88.76         80.30         6.32 o                         
  -9   5   0       1000.97        921.76        16.04 o                         
  -8   5   0         19.28         28.89         4.45 o                         
  -7   5   0        541.40        511.09        10.84 o                         
  -6   5   0       3659.24       3528.82        31.53 o                         
  -5   5   0        904.40        983.33        12.07 o                         
  -4   5   0        402.14        419.38         7.61 o                         
  -3   5   0        461.34        430.47         6.93 o                         
  -2   5   0        696.75        603.42         9.00 o                         
  -1   5   0       1225.83       1132.65        10.73 o                         
   0   5   0       8393.98       8110.50        47.57 o                         
   1   5   0       1354.39       1346.06        15.91 o                         
   2   5   0          0.00         -1.46         2.72 o                         
   3   5   0          0.25         -2.13         2.92 o                         
   4   5   0        417.04        455.27         9.69 o                         
   5   5   0         57.87         58.41         4.56 o                         
   6   5   0         88.98         83.54         6.33 o                         
   7   5   0        258.43        280.76        11.10 o                         
   8   5   0        229.63        206.19        11.22 o                         
   9   5   0        196.08        216.01        11.96 o                         
  10   5   0        180.45        170.04        12.63 o                         
  11   5   0          0.22          9.28         9.03 o                         
 -13   6   0          0.08          3.65         6.77 o                         
 -12   6   0         24.82         32.22         6.99 o                         
 -11   6   0        233.69        253.12        10.85 o                         
 -10   6   0          1.21          5.63         3.94 o                         
  -9   6   0        265.29        289.69        10.26 o                         
  -8   6   0          1.17         -0.22         3.59 o                         
  -7   6   0        455.63        456.21        10.35 o                         
  -6   6   0        556.33        826.78        13.05 o                         
  -5   6   0         30.47         67.36         4.44 o                         
  -4   6   0        273.66        314.71         8.03 o                         
  -3   6   0       1184.63       1357.27        13.46 o                         
  -2   6   0        952.09       1062.64        14.85 o                         
  -1   6   0        207.92        148.50         4.69 o                         
   0   6   0         34.95         82.97         3.67 o                         
   1   6   0        533.15        686.14        10.24 o                         
   2   6   0       1702.93       2030.42        21.29 o                         
   3   6   0        486.86        512.17        10.73 o                         
   4   6   0          3.23          0.74         2.84 o                         
   5   6   0       1184.03       1217.36        16.40 o                         
   6   6   0         19.89         18.93         4.51 o                         
   7   6   0        331.90        331.64        12.40 o                         
   8   6   0         10.10         21.46         5.07 o                         
   9   6   0        137.19        125.17        11.19 o                         
  10   6   0        107.06        112.17        11.72 o                         
 -13   7   0        126.22        142.48        11.51 o                         
 -12   7   0         80.17         84.08         8.95 o                         
 -11   7   0        122.13        149.85        13.34 o                         
 -10   7   0          1.33          2.42         4.08 o                         
  -9   7   0        451.22        440.39        11.58 o                         
  -8   7   0          1.03         -3.03         3.03 o                         
  -7   7   0         19.96        125.28         7.25 o                         
  -6   7   0         29.74         23.02         3.38 o                         
  -5   7   0          1.43          7.95         2.70 o                         
  -4   7   0       1951.68       1932.32        18.09 o                         
  -3   7   0          1.80          3.84         2.72 o                         
  -2   7   0        122.22         94.58         4.38 o                         
  -1   7   0       5040.17       4953.93        34.09 o                         
   0   7   0        370.46        425.10         7.27 o                         
   1   7   0        399.31        369.23         8.77 o                         
   2   7   0        593.00        716.40        12.82 o                         
   3   7   0          3.85          1.71         3.29 o                         
   4   7   0          3.33          1.18         2.84 o                         
   5   7   0        494.42        484.44        12.37 o                         
   6   7   0        149.57        155.12         8.25 o                         
   7   7   0         82.28         77.39         6.93 o                         
   8   7   0         65.51         61.71         7.51 o                         
   9   7   0          0.57          2.23         5.20 o                         
  10   7   0         22.02         22.39         8.68 o                         
 -13   8   0        141.92        139.68        11.86 o                         
 -12   8   0         36.04         28.74         5.40 o                         
 -11   8   0        129.93        134.65         8.94 o                         
 -10   8   0         92.77         93.34         6.99 o                         
  -9   8   0        368.75        361.49        10.95 o                         
  -8   8   0          7.59         57.25         5.09 o                         
  -7   8   0          3.46          8.00         3.29 o                         
  -6   8   0        404.21        379.07         9.16 o                         
  -5   8   0       1203.82       1205.91        15.00 o                         
  -4   8   0       1367.89       1294.81        14.99 o                         
  -3   8   0        225.21        239.21         6.45 o                         
  -2   8   0         39.32         31.51         3.23 o                         
  -1   8   0       4258.00       4068.86        30.40 o                         
   0   8   0       6992.09       7120.81        44.96 o                         
   1   8   0        694.86        785.66        12.21 o                         
   2   8   0        109.53        122.96         6.17 o                         
   3   8   0          2.07          0.45         3.37 o                         
   4   8   0        459.49        485.91        12.82 o                         
   5   8   0         75.38         92.51         6.54 o                         
   6   8   0          5.42          6.41         4.03 o                         
   7   8   0         23.65         30.82         5.71 o                         
   8   8   0          0.16          4.87         5.05 o                         
   9   8   0        536.88        582.39        23.40 o                         
 -12   9   0          0.76          1.51         5.88 o                         
 -11   9   0          0.12          0.79         4.84 o                         
 -10   9   0          2.07         -1.80         4.37 o                         
  -9   9   0       2731.03       2642.37        29.70 o                         
  -8   9   0         11.37         23.78         4.49 o                         
  -7   9   0         88.14         61.85         5.09 o                         
  -6   9   0          1.42         11.53         3.40 o                         
  -5   9   0         76.66         65.84         4.67 o                         
  -4   9   0         43.07         48.87         4.04 o                         
  -3   9   0        195.88        191.50         5.87 o                         
  -2   9   0       1458.51       1346.35        16.28 o                         
  -1   9   0          4.70          9.60         3.08 o                         
   0   9   0       1825.42       1971.33        19.82 o                         
   1   9   0          0.36          1.98         2.75 o                         
   2   9   0        878.69        878.47        14.04 o                         
   3   9   0         22.83         20.19         4.54 o                         
   4   9   0        255.04        277.77         9.82 o                         
   5   9   0        278.45        267.62        10.35 o                         
   6   9   0         96.42         97.67         7.07 o                         
   7   9   0         59.25         54.75         6.83 o                         
   8   9   0          3.74          9.07         6.04 o                         
   9   9   0        265.44        269.50        16.92 o                         
 -12  10   0         14.28          0.75         5.30 o                         
 -11  10   0         70.89         82.87         7.61 o                         
 -10  10   0        156.17        167.44         9.84 o                         
  -9  10   0          0.10          9.05         4.46 o                         
  -8  10   0         96.44         97.66         6.21 o                         
  -7  10   0        135.07        126.71         6.59 o                         
  -6  10   0        289.85        262.69         8.09 o                         
  -5  10   0        236.48        231.37         7.69 o                         
  -4  10   0          0.71          3.78         2.59 o                         
  -3  10   0         46.59         49.60         3.89 o                         
  -2  10   0       1455.16       1548.61        24.78 o                         
  -1  10   0        448.52        475.44         9.04 o                         
   0  10   0        550.52        672.84        10.88 o                         
   1  10   0        156.11        150.39         6.54 o                         
   2  10   0        460.17        443.51        10.63 o                         
   3  10   0         20.36         18.34         4.21 o                         
   4  10   0        135.85        106.23         6.96 o                         
   5  10   0         71.35         75.64         6.47 o                         
   6  10   0         17.69          8.92         4.58 o                         
   7  10   0        211.85        202.92        10.08 o                         
   8  10   0         24.49          5.10         7.44 o                         
 -12  11   0        228.03        285.99        20.95 o                         
 -11  11   0         40.87         41.30         6.57 o                         
 -10  11   0         10.82          8.72         6.22 o                         
  -9  11   0         11.19         12.08         4.28 o                         
  -8  11   0         66.47         66.16         5.66 o                         
  -7  11   0        106.97        109.40         6.87 o                         
  -6  11   0        160.96        166.30         7.36 o                         
  -5  11   0        755.05        684.16        11.98 o                         
  -4  11   0          0.01         -2.52         2.52 o                         
  -3  11   0        858.00        895.65        13.74 o                         
  -2  11   0        134.43        136.44         6.74 o                         
  -1  11   0        544.89        509.64         9.81 o                         
   0  11   0          0.06         95.44         6.09 o                         
   1  11   0         31.05         33.46         4.05 o                         
   2  11   0         10.61         12.46         3.99 o                         
   3  11   0        146.54        143.89         7.92 o                         
   4  11   0         13.83         13.14         5.13 o                         
   5  11   0         63.69         50.74         6.37 o                         
   6  11   0         72.66         57.82         6.28 o                         
   7  11   0         14.93          4.10         9.00 o                         
   8  11   0          5.47          5.09         8.44 o                         
 -12  12   0          0.35          4.86         5.78 o                         
 -11  12   0         86.36         95.83        10.58 o                         
 -10  12   0         72.11         85.98         8.03 o                         
  -9  12   0         19.42         18.36         4.33 o                         
  -8  12   0        154.37        145.58         7.44 o                         
  -7  12   0          7.88          2.13         3.45 o                         
  -6  12   0        100.55         89.05         5.88 o                         
  -5  12   0         85.38         88.49         6.32 o                         
  -4  12   0        476.59        452.63        10.46 o                         
  -3  12   0        665.07        685.64        13.18 o                         
  -2  12   0        454.26        429.42         9.72 o                         
  -1  12   0       1025.86       1009.80        16.01 o                         
   0  12   0        120.71        252.73        12.42 o                         
   1  12   0         63.26         48.78         4.75 o                         
   2  12   0          0.33          8.94         3.34 o                         
   3  12   0          7.14         10.46         6.87 o                         
   4  12   0        325.84        317.66        10.10 o                         
   5  12   0          7.47          6.12         4.40 o                         
   6  12   0         41.40         34.14         4.88 o                         
   7  12   0          1.49         -6.02         6.02 o                         
 -11  13   0        128.99        131.82         9.35 o                         
 -10  13   0         91.43         96.35         8.14 o                         
  -9  13   0          3.37          8.91         4.33 o                         
  -8  13   0         72.26         70.83         5.79 o                         
  -7  13   0         56.71         46.66         5.24 o                         
  -6  13   0         13.57         26.11         4.23 o                         
  -5  13   0        646.83        607.52        11.98 o                         
  -4  13   0          0.37         -0.92         3.59 o                         
  -3  13   0         99.43        104.28         6.48 o                         
  -2  13   0        414.63        411.07        10.01 o                         
  -1  13   0        214.63        229.83         9.55 o                         
   0  13   0        149.10        273.33         9.65 o                         
   1  13   0          3.51          1.16         3.05 o                         
   2  13   0        225.81        208.75         9.07 o                         
   3  13   0        342.71        329.99        10.86 o                         
   4  13   0        385.63        346.03        11.12 o                         
   5  13   0         13.72          7.40         4.28 o                         
   6  13   0          0.99         -4.16         4.16 o                         
 -11  14   0         37.64         49.08         6.86 o                         
 -10  14   0         14.19         24.78         6.22 o                         
  -9  14   0         84.18         70.30         7.02 o                         
  -8  14   0         65.26         68.51         6.06 o                         
  -7  14   0         66.96         79.62         5.89 o                         
  -6  14   0         20.66         10.78         3.67 o                         
  -5  14   0          6.30         10.35         3.45 o                         
  -4  14   0        395.25        405.54        10.95 o                         
  -3  14   0        159.33        171.72         7.56 o                         
  -2  14   0         14.02         24.94         4.21 o                         
  -1  14   0         48.14         51.48         6.69 o                         
   0  14   0         13.69         86.04         6.32 o                         
   1  14   0        305.56        301.19        10.40 o                         
   2  14   0         48.14         36.60         4.87 o                         
   3  14   0          1.00         -2.28         3.78 o                         
   4  14   0          0.75          5.93         3.72 o                         
   5  14   0        187.62        165.52        14.92 o                         
 -10  15   0         10.57         12.77         5.01 o                         
  -9  15   0          0.03          3.22         3.99 o                         
  -8  15   0         54.81         39.82         4.83 o                         
  -7  15   0         20.18         21.35         4.22 o                         
  -6  15   0         19.95         19.55         4.31 o                         
  -5  15   0        171.39        169.73         7.92 o                         
  -4  15   0         51.57         55.67         5.32 o                         
  -3  15   0         21.12         23.33         4.13 o                         
  -2  15   0        758.35        739.05        15.53 o                         
  -1  15   0        367.18        351.32        11.90 o                         
   0  15   0         38.76         92.86         6.84 o                         
   1  15   0          3.06          3.28         3.94 o                         
   2  15   0          0.52         -2.54         3.30 o                         
   3  15   0         60.69         45.19         5.24 o                         
   4  15   0         14.64          2.24         4.17 o                         
 -10  16   0          1.47         -1.91         7.76 o                         
  -9  16   0          8.39         15.77         4.52 o                         
  -8  16   0         38.21         63.44         8.62 o                         
  -7  16   0          9.63          4.17         3.77 o                         
  -6  16   0          8.29         13.24         4.46 o                         
  -5  16   0         75.77         73.42         5.75 o                         
  -4  16   0          7.59         13.02         6.76 o                         
  -3  16   0          7.01          8.61         4.35 o                         
  -2  16   0         28.61         43.76         5.42 o                         
  -1  16   0          2.87          0.97         5.38 o                         
   0  16   0         14.13         51.57         6.49 o                         
   1  16   0         21.21         16.63         5.49 o                         
   2  16   0         41.61         18.87         5.72 o                         
   3  16   0        141.14        138.18         6.08 o                         
  -9  17   0          1.23          7.34        16.57 o                         
  -8  17   0          0.03          0.88         3.31 o                         
  -7  17   0          0.05         -2.76         3.87 o                         
  -6  17   0          0.64         -4.52         4.52 o                         
  -5  17   0          9.67          6.11         5.22 o                         
  -4  17   0         57.63         47.79         6.98 o                         
  -3  17   0         81.21         82.67         7.14 o                         
  -2  17   0         26.89         18.89         6.17 o                         
  -1  17   0        122.53        140.22        11.19 o                         
   0  17   0         22.65         33.57         6.18 o                         
   1  17   0          6.05          9.08         5.17 o                         
   2  17   0         89.64         83.81        11.21 o                         
  -7  18   0          0.07          8.38         9.74 o                         
  -6  18   0          0.10          4.78         3.65 o                         
  -5  18   0         10.50          8.52         4.32 o                         
  -4  18   0          0.28         -3.79         3.79 o                         
  -3  18   0         19.00          2.80         6.60 o                         
  -2  18   0         25.75         33.75         5.34 o                         
  -1  18   0          1.50          7.54         6.27 o                         
   0  18   0          0.43          0.52         5.14 o                         
   3 -19   1          9.54         -3.73         5.68 o                         
   4 -19   1          0.01         -5.09         5.09 o                         
   5 -19   1         21.04          9.28        18.75 o                         
   0 -18   1          0.00          2.14         4.89 o                         
   1 -18   1        298.42        280.41        11.17 o                         
   2 -18   1         41.91         41.60         5.63 o                         
   3 -18   1          0.30         -5.14         8.33 o                         
   4 -18   1          4.77         11.41         7.76 o                         
   5 -18   1         16.15         15.47         5.88 o                         
   6 -18   1         14.28          7.42         6.31 o                         
   7 -18   1          4.92         -1.23         7.44 o                         
  -2 -17   1          0.40          5.12         6.81 o                         
  -1 -17   1         43.07         33.22         4.85 o                         
   0 -17   1         37.75         29.63         5.86 o                         
   1 -17   1        167.74        177.20         9.81 o                         
   2 -17   1        102.69         90.55         8.19 o                         
   3 -17   1         48.77         47.68         4.55 o                         
   4 -17   1          0.31          2.02         3.40 o                         
   5 -17   1          6.04         11.43         4.58 o                         
   6 -17   1         10.41         19.21         6.46 o                         
   7 -17   1         11.03          6.87         5.55 o                         
   8 -17   1          2.02          5.67         6.31 o                         
   9 -17   1         27.72         23.99         6.42 o                         
  -3 -16   1         30.50         24.19         6.48 o                         
  -2 -16   1          4.63          2.69         5.64 o                         
  -1 -16   1         40.31         44.75         5.40 o                         
   0 -16   1          1.69         -3.56         4.99 o                         
   1 -16   1        402.70        396.14        14.16 o                         
   2 -16   1        230.37        243.91        15.69 o                         
   3 -16   1        111.54         97.91         9.55 o                         
   4 -16   1         12.51          4.94         3.94 o                         
   5 -16   1         17.22         16.73         4.64 o                         
   6 -16   1         56.51         50.15         6.37 o                         
   7 -16   1        169.75        192.99        10.10 o                         
   8 -16   1        247.13        262.23        14.09 o                         
   9 -16   1          9.64          5.81         6.36 o                         
  10 -16   1          2.61          4.96         5.79 o                         
  -4 -15   1          3.73         -6.48         8.03 o                         
  -3 -15   1         16.07         10.36         8.65 o                         
  -2 -15   1        173.80        164.25         7.29 o                         
  -1 -15   1        243.75        236.77         9.41 o                         
   0 -15   1         20.67         17.78         4.71 o                         
   1 -15   1         54.81         50.58         5.58 o                         
   2 -15   1        329.58        316.48        10.37 o                         
   3 -15   1        376.92        365.20         9.27 o                         
   4 -15   1         13.00         13.28         4.56 o                         
   5 -15   1          0.32          3.79         2.62 o                         
   6 -15   1         13.32         13.94         3.04 o                         
   7 -15   1          0.02          3.55         2.73 o                         
   8 -15   1         15.15         13.85         6.29 o                         
   9 -15   1        160.36        142.36         9.89 o                         
  10 -15   1        213.26        273.13        12.77 o                         
  -5 -14   1          0.19         -5.86         5.86 o                         
  -4 -14   1          7.64         -3.72         4.73 o                         
  -3 -14   1          5.36          0.34         4.40 o                         
  -2 -14   1         73.24         77.80         5.72 o                         
  -1 -14   1          3.62         -1.45         3.28 o                         
   0 -14   1        515.69        500.25        11.45 o                         
   1 -14   1       1508.95       1440.99        20.72 o                         
   2 -14   1        562.67        591.51        13.68 o                         
   3 -14   1        324.52        314.20         8.92 o                         
   4 -14   1        375.22        349.09         8.83 o                         
   5 -14   1         10.62         16.20         3.24 o                         
   6 -14   1         32.67         30.24         3.89 o                         
   7 -14   1         19.84         15.55         3.80 o                         
   8 -14   1          0.83          9.79         5.40 o                         
   9 -14   1          7.08         10.11         4.89 o                         
  10 -14   1         33.27         33.51         5.52 o                         
  11 -14   1         40.06         36.94         6.13 o                         
  -6 -13   1          0.42         -4.69         5.70 o                         
  -5 -13   1        110.59        115.44         7.48 o                         
  -4 -13   1         35.19         34.15         4.83 o                         
  -3 -13   1         92.01         64.02         4.55 o                         
  -2 -13   1         28.69         17.63         3.84 o                         
  -1 -13   1         20.93         16.19         3.41 o                         
   0 -13   1         16.51         14.15         4.39 o                         
   1 -13   1        107.29        113.17         6.10 o                         
   2 -13   1         18.14         17.72         3.98 o                         
   3 -13   1          9.04          5.15         2.97 o                         
   4 -13   1        147.53        145.74         6.02 o                         
   5 -13   1         55.45         60.26         4.46 o                         
   6 -13   1        170.56        169.47         6.62 o                         
   7 -13   1        380.84        387.53         9.43 o                         
   8 -13   1          0.34         -1.38         3.67 o                         
   9 -13   1         21.82         18.68         4.21 o                         
  10 -13   1         63.06         49.25         7.61 o                         
  11 -13   1          5.03          6.24         5.73 o                         
  -7 -12   1         19.02         28.53         7.50 o                         
  -6 -12   1         81.48         75.06         6.40 o                         
  -5 -12   1         57.32         47.40         5.25 o                         
  -4 -12   1        105.10         95.76         6.64 o                         
  -3 -12   1          8.29         11.96         3.22 o                         
  -2 -12   1          0.40          5.67         3.31 o                         
  -1 -12   1         45.25         33.33         4.12 o                         
   0 -12   1          0.10          1.61         3.05 o                         
   1 -12   1        183.42        183.27         7.50 o                         
   2 -12   1        599.10        560.99        10.61 o                         
   3 -12   1        122.11        140.31         6.27 o                         
   4 -12   1        125.95        135.64         5.95 o                         
   5 -12   1         50.62         55.33         4.21 o                         
   6 -12   1          6.87          5.25         2.95 o                         
   7 -12   1        141.43        142.68         6.87 o                         
   8 -12   1         46.80         45.49         5.18 o                         
   9 -12   1         78.92         69.69         5.90 o                         
  10 -12   1        109.96        111.42         8.04 o                         
  11 -12   1          0.37          3.67         5.16 o                         
  12 -12   1          1.09         -6.70         6.70 o                         
  -8 -11   1         35.36         13.87         8.17 o                         
  -7 -11   1          8.56          3.60         6.59 o                         
  -6 -11   1         29.47         25.82         4.66 o                         
  -5 -11   1         66.80         51.28         4.85 o                         
  -4 -11   1          6.51         13.38         3.61 o                         
  -3 -11   1         87.69         76.06         5.90 o                         
  -2 -11   1        252.95        242.08         8.49 o                         
  -1 -11   1        441.93        437.27         9.55 o                         
   0 -11   1          7.42          8.76         2.95 o                         
   1 -11   1         24.80         32.33         3.64 o                         
   2 -11   1        205.44        219.82         6.93 o                         
   3 -11   1         11.74         12.40         2.80 o                         
   4 -11   1        178.94        165.01         5.87 o                         
   5 -11   1         42.07         51.35         4.17 o                         
   6 -11   1         15.52         14.06         3.35 o                         
   7 -11   1         19.66         14.97         3.67 o                         
   8 -11   1         74.75         78.73         5.62 o                         
   9 -11   1         10.48         20.83         4.01 o                         
  10 -11   1        140.06        156.98         8.40 o                         
  11 -11   1          4.82          9.15         4.94 o                         
  12 -11   1         51.53         35.23         6.56 o                         
  -8 -10   1         33.09         24.96         7.04 o                         
  -7 -10   1         79.27         90.44         9.34 o                         
  -6 -10   1          0.00         -3.05         3.25 o                         
  -5 -10   1          3.38          9.49         4.67 o                         
  -4 -10   1         41.83         27.28         3.81 o                         
  -3 -10   1          2.36         -2.81         2.81 o                         
  -2 -10   1        114.42        108.09         6.18 o                         
  -1 -10   1         12.25          0.79         2.64 o                         
   0 -10   1        261.16        249.19         8.43 o                         
   1 -10   1        231.06        255.16         6.91 o                         
   2 -10   1        155.04        189.43         6.60 o                         
   3 -10   1        422.86        460.40         8.29 o                         
   4 -10   1          7.51          8.02         2.46 o                         
   5 -10   1          2.19          1.45         2.50 o                         
   6 -10   1         99.80         91.96         5.56 o                         
   7 -10   1         26.85         24.87         4.36 o                         
   8 -10   1         55.51         53.61         4.92 o                         
   9 -10   1         22.68         31.79         4.48 o                         
  10 -10   1          3.19          2.45         4.35 o                         
  11 -10   1         29.59         30.10         5.68 o                         
  12 -10   1         51.19         44.55         6.43 o                         
  -9  -9   1         34.82         43.49        13.60 o                         
  -8  -9   1        576.05        595.13        21.92 o                         
  -7  -9   1         35.02         36.57         6.33 o                         
  -6  -9   1        133.24        133.78         7.60 o                         
  -5  -9   1         21.13         16.59         4.09 o                         
  -4  -9   1          6.96          2.45         2.47 o                         
  -3  -9   1         15.39         30.13         4.34 o                         
  -2  -9   1          0.57          6.30         3.02 o                         
  -1  -9   1         52.62         35.79         3.58 o                         
   0  -9   1          0.16          9.21         2.46 o                         
   1  -9   1        102.15        119.09         4.95 o                         
   2  -9   1         61.38         70.63         3.98 o                         
   3  -9   1        172.87        161.68         5.05 o                         
   4  -9   1        799.27        842.07        11.64 o                         
   5  -9   1        204.27        200.96         6.77 o                         
   6  -9   1        193.43        205.92         7.24 o                         
   7  -9   1         19.95         21.90         4.01 o                         
   8  -9   1         70.16         73.66         5.48 o                         
   9  -9   1         15.18         33.96         4.81 o                         
  10  -9   1        145.21        136.18         7.60 o                         
  11  -9   1          2.37         -2.77         4.57 o                         
  12  -9   1         85.49         70.00         7.09 o                         
  -9  -8   1         43.79         39.21         8.02 o                         
  -8  -8   1         14.63          9.23         5.08 o                         
  -7  -8   1          0.71         -1.24         4.19 o                         
  -6  -8   1        545.53        483.50        12.67 o                         
  -5  -8   1        306.94        285.03         9.63 o                         
  -4  -8   1          2.77          1.00         3.10 o                         
  -3  -8   1         38.38         44.36         3.77 o                         
  -2  -8   1         24.14         34.51         3.81 o                         
  -1  -8   1          2.62          3.03         2.63 o                         
   0  -8   1        334.99        384.89         6.91 o                         
   1  -8   1        178.35        203.00         5.57 o                         
   2  -8   1       3165.35       3069.70        23.22 o                         
   3  -8   1        691.75        730.02         9.31 o                         
   4  -8   1        366.72        408.86         7.99 o                         
   5  -8   1       1143.55       1123.17        14.59 o                         
   6  -8   1         31.05         25.26         3.45 o                         
   7  -8   1        165.22        173.92         7.58 o                         
   8  -8   1        367.72        334.80         9.53 o                         
   9  -8   1         64.47         72.92         5.64 o                         
  10  -8   1        719.55        707.65        14.22 o                         
  11  -8   1        679.95        673.28        16.19 o                         
  12  -8   1          3.19          4.11         5.39 o                         
  13  -8   1          0.11         -4.92         6.41 o                         
 -10  -7   1          0.39         -7.29         7.29 o                         
  -9  -7   1          2.36          8.82         8.71 o                         
  -8  -7   1        527.74        524.14        15.79 o                         
  -7  -7   1        219.11        221.81        10.62 o                         
  -6  -7   1          7.38          8.21         4.30 o                         
  -5  -7   1        129.69        150.88         6.73 o                         
  -4  -7   1         29.61         26.03         3.88 o                         
  -3  -7   1        989.42       1048.03        14.38 o                         
  -2  -7   1         70.72        102.95         5.50 o                         
  -1  -7   1       2043.73       2284.57        22.11 o                         
   0  -7   1       2950.85       3210.32        23.09 o                         
   1  -7   1         30.45         42.41         3.28 o                         
   2  -7   1       1443.04       1457.59        13.58 o                         
   3  -7   1       1648.81       1746.08        18.35 o                         
   4  -7   1        194.13        203.55         5.78 o                         
   5  -7   1          0.03          0.08         2.31 o                         
   6  -7   1        384.81        359.83         7.90 o                         
   7  -7   1          2.72          7.82         3.26 o                         
   8  -7   1          8.46          9.14         3.65 o                         
   9  -7   1         16.65         17.73         4.66 o                         
  10  -7   1        200.26        190.47         9.01 o                         
  11  -7   1         97.28         99.51         7.47 o                         
  12  -7   1          0.01         -3.98         5.37 o                         
  13  -7   1         54.03         40.63         7.82 o                         
 -10  -6   1          0.00         14.92         7.60 o                         
  -9  -6   1         55.00         73.52         8.93 o                         
  -8  -6   1         47.95         56.16         7.66 o                         
  -7  -6   1       1338.06       1372.07        23.57 o                         
  -6  -6   1        514.51        539.74        12.84 o                         
  -5  -6   1          7.20         21.17         3.32 o                         
  -4  -6   1         16.11         20.56         3.58 o                         
  -3  -6   1          0.90          0.23         2.44 o                         
  -2  -6   1        775.07        781.68        11.10 o                         
  -1  -6   1        533.65        491.23         8.26 o                         
   0  -6   1        362.12        376.23         6.32 o                         
   1  -6   1       2029.31       2043.10        16.08 o                         
   2  -6   1        167.01        148.62         4.26 o                         
   3  -6   1          0.14          1.35         2.19 o                         
   4  -6   1        508.99        636.39         9.25 o                         
   5  -6   1        460.25        482.47         8.51 o                         
   6  -6   1        361.78        303.25         8.07 o                         
   7  -6   1       1078.42        990.01        14.88 o                         
   8  -6   1       1176.74       1144.63        16.71 o                         
   9  -6   1        552.31        535.48        11.61 o                         
  10  -6   1        255.83        253.78         9.88 o                         
  11  -6   1        198.80        204.73        12.07 o                         
  12  -6   1         27.65         19.15         7.52 o                         
  13  -6   1         94.66        103.04        10.16 o                         
 -11  -5   1         52.23         47.93        10.60 o                         
 -10  -5   1         18.89         24.04         6.81 o                         
  -9  -5   1        501.51        482.19        19.20 o                         
  -8  -5   1        490.03        497.72        14.64 o                         
  -7  -5   1         45.01         57.69         6.14 o                         
  -6  -5   1       1260.87       1314.56        19.47 o                         
  -5  -5   1        207.73        268.55         7.23 o                         
  -4  -5   1        585.18        630.18        10.93 o                         
  -3  -5   1       5411.01       5770.13        41.18 o                         
  -2  -5   1        387.41        405.74         8.49 o                         
  -1  -5   1       4213.94       4236.42        28.29 o                         
   0  -5   1          1.35          9.56         1.80 o                         
   1  -5   1          5.55         14.13         1.84 o                         
   2  -5   1        146.88        154.20         3.74 o                         
   3  -5   1       1938.94       1832.80        15.13 o                         
   4  -5   1        204.04        188.39         5.44 o                         
   5  -5   1        168.54        205.30         6.33 o                         
   6  -5   1        924.19        997.27        13.85 o                         
   7  -5   1         28.30         55.55         4.92 o                         
   8  -5   1        199.88        181.76         7.46 o                         
   9  -5   1         14.40         21.93         4.00 o                         
  10  -5   1         14.87         17.68         4.25 o                         
  11  -5   1         19.63          9.99         5.39 o                         
  12  -5   1        141.76        151.70        11.90 o                         
  13  -5   1         23.24         25.29        10.89 o                         
 -11  -4   1          0.33         -5.25         5.25 o                         
 -10  -4   1         41.14         34.30         8.23 o                         
  -9  -4   1        256.04        286.91        12.34 o                         
  -8  -4   1         41.42         52.62         6.02 o                         
  -7  -4   1        122.23        137.18         8.22 o                         
  -6  -4   1        373.51        356.59        10.47 o                         
  -5  -4   1        151.69        139.18         7.39 o                         
  -4  -4   1          6.57         -2.22         2.22 o                         
  -3  -4   1        126.52        175.52         5.96 o                         
  -2  -4   1        529.16        481.02         8.39 o                         
  -1  -4   1        276.72        248.08         5.09 o                         
   0  -4   1       3169.51       3122.35        19.58 o                         
   1  -4   1       8192.65       7599.76        62.12 o                         
   2  -4   1       1456.43       1297.00        11.66 o                         
   3  -4   1       2547.03       2302.03        17.67 o                         
   4  -4   1        149.19        117.52         4.42 o                         
   5  -4   1        363.56        332.28         8.48 o                         
   6  -4   1         63.13         64.74         4.16 o                         
   7  -4   1         16.42         23.76         3.45 o                         
   8  -4   1        275.50        316.77         8.28 o                         
   9  -4   1         66.39         69.05         5.52 o                         
  10  -4   1         16.39         14.57         5.08 o                         
  11  -4   1         18.77         18.48         5.46 o                         
  12  -4   1        416.05        431.99        23.45 o                         
  13  -4   1         93.27         99.02        11.02 o                         
 -11  -3   1        129.85        110.51        10.02 o                         
 -10  -3   1          1.80         -4.22         5.71 o                         
  -9  -3   1         71.73         80.87         7.33 o                         
  -8  -3   1        134.09        154.60         9.11 o                         
  -7  -3   1        603.25        577.05        13.88 o                         
  -6  -3   1        215.03        258.74         9.49 o                         
  -5  -3   1       3418.30       3686.66        32.11 o                         
  -4  -3   1       1939.45       2029.18        19.62 o                         
  -3  -3   1       4517.29       5076.63        32.27 o                         
  -2  -3   1       3485.80       3142.90        22.17 o                         
  -1  -3   1         14.06         30.04         2.48 o                         
   0  -3   1       4020.39       3943.91        23.67 o                         
   1  -3   1       2724.38       2526.71        19.70 o                         
   2  -3   1         73.62         95.15         2.83 o                         
   3  -3   1        109.22        168.63         4.14 o                         
   4  -3   1       2771.03       2542.21        19.93 o                         
   5  -3   1         18.80         23.30         3.08 o                         
   6  -3   1        851.52        858.92        11.74 o                         
   7  -3   1         22.61         14.07         2.76 o                         
   8  -3   1          0.16          4.72         2.52 o                         
   9  -3   1          5.26          5.03         3.21 o                         
  10  -3   1         71.74         68.81         5.84 o                         
  11  -3   1          3.86         -5.01         5.01 o                         
  12  -3   1          2.13          8.11         6.67 o                         
  13  -3   1         35.26         26.69        10.00 o                         
 -12  -2   1         40.86         43.19         7.94 o                         
 -11  -2   1          9.51          9.09         5.93 o                         
 -10  -2   1         33.72         23.40         5.45 o                         
  -9  -2   1        891.09        930.13        18.66 o                         
  -8  -2   1         69.96         77.39         6.69 o                         
  -7  -2   1        137.39        164.38         8.46 o                         
  -6  -2   1         42.51         30.43         3.83 o                         
  -5  -2   1        307.65        305.16         7.63 o                         
  -4  -2   1         34.90         63.26         4.52 o                         
  -3  -2   1          1.64          1.02         2.01 o                         
  -2  -2   1      13033.76      13287.13       132.97 o                         
  -1  -2   1       1838.02       2091.94        14.48 o                         
   0  -2   1          4.03         12.52         0.86 o                         
   1  -2   1       1341.05       1406.30        11.55 o                         
   2  -2   1        680.40        667.01         8.44 o                         
   3  -2   1        343.36        389.38         6.85 o                         
   4  -2   1       4316.92       4001.72        28.43 o                         
   5  -2   1        926.14       1002.01        12.58 o                         
   6  -2   1        475.48        454.48         8.54 o                         
   7  -2   1         88.98         75.94         3.87 o                         
   8  -2   1         39.26         24.37         4.38 o                         
   9  -2   1        214.81        217.37         9.96 o                         
  10  -2   1        152.21        133.07         7.36 o                         
  11  -2   1         58.26         58.82         7.50 o                         
  12  -2   1         40.95         42.60        10.20 o                         
 -12  -1   1          6.01          6.06         6.50 o                         
 -11  -1   1         17.29          7.27         4.74 o                         
 -10  -1   1         58.20         66.36         7.76 o                         
  -9  -1   1       2461.00       2383.99        30.39 o                         
  -8  -1   1        365.31        354.05        11.39 o                         
  -7  -1   1          5.37          1.10         3.03 o                         
  -6  -1   1          7.46         14.30         2.91 o                         
  -5  -1   1        142.11        135.89         5.33 o                         
  -4  -1   1         70.94         46.41         3.25 o                         
  -3  -1   1         91.65         77.83         3.32 o                         
  -2  -1   1      22687.40      23541.17       697.47 o                         
  -1  -1   1       1194.19       1302.42        10.10 o                         
   1  -1   1       2582.36       2498.76        30.15 o                         
   2  -1   1        459.84        473.99         5.29 o                         
   3  -1   1         14.48         43.95         2.95 o                         
   4  -1   1       1937.81       1933.92        17.68 o                         
   5  -1   1       1365.05       1553.48        16.82 o                         
   6  -1   1        408.38        451.47         9.41 o                         
   7  -1   1        686.86        685.29        12.75 o                         
   8  -1   1         88.42         69.97         5.92 o                         
   9  -1   1        175.07        171.98        10.12 o                         
  10  -1   1          5.37         16.16         5.13 o                         
  11  -1   1          3.27          6.07         4.89 o                         
  12  -1   1          5.10          3.63         3.77 o                         
 -12   0   1          7.59          7.54         7.38 o                         
 -11   0   1        130.49        129.64         9.04 o                         
 -10   0   1         18.18         25.88         5.18 o                         
  -9   0   1          0.00          3.51         3.79 o                         
  -8   0   1        200.98        225.58         9.02 o                         
  -7   0   1         60.68         55.49         4.43 o                         
  -6   0   1        120.20        110.39         5.28 o                         
  -5   0   1          2.34          0.81         2.89 o                         
  -4   0   1          3.23          7.42         2.43 o                         
  -3   0   1       6463.61       6219.64        41.56 o                         
  -2   0   1       1728.03       1709.75        13.45 o                         
  -1   0   1        319.62        363.13         4.82 o                         
   1   0   1       3309.77       3076.28        33.76 o                         
   2   0   1       2226.20       2051.70        16.16 o                         
   3   0   1       5510.94       5334.46        33.75 o                         
   4   0   1          8.44          3.06         2.48 o                         
   5   0   1       1222.62       1362.22        16.12 o                         
   6   0   1          4.43          9.23         3.17 o                         
   7   0   1          2.55          6.93         3.25 o                         
   8   0   1          3.71         -0.47         3.81 o                         
   9   0   1        132.83        126.34         8.58 o                         
  10   0   1          0.73          6.42         4.95 o                         
  11   0   1        404.79        432.08        15.23 o                         
  12   0   1         17.84          5.15         6.58 o                         
 -12   1   1         63.42         82.21        14.36 o                         
 -11   1   1        176.41        157.42        10.04 o                         
 -10   1   1        242.15        246.11        10.94 o                         
  -9   1   1        180.93        201.20         6.31 o                         
  -8   1   1        442.67        432.24         9.61 o                         
  -7   1   1          7.46         21.47         3.78 o                         
  -6   1   1        195.76        175.48         7.11 o                         
  -5   1   1        281.17        338.86         8.05 o                         
  -4   1   1        104.41         83.09         4.36 o                         
  -3   1   1         13.81         22.56         2.71 o                         
  -2   1   1       2601.69       2575.56        21.76 o                         
  -1   1   1      24972.15      25070.82       838.20 o                         
   0   1   1         48.58         54.17         8.72 o                         
   1   1   1         23.80         58.27         2.68 o                         
   2   1   1      30091.88      31815.32      1515.94 o                         
   3   1   1       1200.22       1403.92        12.66 o                         
   4   1   1        215.06        201.60         6.35 o                         
   5   1   1         61.84        114.24         6.05 o                         
   6   1   1         27.77         49.20         4.90 o                         
   7   1   1          8.63         15.62         4.22 o                         
   8   1   1         21.20         21.62         5.39 o                         
   9   1   1          4.34          6.75         4.39 o                         
  10   1   1        121.98        144.25         9.79 o                         
  11   1   1        138.61        140.86        11.04 o                         
  12   1   1         64.95         78.96        10.33 o                         
 -13   2   1         34.60         37.24        10.04 o                         
 -12   2   1         93.88         93.33        10.56 o                         
 -11   2   1         16.03         27.55         8.17 o                         
 -10   2   1        193.14        179.47         9.09 o                         
  -9   2   1        673.36        678.17        16.23 o                         
  -8   2   1         27.44         25.85         4.40 o                         
  -7   2   1        558.56        586.12        11.91 o                         
  -6   2   1        391.70        440.74         9.98 o                         
  -5   2   1        318.69        339.09         7.97 o                         
  -4   2   1         65.32         62.93         3.96 o                         
  -3   2   1       2669.14       2365.84        19.62 o                         
  -2   2   1       4639.13       4013.79        27.44 o                         
  -1   2   1       1621.78       1674.49        12.47 o                         
   0   2   1         76.32         95.59         3.06 o                         
   1   2   1       5451.08       5259.01        35.98 o                         
   2   2   1        642.91        687.58         9.48 o                         
   3   2   1         98.07         92.98         4.09 o                         
   4   2   1        398.58        405.78         7.64 o                         
   5   2   1        136.13        166.37         6.84 o                         
   6   2   1        125.15        156.47         7.61 o                         
   7   2   1        224.44        227.97         9.66 o                         
   8   2   1         91.84        104.57         7.64 o                         
   9   2   1        401.58        404.89        13.43 o                         
  10   2   1          2.30         11.90         5.88 o                         
  11   2   1         31.25         34.07        10.13 o                         
  12   2   1          8.66          3.89        11.07 o                         
 -13   3   1         88.34        101.98        12.69 o                         
 -12   3   1         11.18         19.52         7.62 o                         
 -11   3   1          5.16         17.20         5.02 o                         
 -10   3   1         60.70         63.78         6.17 o                         
  -9   3   1        704.08        689.43        14.61 o                         
  -8   3   1       1472.48       1379.77        18.17 o                         
  -7   3   1          3.53          1.78         3.06 o                         
  -6   3   1        276.48        265.30         7.70 o                         
  -5   3   1       1037.78       1054.44        13.67 o                         
  -4   3   1       3465.38       3355.25        26.15 o                         
  -3   3   1      24608.79      24493.89       801.80 o                         
  -2   3   1      12474.56      12056.38       175.26 o                         
  -1   3   1      20457.21      21317.00       627.09 o                         
   0   3   1      28295.04      30110.82       810.32 o                         
   1   3   1        326.20        250.10         5.04 o                         
   2   3   1        133.83        121.39         5.18 o                         
   3   3   1         34.53         58.68         4.33 o                         
   4   3   1       1283.39       1367.94        16.10 o                         
   5   3   1        746.37        870.97        13.21 o                         
   6   3   1         42.02         50.49         5.04 o                         
   7   3   1       1962.40       1883.04        24.61 o                         
   8   3   1        855.82        835.13        16.95 o                         
   9   3   1         56.05         55.82         6.66 o                         
  10   3   1         39.18         46.08         7.84 o                         
  11   3   1          1.17          5.28         7.97 o                         
 -13   4   1        107.11         83.94        19.84 o                         
 -12   4   1          2.28          5.81         7.71 o                         
 -11   4   1          7.73          9.17         4.10 o                         
 -10   4   1         52.91         61.19         6.35 o                         
  -9   4   1         39.24         45.82         5.56 o                         
  -8   4   1        629.13        657.64        12.95 o                         
  -7   4   1        744.06        721.05        13.07 o                         
  -6   4   1        223.54        235.68         7.51 o                         
  -5   4   1       2323.57       2115.43        21.54 o                         
  -4   4   1          0.25          7.06         2.54 o                         
  -3   4   1        499.64        453.10         7.79 o                         
  -2   4   1        800.94        774.65        10.20 o                         
  -1   4   1        510.26        491.19         7.33 o                         
   0   4   1      17177.36      18344.30       666.36 o                         
   1   4   1         84.81         55.30         3.75 o                         
   2   4   1        306.75        311.58         7.58 o                         
   3   4   1       1242.09       1181.71        15.07 o                         
   4   4   1        289.91        328.01         7.64 o                         
   5   4   1       1886.25       1823.08        19.47 o                         
   6   4   1         14.79         12.07         3.59 o                         
   7   4   1         46.84         52.19         5.84 o                         
   8   4   1        463.39        449.94        13.33 o                         
   9   4   1          0.11          2.87         4.89 o                         
  10   4   1         25.41         20.29         6.04 o                         
  11   4   1          3.70         10.89         7.68 o                         
 -13   5   1         48.86         47.95         9.48 o                         
 -12   5   1         14.89         14.82         6.96 o                         
 -11   5   1         17.24         11.58         5.98 o                         
 -10   5   1          0.49         -3.19         3.98 o                         
  -9   5   1        239.47        249.66         9.91 o                         
  -8   5   1         63.92         76.99         6.19 o                         
  -7   5   1        546.52        540.49        11.36 o                         
  -6   5   1       5554.74       5544.24        42.17 o                         
  -5   5   1       4715.78       4576.92        33.47 o                         
  -4   5   1       2580.81       2553.28        20.51 o                         
  -3   5   1       3102.62       3306.77        25.72 o                         
  -2   5   1        203.06        164.01         7.38 o                         
  -1   5   1        276.48        232.04         5.68 o                         
   0   5   1        150.04         90.28         4.44 o                         
   1   5   1       2624.68       2716.17        24.83 o                         
   2   5   1        159.78        122.56         5.21 o                         
   3   5   1       1694.07       1810.52        20.24 o                         
   4   5   1        180.11        160.25         6.84 o                         
   5   5   1       1015.42       1010.74        14.46 o                         
   6   5   1       3050.69       3088.24        30.68 o                         
   7   5   1        992.21        975.00        18.80 o                         
   8   5   1          3.74          5.16         4.98 o                         
   9   5   1          1.39          2.31         5.47 o                         
  10   5   1          5.27         11.18        10.32 o                         
  11   5   1         39.41         39.09         9.55 o                         
 -13   6   1         57.26         39.11         9.20 o                         
 -12   6   1         65.76         72.43         7.02 o                         
 -11   6   1          6.71          8.75         5.02 o                         
 -10   6   1         13.96         12.81         4.59 o                         
  -9   6   1         61.42         72.41         6.81 o                         
  -8   6   1          9.19          5.90         4.67 o                         
  -7   6   1         22.18         23.99         3.98 o                         
  -6   6   1         10.55         17.91         3.32 o                         
  -5   6   1         88.72         89.94         4.79 o                         
  -4   6   1       1109.19       1138.94        13.93 o                         
  -3   6   1        256.48        284.77         7.25 o                         
  -2   6   1         10.03         14.89         2.81 o                         
  -1   6   1        330.80        259.21         6.39 o                         
   0   6   1        563.59        506.25         7.99 o                         
   1   6   1       2490.28       2599.44        25.35 o                         
   2   6   1       1083.25       1132.76        15.82 o                         
   3   6   1       2367.57       2425.88        26.70 o                         
   4   6   1         32.32         33.07         4.66 o                         
   5   6   1          4.42         15.94         3.61 o                         
   6   6   1        107.03        121.91         6.77 o                         
   7   6   1          2.23          6.82         3.77 o                         
   8   6   1        141.11        159.89        10.11 o                         
   9   6   1          2.05          3.29         5.07 o                         
  10   6   1        103.06        114.43        11.07 o                         
 -13   7   1         16.37          9.31         5.79 o                         
 -12   7   1          7.02         17.98         5.90 o                         
 -11   7   1         36.91         41.23         6.72 o                         
 -10   7   1        526.89        505.29        13.48 o                         
  -9   7   1        573.71        574.11        13.45 o                         
  -8   7   1          1.32         -0.44         3.63 o                         
  -7   7   1        123.01        105.90         6.28 o                         
  -6   7   1        239.44        223.79         7.17 o                         
  -5   7   1        169.95        177.61         6.46 o                         
  -4   7   1        583.06        480.81         9.28 o                         
  -3   7   1        187.49        209.96         6.76 o                         
  -2   7   1        817.62        863.26        10.79 o                         
  -1   7   1          7.54          6.16         2.83 o                         
   0   7   1       2400.31       2430.05        19.72 o                         
   1   7   1       2925.73       3250.36        33.32 o                         
   2   7   1         45.80         56.57         5.03 o                         
   3   7   1         44.50         58.33         5.44 o                         
   4   7   1          1.57          3.51         4.03 o                         
   5   7   1         93.24        101.86         6.99 o                         
   6   7   1         94.54         94.77         6.66 o                         
   7   7   1         65.77         73.91         6.75 o                         
   8   7   1         85.41        101.09         9.22 o                         
   9   7   1         87.76         90.96        10.29 o                         
  10   7   1         49.56         35.14         9.63 o                         
 -13   8   1          0.84         -7.50         7.50 o                         
 -12   8   1         47.71         37.18         7.88 o                         
 -11   8   1        227.93        218.90        12.37 o                         
 -10   8   1         43.91         46.72         5.72 o                         
  -9   8   1         85.70         87.21         6.65 o                         
  -8   8   1        439.14        431.66        11.89 o                         
  -7   8   1        165.69        158.24         6.98 o                         
  -6   8   1        256.60        242.08         7.63 o                         
  -5   8   1        342.91        309.46         8.02 o                         
  -4   8   1          8.82         15.20         3.33 o                         
  -3   8   1         94.58         89.01         4.99 o                         
  -2   8   1       1860.07       1873.87        19.41 o                         
  -1   8   1         61.90         79.78         5.06 o                         
   0   8   1        140.41        172.84         5.65 o                         
   1   8   1          0.43          4.66         2.89 o                         
   2   8   1         14.62         11.17         3.41 o                         
   3   8   1          1.55          1.37         3.58 o                         
   4   8   1          0.34         -2.99         2.99 o                         
   5   8   1         76.61         64.61         5.42 o                         
   6   8   1         72.19         92.03         6.49 o                         
   7   8   1         27.09         40.83         5.36 o                         
   8   8   1        275.03        282.54        14.59 o                         
   9   8   1          0.15          5.30         7.08 o                         
 -12   9   1         48.72         36.34         8.71 o                         
 -11   9   1          6.16         13.93         5.63 o                         
 -10   9   1          9.11         12.13         5.18 o                         
  -9   9   1         99.30        119.89         7.70 o                         
  -8   9   1          0.00          9.03         4.24 o                         
  -7   9   1          5.10         -0.94         3.10 o                         
  -6   9   1          2.24          7.31         3.37 o                         
  -5   9   1        162.75        178.06         7.03 o                         
  -4   9   1        592.34        559.79        10.32 o                         
  -3   9   1         25.88         25.44         3.37 o                         
  -2   9   1        225.63        249.33         7.43 o                         
  -1   9   1        425.27        469.05        10.27 o                         
   0   9   1         17.75         33.02         4.53 o                         
   1   9   1         90.79         80.12         5.50 o                         
   2   9   1        356.44        348.12        10.00 o                         
   3   9   1          9.04          4.82         4.01 o                         
   4   9   1        156.54        147.35         8.97 o                         
   5   9   1         38.44         27.74         5.36 o                         
   6   9   1         93.82         92.74         6.08 o                         
   7   9   1         38.76         40.96         6.27 o                         
   8   9   1         59.91         81.17         8.65 o                         
   9   9   1         66.32         68.40        14.57 o                         
 -12  10   1        115.61        134.67        13.86 o                         
 -11  10   1        169.92        201.61        12.90 o                         
 -10  10   1         79.87         95.08         7.95 o                         
  -9  10   1        190.14        222.13        10.28 o                         
  -8  10   1        141.35        124.78         7.15 o                         
  -7  10   1          3.46         -0.94         3.20 o                         
  -6  10   1        466.99        476.12        10.66 o                         
  -5  10   1         21.82         22.02         4.07 o                         
  -4  10   1        164.04        166.28         6.95 o                         
  -3  10   1         36.58         34.74         3.68 o                         
  -2  10   1          0.01          3.19         2.81 o                         
  -1  10   1        774.12        715.88        13.09 o                         
   0  10   1          1.76          0.68         2.98 o                         
   1  10   1        520.27        517.85        10.29 o                         
   2  10   1        189.35        214.28         9.06 o                         
   3  10   1          6.77          6.36         3.72 o                         
   4  10   1        116.01        154.98         9.20 o                         
   5  10   1         55.40         79.18         7.29 o                         
   6  10   1         19.76         17.26         4.62 o                         
   7  10   1         10.76         13.89         4.67 o                         
   8  10   1          6.74         -1.86         5.85 o                         
 -12  11   1         26.63         26.14         6.52 o                         
 -11  11   1        406.09        445.07        25.05 o                         
 -10  11   1         15.71         15.91         5.28 o                         
  -9  11   1         10.85         13.43         4.59 o                         
  -8  11   1        189.97        180.54         8.45 o                         
  -7  11   1         76.75         90.52         6.17 o                         
  -6  11   1          2.15          8.35         3.54 o                         
  -5  11   1        223.55        242.73         8.84 o                         
  -4  11   1        181.83        162.23         6.53 o                         
  -3  11   1       1046.21       1009.93        15.27 o                         
  -2  11   1        620.88        595.38        12.29 o                         
  -1  11   1       1039.69       1021.72        17.06 o                         
   0  11   1        584.33        566.56        12.04 o                         
   1  11   1          1.43          2.34         2.90 o                         
   2  11   1        148.78        164.03         8.35 o                         
   3  11   1        196.33        173.40         9.08 o                         
   4  11   1        242.88        258.34        10.72 o                         
   5  11   1         17.97         17.87         4.94 o                         
   6  11   1         18.45         12.27         4.90 o                         
   7  11   1         41.97         39.91         7.87 o                         
 -12  12   1          1.16          9.55         5.51 o                         
 -11  12   1          4.62         -1.35         7.65 o                         
 -10  12   1         99.77         95.79         8.64 o                         
  -9  12   1         25.94         35.62         5.60 o                         
  -8  12   1          2.34          6.91         3.93 o                         
  -7  12   1         23.31         16.15         4.46 o                         
  -6  12   1         14.63         12.39         3.88 o                         
  -5  12   1        138.92        159.84         7.43 o                         
  -4  12   1         23.39         24.32         4.12 o                         
  -3  12   1        461.30        436.72        10.78 o                         
  -2  12   1        267.71        282.84         9.69 o                         
  -1  12   1        256.83        256.01         7.96 o                         
   0  12   1        250.13        256.58         9.95 o                         
   1  12   1          8.21          5.20         3.08 o                         
   2  12   1          6.21          2.38         3.53 o                         
   3  12   1          0.70          1.33         3.72 o                         
   4  12   1        108.52        108.13         8.34 o                         
   5  12   1        197.10        206.70        12.04 o                         
   6  12   1         34.39         41.09         6.30 o                         
   7  12   1         31.88         27.22         5.32 o                         
 -11  13   1        281.64        297.61        15.30 o                         
 -10  13   1          4.51          5.24         5.39 o                         
  -9  13   1        143.79        140.12         9.31 o                         
  -8  13   1         16.03         10.81         4.49 o                         
  -7  13   1         23.54         17.73         4.18 o                         
  -6  13   1         39.49         52.78         5.17 o                         
  -5  13   1        513.68        479.17        10.45 o                         
  -4  13   1        152.04        165.07         7.99 o                         
  -3  13   1         16.64         13.08         4.03 o                         
  -2  13   1         68.23         70.54         5.53 o                         
  -1  13   1        623.94        616.61        14.51 o                         
   0  13   1         12.22          7.80         3.90 o                         
   1  13   1        382.28        338.41        11.05 o                         
   2  13   1        324.48        325.43        10.21 o                         
   3  13   1        561.70        551.84        13.84 o                         
   4  13   1         29.50         16.21         5.13 o                         
   5  13   1          0.02         -6.09         6.09 o                         
   6  13   1         25.90          0.58         6.83 o                         
 -11  14   1        283.15        339.11        17.88 o                         
 -10  14   1          2.57          9.45         5.68 o                         
  -9  14   1         18.41         29.38         6.51 o                         
  -8  14   1          0.58          2.84         3.85 o                         
  -7  14   1         27.54         30.18         5.15 o                         
  -6  14   1          5.34          3.25         3.28 o                         
  -5  14   1        150.98        165.07         8.19 o                         
  -4  14   1         20.90         10.01         4.31 o                         
  -3  14   1       1775.68       1738.01        24.12 o                         
  -2  14   1       1246.23       1258.68        18.89 o                         
  -1  14   1        201.40        197.63        10.36 o                         
   0  14   1         92.62         85.47         7.47 o                         
   1  14   1        163.04        190.50         9.36 o                         
   2  14   1         20.48         34.40         5.12 o                         
   3  14   1         61.48         44.63         5.83 o                         
   4  14   1         98.54         85.48         7.10 o                         
   5  14   1        246.65        294.93        13.65 o                         
 -10  15   1          0.14          2.27         6.12 o                         
  -9  15   1          5.91          4.17         4.55 o                         
  -8  15   1        167.44        179.98        10.41 o                         
  -7  15   1          1.47          9.88         4.09 o                         
  -6  15   1         15.19         21.41         4.14 o                         
  -5  15   1          1.69         -3.93         5.07 o                         
  -4  15   1        430.51        435.31        11.78 o                         
  -3  15   1        253.00        304.08        10.56 o                         
  -2  15   1         69.69         95.12         7.23 o                         
  -1  15   1        661.37        625.31        16.07 o                         
   0  15   1         43.78         34.24         7.09 o                         
   1  15   1         95.26         93.14         9.91 o                         
   2  15   1         18.30          3.81         4.90 o                         
   3  15   1         26.69         29.85         6.28 o                         
   4  15   1         14.42          1.70         4.54 o                         
  -9  16   1        115.90        115.98         8.32 o                         
  -8  16   1         11.48         11.98         4.62 o                         
  -7  16   1         24.78         32.92         4.73 o                         
  -6  16   1          6.87          4.55         4.12 o                         
  -5  16   1         19.71         11.22         4.29 o                         
  -4  16   1          0.79         -0.65         3.68 o                         
  -3  16   1        189.79        185.26         9.76 o                         
  -2  16   1        129.89        132.89         8.69 o                         
  -1  16   1         65.52         50.25         6.64 o                         
   0  16   1          4.16         -0.50         6.08 o                         
   1  16   1          0.10         -6.72         6.72 o                         
   2  16   1         23.08         15.90         6.03 o                         
   3  16   1         12.49          1.71         8.05 o                         
  -8  17   1         17.84         16.98         6.35 o                         
  -7  17   1         23.81          6.48         5.48 o                         
  -6  17   1          0.99         -1.98         4.32 o                         
  -5  17   1         24.06         17.19         5.64 o                         
  -4  17   1         10.77          3.32         3.96 o                         
  -3  17   1          0.03         -5.07         5.07 o                         
  -2  17   1         20.59         15.39         5.17 o                         
  -1  17   1        180.71        162.64        14.74 o                         
   0  17   1          3.82          5.52         6.40 o                         
   1  17   1          2.51          3.65         9.40 o                         
  -7  18   1        231.11        242.96        17.44 o                         
  -6  18   1         11.73         13.90         7.01 o                         
  -5  18   1         76.35         70.51         6.64 o                         
  -4  18   1         90.07         76.60         6.83 o                         
  -3  18   1         33.28         17.59         8.55 o                         
  -2  18   1         41.36         68.44        13.98 o                         
  -1  18   1        103.53         77.89         8.11 o                         
   2 -19   2          4.79        -12.87        12.87 o                         
   3 -19   2          1.06         -6.77         6.77 o                         
   4 -19   2          4.86          2.78         5.51 o                         
   5 -19   2          0.32         -5.52         5.52 o                         
   0 -18   2         14.88         17.68         7.36 o                         
   1 -18   2          9.22          9.44         5.53 o                         
   2 -18   2         81.01         90.84         9.10 o                         
   3 -18   2          5.05         -4.09         5.21 o                         
   4 -18   2         66.07         79.22        12.62 o                         
   5 -18   2         67.94         77.49         7.63 o                         
   6 -18   2         27.34         20.23        10.63 o                         
   7 -18   2         60.71         63.57         8.36 o                         
  -2 -17   2         52.48         55.26         7.73 o                         
  -1 -17   2          0.13         -4.82         7.10 o                         
   0 -17   2         30.14         18.96         4.66 o                         
   1 -17   2          0.66          4.94         3.96 o                         
   2 -17   2         14.89         10.57         3.26 o                         
   3 -17   2        270.77        281.95        11.48 o                         
   4 -17   2          3.28          3.01         4.15 o                         
   5 -17   2         21.41         24.67         6.38 o                         
   6 -17   2        170.88        213.72        12.19 o                         
   7 -17   2        165.61        157.31        11.30 o                         
   8 -17   2          3.33          1.72         6.27 o                         
   9 -17   2          8.10          5.00         5.87 o                         
  -3 -16   2          6.08          2.88         5.99 o                         
  -2 -16   2         18.84         15.27         5.03 o                         
  -1 -16   2        242.19        227.23        15.01 o                         
   0 -16   2          3.61          6.58         6.00 o                         
   1 -16   2          1.91          1.44         3.39 o                         
   2 -16   2         99.90         84.66         5.85 o                         
   3 -16   2          1.74          3.49         4.30 o                         
   4 -16   2         48.31         43.15         5.97 o                         
   5 -16   2          4.87         11.99         4.58 o                         
   6 -16   2         20.38         28.30         5.25 o                         
   7 -16   2         43.38         28.31         6.16 o                         
   8 -16   2         88.80        105.18         8.84 o                         
   9 -16   2         21.20         11.73         5.83 o                         
  10 -16   2          3.20         10.03         6.40 o                         
  -5 -15   2        146.59        140.82        14.36 o                         
  -4 -15   2          3.83          1.81         8.06 o                         
  -3 -15   2          4.09         -1.45         6.41 o                         
  -2 -15   2          1.27         -4.82         4.82 o                         
  -1 -15   2        689.78        642.04        12.57 o                         
   0 -15   2        107.01        126.82         9.12 o                         
   1 -15   2         32.09         34.35         4.33 o                         
   2 -15   2         97.19        103.25         5.26 o                         
   3 -15   2        118.20        118.42         5.34 o                         
   4 -15   2         61.87         55.29         5.41 o                         
   5 -15   2         40.39         45.30         5.10 o                         
   6 -15   2          2.65         10.91         4.15 o                         
   7 -15   2        131.87        139.78         8.48 o                         
   8 -15   2         16.00         17.25         5.00 o                         
   9 -15   2        390.45        433.29        16.82 o                         
  10 -15   2         54.50         53.91         9.80 o                         
  -6 -14   2         31.33        -13.53        13.53 o                         
  -5 -14   2          1.04         -5.83         5.83 o                         
  -4 -14   2          4.25          9.07         4.68 o                         
  -3 -14   2        247.02        225.04        10.88 o                         
  -2 -14   2         93.26         87.65        10.01 o                         
  -1 -14   2        169.01        188.73         7.07 o                         
   0 -14   2         34.35         34.30         4.32 o                         
   1 -14   2         80.37         87.07         5.72 o                         
   2 -14   2       1176.01       1177.23        15.23 o                         
   3 -14   2        438.60        386.12         8.40 o                         
   4 -14   2        208.66        191.49         6.17 o                         
   5 -14   2          0.08          1.40         3.71 o                         
   6 -14   2         87.24         73.79         5.89 o                         
   7 -14   2          6.80          6.45         5.08 o                         
   8 -14   2         29.80         30.65         5.41 o                         
   9 -14   2        142.97        155.88         9.92 o                         
  10 -14   2         44.59         35.16         9.65 o                         
  11 -14   2          0.76          1.73         6.64 o                         
  -6 -13   2         25.06          5.37         7.30 o                         
  -5 -13   2          1.95          6.13         5.86 o                         
  -4 -13   2         23.70          1.78         4.85 o                         
  -3 -13   2         42.35         30.59         5.13 o                         
  -2 -13   2         95.67         90.03         6.12 o                         
  -1 -13   2          0.73          3.20         2.99 o                         
   0 -13   2         20.23         10.44         3.99 o                         
   1 -13   2       1736.91       1785.09        19.01 o                         
   2 -13   2        283.43        280.08         7.29 o                         
   3 -13   2        955.68        874.07        12.13 o                         
   4 -13   2        313.60        290.05         7.55 o                         
   5 -13   2         64.19         54.48         3.98 o                         
   6 -13   2         32.69         41.56         3.53 o                         
   7 -13   2         24.21         42.22         4.22 o                         
   8 -13   2          1.06         -0.79         3.54 o                         
   9 -13   2         86.07         96.30         6.30 o                         
  10 -13   2         44.28         33.78         4.68 o                         
  11 -13   2          1.39          6.81         7.41 o                         
  -7 -12   2         44.21         52.18        13.07 o                         
  -6 -12   2         48.74         54.15         9.19 o                         
  -5 -12   2        229.73        196.61        12.14 o                         
  -4 -12   2       1245.15       1106.43        21.73 o                         
  -3 -12   2        294.29        296.18        11.72 o                         
  -2 -12   2        358.07        348.99        10.36 o                         
  -1 -12   2          8.20          7.00         2.97 o                         
   0 -12   2          0.89         -2.55         2.55 o                         
   1 -12   2        262.66        240.14         7.04 o                         
   2 -12   2         15.07         12.90         2.81 o                         
   3 -12   2          0.31          3.59         2.34 o                         
   4 -12   2        323.80        342.86         7.74 o                         
   5 -12   2         15.39         16.04         2.89 o                         
   6 -12   2          0.39         -1.39         2.43 o                         
   7 -12   2         13.58         15.38         3.23 o                         
   8 -12   2        152.98        170.99         6.67 o                         
   9 -12   2        147.59        137.36         6.74 o                         
  10 -12   2        111.97         94.29         7.63 o                         
  11 -12   2         78.47         76.85         7.12 o                         
  12 -12   2         10.01          4.74        13.44 o                         
  -8 -11   2         60.80         52.31         8.20 o                         
  -7 -11   2        126.38        115.38         7.36 o                         
  -6 -11   2         96.06         85.52         6.60 o                         
  -5 -11   2        563.52        516.68        13.01 o                         
  -4 -11   2        169.36        193.94         7.86 o                         
  -3 -11   2         35.26         29.86         3.83 o                         
  -2 -11   2         18.31         18.36         4.35 o                         
  -1 -11   2         19.50         15.41         3.36 o                         
   0 -11   2        393.64        437.24         9.00 o                         
   1 -11   2         30.58         30.90         3.28 o                         
   2 -11   2        671.80        605.48         9.07 o                         
   3 -11   2         27.08         31.61         2.95 o                         
   4 -11   2         24.03         40.48         3.35 o                         
   5 -11   2         85.08         80.83         4.33 o                         
   6 -11   2        133.30        161.11         6.27 o                         
   7 -11   2         30.50         22.10         4.08 o                         
   8 -11   2        127.85        130.71         6.45 o                         
   9 -11   2        861.87        840.80        16.58 o                         
  10 -11   2         26.85         27.40         4.97 o                         
  11 -11   2         25.32         32.15         6.58 o                         
  12 -11   2         48.79         57.42         7.09 o                         
  -8 -10   2          2.61         -5.52         6.81 o                         
  -7 -10   2        230.00        207.23        14.54 o                         
  -6 -10   2        436.87        423.72        10.60 o                         
  -5 -10   2        153.00        158.59         6.72 o                         
  -4 -10   2          0.86          0.90         2.35 o                         
  -3 -10   2        116.15        104.78         5.39 o                         
  -2 -10   2        294.47        337.32        13.22 o                         
  -1 -10   2        470.83        502.38         9.64 o                         
   0 -10   2        306.92        325.05         7.47 o                         
   1 -10   2          0.45          0.11         2.01 o                         
   2 -10   2         24.83         34.95         2.93 o                         
   3 -10   2         18.77         19.19         2.37 o                         
   4 -10   2       2223.73       2158.85        18.19 o                         
   5 -10   2        131.38        135.67         5.17 o                         
   6 -10   2        530.42        496.26         9.24 o                         
   7 -10   2         21.26         19.94         3.42 o                         
   8 -10   2         13.28         14.89         3.41 o                         
   9 -10   2        644.69        655.57        12.75 o                         
  10 -10   2         33.90         26.95         4.76 o                         
  11 -10   2          2.38          7.88         4.96 o                         
  12 -10   2         89.39         84.00        12.10 o                         
  -9  -9   2          8.09         14.72         6.98 o                         
  -8  -9   2          5.49          0.50         8.48 o                         
  -7  -9   2        233.64        251.39        11.23 o                         
  -6  -9   2          1.90          1.94         3.64 o                         
  -5  -9   2          1.58         -1.60         3.04 o                         
  -4  -9   2         10.09          2.92         2.50 o                         
  -3  -9   2          1.75          1.69         1.86 o                         
  -2  -9   2         11.21         17.20         3.81 o                         
  -1  -9   2        269.51        275.48         6.68 o                         
   0  -9   2        676.05        682.74        11.00 o                         
   1  -9   2         27.52         15.63         2.34 o                         
   2  -9   2         26.87         23.94         2.41 o                         
   3  -9   2        109.58        102.55         3.95 o                         
   4  -9   2        108.34        125.76         4.97 o                         
   5  -9   2        238.05        202.54         5.98 o                         
   6  -9   2        301.20        285.43         7.10 o                         
   7  -9   2       1585.19       1551.97        17.61 o                         
   8  -9   2        763.67        776.02        13.87 o                         
   9  -9   2          3.56          8.75         3.69 o                         
  10  -9   2        316.40        316.91        10.65 o                         
  11  -9   2         17.65         21.76         4.99 o                         
  12  -9   2         26.88         28.24         5.79 o                         
 -10  -8   2          0.03          3.14         6.83 o                         
  -9  -8   2          0.05          1.87         7.95 o                         
  -8  -8   2         35.26         41.23         7.61 o                         
  -7  -8   2         13.11         12.84         4.36 o                         
  -6  -8   2         23.43         15.36         4.28 o                         
  -5  -8   2          5.73          7.66         2.84 o                         
  -4  -8   2         62.29         42.82         4.53 o                         
  -3  -8   2         52.65         45.87         3.57 o                         
  -2  -8   2          5.51          3.68         2.65 o                         
  -1  -8   2        187.28        187.63         6.31 o                         
   0  -8   2          8.29         31.30         2.88 o                         
   1  -8   2        423.74        507.38         7.33 o                         
   2  -8   2        440.08        429.88         6.61 o                         
   3  -8   2        255.65        244.55         5.45 o                         
   4  -8   2         15.80         16.99         2.43 o                         
   5  -8   2          9.07          8.21         2.42 o                         
   6  -8   2         83.20         89.40         4.56 o                         
   7  -8   2         41.36         40.14         4.19 o                         
   8  -8   2        410.64        415.89         9.65 o                         
   9  -8   2        113.50         94.43         6.12 o                         
  10  -8   2         27.55         19.96         4.52 o                         
  11  -8   2         67.61         55.36         6.58 o                         
  12  -8   2         99.91         88.18         7.84 o                         
  13  -8   2         19.05         11.40         7.18 o                         
 -10  -7   2          4.04         13.13         7.18 o                         
  -9  -7   2        329.32        332.43        16.26 o                         
  -8  -7   2         16.97         21.65         5.93 o                         
  -7  -7   2        380.95        351.81        15.45 o                         
  -6  -7   2          5.51          7.85         3.77 o                         
  -5  -7   2        284.15        296.01         8.95 o                         
  -4  -7   2        120.33        126.54         6.04 o                         
  -3  -7   2         36.20         24.58         3.14 o                         
  -2  -7   2          8.61          7.58         1.91 o                         
  -1  -7   2         80.67        114.70         6.17 o                         
   0  -7   2         17.06          5.83         2.30 o                         
   1  -7   2        688.08        754.77         7.92 o                         
   2  -7   2        910.72       1007.33         9.27 o                         
   3  -7   2         22.82         13.89         2.24 o                         
   4  -7   2       1229.13       1207.91        12.03 o                         
   5  -7   2        545.32        577.13         8.50 o                         
   6  -7   2         45.59         35.24         3.92 o                         
   7  -7   2        275.58        262.71         7.37 o                         
   8  -7   2        119.02        122.63         7.21 o                         
   9  -7   2        415.82        429.22        10.45 o                         
  10  -7   2         20.48         27.04         4.57 o                         
  11  -7   2          0.20         10.48         4.34 o                         
  12  -7   2          8.26         22.62         9.83 o                         
  13  -7   2          0.95         23.19         7.72 o                         
 -10  -6   2        212.82        246.61        17.26 o                         
  -9  -6   2         29.44         43.20         6.67 o                         
  -8  -6   2          0.67         -0.45         5.98 o                         
  -7  -6   2          1.99          1.27         4.07 o                         
  -6  -6   2        351.51        312.53        10.22 o                         
  -5  -6   2       1035.77       1100.50        16.63 o                         
  -4  -6   2          0.15         -2.54         2.54 o                         
  -3  -6   2        880.87        983.11        12.86 o                         
  -2  -6   2       3677.38       3925.49        29.37 o                         
  -1  -6   2        787.71        832.99        10.83 o                         
   0  -6   2       1343.51       1149.94        11.17 o                         
   1  -6   2         97.91         90.77         2.83 o                         
   2  -6   2         33.99         52.56         2.29 o                         
   3  -6   2         67.92         72.21         3.76 o                         
   4  -6   2        779.02        751.71         8.98 o                         
   5  -6   2          2.61          1.24         2.33 o                         
   6  -6   2          1.21          2.96         2.56 o                         
   7  -6   2         96.20        106.55         5.99 o                         
   8  -6   2         91.65        101.71         6.10 o                         
   9  -6   2        211.18        221.49         8.62 o                         
  10  -6   2        562.17        574.32        12.30 o                         
  11  -6   2         35.99         44.90         6.81 o                         
  12  -6   2         26.58         13.34         5.85 o                         
  13  -6   2          6.00          1.01         9.85 o                         
 -11  -5   2          4.51         -6.09         6.52 o                         
 -10  -5   2         50.71         61.68         7.82 o                         
  -9  -5   2          9.37         12.62         5.85 o                         
  -8  -5   2        387.16        398.05        13.81 o                         
  -7  -5   2        152.84        180.12         9.21 o                         
  -6  -5   2        395.93        435.80        14.44 o                         
  -5  -5   2       2258.07       2292.97        24.88 o                         
  -4  -5   2        356.17        358.52         7.83 o                         
  -3  -5   2       5315.58       5493.79        41.42 o                         
  -2  -5   2        101.97        125.80         4.40 o                         
  -1  -5   2         54.23         76.11         2.80 o                         
   0  -5   2        228.02        232.04         3.89 o                         
   1  -5   2       1863.01       1840.53        13.24 o                         
   2  -5   2        265.38        243.41         4.44 o                         
   3  -5   2        727.78        814.62         8.24 o                         
   4  -5   2       2034.73       2041.46        15.80 o                         
   5  -5   2       2359.56       2385.14        20.06 o                         
   6  -5   2       1354.87       1293.31        14.80 o                         
   7  -5   2         28.75         30.39         3.41 o                         
   8  -5   2        744.09        754.72        11.83 o                         
   9  -5   2         34.98         41.01         4.09 o                         
  10  -5   2          4.84          2.92         4.52 o                         
  11  -5   2         42.95         75.91         8.51 o                         
  12  -5   2        252.75        236.33        17.81 o                         
  13  -5   2         12.46         21.66         7.43 o                         
 -11  -4   2          3.75          3.44         9.70 o                         
 -10  -4   2         67.08         76.18         8.92 o                         
  -9  -4   2         18.14         19.89         5.13 o                         
  -8  -4   2       1152.90       1142.17        19.94 o                         
  -7  -4   2        999.60        973.38        17.38 o                         
  -6  -4   2        410.00        415.24        10.76 o                         
  -5  -4   2        459.49        475.36        10.88 o                         
  -4  -4   2       1311.58       1516.13        17.24 o                         
  -3  -4   2       1522.69       1641.62        15.86 o                         
  -2  -4   2       2407.75       2588.84        19.80 o                         
  -1  -4   2        295.39        250.01         5.13 o                         
   0  -4   2        301.90        311.56         3.71 o                         
   1  -4   2        143.88        158.67         3.04 o                         
   2  -4   2       1307.45       1357.35        10.82 o                         
   3  -4   2        426.21        434.75         7.51 o                         
   4  -4   2          1.16          4.54         2.24 o                         
   5  -4   2       1619.40       1670.34        15.44 o                         
   6  -4   2        802.18        837.57        11.41 o                         
   7  -4   2         82.18         85.57         4.75 o                         
   8  -4   2         24.86         26.10         3.46 o                         
   9  -4   2          0.71         -3.17         3.17 o                         
  10  -4   2        114.35        112.92         7.31 o                         
  11  -4   2          0.03         -2.33         5.25 o                         
  12  -4   2          5.88          8.73         6.23 o                         
  13  -4   2         60.51         33.04         8.32 o                         
 -12  -3   2          0.05         -2.87         6.28 o                         
 -11  -3   2         27.23         11.86         6.75 o                         
 -10  -3   2         67.94         88.02         7.98 o                         
  -9  -3   2        232.66        240.83        12.24 o                         
  -8  -3   2        330.89        330.85        11.74 o                         
  -7  -3   2        409.37        438.13        11.37 o                         
  -6  -3   2         41.25         25.89         3.84 o                         
  -5  -3   2         95.15         79.59         5.25 o                         
  -4  -3   2       4845.99       4897.08        36.22 o                         
  -3  -3   2       3811.22       3560.89        26.96 o                         
  -2  -3   2       2042.98       2066.32        15.28 o                         
  -1  -3   2        612.53        577.04         7.36 o                         
   0  -3   2         22.09          8.72         1.28 o                         
   1  -3   2        279.97        287.92         3.91 o                         
   2  -3   2        309.66        284.33         3.92 o                         
   3  -3   2        929.46        887.99         8.90 o                         
   4  -3   2        693.60        722.87         8.89 o                         
   5  -3   2        113.28         94.73         4.39 o                         
   6  -3   2        749.60        789.53        10.54 o                         
   7  -3   2        107.73        114.08         5.05 o                         
   8  -3   2        222.93        203.28         8.90 o                         
   9  -3   2         52.95         50.04         5.24 o                         
  10  -3   2        252.93        226.47         9.45 o                         
  11  -3   2         10.45         13.35         4.72 o                         
  12  -3   2        235.74        272.65        17.61 o                         
  13  -3   2         22.42         25.90        21.35 o                         
 -12  -2   2         12.12         -2.18        11.72 o                         
 -11  -2   2          0.08         -2.19         5.61 o                         
 -10  -2   2          0.17          0.02         3.71 o                         
  -9  -2   2       1142.52       1159.10        22.42 o                         
  -8  -2   2        138.60        130.97         7.35 o                         
  -7  -2   2         88.51         96.05         6.23 o                         
  -6  -2   2       2185.53       2318.19        23.93 o                         
  -5  -2   2       2214.30       2366.99        21.68 o                         
  -4  -2   2       6304.87       6329.17        41.56 o                         
  -3  -2   2          1.63         12.24         2.28 o                         
  -2  -2   2      35975.30      35304.62       935.60 o                         
  -1  -2   2       5276.64       5218.23        33.42 o                         
   0  -2   2       6094.47       5997.50        45.71 o                         
   1  -2   2      15993.35      15713.27       301.54 o                         
   2  -2   2       2663.48       2722.73        19.40 o                         
   3  -2   2          5.04          8.86         1.96 o                         
   4  -2   2         78.20         74.87         3.66 o                         
   5  -2   2        309.68        283.62         6.28 o                         
   6  -2   2         70.84         59.15         4.50 o                         
   7  -2   2         16.54          9.85         3.34 o                         
   8  -2   2          0.12          6.12         4.02 o                         
   9  -2   2         70.61         71.79         6.32 o                         
  10  -2   2         25.71         36.28         6.21 o                         
  11  -2   2         21.37         34.21         6.45 o                         
  12  -2   2          6.32         12.37         4.81 o                         
 -12  -1   2         34.99         47.66        15.74 o                         
 -11  -1   2         60.18         81.92         9.91 o                         
 -10  -1   2         17.71         22.80         4.62 o                         
  -9  -1   2         34.54         43.30         4.65 o                         
  -8  -1   2         80.87         88.39         6.16 o                         
  -7  -1   2         30.67         25.56         3.52 o                         
  -6  -1   2         24.83         34.95         3.54 o                         
  -5  -1   2        244.75        214.26         6.58 o                         
  -4  -1   2       1151.45       1199.00        12.75 o                         
  -3  -1   2          7.93         21.25         2.68 o                         
  -2  -1   2       3149.85       3024.48        20.15 o                         
  -1  -1   2        364.09        298.33         4.12 o                         
   0  -1   2       7582.61       7270.26       181.58 o                         
   1  -1   2        811.20        712.35         6.49 o                         
   2  -1   2       3905.91       3474.86        23.79 o                         
   3  -1   2        516.22        476.75         7.40 o                         
   4  -1   2       2152.61       2238.93        18.91 o                         
   5  -1   2        160.59        187.80         6.61 o                         
   6  -1   2        215.10        228.23         7.57 o                         
   7  -1   2         55.00         58.43         5.10 o                         
   8  -1   2         13.79         24.60         4.74 o                         
   9  -1   2          3.25          4.24         4.08 o                         
  10  -1   2        223.92        233.06        12.38 o                         
  11  -1   2       1017.62       1096.49        25.67 o                         
  12  -1   2        342.88        352.41        18.87 o                         
 -12   0   2          0.03          5.95         8.51 o                         
 -11   0   2          5.90          1.74         6.01 o                         
 -10   0   2        362.26        364.81        10.69 o                         
  -9   0   2        219.77        220.47         7.43 o                         
  -8   0   2          0.05         -1.79         2.56 o                         
  -7   0   2        916.42        940.89        12.36 o                         
  -6   0   2         86.95        112.06         5.86 o                         
  -5   0   2         21.30         39.87         4.76 o                         
  -4   0   2       2003.65       2057.15        18.31 o                         
  -3   0   2         55.39         67.58         3.29 o                         
  -2   0   2      16583.89      17754.62       584.77 o                         
  -1   0   2        100.82         99.02         2.84 o                         
   0   0   2       2060.62       1985.43        12.08 o                         
   1   0   2          0.12          1.83         1.15 o                         
   2   0   2          2.24          9.71         1.91 o                         
   3   0   2         21.40         10.73         2.39 o                         
   4   0   2        722.67        712.21         9.88 o                         
   5   0   2       1718.11       1833.10        19.23 o                         
   6   0   2       1006.37        971.16        14.82 o                         
   7   0   2        209.08        238.34         8.77 o                         
   8   0   2         20.05         19.25         4.65 o                         
   9   0   2         87.57         75.68         6.80 o                         
  10   0   2       1142.31       1173.61        24.31 o                         
  11   0   2         75.09         92.45         9.47 o                         
  12   0   2         65.40         71.97        10.77 o                         
 -12   1   2          4.31          2.58         6.64 o                         
 -11   1   2         33.08         32.68         5.75 o                         
 -10   1   2          7.83         10.60         4.52 o                         
  -9   1   2        620.89        609.48        12.50 o                         
  -8   1   2        685.84        684.32        13.60 o                         
  -7   1   2         40.51         62.01         3.96 o                         
  -6   1   2       1256.31       1263.85        15.55 o                         
  -5   1   2       1268.92       1404.30        14.44 o                         
  -4   1   2        289.13        282.60         6.77 o                         
  -3   1   2         13.16         -0.48         2.22 o                         
  -2   1   2       8373.81       7892.48        67.39 o                         
  -1   1   2        785.63        678.06        10.04 o                         
   0   1   2      10088.80      10103.22       356.06 o                         
   1   1   2         19.39          9.53         1.90 o                         
   2   1   2       7762.53       7365.31        52.10 o                         
   3   1   2        780.65        705.09         9.86 o                         
   4   1   2         88.00         71.21         4.58 o                         
   5   1   2        134.82        178.22         6.97 o                         
   6   1   2         93.51         98.81         5.89 o                         
   7   1   2          0.20          3.32         3.62 o                         
   8   1   2          7.73          3.70         4.11 o                         
   9   1   2        551.55        552.12        14.66 o                         
  10   1   2        217.13        225.94        11.68 o                         
  11   1   2        124.36        136.14        13.02 o                         
  12   1   2          8.03          2.88         6.77 o                         
 -13   2   2          6.45          2.68         6.88 o                         
 -12   2   2        160.70        151.59        15.76 o                         
 -11   2   2         31.12         30.99         5.63 o                         
 -10   2   2         16.40         17.36         3.92 o                         
  -9   2   2       1487.41       1510.08        20.29 o                         
  -8   2   2         33.11         37.82         4.84 o                         
  -7   2   2        151.39        148.74         7.76 o                         
  -6   2   2         87.99        101.07         5.59 o                         
  -5   2   2        266.30        268.43         7.31 o                         
  -4   2   2        820.74        681.80         9.65 o                         
  -3   2   2        434.77        369.96         6.75 o                         
  -2   2   2      10782.45      10690.11       153.69 o                         
  -1   2   2       3138.66       2906.74        21.92 o                         
   0   2   2       2796.75       2492.45        21.55 o                         
   1   2   2      24605.86      26619.85       785.14 o                         
   2   2   2        355.82        333.94         6.87 o                         
   3   2   2       1956.68       2030.37        19.31 o                         
   4   2   2          0.27          9.53         2.59 o                         
   5   2   2         54.86         69.47         5.00 o                         
   6   2   2         47.87         49.90         4.90 o                         
   7   2   2        349.62        317.42        10.76 o                         
   8   2   2        122.13        132.87         8.41 o                         
   9   2   2        282.96        309.23        12.51 o                         
  10   2   2        103.73        100.03         8.34 o                         
  11   2   2         10.38         18.19         7.70 o                         
  12   2   2          8.50          5.24        13.59 o                         
 -13   3   2          0.00         -9.55         9.55 o                         
 -12   3   2        118.86        106.86        11.02 o                         
 -11   3   2          1.88         -2.79         3.88 o                         
 -10   3   2          3.29         -1.96         4.01 o                         
  -9   3   2        172.71        183.98         8.94 o                         
  -8   3   2         22.64         39.71         4.82 o                         
  -7   3   2         16.42         17.83         4.00 o                         
  -6   3   2          0.00          0.34         3.05 o                         
  -5   3   2       3055.10       2976.11        25.99 o                         
  -4   3   2         29.68         33.66         2.69 o                         
  -3   3   2        853.76        709.09         9.01 o                         
  -2   3   2      10691.60       9602.38        70.48 o                         
  -1   3   2        411.21        385.52         6.38 o                         
   0   3   2       1122.55       1098.53        11.55 o                         
   1   3   2       2186.61       2429.66        19.73 o                         
   2   3   2       2221.84       2165.40        19.78 o                         
   3   3   2         30.12         35.70         4.00 o                         
   4   3   2        582.26        604.79        10.31 o                         
   5   3   2          8.61         10.84         2.88 o                         
   6   3   2        347.78        339.17         9.67 o                         
   7   3   2        955.58        898.61        15.76 o                         
   8   3   2        171.02        199.91        10.30 o                         
   9   3   2        330.81        332.50        12.78 o                         
  10   3   2        446.50        482.02        17.85 o                         
  11   3   2         85.07         69.49        11.05 o                         
 -13   4   2          0.06          6.09        10.73 o                         
 -12   4   2         14.15         14.02         4.61 o                         
 -11   4   2         26.14         29.22         5.25 o                         
 -10   4   2         13.92          8.56         4.46 o                         
  -9   4   2        127.43        138.29         8.01 o                         
  -8   4   2        564.26        624.53        13.29 o                         
  -7   4   2       1750.44       1683.37        21.58 o                         
  -6   4   2        730.65        710.54        12.11 o                         
  -5   4   2        641.91        726.45        10.05 o                         
  -4   4   2       6125.13       6193.51        41.10 o                         
  -3   4   2       1713.83       1566.13        15.34 o                         
  -2   4   2       1282.26       1309.71        14.29 o                         
  -1   4   2          0.19          4.52         1.73 o                         
   0   4   2        130.13        174.98         4.99 o                         
   1   4   2       1612.19       1515.91        16.34 o                         
   2   4   2         74.82         94.49         4.75 o                         
   3   4   2         11.58         18.11         3.90 o                         
   4   4   2        508.48        553.64        10.91 o                         
   5   4   2        191.39        199.57         7.97 o                         
   6   4   2        290.87        282.01         9.75 o                         
   7   4   2        729.44        727.53        15.25 o                         
   8   4   2         14.53         31.88         5.55 o                         
   9   4   2          3.97         10.27         5.88 o                         
  10   4   2        270.27        284.48        16.71 o                         
  11   4   2          6.29          8.97         6.87 o                         
 -13   5   2         12.02         11.26         9.53 o                         
 -12   5   2         18.74          8.35         8.44 o                         
 -11   5   2         43.56         28.12         6.21 o                         
 -10   5   2          0.03         -3.75         3.75 o                         
  -9   5   2        166.12        154.13         8.52 o                         
  -8   5   2         39.71         39.00         5.20 o                         
  -7   5   2        790.49        791.11        14.60 o                         
  -6   5   2        266.72        270.07         8.12 o                         
  -5   5   2         15.06         21.14         3.21 o                         
  -4   5   2        928.85        905.75        12.40 o                         
  -3   5   2       4911.46       4717.48        34.08 o                         
  -2   5   2         16.14         19.97         3.13 o                         
  -1   5   2        109.14         77.86         4.35 o                         
   0   5   2        973.06        825.87        11.26 o                         
   1   5   2       3962.57       3932.70        32.95 o                         
   2   5   2       1629.13       1634.69        17.49 o                         
   3   5   2          2.05         -2.60         2.60 o                         
   4   5   2        366.86        308.58         9.37 o                         
   5   5   2         11.39         19.45         3.70 o                         
   6   5   2         24.30         37.80         4.62 o                         
   7   5   2         87.70         92.33         7.06 o                         
   8   5   2         19.79         13.37         4.74 o                         
   9   5   2         26.80         45.65         6.85 o                         
  10   5   2         23.46         21.12         7.69 o                         
  11   5   2         63.31         42.03        13.89 o                         
 -13   6   2         71.17         52.77        11.96 o                         
 -12   6   2         10.17         18.36         7.92 o                         
 -11   6   2          0.00         -2.83         4.66 o                         
 -10   6   2         35.25         32.75         5.69 o                         
  -9   6   2        779.57        790.84        15.73 o                         
  -8   6   2        144.60        144.18         7.92 o                         
  -7   6   2        110.22         94.94         6.33 o                         
  -6   6   2       2175.15       2269.51        21.54 o                         
  -5   6   2       2350.34       2321.31        22.91 o                         
  -4   6   2       5060.08       5127.47        38.71 o                         
  -3   6   2        320.35        287.76         7.40 o                         
  -2   6   2       1298.99       1223.36        13.63 o                         
  -1   6   2        578.26        573.53        10.36 o                         
   0   6   2       5206.51       5346.50        39.93 o                         
   1   6   2       4243.77       4404.49        37.25 o                         
   2   6   2        339.73        257.27         8.23 o                         
   3   6   2          5.11          6.80         3.06 o                         
   4   6   2         46.04         53.92         4.70 o                         
   5   6   2        217.70        232.47         8.75 o                         
   6   6   2       1220.41       1256.31        18.04 o                         
   7   6   2          7.75         11.94         4.54 o                         
   8   6   2        104.86        109.63         9.55 o                         
   9   6   2         53.87         59.98         8.20 o                         
  10   6   2        102.38        102.48        11.40 o                         
 -13   7   2         14.15         10.11         7.23 o                         
 -12   7   2          1.08         -0.37         5.30 o                         
 -11   7   2        395.14        397.99        14.79 o                         
 -10   7   2        133.82        136.76         8.83 o                         
  -9   7   2         15.37         17.95         4.78 o                         
  -8   7   2        910.74        841.30        15.40 o                         
  -7   7   2         45.74         49.87         4.43 o                         
  -6   7   2          0.14         -1.80         2.78 o                         
  -5   7   2        813.52        791.33        12.69 o                         
  -4   7   2         43.22         44.04         4.22 o                         
  -3   7   2        379.15        391.72         8.93 o                         
  -2   7   2       1400.55       1470.23        14.63 o                         
  -1   7   2       2076.12       2013.15        21.89 o                         
   0   7   2       5230.35       5255.20        41.07 o                         
   1   7   2          3.60          5.08         3.26 o                         
   2   7   2         92.09         96.20         6.40 o                         
   3   7   2          0.12         -1.34         3.21 o                         
   4   7   2       1148.91       1142.67        16.80 o                         
   5   7   2        283.46        284.99         9.92 o                         
   6   7   2        509.41        490.41        11.70 o                         
   7   7   2        484.55        503.96        12.23 o                         
   8   7   2         37.19         30.84         6.65 o                         
   9   7   2         38.12         27.56         7.23 o                         
  10   7   2         34.36         40.85         9.73 o                         
 -13   8   2          0.68         -5.68         5.75 o                         
 -12   8   2         35.72         30.53         7.60 o                         
 -11   8   2          3.57          5.11         4.80 o                         
 -10   8   2          7.47         -4.14         4.14 o                         
  -9   8   2          5.34         12.23         4.64 o                         
  -8   8   2        438.97        431.18        11.71 o                         
  -7   8   2       1389.16       1383.83        17.49 o                         
  -6   8   2        336.83        365.07         9.05 o                         
  -5   8   2        191.03        220.88         8.34 o                         
  -4   8   2         92.37        121.34         6.41 o                         
  -3   8   2         43.67         43.43         4.13 o                         
  -2   8   2         11.33         17.62         3.54 o                         
  -1   8   2       1260.26       1377.17        18.78 o                         
   0   8   2          6.71         26.42         3.01 o                         
   1   8   2         19.43          8.53         3.39 o                         
   2   8   2        539.41        601.68        13.05 o                         
   3   8   2         49.08         67.89         5.86 o                         
   4   8   2         22.86         21.08         4.71 o                         
   5   8   2          3.72         -1.73         3.22 o                         
   6   8   2        169.92        157.93         7.74 o                         
   7   8   2         37.10         50.75         5.42 o                         
   8   8   2        135.93        139.33         9.73 o                         
   9   8   2         70.79         76.65         9.24 o                         
 -12   9   2         47.31         50.75         8.29 o                         
 -11   9   2        130.96        149.09        11.35 o                         
 -10   9   2         30.35         40.07         6.38 o                         
  -9   9   2        552.09        537.76        14.20 o                         
  -8   9   2          9.73         14.77         4.02 o                         
  -7   9   2         12.26         17.85         4.02 o                         
  -6   9   2        755.27        730.75        12.82 o                         
  -5   9   2        733.37        743.05        12.76 o                         
  -4   9   2        461.34        479.26        10.07 o                         
  -3   9   2         80.30         66.70         4.38 o                         
  -2   9   2        156.23        146.65         6.90 o                         
  -1   9   2       1049.31       1090.51        16.71 o                         
   0   9   2        999.89        921.33        15.07 o                         
   1   9   2       1560.96       1404.30        19.12 o                         
   2   9   2        143.52        173.25         8.20 o                         
   3   9   2         21.37         22.87         5.00 o                         
   4   9   2        109.81        112.01         8.22 o                         
   5   9   2          0.51          2.66         3.93 o                         
   6   9   2          9.68         16.14         4.26 o                         
   7   9   2         53.70         58.61         7.11 o                         
   8   9   2        216.11        216.40        10.43 o                         
   9   9   2         53.51         57.89         8.84 o                         
 -12  10   2          2.49          1.60         6.55 o                         
 -11  10   2        451.36        482.27        17.05 o                         
 -10  10   2        277.21        273.37        13.00 o                         
  -9  10   2          7.49         12.36         4.58 o                         
  -8  10   2        210.05        218.01         8.97 o                         
  -7  10   2        147.46        145.47         8.07 o                         
  -6  10   2        126.97        134.60         6.98 o                         
  -5  10   2        207.34        216.35         8.81 o                         
  -4  10   2         45.62         42.00         4.63 o                         
  -3  10   2       1328.70       1271.65        17.19 o                         
  -2  10   2        375.26        403.95        10.22 o                         
  -1  10   2        228.06        205.49         8.76 o                         
   0  10   2        387.40        330.76         9.31 o                         
   1  10   2          9.84          5.24         3.14 o                         
   2  10   2         87.42         81.90         6.26 o                         
   3  10   2         72.21         74.89         6.34 o                         
   4  10   2         87.39         59.91         6.48 o                         
   5  10   2         16.90         24.32         4.72 o                         
   6  10   2         29.70         40.27         6.08 o                         
   7  10   2          0.01         -3.81         3.81 o                         
   8  10   2         50.90         62.83        12.13 o                         
 -12  11   2          0.19          2.39         6.87 o                         
 -11  11   2          5.38          2.73         5.64 o                         
 -10  11   2        266.07        285.93        15.30 o                         
  -9  11   2         43.33         54.41         5.40 o                         
  -8  11   2         15.43          4.15         4.03 o                         
  -7  11   2         90.56         78.07         6.15 o                         
  -6  11   2        587.75        592.21        13.95 o                         
  -5  11   2         71.22         73.51         5.72 o                         
  -4  11   2         19.03          8.71         3.76 o                         
  -3  11   2        942.30        967.68        15.52 o                         
  -2  11   2         46.41         44.38         5.24 o                         
  -1  11   2         87.70         92.44         8.65 o                         
   0  11   2        263.30        267.90         9.98 o                         
   1  11   2        213.05        187.68         6.95 o                         
   2  11   2         47.30         47.32         5.50 o                         
   3  11   2        110.07        108.56         7.51 o                         
   4  11   2          5.46         12.68         4.66 o                         
   5  11   2          5.54          5.26         4.64 o                         
   6  11   2         37.67         23.65         6.30 o                         
   7  11   2        386.42        436.56        17.29 o                         
 -12  12   2         10.24         19.43        10.93 o                         
 -11  12   2          9.15          9.90         7.59 o                         
 -10  12   2         51.12         49.63         8.05 o                         
  -9  12   2        148.36        146.36         8.34 o                         
  -8  12   2          9.12          4.47         3.69 o                         
  -7  12   2          3.12         -3.66         3.66 o                         
  -6  12   2          0.00          0.37         3.71 o                         
  -5  12   2        811.09        744.13        13.04 o                         
  -4  12   2         29.65         46.09         5.26 o                         
  -3  12   2          3.08          1.47         3.38 o                         
  -2  12   2        729.39        694.41        14.62 o                         
  -1  12   2         72.13         68.19         4.97 o                         
   0  12   2          0.78          4.45         4.86 o                         
   1  12   2         59.54         70.99         6.68 o                         
   2  12   2        153.31        152.13         7.73 o                         
   3  12   2         11.57         10.95         4.49 o                         
   4  12   2         26.89         30.89         5.64 o                         
   5  12   2         11.28          8.81         4.99 o                         
   6  12   2         43.08         25.87         5.93 o                         
   7  12   2         35.44         39.92         7.57 o                         
 -11  13   2         66.76         69.71         9.03 o                         
 -10  13   2          4.77          8.65         5.47 o                         
  -9  13   2         38.74         25.91         5.70 o                         
  -8  13   2         42.15         51.76         6.48 o                         
  -7  13   2         19.32         17.84         4.35 o                         
  -6  13   2        302.09        284.27        11.01 o                         
  -5  13   2        166.04        162.13         8.69 o                         
  -4  13   2          1.69         -3.69         3.69 o                         
  -3  13   2        161.38        166.53         9.52 o                         
  -2  13   2         42.74         39.66         5.40 o                         
  -1  13   2        324.62        348.76        11.98 o                         
   0  13   2         71.29         60.01         6.10 o                         
   1  13   2          3.30          6.68         4.58 o                         
   2  13   2         53.33         59.25         4.90 o                         
   3  13   2          1.28          8.04         6.08 o                         
   4  13   2          0.82         -4.58         5.23 o                         
   5  13   2         45.47         72.56        11.34 o                         
   6  13   2        153.19        158.87        10.62 o                         
 -11  14   2          2.02         -1.50         5.68 o                         
 -10  14   2         26.33         29.42         6.40 o                         
  -9  14   2          4.53         -5.13         6.19 o                         
  -8  14   2          4.27         -3.99         3.99 o                         
  -7  14   2          3.09          3.53         3.96 o                         
  -6  14   2        138.10        152.29         7.49 o                         
  -5  14   2        695.48        687.26        14.84 o                         
  -4  14   2        109.39        134.88         8.08 o                         
  -3  14   2        164.48        164.39         9.03 o                         
  -2  14   2         16.16         30.46         4.58 o                         
  -1  14   2        431.82        464.28        13.78 o                         
   0  14   2        102.35         90.13         7.31 o                         
   1  14   2        183.63        193.45         9.91 o                         
   2  14   2        183.29        164.48        11.10 o                         
   3  14   2         48.16         39.69         5.53 o                         
   4  14   2         47.29         38.56         8.05 o                         
   5  14   2         48.81         40.49         7.99 o                         
 -10  15   2          0.23         12.51         8.15 o                         
  -9  15   2          5.41          8.49         4.98 o                         
  -8  15   2         34.64         34.68         6.25 o                         
  -7  15   2          0.33         10.16         4.57 o                         
  -6  15   2         17.81         28.63         5.60 o                         
  -5  15   2         57.24         65.57         8.64 o                         
  -4  15   2        128.09        131.35         8.46 o                         
  -3  15   2        288.21        305.44        11.53 o                         
  -2  15   2         23.37         28.04         5.40 o                         
  -1  15   2         52.34         41.12         6.20 o                         
   0  15   2        157.57        140.94        10.56 o                         
   1  15   2          2.29          4.00         6.26 o                         
   2  15   2          3.80         -5.05         5.05 o                         
   3  15   2         65.61         48.09         6.09 o                         
   4  15   2         47.77         53.64         6.05 o                         
  -9  16   2          5.87          8.16         5.45 o                         
  -8  16   2         30.41         19.29         5.32 o                         
  -7  16   2         31.15         15.15         4.70 o                         
  -6  16   2         81.40         87.33         7.77 o                         
  -5  16   2          4.11         -4.64         4.72 o                         
  -4  16   2        250.36        255.54        11.82 o                         
  -3  16   2        387.05        412.39        12.85 o                         
  -2  16   2         67.52         89.89         8.00 o                         
  -1  16   2         21.94         25.09         6.00 o                         
   0  16   2         38.73         48.57         7.24 o                         
   1  16   2        183.69        171.58        10.78 o                         
   2  16   2         60.77         49.67         8.12 o                         
   3  16   2         34.79         49.35         9.50 o                         
  -8  17   2         71.96         65.26         8.34 o                         
  -7  17   2          5.73          0.15         5.34 o                         
  -6  17   2          0.45         -1.74         4.48 o                         
  -5  17   2         11.00          2.70         4.84 o                         
  -4  17   2         42.92         51.18         6.40 o                         
  -3  17   2         67.75         58.46         8.05 o                         
  -2  17   2         14.81          2.93         5.72 o                         
  -1  17   2        171.01        180.78        10.97 o                         
   0  17   2        154.93        144.58        11.22 o                         
   1  17   2          0.10          5.22         9.09 o                         
  -6  18   2         21.93         13.98         6.22 o                         
  -5  18   2          0.78          1.31         6.04 o                         
  -4  18   2         27.24         25.44         5.74 o                         
  -3  18   2          7.04         11.37         8.42 o                         
  -2  18   2        210.55        191.19        11.30 o                         
  -1  18   2        497.79        490.92        17.30 o                         
   2 -19   3         90.83         88.44         9.51 o                         
   3 -19   3         12.82         20.39         6.10 o                         
   4 -19   3         19.90         24.48         6.17 o                         
   5 -19   3          3.09          3.47         5.61 o                         
  -1 -18   3         54.14         25.42        28.31 o                         
   0 -18   3          0.20          3.58         7.56 o                         
   1 -18   3         72.66         80.19        10.25 o                         
   2 -18   3          4.59          3.58         7.61 o                         
   3 -18   3         55.11         63.30         7.04 o                         
   4 -18   3        114.02         90.88         8.43 o                         
   5 -18   3         67.38         61.67         8.43 o                         
   6 -18   3         59.03         92.26         9.14 o                         
   7 -18   3          0.01         -4.84         4.84 o                         
  -2 -17   3          0.31         -0.62         5.22 o                         
  -1 -17   3        107.24         97.12         7.77 o                         
   0 -17   3         45.37         31.82         7.21 o                         
   1 -17   3          8.23         14.12         7.15 o                         
   2 -17   3         81.75         89.38         7.73 o                         
   3 -17   3         46.33         41.37         5.70 o                         
   4 -17   3         64.03         66.35         7.49 o                         
   5 -17   3         57.43         55.95         8.35 o                         
   6 -17   3         28.76         30.47         6.78 o                         
   7 -17   3          6.09         19.50         5.42 o                         
   8 -17   3          0.74         -2.24         6.57 o                         
   9 -17   3         70.15         70.93         8.73 o                         
  -4 -16   3         35.24         17.59        14.62 o                         
  -3 -16   3         57.75         72.15         7.07 o                         
  -2 -16   3          3.59          1.94         5.15 o                         
  -1 -16   3        240.71        252.91        11.61 o                         
   0 -16   3        173.43        204.23        10.24 o                         
   1 -16   3         58.75         39.63         6.30 o                         
   2 -16   3          3.05          2.50         3.93 o                         
   3 -16   3          0.02          0.46         3.75 o                         
   4 -16   3         23.03         31.45         4.76 o                         
   5 -16   3         16.92         21.67         5.12 o                         
   6 -16   3        158.36        174.79        10.18 o                         
   7 -16   3         13.03         11.58         5.28 o                         
   8 -16   3        113.07        121.93         9.11 o                         
   9 -16   3          0.43          2.84         5.09 o                         
  10 -16   3         58.14         64.00         8.66 o                         
  -5 -15   3          4.07          7.61         5.19 o                         
  -4 -15   3          5.34          0.21         4.92 o                         
  -3 -15   3         16.07         17.29         5.43 o                         
  -2 -15   3          5.57         -0.85         3.90 o                         
  -1 -15   3        345.51        341.58        14.24 o                         
   0 -15   3         42.84         47.53         4.16 o                         
   1 -15   3        578.79        605.68        14.44 o                         
   2 -15   3          0.27          0.68         3.41 o                         
   3 -15   3        125.89        132.32         7.12 o                         
   4 -15   3         31.57         31.20         4.93 o                         
   5 -15   3          1.78          5.21         3.55 o                         
   6 -15   3         15.47         19.39         4.34 o                         
   7 -15   3         36.16         31.28         5.15 o                         
   8 -15   3         60.27         57.36         6.51 o                         
   9 -15   3         55.51         84.80         8.09 o                         
  10 -15   3          0.74          4.83         6.42 o                         
  -6 -14   3         42.75         29.79         7.69 o                         
  -5 -14   3          1.99          3.61         6.96 o                         
  -4 -14   3         15.36         14.61         5.49 o                         
  -3 -14   3          1.33          6.95         5.77 o                         
  -2 -14   3         18.46         29.26         5.17 o                         
  -1 -14   3         32.99         23.47         4.22 o                         
   0 -14   3        653.18        622.88        10.93 o                         
   1 -14   3        197.50        199.50         8.15 o                         
   2 -14   3         33.03         34.00         4.62 o                         
   3 -14   3          0.13          5.34         4.45 o                         
   4 -14   3        171.21        166.23         7.46 o                         
   5 -14   3         38.95         23.58         4.53 o                         
   6 -14   3        138.20        154.54         7.79 o                         
   7 -14   3         37.18         30.36         4.78 o                         
   8 -14   3          7.34         23.83         4.89 o                         
   9 -14   3         39.73         60.32         7.36 o                         
  10 -14   3         42.93         56.67         9.67 o                         
  11 -14   3         99.69        120.75        12.72 o                         
  -6 -13   3         11.13          0.91         5.83 o                         
  -5 -13   3          5.37         -4.64         4.64 o                         
  -4 -13   3         22.89         16.35         4.86 o                         
  -3 -13   3        158.49        149.30         9.02 o                         
  -2 -13   3         31.64         27.35         4.50 o                         
  -1 -13   3         86.03         84.77         6.92 o                         
   0 -13   3         13.36         24.30         3.30 o                         
   1 -13   3       1193.01       1150.66        16.25 o                         
   2 -13   3       1249.83       1249.18        16.70 o                         
   3 -13   3        114.64        116.94         6.48 o                         
   4 -13   3          6.82          9.38         3.39 o                         
   5 -13   3         51.08         51.16         4.86 o                         
   6 -13   3         13.18         11.95         3.63 o                         
   7 -13   3        137.63        141.27         7.92 o                         
   8 -13   3          0.95         -2.73         3.99 o                         
   9 -13   3          4.94          3.53         4.87 o                         
  10 -13   3         14.30         18.26         6.38 o                         
  11 -13   3         32.21         13.35         6.69 o                         
  -7 -12   3          0.57          6.90         9.85 o                         
  -6 -12   3         14.39         14.29         5.96 o                         
  -5 -12   3         10.35          2.00         4.44 o                         
  -4 -12   3        304.12        276.59        11.38 o                         
  -3 -12   3        480.68        431.36        12.24 o                         
  -2 -12   3        252.69        232.55         9.41 o                         
  -1 -12   3          8.22          6.50         2.82 o                         
   0 -12   3        691.44        698.23        10.56 o                         
   1 -12   3        925.03        947.61        12.11 o                         
   2 -12   3        473.71        490.20         9.90 o                         
   3 -12   3         26.26         44.67         4.10 o                         
   4 -12   3         11.58          5.82         3.22 o                         
   5 -12   3         21.65         22.58         3.96 o                         
   6 -12   3         28.81         31.81         4.23 o                         
   7 -12   3          4.19         10.21         4.55 o                         
   8 -12   3        237.24        257.27        10.63 o                         
   9 -12   3        129.35        177.17         9.64 o                         
  10 -12   3         10.85         18.84         6.43 o                         
  11 -12   3          9.50          9.75         4.08 o                         
  12 -12   3         27.84         23.72         5.63 o                         
  -8 -11   3         93.28        108.83        12.17 o                         
  -7 -11   3          2.16         -2.32         5.30 o                         
  -6 -11   3         40.77         28.52         7.18 o                         
  -5 -11   3        241.84        219.94         7.79 o                         
  -4 -11   3        121.07        121.95         8.28 o                         
  -3 -11   3        359.64        304.84        10.65 o                         
  -2 -11   3         86.52        104.86         6.56 o                         
  -1 -11   3         50.37         59.96         3.79 o                         
   0 -11   3         63.14         84.57         4.88 o                         
   1 -11   3         21.49         25.71         2.60 o                         
   2 -11   3          1.57          3.12         2.60 o                         
   3 -11   3        366.73        320.38         7.68 o                         
   4 -11   3         23.35         24.30         3.52 o                         
   5 -11   3        316.33        295.89         8.06 o                         
   6 -11   3        210.03        199.06         8.38 o                         
   7 -11   3        125.44        104.70         6.57 o                         
   8 -11   3        354.46        345.33        11.06 o                         
   9 -11   3        102.55        132.40         6.14 o                         
  10 -11   3         77.88         89.34         5.90 o                         
  11 -11   3          1.16          0.43         4.25 o                         
  12 -11   3          8.90          9.87         7.62 o                         
  -8 -10   3         24.86         13.02         6.29 o                         
  -7 -10   3        121.64         99.09         8.37 o                         
  -6 -10   3        548.40        475.85        10.97 o                         
  -5 -10   3         74.71         72.97         6.37 o                         
  -4 -10   3          4.69          3.52         3.36 o                         
  -3 -10   3         10.86         19.40         4.80 o                         
  -2 -10   3        325.30        363.21         9.78 o                         
  -1 -10   3        610.12        582.87         9.24 o                         
   0 -10   3         40.03         43.72         3.95 o                         
   1 -10   3         57.52         67.96         3.71 o                         
   2 -10   3          9.69         12.39         2.61 o                         
   3 -10   3         97.24         93.83         4.89 o                         
   4 -10   3        489.59        477.81         8.96 o                         
   5 -10   3        351.25        341.11         8.86 o                         
   6 -10   3        149.51        146.74         7.38 o                         
   7 -10   3         18.55         31.51         3.21 o                         
   8 -10   3         20.45         17.47         3.20 o                         
   9 -10   3        123.10        127.50         6.27 o                         
  10 -10   3          1.00         -4.65         4.65 o                         
  11 -10   3        238.69        227.12        10.22 o                         
  12 -10   3          0.01         -2.07         4.20 o                         
  -9  -9   3         77.20         93.94        12.15 o                         
  -8  -9   3        207.75        181.49        14.00 o                         
  -7  -9   3         97.85         90.85         7.72 o                         
  -6  -9   3          5.49         12.38         3.82 o                         
  -5  -9   3        195.81        153.90         7.10 o                         
  -4  -9   3         29.90         36.39         2.67 o                         
  -3  -9   3         69.33         78.07         5.42 o                         
  -2  -9   3          3.15          5.71         2.83 o                         
  -1  -9   3         53.57         57.42         2.90 o                         
   0  -9   3          6.08         32.27         2.57 o                         
   1  -9   3        510.39        531.50         6.98 o                         
   2  -9   3         27.55         44.44         3.32 o                         
   3  -9   3        739.13        727.97        10.07 o                         
   4  -9   3        186.58        205.99         6.02 o                         
   5  -9   3          8.33         25.28         3.83 o                         
   6  -9   3        202.02        200.64         7.17 o                         
   7  -9   3         68.76         64.39         4.23 o                         
   8  -9   3         14.42         15.47         3.29 o                         
   9  -9   3        138.54        121.10         7.65 o                         
  10  -9   3          1.30          0.63         4.62 o                         
  11  -9   3        131.83        103.71         7.27 o                         
  12  -9   3          9.41         15.68         6.25 o                         
 -10  -8   3         33.41         26.74         7.76 o                         
  -9  -8   3          3.69          5.85         5.83 o                         
  -8  -8   3         54.75         82.03         8.68 o                         
  -7  -8   3        109.79        109.49         8.34 o                         
  -6  -8   3          6.20         16.87         4.49 o                         
  -5  -8   3        390.63        376.36         9.65 o                         
  -4  -8   3         47.58         71.68         4.73 o                         
  -3  -8   3        166.64        212.32         8.00 o                         
  -2  -8   3          0.39         -1.04         2.38 o                         
  -1  -8   3        100.64         84.70         4.97 o                         
   0  -8   3          8.60          6.41         1.93 o                         
   1  -8   3        420.93        418.66         6.03 o                         
   2  -8   3          0.19          0.75         2.08 o                         
   3  -8   3        383.36        448.60         7.51 o                         
   4  -8   3        255.19        262.85         7.53 o                         
   5  -8   3        149.93        135.92         4.02 o                         
   6  -8   3         91.36         98.54         4.48 o                         
   7  -8   3        417.97        392.35         8.48 o                         
   8  -8   3         31.32         31.96         4.12 o                         
   9  -8   3       1883.02       1857.49        21.96 o                         
  10  -8   3         84.29         99.81         6.68 o                         
  11  -8   3          1.63         -1.72         3.72 o                         
  12  -8   3          2.93          8.95         6.20 o                         
 -10  -7   3        120.39        103.21        10.11 o                         
  -9  -7   3        231.83        265.67        13.75 o                         
  -8  -7   3        292.34        321.31        13.65 o                         
  -7  -7   3         12.23         14.09         4.48 o                         
  -6  -7   3          3.69          8.24         3.61 o                         
  -5  -7   3        146.05        140.93         7.20 o                         
  -4  -7   3        187.14        177.64         5.80 o                         
  -3  -7   3         23.42         12.39         2.40 o                         
  -2  -7   3         60.71         88.87         4.81 o                         
  -1  -7   3         73.89         57.74         3.89 o                         
   0  -7   3          4.78          2.13         1.87 o                         
   1  -7   3        695.40        691.44         8.25 o                         
   2  -7   3          7.42         15.38         2.37 o                         
   3  -7   3       2360.31       2401.04        18.92 o                         
   4  -7   3        322.11        334.32         6.93 o                         
   5  -7   3        241.97        260.57         6.05 o                         
   6  -7   3         33.65         32.53         3.30 o                         
   7  -7   3        470.88        445.75         9.30 o                         
   8  -7   3        901.69        831.78        14.30 o                         
   9  -7   3        110.09        114.10         6.39 o                         
  10  -7   3        836.58        793.66        14.36 o                         
  11  -7   3         40.66         46.89         6.69 o                         
  12  -7   3        130.16        120.31        10.34 o                         
  13  -7   3        113.11        111.86        10.10 o                         
 -10  -6   3          7.36          7.62         6.55 o                         
  -9  -6   3         31.59         29.84         5.89 o                         
  -8  -6   3         17.79         18.14         5.48 o                         
  -7  -6   3        487.56        506.76        13.43 o                         
  -6  -6   3        174.90        238.11         9.77 o                         
  -5  -6   3          2.60         -1.67         2.57 o                         
  -4  -6   3          7.93          6.76         2.57 o                         
  -3  -6   3         45.65         41.90         3.20 o                         
  -2  -6   3         32.12         10.81         2.83 o                         
  -1  -6   3       2842.72       2968.21        22.87 o                         
   0  -6   3         42.36         41.27         2.08 o                         
   1  -6   3        243.09        265.13         4.60 o                         
   2  -6   3        668.22        672.59         7.56 o                         
   3  -6   3       2567.48       2761.29        25.23 o                         
   4  -6   3         75.08         66.02         2.83 o                         
   5  -6   3        647.92        759.06         9.15 o                         
   6  -6   3        168.62        172.01         5.57 o                         
   7  -6   3        568.98        506.46         9.44 o                         
   8  -6   3        104.55        105.19         5.61 o                         
   9  -6   3        231.73        247.27         8.14 o                         
  10  -6   3         25.52         26.14         4.36 o                         
  11  -6   3          4.05         13.25         6.13 o                         
  12  -6   3          3.40         16.15         5.94 o                         
  13  -6   3          9.47          6.79         6.92 o                         
 -11  -5   3          0.41         -6.56         6.56 o                         
 -10  -5   3         48.13         39.55         7.27 o                         
  -9  -5   3          4.91          9.85         5.04 o                         
  -8  -5   3         16.76         28.06         5.44 o                         
  -7  -5   3        113.50        131.15         8.98 o                         
  -6  -5   3         54.09         65.01         5.61 o                         
  -5  -5   3        170.74        196.26         7.49 o                         
  -4  -5   3        260.77        251.68         7.03 o                         
  -3  -5   3       1127.49       1181.92        12.56 o                         
  -2  -5   3       1130.64       1148.77        13.14 o                         
  -1  -5   3        354.10        374.47         6.36 o                         
   0  -5   3         35.62         40.37         2.32 o                         
   1  -5   3        249.67        314.81         4.30 o                         
   2  -5   3         31.61         42.88         2.28 o                         
   3  -5   3         35.98         36.22         2.59 o                         
   4  -5   3        569.26        602.65         9.59 o                         
   5  -5   3        304.58        257.47         5.71 o                         
   6  -5   3         56.47         44.89         3.64 o                         
   7  -5   3        270.06        279.20         7.42 o                         
   8  -5   3        722.72        718.05        11.58 o                         
   9  -5   3         44.43         46.64         5.71 o                         
  10  -5   3         49.34         55.45         5.61 o                         
  11  -5   3        492.45        481.38        12.88 o                         
  12  -5   3        412.20        419.36        19.67 o                         
  13  -5   3          0.63         -6.17         6.17 o                         
 -11  -4   3          0.00         -5.46         5.46 o                         
 -10  -4   3         91.10         77.70         8.55 o                         
  -9  -4   3         62.12         71.14         6.67 o                         
  -8  -4   3        273.93        266.27        11.02 o                         
  -7  -4   3        152.52        159.77         8.12 o                         
  -6  -4   3        268.25        269.16         8.60 o                         
  -5  -4   3         64.84         63.87         5.30 o                         
  -4  -4   3         25.41         23.55         3.49 o                         
  -3  -4   3         73.35         51.20         3.74 o                         
  -2  -4   3        436.24        443.20         6.14 o                         
  -1  -4   3         79.77         59.30         2.89 o                         
   0  -4   3        356.46        334.48         4.52 o                         
   1  -4   3        268.54        189.38         3.17 o                         
   2  -4   3          5.17          2.33         1.12 o                         
   3  -4   3         79.60         60.96         2.95 o                         
   4  -4   3        239.08        222.07         4.99 o                         
   5  -4   3        770.85        704.77         9.68 o                         
   6  -4   3        224.96        210.38         6.03 o                         
   7  -4   3        966.15        909.49        19.27 o                         
   8  -4   3          9.59         12.85         3.98 o                         
   9  -4   3         43.94         44.23         5.10 o                         
  10  -4   3          4.77          2.07         3.85 o                         
  11  -4   3         21.04         23.17         4.86 o                         
  12  -4   3          5.16          3.39         7.79 o                         
  13  -4   3          3.48        -19.74        19.74 o                         
 -12  -3   3         58.57         62.67        11.64 o                         
 -11  -3   3         46.05         49.51        11.16 o                         
 -10  -3   3         36.36         32.37         5.91 o                         
  -9  -3   3        253.22        252.27        11.82 o                         
  -8  -3   3        197.54        182.04         8.34 o                         
  -7  -3   3        352.47        370.87        10.03 o                         
  -6  -3   3         16.46        103.57         5.52 o                         
  -5  -3   3        196.88        199.29         6.64 o                         
  -4  -3   3       2497.81       2382.09        23.15 o                         
  -3  -3   3          4.17         12.85         2.35 o                         
  -2  -3   3        193.50        223.27         4.30 o                         
  -1  -3   3        273.39        285.41         4.32 o                         
   0  -3   3         68.03         49.83         1.93 o                         
   1  -3   3         15.45         19.64         1.74 o                         
   2  -3   3        744.73        711.08         6.92 o                         
   3  -3   3        231.37        267.89         4.70 o                         
   4  -3   3        424.38        488.12         7.61 o                         
   5  -3   3       1022.61       1070.23        12.60 o                         
   6  -3   3        177.60        221.08         6.53 o                         
   7  -3   3        183.85        191.59         8.12 o                         
   8  -3   3        128.71        142.02         7.63 o                         
   9  -3   3         31.53         18.44         4.39 o                         
  10  -3   3          4.36          9.86         4.01 o                         
  11  -3   3         54.23         58.75         6.49 o                         
  12  -3   3         91.46         73.27         7.47 o                         
 -12  -2   3         10.50          2.89         8.90 o                         
 -11  -2   3         14.65          5.97         7.92 o                         
 -10  -2   3         44.11         66.00         6.29 o                         
  -9  -2   3         46.93         46.39         5.59 o                         
  -8  -2   3         79.45         67.69         5.28 o                         
  -7  -2   3          2.20          0.36         3.01 o                         
  -6  -2   3         15.56         16.88         3.30 o                         
  -5  -2   3        336.19        295.44         7.03 o                         
  -4  -2   3       5207.52       5162.35        34.16 o                         
  -3  -2   3        250.30        229.44         5.14 o                         
  -2  -2   3      14840.11      13790.28       123.81 o                         
  -1  -2   3      11482.62      10653.54       151.40 o                         
   0  -2   3         34.83         58.11         2.08 o                         
   1  -2   3        356.29        345.22         5.53 o                         
   2  -2   3        154.03        138.73         2.82 o                         
   3  -2   3       1659.35       1565.47        13.44 o                         
   4  -2   3          3.26          2.15         2.63 o                         
   5  -2   3       1314.63       1389.55        20.29 o                         
   6  -2   3        193.66        191.54         7.39 o                         
   7  -2   3        111.01        120.18         6.53 o                         
   8  -2   3        225.31        253.87         9.84 o                         
   9  -2   3        183.85        174.11         9.43 o                         
  10  -2   3        196.89        204.08        10.20 o                         
  11  -2   3        320.81        303.48        14.52 o                         
  12  -2   3        120.53        116.00        11.47 o                         
 -12  -1   3          1.72         -8.24        11.12 o                         
 -11  -1   3          0.76         -3.83         5.36 o                         
 -10  -1   3        116.99        121.79        11.48 o                         
  -9  -1   3        442.07        413.28        10.27 o                         
  -8  -1   3         20.04         19.42         3.56 o                         
  -7  -1   3        305.10        328.54         7.76 o                         
  -6  -1   3        442.55        467.41         8.68 o                         
  -5  -1   3         34.13         29.45         3.55 o                         
  -4  -1   3       1130.17       1028.06        12.02 o                         
  -3  -1   3         38.25         38.92         3.02 o                         
  -2  -1   3       6823.75       6027.49        41.37 o                         
  -1  -1   3        366.18        389.91         5.54 o                         
   0  -1   3      17643.82      17325.54       396.15 o                         
   1  -1   3      13653.95      14756.49       445.22 o                         
   2  -1   3       1379.84       1188.83        10.59 o                         
   3  -1   3        882.55        887.25         9.42 o                         
   4  -1   3        868.66       1012.81        13.49 o                         
   5  -1   3       2048.33       2217.51        20.89 o                         
   6  -1   3        135.39        121.16         6.34 o                         
   7  -1   3         84.87        105.46         6.40 o                         
   8  -1   3        219.92        206.86         9.35 o                         
   9  -1   3          5.59          4.77         4.18 o                         
  10  -1   3        144.70        135.73         8.92 o                         
  11  -1   3         82.58         95.49         9.93 o                         
  12  -1   3        183.10        156.03        14.10 o                         
 -12   0   3         63.15         64.10         9.40 o                         
 -11   0   3         35.74         23.65         7.25 o                         
 -10   0   3        134.96        132.47         7.21 o                         
  -9   0   3        336.24        315.52         8.28 o                         
  -8   0   3        310.39        327.08         8.19 o                         
  -7   0   3         78.91         82.85         4.78 o                         
  -6   0   3        136.80        136.85         6.12 o                         
  -5   0   3        147.74        193.97         6.39 o                         
  -4   0   3         10.92         25.93         3.20 o                         
  -3   0   3         28.48         17.90         2.32 o                         
  -2   0   3       1438.65       1200.72        10.87 o                         
  -1   0   3        531.00        584.23         6.34 o                         
   0   0   3        998.68        947.03         8.60 o                         
   1   0   3         20.39         33.24         2.27 o                         
   2   0   3          3.36          2.36         1.81 o                         
   3   0   3       2892.25       3058.61        28.27 o                         
   4   0   3        703.91        712.21        10.11 o                         
   5   0   3       1267.16       1276.36        15.50 o                         
   6   0   3        500.44        613.61        11.52 o                         
   7   0   3         31.65         37.16         4.88 o                         
   8   0   3        345.86        334.77        11.10 o                         
   9   0   3        458.55        499.65        13.57 o                         
  10   0   3        436.89        418.84        14.56 o                         
  11   0   3         15.49         22.96         6.10 o                         
  12   0   3         19.77         19.46         8.26 o                         
 -12   1   3          3.71         -4.23         7.18 o                         
 -11   1   3        122.01        125.74         7.46 o                         
 -10   1   3        329.90        301.51        10.69 o                         
  -9   1   3        160.95        201.76         9.63 o                         
  -8   1   3          6.57          4.47         3.55 o                         
  -7   1   3        619.97        541.96        12.06 o                         
  -6   1   3         79.52        121.80         6.33 o                         
  -5   1   3          3.39          6.32         3.21 o                         
  -4   1   3        465.13        447.54         8.48 o                         
  -3   1   3          3.21          9.04         2.26 o                         
  -2   1   3      12710.15      12351.44       146.09 o                         
  -1   1   3      44749.60      45227.24      1002.66 o                         
   0   1   3        125.02        154.70         5.82 o                         
   1   1   3       1337.22       1208.15        11.40 o                         
   2   1   3         25.64         49.16         3.27 o                         
   3   1   3         42.14         49.42         3.60 o                         
   4   1   3        611.08        614.63        10.06 o                         
   5   1   3        143.36        129.69         6.34 o                         
   6   1   3        206.16        189.23         8.07 o                         
   7   1   3         13.28          6.22         3.73 o                         
   8   1   3        104.35        114.36         7.72 o                         
   9   1   3       1185.48       1181.08        21.09 o                         
  10   1   3        561.61        576.61        23.35 o                         
  11   1   3        156.35        139.74        11.78 o                         
  12   1   3          5.49          0.09         6.81 o                         
 -13   2   3          9.88         -6.59         8.37 o                         
 -12   2   3          1.28         -5.64         5.64 o                         
 -11   2   3        103.80         97.65         6.80 o                         
 -10   2   3         52.40         65.27         6.32 o                         
  -9   2   3        119.87        119.90         7.86 o                         
  -8   2   3        184.42        216.09         9.53 o                         
  -7   2   3        598.01        604.48        14.39 o                         
  -6   2   3         80.30         81.05         5.31 o                         
  -5   2   3        398.21        359.16         9.12 o                         
  -4   2   3         21.84         32.54         2.67 o                         
  -3   2   3          2.81          7.14         2.22 o                         
  -2   2   3       7415.85       6620.09        41.62 o                         
  -1   2   3         47.85         44.91         2.73 o                         
   0   2   3       3521.27       3301.15        25.21 o                         
   1   2   3      12011.28      11564.09       165.68 o                         
   2   2   3          0.68          1.37         2.12 o                         
   3   2   3        900.02        892.76        12.15 o                         
   4   2   3        588.23        578.68        11.41 o                         
   5   2   3         68.71        100.18         4.76 o                         
   6   2   3        188.99        186.30         8.40 o                         
   7   2   3        528.25        533.99        12.36 o                         
   8   2   3        841.28        799.57        16.67 o                         
   9   2   3        404.20        422.17        13.20 o                         
  10   2   3          5.66          3.17         5.83 o                         
  11   2   3        395.58        440.26        18.45 o                         
 -13   3   3         34.65         18.98         9.54 o                         
 -12   3   3          7.36         14.17         8.13 o                         
 -11   3   3        108.02        124.50         8.63 o                         
 -10   3   3        240.66        239.04        12.01 o                         
  -9   3   3        255.51        269.49        10.05 o                         
  -8   3   3       1272.20       1290.26        18.50 o                         
  -7   3   3        457.47        477.29        10.63 o                         
  -6   3   3        383.39        426.00         9.35 o                         
  -5   3   3        947.96        916.65        14.45 o                         
  -4   3   3        965.72        944.19        12.38 o                         
  -3   3   3       7482.76       7554.25        48.65 o                         
  -2   3   3        176.72        152.93         5.46 o                         
  -1   3   3       1651.25       1537.11        14.00 o                         
   0   3   3        116.34        117.93         4.49 o                         
   1   3   3       4434.00       4184.49        30.42 o                         
   2   3   3       1980.34       1834.16        18.97 o                         
   3   3   3          2.01         10.11         3.13 o                         
   4   3   3         20.57         60.26         4.67 o                         
   5   3   3        647.36        737.41        11.64 o                         
   6   3   3        259.77        370.85        10.29 o                         
   7   3   3       3775.75       3819.23        38.11 o                         
   8   3   3        363.17        402.50        12.73 o                         
   9   3   3        288.03        316.85        13.35 o                         
  10   3   3          1.76          7.14         5.08 o                         
  11   3   3          0.04          7.85         8.86 o                         
 -13   4   3          3.84         -7.60         7.60 o                         
 -12   4   3         25.59         30.43         8.13 o                         
 -11   4   3         51.57         40.88         6.87 o                         
 -10   4   3          8.69          5.38         4.78 o                         
  -9   4   3          2.36          7.92         4.26 o                         
  -8   4   3        573.13        576.28        12.79 o                         
  -7   4   3         65.12         43.37         4.69 o                         
  -6   4   3        126.34        185.61         7.32 o                         
  -5   4   3         64.71         83.86         5.28 o                         
  -4   4   3        541.29        529.63         9.63 o                         
  -3   4   3        143.14        134.07         5.70 o                         
  -2   4   3         23.51         37.01         3.38 o                         
  -1   4   3       2112.10       2017.74        18.00 o                         
   0   4   3         90.63        118.35         4.84 o                         
   1   4   3          2.82          4.59         2.90 o                         
   2   4   3        254.69        214.78         6.47 o                         
   3   4   3        160.09        201.30         7.22 o                         
   4   4   3         40.11         36.58         4.50 o                         
   5   4   3        812.96        785.96        12.62 o                         
   6   4   3       1104.47       1088.45        15.73 o                         
   7   4   3        243.65        237.32        10.58 o                         
   8   4   3        343.85        360.38        12.00 o                         
   9   4   3        169.51        182.74        11.07 o                         
  10   4   3        172.17        175.58        12.79 o                         
  11   4   3        132.09        143.37        15.39 o                         
 -13   5   3        131.38        150.38        11.66 o                         
 -12   5   3          3.03         -3.60         6.82 o                         
 -11   5   3         14.99         17.10         5.20 o                         
 -10   5   3         50.88         36.78         6.33 o                         
  -9   5   3        447.71        439.83        12.02 o                         
  -8   5   3        117.76        139.30         7.80 o                         
  -7   5   3          0.03          1.26         3.24 o                         
  -6   5   3        171.41        165.74         7.30 o                         
  -5   5   3       1136.89       1151.22        15.27 o                         
  -4   5   3       1976.69       1924.36        19.61 o                         
  -3   5   3         84.87         68.74         4.56 o                         
  -2   5   3        441.13        426.98         8.43 o                         
  -1   5   3       3594.73       3414.87        27.91 o                         
   0   5   3         99.92        105.76         4.71 o                         
   1   5   3        111.22        169.87         6.92 o                         
   2   5   3        260.50        326.85         8.65 o                         
   3   5   3        592.21        589.32        10.92 o                         
   4   5   3         47.28         57.72         4.83 o                         
   5   5   3        741.35        725.14        13.37 o                         
   6   5   3         24.27         20.18         4.27 o                         
   7   5   3         74.24         96.06         7.48 o                         
   8   5   3        136.87        126.15         8.50 o                         
   9   5   3        496.00        506.91        16.59 o                         
  10   5   3         85.96         86.41        10.05 o                         
 -13   6   3         72.26         85.75        10.92 o                         
 -12   6   3         10.38          8.24        12.45 o                         
 -11   6   3          0.97          8.01         5.21 o                         
 -10   6   3         12.37         15.27         4.85 o                         
  -9   6   3        248.04        250.12        10.54 o                         
  -8   6   3        285.96        265.07        10.22 o                         
  -7   6   3         55.60         55.35         5.11 o                         
  -6   6   3        249.01        238.31         7.28 o                         
  -5   6   3        982.70        936.05        13.59 o                         
  -4   6   3        811.59        818.79        12.69 o                         
  -3   6   3         96.03        113.69         5.93 o                         
  -2   6   3         12.44         12.69         3.11 o                         
  -1   6   3         19.63         26.36         4.08 o                         
   0   6   3         18.15         18.15         2.81 o                         
   1   6   3       1295.00       1280.25        17.39 o                         
   2   6   3        124.20        171.33         7.52 o                         
   3   6   3        145.86        155.44         7.04 o                         
   4   6   3        238.45        214.46         8.46 o                         
   5   6   3       1603.35       1589.62        21.49 o                         
   6   6   3       1418.99       1418.30        18.72 o                         
   7   6   3        233.49        270.29        10.42 o                         
   8   6   3          1.10         10.96         4.36 o                         
   9   6   3         27.15         30.29         6.13 o                         
  10   6   3          1.91          1.98         6.26 o                         
 -13   7   3         13.73         17.43         8.42 o                         
 -12   7   3          7.12          1.47         7.99 o                         
 -11   7   3        174.98        147.54        15.35 o                         
 -10   7   3         14.05         12.46         5.48 o                         
  -9   7   3         79.52         93.52         7.26 o                         
  -8   7   3        838.68        846.89        16.40 o                         
  -7   7   3        156.49        146.32         6.71 o                         
  -6   7   3        241.75        244.04         7.76 o                         
  -5   7   3        204.14        210.53         7.54 o                         
  -4   7   3         28.90         35.34         4.12 o                         
  -3   7   3        446.42        410.34        10.87 o                         
  -2   7   3        227.79        201.24         7.72 o                         
  -1   7   3        129.73        163.93         7.55 o                         
   0   7   3        463.32        534.92         9.96 o                         
   1   7   3        592.83        680.15        13.63 o                         
   2   7   3        128.49        103.81         6.82 o                         
   3   7   3         19.39         41.12         5.11 o                         
   4   7   3         69.01         71.11         5.41 o                         
   5   7   3        171.87        231.77        10.28 o                         
   6   7   3       1132.21       1126.19        18.31 o                         
   7   7   3        310.82        347.73        11.14 o                         
   8   7   3         18.58         24.23         5.29 o                         
   9   7   3         58.05         83.75         8.62 o                         
 -13   8   3         32.95         32.14        24.79 o                         
 -12   8   3          0.00         -4.16         5.12 o                         
 -11   8   3         50.95         46.60         9.07 o                         
 -10   8   3         60.17         50.23         6.33 o                         
  -9   8   3          8.43          0.91         4.31 o                         
  -8   8   3        649.64        711.12        16.06 o                         
  -7   8   3        361.22        300.26         9.18 o                         
  -6   8   3        744.64        729.12        13.14 o                         
  -5   8   3          5.12          2.63         3.03 o                         
  -4   8   3          2.28          3.11         3.29 o                         
  -3   8   3         86.15         84.63         5.18 o                         
  -2   8   3        101.69         78.41         5.41 o                         
  -1   8   3         11.72         16.09         3.85 o                         
   0   8   3       2053.38       2010.12        21.40 o                         
   1   8   3          8.92         29.46         4.18 o                         
   2   8   3        258.12        261.22         9.58 o                         
   3   8   3        352.40        340.79        11.54 o                         
   4   8   3        422.92        399.06        11.45 o                         
   5   8   3         36.72         46.28         5.17 o                         
   6   8   3        542.56        506.08        11.94 o                         
   7   8   3        161.59        166.06         8.69 o                         
   8   8   3         26.12         38.91         6.75 o                         
   9   8   3          2.89          8.58         6.93 o                         
 -12   9   3          0.19         -0.38         7.55 o                         
 -11   9   3         37.17         33.17         7.34 o                         
 -10   9   3        167.47        163.11         9.40 o                         
  -9   9   3          0.09         59.24         6.71 o                         
  -8   9   3        399.49        338.88        10.08 o                         
  -7   9   3        655.94        649.98        12.57 o                         
  -6   9   3        309.98        398.76        10.94 o                         
  -5   9   3        595.63        601.06        12.18 o                         
  -4   9   3          0.00          5.84         3.47 o                         
  -3   9   3         45.98        132.59         4.78 o                         
  -2   9   3          5.33          8.01         3.83 o                         
  -1   9   3        574.05        615.03        13.27 o                         
   0   9   3          9.17        106.69         7.23 o                         
   1   9   3        822.89        893.67        15.42 o                         
   2   9   3       1448.44       1415.33        20.32 o                         
   3   9   3         69.11         70.73         6.55 o                         
   4   9   3          0.00          4.41         4.23 o                         
   5   9   3          0.76         -0.14         4.26 o                         
   6   9   3         44.85         49.55         5.26 o                         
   7   9   3          9.75         13.83         5.05 o                         
   8   9   3         24.59         41.78         6.59 o                         
 -12  10   3          2.90         10.96         6.65 o                         
 -11  10   3        223.50        210.19        13.67 o                         
 -10  10   3         31.96         42.85         7.91 o                         
  -9  10   3         18.36         16.97         5.36 o                         
  -8  10   3        571.68        536.45        12.15 o                         
  -7  10   3        396.94        414.18        10.74 o                         
  -6  10   3        284.15        294.18         9.86 o                         
  -5  10   3        643.11        636.97        13.19 o                         
  -4  10   3        154.08        141.84         7.44 o                         
  -3  10   3        342.10        343.78         9.61 o                         
  -2  10   3         81.06        110.47         6.94 o                         
  -1  10   3        958.10        947.47        16.74 o                         
   0  10   3        647.15        599.40        12.98 o                         
   1  10   3        754.29        772.07        15.09 o                         
   2  10   3         26.47         17.76         4.43 o                         
   3  10   3          0.43          3.33         4.72 o                         
   4  10   3        222.03        210.89        11.36 o                         
   5  10   3         28.54         28.47         5.53 o                         
   6  10   3         71.31         83.54         7.90 o                         
   7  10   3          0.06         -4.54         4.54 o                         
   8  10   3        181.73        209.09        13.64 o                         
 -12  11   3         14.00          7.24         6.21 o                         
 -11  11   3          2.63          8.89         6.19 o                         
 -10  11   3         13.60         18.57         6.37 o                         
  -9  11   3        187.22        211.56        10.24 o                         
  -8  11   3          9.63         11.41         4.68 o                         
  -7  11   3        323.65        294.42        10.34 o                         
  -6  11   3        818.53        778.15        15.40 o                         
  -5  11   3         74.06         72.17         5.98 o                         
  -4  11   3          1.09         -2.16         2.40 o                         
  -3  11   3        187.16        207.82         9.06 o                         
  -2  11   3          0.51         -1.70         3.44 o                         
  -1  11   3          2.33         11.44         4.33 o                         
   0  11   3          0.00          3.71         3.78 o                         
   1  11   3         76.25         69.26         6.72 o                         
   2  11   3          0.66         10.71         4.17 o                         
   3  11   3          5.54          1.23         4.15 o                         
   4  11   3          8.31         16.50         4.68 o                         
   5  11   3        200.54        209.64        12.95 o                         
   6  11   3         35.19         32.22         6.90 o                         
   7  11   3         73.33        113.23        10.76 o                         
 -11  12   3         80.08         93.07        10.47 o                         
 -10  12   3          6.66         -4.50         6.21 o                         
  -9  12   3         43.81         47.84         6.28 o                         
  -8  12   3         37.02         48.19         5.44 o                         
  -7  12   3          3.67         -3.12         4.02 o                         
  -6  12   3        166.41        177.63         8.94 o                         
  -5  12   3        491.56        447.49        11.78 o                         
  -4  12   3         37.17         31.44         5.25 o                         
  -3  12   3        169.55        179.05         9.21 o                         
  -2  12   3        615.63        619.83        13.97 o                         
  -1  12   3        518.74        502.06        12.69 o                         
   0  12   3        612.22        631.33        14.48 o                         
   1  12   3        208.05        208.77        10.15 o                         
   2  12   3         54.39         53.23         6.06 o                         
   3  12   3         87.92         73.87         6.80 o                         
   4  12   3        459.43        472.86        15.36 o                         
   5  12   3          5.58         20.43         6.47 o                         
   6  12   3         50.77         63.05         8.28 o                         
 -11  13   3         53.87         61.67         8.43 o                         
 -10  13   3        368.34        418.53        22.27 o                         
  -9  13   3          2.81         -0.70         4.42 o                         
  -8  13   3          8.29         15.39         5.40 o                         
  -7  13   3        128.99        117.38         7.74 o                         
  -6  13   3         23.35         41.20         5.47 o                         
  -5  13   3          0.73          1.45         3.90 o                         
  -4  13   3        295.46        303.77        10.59 o                         
  -3  13   3        298.98        290.64        11.08 o                         
  -2  13   3          1.22          0.33         4.11 o                         
  -1  13   3        138.19        145.57        10.44 o                         
   0  13   3          1.06         -3.34         3.34 o                         
   1  13   3        646.05        616.32        15.81 o                         
   2  13   3        106.25        104.43         8.82 o                         
   3  13   3          3.95          7.98         4.78 o                         
   4  13   3          1.25          6.81         5.03 o                         
   5  13   3          0.32         -4.65         5.71 o                         
   6  13   3         23.50          8.64         8.69 o                         
 -11  14   3         15.94        -11.65        26.40 o                         
 -10  14   3         16.50          8.85         5.82 o                         
  -9  14   3         26.30         30.95         6.41 o                         
  -8  14   3          0.37         -4.03         4.47 o                         
  -7  14   3          0.90          3.94         4.69 o                         
  -6  14   3        165.57        197.19         8.98 o                         
  -5  14   3        240.32        256.98        10.73 o                         
  -4  14   3         17.34         17.98         5.32 o                         
  -3  14   3        132.61        123.49         8.68 o                         
  -2  14   3         10.76          4.91         4.07 o                         
  -1  14   3        126.50        109.67         8.31 o                         
   0  14   3        174.83        135.77         8.95 o                         
   1  14   3        122.64         99.61         8.17 o                         
   2  14   3        393.31        356.83        15.40 o                         
   3  14   3         47.10         52.76         5.71 o                         
   4  14   3        157.04        170.75        13.22 o                         
   5  14   3        201.01        224.31        13.59 o                         
 -10  15   3         17.47         27.83         7.42 o                         
  -9  15   3          7.26         28.41         6.07 o                         
  -8  15   3         56.74         36.22         6.29 o                         
  -7  15   3        190.18        212.14         9.47 o                         
  -6  15   3        156.65        145.58         9.96 o                         
  -5  15   3         45.58         42.43         7.74 o                         
  -4  15   3        359.74        376.71        16.55 o                         
  -3  15   3        163.65        165.60        10.16 o                         
  -2  15   3         12.99          5.11         5.41 o                         
  -1  15   3         55.27         48.40         7.20 o                         
   0  15   3         37.22         33.68         6.51 o                         
   1  15   3          1.28         -5.97         5.97 o                         
   2  15   3         64.36         47.81         8.99 o                         
   3  15   3          3.86         -1.01         5.96 o                         
  -9  16   3         13.25         14.74         8.42 o                         
  -8  16   3         19.50         17.38         6.64 o                         
  -7  16   3         14.63         10.00         5.59 o                         
  -6  16   3        296.53        316.46        14.00 o                         
  -5  16   3         10.38          9.43         6.52 o                         
  -4  16   3        163.01        164.62        10.63 o                         
  -3  16   3        357.39        368.81        12.66 o                         
  -2  16   3         47.41         42.92         9.46 o                         
  -1  16   3        148.22        146.83         9.93 o                         
   0  16   3          0.92         -0.16         6.05 o                         
   1  16   3         63.58         78.54         9.05 o                         
   2  16   3         10.06         -6.47        13.11 o                         
  -8  17   3         46.35         32.32         6.76 o                         
  -7  17   3        193.90        195.06        13.99 o                         
  -6  17   3        143.70        131.19        11.01 o                         
  -5  17   3          2.11         -8.38         8.38 o                         
  -4  17   3         56.61         53.31         7.38 o                         
  -3  17   3          0.75         -4.04         4.04 o                         
  -2  17   3         14.83          7.38         6.21 o                         
  -1  17   3        165.44        143.12        10.38 o                         
   0  17   3          6.99         -2.69         6.12 o                         
   1  17   3         56.87         52.55        10.76 o                         
  -6  18   3          1.86         -1.74         7.28 o                         
  -5  18   3         88.85         84.95         9.60 o                         
  -4  18   3         94.44        124.40        11.12 o                         
  -3  18   3          0.09         -0.25         9.52 o                         
  -2  18   3          9.83         10.89         7.87 o                         
   2 -19   4        100.99        106.61        11.44 o                         
   3 -19   4          4.58          9.92         7.18 o                         
   4 -19   4         65.82         41.93         8.12 o                         
   5 -19   4         20.80         21.64         6.88 o                         
  -1 -18   4         35.03         27.76         9.01 o                         
   0 -18   4         62.79         79.15        11.60 o                         
   1 -18   4        153.94        194.17        15.05 o                         
   2 -18   4         61.91         64.17         8.86 o                         
   3 -18   4         62.65         55.34         7.18 o                         
   4 -18   4         20.58         10.37         4.87 o                         
   5 -18   4        128.07        130.92         8.45 o                         
   6 -18   4        448.61        586.84        25.17 o                         
   7 -18   4          1.91          2.29         7.03 o                         
  -2 -17   4         49.73         59.07         7.61 o                         
  -1 -17   4         38.06         37.37        11.36 o                         
   0 -17   4         40.92         45.92        10.28 o                         
   1 -17   4         45.03         49.40         8.26 o                         
   2 -17   4          0.12          5.62         4.24 o                         
   3 -17   4         53.46         62.99         6.37 o                         
   4 -17   4        433.51        482.96        13.26 o                         
   5 -17   4          3.23          9.65         4.66 o                         
   6 -17   4         14.87          8.87         4.98 o                         
   7 -17   4        214.87        211.92        10.35 o                         
   8 -17   4        148.24        146.39         9.97 o                         
   9 -17   4          2.98          2.41         6.64 o                         
  -4 -16   4         70.54         61.36         6.90 o                         
  -3 -16   4          7.89         -2.63         4.09 o                         
  -2 -16   4         60.45         53.47         6.26 o                         
  -1 -16   4        446.96        440.36        18.74 o                         
   0 -16   4        242.60        264.71        12.72 o                         
   1 -16   4        118.42        133.99        10.03 o                         
   2 -16   4          2.77          3.04         4.25 o                         
   3 -16   4        352.14        383.99        10.64 o                         
   4 -16   4          5.19          8.21         3.79 o                         
   5 -16   4          9.15         10.45         3.65 o                         
   6 -16   4         69.54         79.13         6.68 o                         
   7 -16   4        140.21        163.18         8.95 o                         
   8 -16   4          2.43          3.84         4.92 o                         
   9 -16   4          0.00          1.78         5.11 o                         
  10 -16   4         46.41         26.06        20.52 o                         
  -5 -15   4         12.60         25.91         5.58 o                         
  -4 -15   4          3.14         -4.21         4.21 o                         
  -3 -15   4         30.81         36.18         7.16 o                         
  -2 -15   4         25.86         18.86         5.63 o                         
  -1 -15   4         76.30         62.16         5.18 o                         
   0 -15   4        221.48        220.81        11.52 o                         
   1 -15   4        236.44        262.87        10.44 o                         
   2 -15   4       1298.82       1291.13        18.65 o                         
   3 -15   4         22.73         30.58         4.36 o                         
   4 -15   4        274.92        248.85         9.02 o                         
   5 -15   4         72.49         79.30         5.71 o                         
   6 -15   4        104.10         82.76         6.00 o                         
   7 -15   4         75.57         99.98         6.58 o                         
   8 -15   4         89.97        119.13         7.89 o                         
   9 -15   4         45.81         42.30         6.94 o                         
  10 -15   4         61.95         62.52        10.07 o                         
  -6 -14   4        130.95        155.06        13.13 o                         
  -5 -14   4          0.59         -3.76         5.30 o                         
  -4 -14   4          2.00         12.58         6.01 o                         
  -3 -14   4         25.67         27.27         5.04 o                         
  -2 -14   4         33.78         30.38         4.93 o                         
  -1 -14   4          3.34          4.18         4.33 o                         
   0 -14   4         39.81         33.53         4.02 o                         
   1 -14   4         21.19         13.86         3.84 o                         
   2 -14   4         22.33         21.79         3.82 o                         
   3 -14   4        283.31        282.08         8.66 o                         
   4 -14   4         24.80         22.89         4.02 o                         
   5 -14   4         28.45         21.89         3.85 o                         
   6 -14   4          3.95          5.32         3.68 o                         
   7 -14   4         13.14         18.22         4.89 o                         
   8 -14   4        416.92        422.97        11.51 o                         
   9 -14   4        213.00        215.90        12.65 o                         
  10 -14   4         20.78         -3.26        10.09 o                         
  11 -14   4          0.14         -8.24         8.24 o                         
  -6 -13   4         16.18          9.09         6.49 o                         
  -5 -13   4          0.01         -5.24         5.24 o                         
  -4 -13   4          3.32          2.61         4.03 o                         
  -3 -13   4          2.01          5.91         4.37 o                         
  -2 -13   4         35.06         19.62         4.65 o                         
  -1 -13   4        800.70        812.10        13.58 o                         
   0 -13   4       2279.65       2251.22        24.28 o                         
   1 -13   4        313.16        335.15         9.10 o                         
   2 -13   4          6.48          3.88         3.24 o                         
   3 -13   4         11.28         12.06         3.67 o                         
   4 -13   4         15.51         27.38         4.12 o                         
   5 -13   4          1.29          0.52         2.80 o                         
   6 -13   4        336.83        330.62         9.32 o                         
   7 -13   4        194.17        203.80         8.64 o                         
   8 -13   4         85.18         95.56         7.09 o                         
   9 -13   4          5.17         13.08         5.54 o                         
  10 -13   4         25.08         23.43         6.99 o                         
  11 -13   4          1.55         -5.62         5.62 o                         
  -7 -12   4         43.09         40.85         7.96 o                         
  -6 -12   4          1.11         -2.42         4.26 o                         
  -5 -12   4         23.97         12.50         5.38 o                         
  -4 -12   4         69.72         68.94         6.30 o                         
  -3 -12   4          2.23          1.33         3.75 o                         
  -2 -12   4        102.57         81.37         7.13 o                         
  -1 -12   4        212.60        191.01         7.50 o                         
   0 -12   4        501.57        489.86        12.41 o                         
   1 -12   4         35.75         32.37         4.01 o                         
   2 -12   4        597.83        632.44        11.41 o                         
   3 -12   4        117.85         99.69         5.38 o                         
   4 -12   4        824.10        805.31        12.44 o                         
   5 -12   4        108.78        104.02         5.77 o                         
   6 -12   4        236.75        232.59         8.22 o                         
   7 -12   4        966.38        893.45        14.87 o                         
   8 -12   4        165.77        168.78         8.98 o                         
   9 -12   4         43.51         45.95         6.70 o                         
  10 -12   4         16.10         18.08         6.33 o                         
  11 -12   4         13.52         15.32         7.03 o                         
  12 -12   4         11.97         -5.71         6.44 o                         
  -8 -11   4          0.50          1.44         7.09 o                         
  -7 -11   4          0.99          3.07         4.86 o                         
  -6 -11   4        232.16        229.24        11.42 o                         
  -5 -11   4         70.50         60.54         5.67 o                         
  -4 -11   4         44.36         39.00         5.23 o                         
  -3 -11   4         15.96         20.32         4.26 o                         
  -2 -11   4        181.91        151.85         7.57 o                         
  -1 -11   4        330.88        294.56         7.97 o                         
   0 -11   4         49.26         70.32         4.24 o                         
   1 -11   4          1.54          0.82         2.43 o                         
   2 -11   4         11.44          9.68         2.91 o                         
   3 -11   4         93.00         62.18         4.14 o                         
   4 -11   4        356.44        340.73         7.71 o                         
   5 -11   4        404.43        397.53         8.91 o                         
   6 -11   4        348.71        340.05         9.03 o                         
   7 -11   4        116.41        117.93         7.00 o                         
   8 -11   4         19.03         30.10         4.75 o                         
   9 -11   4         88.37        102.37         6.97 o                         
  10 -11   4          0.97          0.37         4.49 o                         
  11 -11   4          1.47         -3.12         3.36 o                         
  12 -11   4         11.66         17.25         5.87 o                         
  -8 -10   4          0.97         -5.39         6.32 o                         
  -7 -10   4         60.99         51.95         9.98 o                         
  -6 -10   4         23.27         13.71         4.40 o                         
  -5 -10   4        137.77        120.72         7.59 o                         
  -4 -10   4          0.17         -1.41         3.05 o                         
  -3 -10   4        264.33        214.85         8.00 o                         
  -2 -10   4        148.95        142.00         7.04 o                         
  -1 -10   4          8.94         17.90         3.00 o                         
   0 -10   4        370.68        376.78         7.15 o                         
   1 -10   4        103.94        120.43         4.81 o                         
   2 -10   4        906.34        913.19        12.38 o                         
   3 -10   4         22.37         28.42         3.11 o                         
   4 -10   4         55.00         56.22         3.99 o                         
   5 -10   4        566.45        519.45        10.04 o                         
   6 -10   4        194.81        189.17         8.53 o                         
   7 -10   4        819.99        794.22        13.70 o                         
   8 -10   4        109.28        125.64         7.09 o                         
   9 -10   4        287.36        336.78         8.05 o                         
  10 -10   4          0.12         -0.44         5.95 o                         
  11 -10   4          0.28         -2.96         4.57 o                         
  12 -10   4         38.69         34.22         6.18 o                         
  -9  -9   4        219.87        221.96        15.58 o                         
  -8  -9   4         12.68          8.22         6.34 o                         
  -7  -9   4        188.21        166.28         8.95 o                         
  -6  -9   4        222.90        208.83         8.87 o                         
  -5  -9   4        377.20        363.45        10.84 o                         
  -4  -9   4        118.36        112.93         5.91 o                         
  -3  -9   4          7.62          3.40         2.82 o                         
  -2  -9   4        126.69        165.20         6.75 o                         
  -1  -9   4        200.54        210.34         6.09 o                         
   0  -9   4        661.50        671.82        13.16 o                         
   1  -9   4          4.64          9.04         2.17 o                         
   2  -9   4         47.88         65.04         3.52 o                         
   3  -9   4        151.05        187.64         5.09 o                         
   4  -9   4         72.39         49.84         3.66 o                         
   5  -9   4        102.34         94.53         5.35 o                         
   6  -9   4        663.91        699.44        11.46 o                         
   7  -9   4         20.14         20.78         4.26 o                         
   8  -9   4         41.38         42.35         3.91 o                         
   9  -9   4          5.99          4.28         2.99 o                         
  10  -9   4          9.84          6.09         4.74 o                         
  11  -9   4          1.25          7.77         3.99 o                         
  12  -9   4         33.64         34.21         7.42 o                         
 -10  -8   4          0.12         -6.06         6.06 o                         
  -9  -8   4        153.14        170.56        11.95 o                         
  -8  -8   4        120.10        102.96         9.85 o                         
  -7  -8   4         56.66         55.38         6.34 o                         
  -6  -8   4         65.37         42.57         4.97 o                         
  -5  -8   4          1.59          1.56         2.75 o                         
  -4  -8   4        181.07        204.27         7.53 o                         
  -3  -8   4         37.83         43.46         3.75 o                         
  -2  -8   4         38.79         52.83         4.12 o                         
  -1  -8   4          0.12          0.09         1.92 o                         
   0  -8   4       1886.07       1872.18        17.04 o                         
   1  -8   4         67.75         73.77         3.46 o                         
   2  -8   4        253.51        238.50         5.12 o                         
   3  -8   4        836.31        986.51        10.62 o                         
   4  -8   4        693.38        791.49        10.07 o                         
   5  -8   4        259.07        224.79         6.61 o                         
   6  -8   4         72.56         63.65         4.68 o                         
   7  -8   4       1913.22       1867.82        18.67 o                         
   8  -8   4        856.86        873.57        12.67 o                         
   9  -8   4        480.46        460.39        10.50 o                         
  10  -8   4          3.43          1.99         3.58 o                         
  11  -8   4         32.90         28.78         5.14 o                         
  12  -8   4        113.97        115.00        10.75 o                         
 -10  -7   4         72.29         45.92         8.60 o                         
  -9  -7   4          0.72         -5.34         5.34 o                         
  -8  -7   4        282.59        286.48        12.32 o                         
  -7  -7   4        561.40        547.70        14.37 o                         
  -6  -7   4         12.46         10.87         3.83 o                         
  -5  -7   4        117.80        130.36         6.48 o                         
  -4  -7   4        162.02        170.44         5.93 o                         
  -3  -7   4        204.21        238.22         6.43 o                         
  -2  -7   4          0.34         -0.65         2.20 o                         
  -1  -7   4        331.96        350.09         6.62 o                         
   0  -7   4        218.64        243.22         5.24 o                         
   1  -7   4       2347.79       2415.59        18.21 o                         
   2  -7   4          5.14          8.34         1.82 o                         
   3  -7   4       3592.21       3480.60        27.51 o                         
   4  -7   4          0.37         -0.46         1.89 o                         
   5  -7   4         29.29         33.01         3.20 o                         
   6  -7   4        186.96        195.55         6.01 o                         
   7  -7   4        115.04        117.03         5.17 o                         
   8  -7   4        606.86        632.53        10.55 o                         
   9  -7   4         18.79         20.76         4.00 o                         
  10  -7   4        141.79        156.39         7.80 o                         
  11  -7   4         49.93         58.88         7.40 o                         
  12  -7   4         90.80         79.11        12.05 o                         
 -10  -6   4         79.01         73.21        10.54 o                         
  -9  -6   4         17.48         17.18         7.70 o                         
  -8  -6   4        124.95        126.28         8.20 o                         
  -7  -6   4         10.00          4.25         3.94 o                         
  -6  -6   4          0.00          6.16         3.50 o                         
  -5  -6   4         28.51         34.09         3.98 o                         
  -4  -6   4        127.69         89.85         4.82 o                         
  -3  -6   4          1.57         -2.15         2.15 o                         
  -2  -6   4          0.11          0.02         2.34 o                         
  -1  -6   4        238.57        287.34         5.42 o                         
   0  -6   4         80.55         76.85         3.21 o                         
   1  -6   4        399.86        440.65         5.52 o                         
   2  -6   4       2168.86       2483.81        16.34 o                         
   3  -6   4        272.38        336.79         5.77 o                         
   4  -6   4        121.36        179.38         5.01 o                         
   5  -6   4         51.25         44.98         3.53 o                         
   6  -6   4        128.33        154.09         5.28 o                         
   7  -6   4        123.73        125.63         5.37 o                         
   8  -6   4        188.44        188.95         7.81 o                         
   9  -6   4        351.60        322.37         9.04 o                         
  10  -6   4        389.86        388.00        11.86 o                         
  11  -6   4        169.73        185.15         9.69 o                         
  12  -6   4         10.57          8.61         7.71 o                         
 -11  -5   4         82.30         80.73         9.85 o                         
 -10  -5   4         74.89         81.13         8.97 o                         
  -9  -5   4        255.41        259.92        12.29 o                         
  -8  -5   4          0.58         -1.48         3.65 o                         
  -7  -5   4         73.42         83.18         6.06 o                         
  -6  -5   4        354.95        353.21         9.38 o                         
  -5  -5   4         39.50         28.87         3.77 o                         
  -4  -5   4        908.82        955.76        13.44 o                         
  -3  -5   4         19.44         25.38         3.10 o                         
  -2  -5   4          1.10         13.88         2.75 o                         
  -1  -5   4         35.24         44.74         2.61 o                         
   0  -5   4       1304.42       1231.36        10.21 o                         
   1  -5   4         78.07         71.61         3.31 o                         
   2  -5   4        893.99        870.24        10.26 o                         
   3  -5   4        734.55        745.08         7.94 o                         
   4  -5   4        291.37        307.34         6.23 o                         
   5  -5   4        374.91        327.96         5.93 o                         
   6  -5   4        168.24        177.86         5.72 o                         
   7  -5   4         10.44          8.86         3.05 o                         
   8  -5   4        169.69        185.26         8.08 o                         
   9  -5   4        682.08        625.02        13.18 o                         
  10  -5   4         50.42         50.81         5.77 o                         
  11  -5   4          0.26          0.42         4.58 o                         
  12  -5   4         19.61          6.97         7.50 o                         
 -11  -4   4         22.97         22.49         8.03 o                         
 -10  -4   4          7.30          1.41         7.27 o                         
  -9  -4   4        472.32        494.89        13.29 o                         
  -8  -4   4          0.62         11.82         4.12 o                         
  -7  -4   4         33.66         46.86         5.05 o                         
  -6  -4   4        878.27        855.65        14.21 o                         
  -5  -4   4        175.04        202.78         7.93 o                         
  -4  -4   4       3886.81       4311.50        31.75 o                         
  -3  -4   4       2596.72       2860.67        22.27 o                         
  -2  -4   4         57.44        103.41         3.69 o                         
  -1  -4   4         61.19         61.39         2.40 o                         
   0  -4   4       2558.36       2558.60        16.17 o                         
   1  -4   4        133.06        130.48         3.61 o                         
   2  -4   4         11.97          8.64         1.83 o                         
   3  -4   4        441.63        461.51         6.43 o                         
   4  -4   4        424.76        434.63         6.37 o                         
   5  -4   4        377.26        350.95         6.84 o                         
   6  -4   4        214.97        224.35         6.86 o                         
   7  -4   4         16.21         30.16         4.72 o                         
   8  -4   4          0.65         -1.16         3.46 o                         
   9  -4   4        631.00        607.05        13.62 o                         
  10  -4   4         14.84          7.23         3.83 o                         
  11  -4   4        174.86        204.52        10.41 o                         
  12  -4   4         11.90         -1.90         8.79 o                         
 -11  -3   4          6.04          0.06         5.88 o                         
 -10  -3   4         10.56          3.27         6.90 o                         
  -9  -3   4          8.98         16.95         5.31 o                         
  -8  -3   4         65.90         55.12         5.68 o                         
  -7  -3   4         93.35         97.26         5.84 o                         
  -6  -3   4       1105.82       1127.53        15.45 o                         
  -5  -3   4       2634.04       2539.86        22.30 o                         
  -4  -3   4        142.32        168.03         5.59 o                         
  -3  -3   4       1000.97        896.21        10.60 o                         
  -2  -3   4       5450.34       5394.79        32.63 o                         
  -1  -3   4         52.78         49.08         2.14 o                         
   0  -3   4       1791.75       1486.29        10.96 o                         
   1  -3   4        354.71        356.91         7.16 o                         
   2  -3   4        242.69        235.07         3.62 o                         
   3  -3   4       3248.00       3168.63        20.43 o                         
   4  -3   4        139.42        163.75         4.79 o                         
   5  -3   4        961.70        988.30        15.24 o                         
   6  -3   4       2118.17       1991.61        22.81 o                         
   7  -3   4        451.09        435.44        10.14 o                         
   8  -3   4        304.24        300.20        10.14 o                         
   9  -3   4         85.68        102.46         7.28 o                         
  10  -3   4         36.09         23.65         4.74 o                         
  11  -3   4        265.28        258.16        11.44 o                         
  12  -3   4         53.55         55.93         8.31 o                         
 -12  -2   4         26.33         28.11        10.49 o                         
 -11  -2   4          5.09         18.95         9.72 o                         
 -10  -2   4        139.63        111.23         7.67 o                         
  -9  -2   4        209.78        217.27         9.29 o                         
  -8  -2   4        303.45        307.81         9.26 o                         
  -7  -2   4         75.69         96.26         5.76 o                         
  -6  -2   4        490.43        515.15         9.87 o                         
  -5  -2   4        349.97        401.08         7.13 o                         
  -4  -2   4       1141.43       1062.11        15.11 o                         
  -3  -2   4         75.52         77.03         3.82 o                         
  -2  -2   4         35.61         67.88         2.94 o                         
  -1  -2   4        946.42        942.91         8.51 o                         
   0  -2   4        111.19         91.82         2.22 o                         
   1  -2   4          2.51          1.73         1.30 o                         
   2  -2   4         20.79         20.83         2.21 o                         
   3  -2   4         26.53         21.08         2.19 o                         
   4  -2   4       6988.66       7165.09        48.57 o                         
   5  -2   4        300.81        312.08         7.78 o                         
   6  -2   4        441.57        445.49        10.30 o                         
   7  -2   4        266.76        293.97         9.17 o                         
   8  -2   4        200.32        182.70         9.46 o                         
   9  -2   4         20.70         23.64         5.01 o                         
  10  -2   4         10.13         11.56         4.67 o                         
  11  -2   4        238.54        250.54        13.88 o                         
  12  -2   4        115.72        109.39        16.30 o                         
 -12  -1   4         11.23          9.18         8.04 o                         
 -11  -1   4        109.93        112.50        10.76 o                         
 -10  -1   4         35.20         22.77         4.95 o                         
  -9  -1   4          7.54         -0.08         3.17 o                         
  -8  -1   4          4.35          1.87         2.84 o                         
  -7  -1   4          0.01         -0.90         2.50 o                         
  -6  -1   4         11.43          6.40         2.90 o                         
  -5  -1   4        158.52        178.23         6.46 o                         
  -4  -1   4          7.21         13.11         3.08 o                         
  -3  -1   4          5.68          6.75         2.30 o                         
  -2  -1   4        253.23        252.35         5.07 o                         
  -1  -1   4         78.45         86.88         3.09 o                         
   0  -1   4        782.51        723.26         6.16 o                         
   1  -1   4         41.87         51.34         2.11 o                         
   2  -1   4       6253.01       6179.00        38.58 o                         
   3  -1   4        999.67        995.37        11.51 o                         
   4  -1   4        422.68        455.13         7.37 o                         
   5  -1   4       2119.54       1844.63        18.34 o                         
   6  -1   4        725.99        696.55        12.11 o                         
   7  -1   4        452.66        456.40        10.63 o                         
   8  -1   4        219.37        217.11        10.42 o                         
   9  -1   4        109.52        116.08         8.51 o                         
  10  -1   4        143.86        143.43         9.39 o                         
  11  -1   4          0.32          2.29         6.46 o                         
  12  -1   4         12.49          8.87         7.78 o                         
 -12   0   4         57.13         49.64         8.11 o                         
 -11   0   4        198.46        212.67        11.66 o                         
 -10   0   4        478.33        475.32        13.35 o                         
  -9   0   4         84.49         95.00         6.37 o                         
  -8   0   4        284.65        286.74         9.70 o                         
  -7   0   4        165.87        162.38         8.13 o                         
  -6   0   4        359.11        312.20         9.21 o                         
  -5   0   4        191.07        242.35         7.75 o                         
  -4   0   4        349.88        326.61         8.51 o                         
  -3   0   4          3.05         26.24         2.72 o                         
  -2   0   4       1186.23       1073.46        12.13 o                         
  -1   0   4        183.31        206.67         4.23 o                         
   0   0   4       4233.21       4008.24        25.75 o                         
   1   0   4       1793.96       1494.86        13.25 o                         
   2   0   4       1052.75        993.03         9.40 o                         
   3   0   4       1998.74       1965.49        17.33 o                         
   4   0   4       1058.75       1148.99        14.79 o                         
   5   0   4        160.63        179.92         6.77 o                         
   6   0   4         64.84         87.56         5.72 o                         
   7   0   4         26.94         39.20         5.00 o                         
   8   0   4         54.57         55.66         5.98 o                         
   9   0   4         23.44         30.58         5.51 o                         
  10   0   4          1.46         15.43         5.46 o                         
  11   0   4         55.06         57.88         9.96 o                         
  12   0   4          4.95          2.01        11.77 o                         
 -12   1   4          6.44          5.46         6.67 o                         
 -11   1   4         40.25         40.45         5.80 o                         
 -10   1   4         56.65         63.38         6.17 o                         
  -9   1   4         76.32         62.16         6.01 o                         
  -8   1   4        319.84        346.66        11.27 o                         
  -7   1   4        323.16        379.83        11.14 o                         
  -6   1   4        167.42        165.34         7.33 o                         
  -5   1   4        682.89        595.38        10.70 o                         
  -4   1   4          5.12         12.70         2.92 o                         
  -3   1   4       1262.49       1124.89        11.73 o                         
  -2   1   4       4996.89       4676.64        31.83 o                         
  -1   1   4       8303.12       7823.66        49.61 o                         
   0   1   4       1151.69       1011.83         9.86 o                         
   1   1   4        827.57        758.16         9.08 o                         
   2   1   4       1341.33       1354.09        13.28 o                         
   3   1   4        632.73        612.81         9.34 o                         
   4   1   4        239.61        269.41         7.42 o                         
   5   1   4        473.55        455.04         9.89 o                         
   6   1   4        211.05        256.83         8.73 o                         
   7   1   4        115.05        108.28         6.84 o                         
   8   1   4        408.66        382.07        11.69 o                         
   9   1   4         86.86         90.80         7.60 o                         
  10   1   4          5.80         12.75         5.43 o                         
  11   1   4        195.55        228.87        14.64 o                         
  12   1   4         78.79         77.82        10.83 o                         
 -12   2   4          4.62          8.34         7.17 o                         
 -11   2   4         91.72        102.00         7.50 o                         
 -10   2   4        272.89        260.24        11.28 o                         
  -9   2   4        159.46        139.09         7.91 o                         
  -8   2   4         58.78         53.47         5.68 o                         
  -7   2   4        468.96        502.63        10.99 o                         
  -6   2   4       1543.77       1518.40        17.94 o                         
  -5   2   4        111.22         80.29         4.91 o                         
  -4   2   4        766.95        670.47        10.06 o                         
  -3   2   4        889.95        860.26        11.23 o                         
  -2   2   4      32552.16      32524.87       975.68 o                         
  -1   2   4      10694.17      10092.28        66.62 o                         
   0   2   4        635.05        635.22         9.24 o                         
   1   2   4          8.78         19.73         3.16 o                         
   2   2   4         20.24          5.63         2.73 o                         
   3   2   4         56.65         43.99         3.92 o                         
   4   2   4        205.96        227.62         7.58 o                         
   5   2   4         99.32         92.54         4.92 o                         
   6   2   4         29.12         41.32         5.03 o                         
   7   2   4         32.53         38.33         5.04 o                         
   8   2   4        219.00        214.02        10.02 o                         
   9   2   4        129.54        145.09         9.09 o                         
  10   2   4        199.81        211.02        11.79 o                         
  11   2   4         11.59         32.26         7.65 o                         
 -13   3   4          8.86          7.81         7.77 o                         
 -12   3   4          6.91         12.67         6.42 o                         
 -11   3   4          0.62         -0.14         4.25 o                         
 -10   3   4        346.63        365.90        12.44 o                         
  -9   3   4        290.95        319.08        11.32 o                         
  -8   3   4          1.68          5.34         3.99 o                         
  -7   3   4         15.51         15.84         3.97 o                         
  -6   3   4         28.95         30.36         3.98 o                         
  -5   3   4        266.07        299.28         8.62 o                         
  -4   3   4          1.62          6.99         3.21 o                         
  -3   3   4         78.68         81.81         4.38 o                         
  -2   3   4         27.07         37.45         3.66 o                         
  -1   3   4        353.49        365.00         7.84 o                         
   0   3   4        218.32        142.24         5.27 o                         
   1   3   4        903.62        874.61        12.14 o                         
   2   3   4        322.31        358.02         7.21 o                         
   3   3   4         59.36         67.76         4.95 o                         
   4   3   4        128.75        140.90         6.74 o                         
   5   3   4         97.49         90.54         5.60 o                         
   6   3   4        303.80        318.12         8.36 o                         
   7   3   4        218.46        205.79         9.88 o                         
   8   3   4         47.86         44.64         6.01 o                         
   9   3   4         47.37         46.82         6.84 o                         
  10   3   4         25.79         25.81         6.77 o                         
  11   3   4         39.46         63.47         9.15 o                         
 -13   4   4          3.15          0.56         7.90 o                         
 -12   4   4        103.91        119.68        12.26 o                         
 -11   4   4         19.73         23.46         5.43 o                         
 -10   4   4         65.03         56.87         6.43 o                         
  -9   4   4          1.17          0.21         3.70 o                         
  -8   4   4        194.45        198.05         9.21 o                         
  -7   4   4        516.66        551.67        11.80 o                         
  -6   4   4          0.03          1.74         3.30 o                         
  -5   4   4       1162.25       1175.74        16.19 o                         
  -4   4   4        730.89        741.69        11.59 o                         
  -3   4   4       1340.83       1288.26        15.37 o                         
  -2   4   4        497.32        452.61         8.61 o                         
  -1   4   4          8.17         23.00         3.13 o                         
   0   4   4        173.81        209.19         5.83 o                         
   1   4   4          0.59         -1.47         3.14 o                         
   2   4   4       1107.16        993.98        13.07 o                         
   3   4   4        432.75        446.40         9.35 o                         
   4   4   4        191.03        206.97         8.13 o                         
   5   4   4        427.32        420.62         9.68 o                         
   6   4   4       3111.46       3118.60        30.65 o                         
   7   4   4          6.58         19.30         4.69 o                         
   8   4   4        783.91        835.15        16.71 o                         
   9   4   4        560.50        592.14        17.18 o                         
  10   4   4        166.37        168.26        12.95 o                         
  11   4   4         15.32         10.70         7.29 o                         
 -13   5   4         61.50         48.91         9.38 o                         
 -12   5   4         75.17         78.61         9.86 o                         
 -11   5   4         72.64         85.87         7.91 o                         
 -10   5   4          4.78         -1.93         4.81 o                         
  -9   5   4          0.48          1.16         3.90 o                         
  -8   5   4         49.14         70.80         6.19 o                         
  -7   5   4          0.00          3.91         3.59 o                         
  -6   5   4         31.62         34.99         4.66 o                         
  -5   5   4         13.44         24.88         3.65 o                         
  -4   5   4       1430.91       1393.52        16.86 o                         
  -3   5   4         68.66         66.70         4.93 o                         
  -2   5   4         57.04         61.20         4.27 o                         
  -1   5   4        341.30        325.81         8.13 o                         
   0   5   4         73.69        134.33         5.55 o                         
   1   5   4         36.75         67.28         5.30 o                         
   2   5   4        191.84        169.38         6.57 o                         
   3   5   4        103.66        110.28         5.91 o                         
   4   5   4         47.57         36.04         4.87 o                         
   5   5   4        133.49        131.08         7.25 o                         
   6   5   4         37.59         53.47         5.01 o                         
   7   5   4        772.65        784.93        15.14 o                         
   8   5   4         56.80         67.57         6.70 o                         
   9   5   4          0.07          2.34         4.70 o                         
  10   5   4         28.26         31.76         7.89 o                         
 -13   6   4          6.06         -3.57         7.17 o                         
 -12   6   4         28.32          9.84         7.17 o                         
 -11   6   4         56.55         50.91         7.89 o                         
 -10   6   4         78.64         72.40         6.53 o                         
  -9   6   4         33.26         31.24         5.58 o                         
  -8   6   4         65.97         58.72         6.06 o                         
  -7   6   4         89.57         98.39         6.81 o                         
  -6   6   4       1970.45       1887.31        21.99 o                         
  -5   6   4        137.61        141.97         6.57 o                         
  -4   6   4        246.69        216.87         7.53 o                         
  -3   6   4         11.81          6.59         3.44 o                         
  -2   6   4          0.00          8.91         2.90 o                         
  -1   6   4        110.48        100.57         6.76 o                         
   0   6   4         80.36        102.33         5.07 o                         
   1   6   4       3485.30       3501.73        32.25 o                         
   2   6   4        996.30        995.55        15.47 o                         
   3   6   4         68.92         64.57         5.38 o                         
   4   6   4       2640.58       2556.33        27.53 o                         
   5   6   4        137.85        143.11         9.00 o                         
   6   6   4        915.73        974.52        15.57 o                         
   7   6   4        332.87        318.39        10.47 o                         
   8   6   4         21.32         22.81         5.10 o                         
   9   6   4         15.65         25.51         6.72 o                         
  10   6   4          4.63         25.37         7.47 o                         
 -13   7   4          4.09         -1.60         9.97 o                         
 -12   7   4          1.65         -6.77         6.77 o                         
 -11   7   4         62.50         54.27         7.59 o                         
 -10   7   4         17.19         16.30         5.16 o                         
  -9   7   4          1.96          2.55         4.12 o                         
  -8   7   4        216.83        204.59        10.13 o                         
  -7   7   4         68.69         74.86         5.43 o                         
  -6   7   4       1786.93       1777.32        21.22 o                         
  -5   7   4       1657.62       1591.09        19.91 o                         
  -4   7   4         42.63         30.29         3.94 o                         
  -3   7   4         19.23         26.85         4.12 o                         
  -2   7   4         77.15         44.34         3.60 o                         
  -1   7   4        442.78        461.20        10.62 o                         
   0   7   4        102.90         75.05         4.17 o                         
   1   7   4        615.59        655.52        15.67 o                         
   2   7   4       2197.26       2093.85        25.00 o                         
   3   7   4        430.07        417.78        12.00 o                         
   4   7   4       3084.98       2993.80        35.03 o                         
   5   7   4        559.84        580.48        12.83 o                         
   6   7   4        248.12        233.24         9.07 o                         
   7   7   4        250.85        219.88         9.99 o                         
   8   7   4        100.54        123.50         9.32 o                         
   9   7   4         55.83         59.54         9.07 o                         
 -12   8   4          1.82         -7.75        10.03 o                         
 -11   8   4         30.91         38.91         8.73 o                         
 -10   8   4         29.33         26.30         5.87 o                         
  -9   8   4        155.37        159.46        10.06 o                         
  -8   8   4        891.49        937.37        17.28 o                         
  -7   8   4        553.90        541.61        11.41 o                         
  -6   8   4        258.56        236.35         9.65 o                         
  -5   8   4         66.61         62.85         5.31 o                         
  -4   8   4          7.80          4.39         3.44 o                         
  -3   8   4         63.65         85.24         5.71 o                         
  -2   8   4         89.94         81.08         5.71 o                         
  -1   8   4        764.19        783.44        14.49 o                         
   0   8   4       1540.52       1546.56        18.22 o                         
   1   8   4         74.72         84.93         6.43 o                         
   2   8   4          1.94         -2.75         3.55 o                         
   3   8   4       1812.66       1783.47        24.77 o                         
   4   8   4          0.75          7.07         4.39 o                         
   5   8   4         25.28         33.87         4.72 o                         
   6   8   4         17.34         20.44         4.05 o                         
   7   8   4          0.17          0.13         3.78 o                         
   8   8   4         79.28         67.18         9.46 o                         
   9   8   4         56.82         37.92         8.37 o                         
 -12   9   4          0.11          4.17         6.95 o                         
 -11   9   4         33.99         32.70         7.69 o                         
 -10   9   4          6.53          3.56         5.14 o                         
  -9   9   4         44.43         56.77         6.49 o                         
  -8   9   4       1637.63       1682.02        21.76 o                         
  -7   9   4        156.16        197.88         8.42 o                         
  -6   9   4          5.64         15.57         4.23 o                         
  -5   9   4         84.61        103.78         7.01 o                         
  -4   9   4          0.26         -1.22         3.35 o                         
  -3   9   4         17.11         21.30         3.20 o                         
  -2   9   4        180.06        180.48         8.63 o                         
  -1   9   4          7.07          5.06         4.06 o                         
   0   9   4        144.03        134.93         6.46 o                         
   1   9   4       1610.10       1658.55        23.25 o                         
   2   9   4        557.48        521.09        12.62 o                         
   3   9   4        692.01        686.20        15.82 o                         
   4   9   4        456.46        443.88        12.86 o                         
   5   9   4         18.18         28.86         5.60 o                         
   6   9   4          0.38          1.77         4.38 o                         
   7   9   4          9.50          1.55         4.00 o                         
   8   9   4        142.61        139.89         9.93 o                         
 -12  10   4          1.84         -2.85         6.71 o                         
 -11  10   4          0.38         11.28         9.34 o                         
 -10  10   4        483.16        516.75        17.80 o                         
  -9  10   4        619.05        581.94        14.61 o                         
  -8  10   4         85.60         85.20         6.33 o                         
  -7  10   4          6.65         13.57         5.38 o                         
  -6  10   4        436.66        428.15        11.43 o                         
  -5  10   4        165.20        169.39         8.50 o                         
  -4  10   4          9.82          5.75         3.72 o                         
  -3  10   4        124.45        142.59         7.65 o                         
  -2  10   4         77.73         92.08         6.70 o                         
  -1  10   4        129.34        136.91         8.30 o                         
   0  10   4         74.97         86.63         6.48 o                         
   1  10   4         12.75         18.15         3.50 o                         
   2  10   4        723.11        690.94        15.68 o                         
   3  10   4         45.15         38.38         5.82 o                         
   4  10   4         55.31         51.64         6.27 o                         
   5  10   4         52.47         62.45         6.88 o                         
   6  10   4         75.29         80.43         8.57 o                         
   7  10   4         33.59         46.03         6.79 o                         
   8  10   4        216.10        199.56        12.93 o                         
 -12  11   4          0.72         -3.54        11.20 o                         
 -11  11   4        199.49        211.59        16.37 o                         
 -10  11   4         40.63         43.18         7.46 o                         
  -9  11   4         47.46         54.14         6.56 o                         
  -8  11   4        320.12        306.28        10.57 o                         
  -7  11   4        392.19        370.54        11.54 o                         
  -6  11   4         39.35         33.15         5.31 o                         
  -5  11   4         21.91         32.34         4.93 o                         
  -4  11   4         40.69         44.77         5.72 o                         
  -3  11   4        103.44        105.55         7.40 o                         
  -2  11   4          7.38          9.22         4.23 o                         
  -1  11   4        311.43        301.02         9.85 o                         
   0  11   4        266.93        272.40        11.88 o                         
   1  11   4         19.54         19.60         5.20 o                         
   2  11   4        450.04        400.41        13.03 o                         
   3  11   4        261.01        260.31        11.01 o                         
   4  11   4          5.70         -1.64         5.24 o                         
   5  11   4         64.25         55.71         7.00 o                         
   6  11   4         39.65         49.27         7.60 o                         
   7  11   4         95.37        122.40        10.19 o                         
 -11  12   4        276.66        239.64        15.17 o                         
 -10  12   4          0.35          2.59         5.85 o                         
  -9  12   4          3.37          2.22         4.82 o                         
  -8  12   4        189.89        215.96        10.02 o                         
  -7  12   4        281.72        313.05        12.66 o                         
  -6  12   4         20.71         25.90         5.22 o                         
  -5  12   4          3.11         -3.71         3.71 o                         
  -4  12   4        521.51        535.92        13.54 o                         
  -3  12   4         25.39         40.19         5.56 o                         
  -2  12   4        133.50        156.96         8.90 o                         
  -1  12   4        138.06        156.27         7.98 o                         
   0  12   4         29.86         37.98         5.82 o                         
   1  12   4        107.05        115.54         8.65 o                         
   2  12   4          0.01          5.18         4.82 o                         
   3  12   4         69.23         68.87         7.47 o                         
   4  12   4         55.25         59.27         6.69 o                         
   5  12   4         27.69         32.41         7.81 o                         
   6  12   4          2.06         10.53         6.09 o                         
 -11  13   4         59.39         68.11         9.52 o                         
 -10  13   4          3.61          6.44         4.71 o                         
  -9  13   4          6.46         -4.74         4.74 o                         
  -8  13   4          9.37         11.69         5.64 o                         
  -7  13   4          0.25         -1.99         4.18 o                         
  -6  13   4        148.97        173.97         9.09 o                         
  -5  13   4         52.87         54.52         6.56 o                         
  -4  13   4         10.10          9.82         4.83 o                         
  -3  13   4        291.86        288.05        11.63 o                         
  -2  13   4         55.12         43.76         6.05 o                         
  -1  13   4        357.08        378.68        13.03 o                         
   0  13   4        157.75        162.42        10.10 o                         
   1  13   4         14.18         19.12         5.26 o                         
   2  13   4         10.14         14.40         5.38 o                         
   3  13   4        117.43        107.74         9.66 o                         
   4  13   4          0.44          4.00         5.40 o                         
   5  13   4          2.67         -5.45         5.45 o                         
 -10  14   4         26.40         26.41         7.30 o                         
  -9  14   4         15.40          5.10         5.37 o                         
  -8  14   4          0.21         -4.29         4.29 o                         
  -7  14   4         63.91         63.14         7.58 o                         
  -6  14   4        125.34        119.29         8.46 o                         
  -5  14   4        133.43        140.07         9.85 o                         
  -4  14   4        149.74        181.58        10.47 o                         
  -3  14   4        224.26        208.63        10.74 o                         
  -2  14   4         13.32         13.27         4.83 o                         
  -1  14   4          0.00         -3.15         4.61 o                         
   0  14   4        181.13        188.45        11.62 o                         
   1  14   4         41.62         26.89         6.36 o                         
   2  14   4          6.38          1.36         7.63 o                         
   3  14   4        196.69        181.86        13.07 o                         
   4  14   4         11.65         16.19         7.70 o                         
 -10  15   4        132.69        130.79        14.12 o                         
  -9  15   4          6.24         -4.61         5.55 o                         
  -8  15   4         38.96         50.68         7.16 o                         
  -7  15   4         13.83         25.19         6.18 o                         
  -6  15   4        175.64        189.28        11.08 o                         
  -5  15   4        512.93        507.87        16.41 o                         
  -4  15   4         24.25         22.46         8.47 o                         
  -3  15   4        240.01        234.82        18.21 o                         
  -2  15   4          0.46          0.89         5.21 o                         
  -1  15   4          0.91         -5.02         5.02 o                         
   0  15   4        190.01        173.10        11.81 o                         
   1  15   4        202.96        205.18        12.16 o                         
   2  15   4          4.81         -6.51         6.51 o                         
   3  15   4          0.68         -7.36         7.36 o                         
  -9  16   4          1.46          3.70         6.11 o                         
  -8  16   4         23.64         14.64         6.35 o                         
  -7  16   4         71.74         78.15         8.45 o                         
  -6  16   4         61.23         44.85         7.97 o                         
  -5  16   4        270.52        325.34        20.64 o                         
  -4  16   4         12.11         19.13         6.06 o                         
  -3  16   4          1.29          0.98         5.43 o                         
  -2  16   4          0.22         -4.98         4.98 o                         
  -1  16   4        113.77        120.42        10.47 o                         
   0  16   4        256.49        224.49        19.96 o                         
   1  16   4          4.43         -7.55         7.55 o                         
   2  16   4         10.74         18.32         8.72 o                         
  -7  17   4        108.82        117.35        11.27 o                         
  -6  17   4        115.86        101.00        12.30 o                         
  -5  17   4         58.94         32.07        11.11 o                         
  -4  17   4        168.08        170.40        12.39 o                         
  -3  17   4        279.35        257.44        14.60 o                         
  -2  17   4          4.30          7.18        11.38 o                         
  -1  17   4         11.51          2.80         8.95 o                         
   0  17   4         30.92         15.03         6.84 o                         
  -4  18   4          0.00          6.77         7.39 o                         
  -3  18   4          4.35        -15.03        15.03 o                         
   2 -19   5        117.54        142.35        14.89 o                         
   3 -19   5         17.23         11.53         8.43 o                         
   4 -19   5          4.23         -3.18         6.97 o                         
   5 -19   5        212.72        197.41        11.46 o                         
  -1 -18   5         23.67         24.62        10.10 o                         
   0 -18   5         28.80         34.81         7.95 o                         
   1 -18   5         84.93        113.11        13.20 o                         
   2 -18   5          3.80          2.80         6.94 o                         
   3 -18   5         61.55         60.62         8.66 o                         
   4 -18   5          0.77          6.08         4.90 o                         
   5 -18   5         13.06          5.17         6.14 o                         
   6 -18   5        190.63        196.99         9.87 o                         
   7 -18   5          0.83          2.62         4.73 o                         
  -2 -17   5          0.02         -0.20         5.98 o                         
  -1 -17   5        179.97        140.94        11.80 o                         
   0 -17   5         23.95         25.97         5.81 o                         
   1 -17   5         42.62         52.85         8.73 o                         
   2 -17   5        176.35        179.36        11.82 o                         
   3 -17   5        370.12        379.48        13.65 o                         
   4 -17   5        364.65        365.40        11.44 o                         
   5 -17   5        392.22        390.37        13.52 o                         
   6 -17   5         34.21         38.84         6.20 o                         
   7 -17   5          2.28          4.94         4.77 o                         
   8 -17   5         71.06         80.11         7.57 o                         
  -4 -16   5        126.76        131.52        23.01 o                         
  -3 -16   5          3.32         -4.64         5.80 o                         
  -2 -16   5         38.98         54.69         8.90 o                         
  -1 -16   5        236.76        227.78        11.85 o                         
   0 -16   5         56.40         70.76         7.89 o                         
   1 -16   5          9.67         12.47         6.04 o                         
   2 -16   5        200.16        207.42         9.50 o                         
   3 -16   5          8.23         11.40         3.62 o                         
   4 -16   5        131.29        129.51         7.04 o                         
   5 -16   5         40.41         52.82         4.99 o                         
   6 -16   5        113.72        133.28         7.43 o                         
   7 -16   5         25.11         24.57         5.77 o                         
   8 -16   5         43.73         52.62         7.68 o                         
   9 -16   5        163.87        175.48        11.26 o                         
  -5 -15   5        108.17        113.95        13.86 o                         
  -4 -15   5          0.17          1.53         4.49 o                         
  -3 -15   5         76.28         57.72        10.62 o                         
  -2 -15   5         31.44         32.84         4.06 o                         
  -1 -15   5         24.09         20.55         4.98 o                         
   0 -15   5        283.02        271.42        11.17 o                         
   1 -15   5          3.21          9.81         4.60 o                         
   2 -15   5        440.38        407.99        11.55 o                         
   3 -15   5        605.90        649.14        12.36 o                         
   4 -15   5          6.96          4.86         3.46 o                         
   5 -15   5          2.54          4.26         3.51 o                         
   6 -15   5         71.47         76.28         5.46 o                         
   7 -15   5         10.43         15.16         4.12 o                         
   8 -15   5         12.70         15.50         4.53 o                         
   9 -15   5         35.89         48.64         6.54 o                         
  10 -15   5         11.48          5.93         7.52 o                         
  -6 -14   5          7.93         -5.66         6.05 o                         
  -5 -14   5          7.27          0.54         5.71 o                         
  -4 -14   5         25.40         26.95         5.23 o                         
  -3 -14   5         85.83         97.21         7.04 o                         
  -2 -14   5          4.54          0.65         3.12 o                         
  -1 -14   5          6.03          7.43         4.24 o                         
   0 -14   5          6.81          4.48         3.97 o                         
   1 -14   5        257.62        277.22        10.08 o                         
   2 -14   5          0.04         12.19         3.27 o                         
   3 -14   5        142.47        163.86         6.92 o                         
   4 -14   5          0.14         -1.27         3.16 o                         
   5 -14   5         48.37         47.19         4.50 o                         
   6 -14   5          5.68          8.33         3.68 o                         
   7 -14   5         10.00          9.29         3.88 o                         
   8 -14   5        126.85        133.49         7.22 o                         
   9 -14   5          1.60          3.45         4.57 o                         
  10 -14   5         10.29         -5.70         5.70 o                         
  11 -14   5         48.25         48.72         9.41 o                         
  -6 -13   5         11.65          0.99         5.67 o                         
  -5 -13   5          6.27          7.61         6.91 o                         
  -4 -13   5         17.27          8.04         4.42 o                         
  -3 -13   5        153.79        139.67         8.18 o                         
  -2 -13   5         58.64         56.73         5.14 o                         
  -1 -13   5        370.25        325.10         8.45 o                         
   0 -13   5         98.96        132.40         7.50 o                         
   1 -13   5        675.45        685.41        13.34 o                         
   2 -13   5         78.71         70.14         4.73 o                         
   3 -13   5         10.85         13.77         3.12 o                         
   4 -13   5        275.10        262.16         7.64 o                         
   5 -13   5        119.47        101.28         5.44 o                         
   6 -13   5          1.22         -2.86         2.86 o                         
   7 -13   5        294.26        265.01         8.74 o                         
   8 -13   5          3.51          9.09         3.96 o                         
   9 -13   5          3.32          3.91         4.60 o                         
  10 -13   5          5.54         10.75         7.73 o                         
  11 -13   5          7.36         -6.03         6.03 o                         
  -7 -12   5         36.25         28.79         6.70 o                         
  -6 -12   5         43.73         35.48         6.74 o                         
  -5 -12   5        149.29        132.46         8.08 o                         
  -4 -12   5         42.96         53.03         5.30 o                         
  -3 -12   5         87.29         62.92         5.39 o                         
  -2 -12   5        177.53        211.46         7.62 o                         
  -1 -12   5        674.59        629.78        10.35 o                         
   0 -12   5        654.79        699.95        16.09 o                         
   1 -12   5          0.09          0.20         3.18 o                         
   2 -12   5       2962.22       2886.22        24.82 o                         
   3 -12   5       1424.18       1420.33        15.67 o                         
   4 -12   5       1064.48       1033.86        15.77 o                         
   5 -12   5        172.72        179.90         6.39 o                         
   6 -12   5          0.07          1.51         2.80 o                         
   7 -12   5         11.50         20.69         3.87 o                         
   8 -12   5         34.49         47.51         5.51 o                         
   9 -12   5        635.66        653.28        14.30 o                         
  10 -12   5         23.93         26.37         7.16 o                         
  11 -12   5          9.61          0.23         6.26 o                         
  -8 -11   5         10.67         -0.67         6.32 o                         
  -7 -11   5          2.37         -1.43         5.77 o                         
  -6 -11   5         52.08         55.67         6.92 o                         
  -5 -11   5        237.02        199.08         9.36 o                         
  -4 -11   5          1.40          0.67         3.11 o                         
  -3 -11   5         67.80         80.67         5.19 o                         
  -2 -11   5          3.81          3.08         3.18 o                         
  -1 -11   5        289.89        276.76         7.18 o                         
   0 -11   5        125.38        122.43         7.05 o                         
   1 -11   5          1.31          0.22         2.50 o                         
   2 -11   5        707.71        663.26        10.09 o                         
   3 -11   5          0.02          6.73         2.34 o                         
   4 -11   5        196.43        166.13         5.58 o                         
   5 -11   5       2557.58       2494.90        21.80 o                         
   6 -11   5         85.61         78.38         5.29 o                         
   7 -11   5        175.05        203.34         8.65 o                         
   8 -11   5        243.26        228.14         8.99 o                         
   9 -11   5        530.38        517.03        14.92 o                         
  10 -11   5         32.14         16.57         5.53 o                         
  11 -11   5         21.13         29.27         7.61 o                         
  12 -11   5          2.34         -7.33         7.33 o                         
  -8 -10   5          1.28         -6.33         6.33 o                         
  -7 -10   5          2.05          3.91         6.51 o                         
  -6 -10   5          0.02          2.76         5.12 o                         
  -5 -10   5          0.00         -0.47         4.71 o                         
  -4 -10   5          0.03          1.28         3.11 o                         
  -3 -10   5        180.41        173.56         7.79 o                         
  -2 -10   5         15.03         22.92         3.23 o                         
  -1 -10   5        243.92        229.60         6.98 o                         
   0 -10   5          1.22          1.61         2.78 o                         
   1 -10   5          0.02          4.59         2.24 o                         
   2 -10   5         59.32         65.75         3.80 o                         
   3 -10   5        110.56        117.03         4.41 o                         
   4 -10   5         11.03         12.96         2.62 o                         
   5 -10   5          3.65          2.94         2.46 o                         
   6 -10   5        340.60        345.60         9.32 o                         
   7 -10   5       1265.36       1247.27        19.83 o                         
   8 -10   5        995.94        974.86        15.67 o                         
   9 -10   5         92.22         93.78         7.02 o                         
  10 -10   5         15.71          2.83         4.63 o                         
  11 -10   5          5.23         -2.66         5.51 o                         
  12 -10   5         33.89         42.68         8.86 o                         
  -9  -9   5          8.67         -6.28         6.28 o                         
  -8  -9   5          4.14         -5.23         5.42 o                         
  -7  -9   5         13.43         16.31         4.90 o                         
  -6  -9   5        458.63        437.28        13.85 o                         
  -5  -9   5          2.21          3.20         3.66 o                         
  -4  -9   5        465.61        434.41        10.42 o                         
  -3  -9   5        141.80        164.33         6.49 o                         
  -2  -9   5          0.88         -1.40         2.21 o                         
  -1  -9   5        457.14        465.91         8.85 o                         
   0  -9   5         35.82         37.96         2.99 o                         
   1  -9   5         25.62         37.15         2.98 o                         
   2  -9   5        688.73        697.16         8.89 o                         
   3  -9   5        326.35        336.10         5.82 o                         
   4  -9   5        345.98        310.60         6.20 o                         
   5  -9   5        961.85        934.32        12.79 o                         
   6  -9   5        304.30        297.62         8.03 o                         
   7  -9   5       1388.77       1295.53        17.18 o                         
   8  -9   5         14.54         22.91         4.49 o                         
   9  -9   5         78.46         70.26         4.86 o                         
  10  -9   5          0.84          8.37         3.20 o                         
  11  -9   5         26.46         24.37         5.68 o                         
  12  -9   5         43.17         35.17         7.28 o                         
 -10  -8   5        193.22        220.28        13.94 o                         
  -9  -8   5         14.10          3.01         5.65 o                         
  -8  -8   5        129.14        123.35        10.06 o                         
  -7  -8   5         21.96         15.46         4.25 o                         
  -6  -8   5         14.55         14.01         4.94 o                         
  -5  -8   5         85.82         86.48         6.63 o                         
  -4  -8   5        171.93        176.87         7.65 o                         
  -3  -8   5        104.53        141.09         5.79 o                         
  -2  -8   5          0.01          0.35         2.14 o                         
  -1  -8   5        765.08        786.75         9.33 o                         
   0  -8   5         76.06         77.66         3.47 o                         
   1  -8   5          0.59          2.87         1.67 o                         
   2  -8   5       1248.70       1342.59        15.47 o                         
   3  -8   5         87.32         91.60         3.97 o                         
   4  -8   5        240.27        191.17         4.81 o                         
   5  -8   5          7.46         16.56         2.68 o                         
   6  -8   5        651.94        626.10        10.40 o                         
   7  -8   5        210.06        198.18         8.48 o                         
   8  -8   5        956.29        928.70        13.22 o                         
   9  -8   5         59.09         54.41         4.59 o                         
  10  -8   5         13.27          0.46         3.58 o                         
  11  -8   5          2.72          7.03         4.14 o                         
  12  -8   5         18.54         17.86         5.46 o                         
 -10  -7   5         15.07          8.86         5.80 o                         
  -9  -7   5          2.55          2.16         5.21 o                         
  -8  -7   5         64.64         77.10         7.27 o                         
  -7  -7   5        116.46        127.54         8.15 o                         
  -6  -7   5          1.97          7.67         4.00 o                         
  -5  -7   5          0.17          3.77         2.78 o                         
  -4  -7   5         51.19         49.46         4.70 o                         
  -3  -7   5          0.45          1.23         2.35 o                         
  -2  -7   5         66.42         98.83         4.26 o                         
  -1  -7   5         63.54         70.36         3.16 o                         
   0  -7   5        122.80        114.65         3.90 o                         
   1  -7   5        764.69        766.18         7.62 o                         
   2  -7   5        111.62        119.91         4.04 o                         
   3  -7   5        575.25        653.73         6.97 o                         
   4  -7   5        523.80        479.24         8.00 o                         
   5  -7   5        162.29        225.79         6.20 o                         
   6  -7   5        304.64        265.45         7.56 o                         
   7  -7   5          0.00          0.66         2.22 o                         
   8  -7   5       1688.12       1643.76        17.46 o                         
   9  -7   5        296.18        324.96         8.66 o                         
  10  -7   5        563.19        568.02        14.06 o                         
  11  -7   5          9.43          5.06         3.93 o                         
  12  -7   5         79.55         76.12         7.63 o                         
 -10  -6   5         24.37         31.79         8.66 o                         
  -9  -6   5         86.89         80.49         8.31 o                         
  -8  -6   5        475.17        429.60        12.53 o                         
  -7  -6   5          8.16          6.78         3.76 o                         
  -6  -6   5         27.59         25.87         4.47 o                         
  -5  -6   5          5.80          4.23         3.86 o                         
  -4  -6   5          4.01          5.65         2.50 o                         
  -3  -6   5        442.78        419.12         8.67 o                         
  -2  -6   5         20.95         11.47         2.43 o                         
  -1  -6   5          2.12          5.70         1.72 o                         
   0  -6   5        835.18        889.41         8.78 o                         
   1  -6   5        472.87        541.71         7.13 o                         
   2  -6   5         85.14        102.03         4.20 o                         
   3  -6   5       3527.89       4006.64        23.53 o                         
   4  -6   5        117.62        151.97         6.56 o                         
   5  -6   5        389.82        371.21         7.51 o                         
   6  -6   5        235.47        229.91         5.17 o                         
   7  -6   5        349.66        297.49         7.08 o                         
   8  -6   5        151.03        150.58         6.30 o                         
   9  -6   5         21.25         17.06         4.30 o                         
  10  -6   5         31.89         28.74         4.76 o                         
  11  -6   5         28.00         20.09         5.01 o                         
  12  -6   5        203.67        201.73        10.13 o                         
 -11  -5   5         14.44         14.56         6.70 o                         
 -10  -5   5          1.66          8.65         7.52 o                         
  -9  -5   5         40.57         46.41         6.96 o                         
  -8  -5   5        161.07        167.89         8.68 o                         
  -7  -5   5         70.85         67.15         5.75 o                         
  -6  -5   5        986.54        919.99        14.73 o                         
  -5  -5   5        514.47        551.13        10.86 o                         
  -4  -5   5        212.25        236.13         6.19 o                         
  -3  -5   5         95.87         81.14         4.81 o                         
  -2  -5   5        217.04        263.46         5.07 o                         
  -1  -5   5        303.27        329.25         5.64 o                         
   0  -5   5         31.21         46.24         2.40 o                         
   1  -5   5         15.57         12.03         2.00 o                         
   2  -5   5        253.02        266.66         6.55 o                         
   3  -5   5         19.67         20.56         1.90 o                         
   4  -5   5        561.46        490.45         8.20 o                         
   5  -5   5        107.27        105.14         3.66 o                         
   6  -5   5        220.65        214.75         5.78 o                         
   7  -5   5        730.82        678.89        11.25 o                         
   8  -5   5         24.76         41.28         5.58 o                         
   9  -5   5        245.43        255.38         9.19 o                         
  10  -5   5         11.07         11.12         4.40 o                         
  11  -5   5         32.65         46.84         6.47 o                         
  12  -5   5        100.27        100.85        10.39 o                         
 -11  -4   5        167.38        170.10        12.99 o                         
 -10  -4   5        397.73        392.87        13.98 o                         
  -9  -4   5        116.50        128.29         8.28 o                         
  -8  -4   5          7.78          2.54         3.80 o                         
  -7  -4   5        811.97        786.89        14.09 o                         
  -6  -4   5         91.54         84.07         5.60 o                         
  -5  -4   5         39.24         38.48         3.78 o                         
  -4  -4   5       3037.72       2917.85        24.19 o                         
  -3  -4   5        563.93        597.03         9.17 o                         
  -2  -4   5       1623.53       1640.06        15.49 o                         
  -1  -4   5        614.66        617.96         7.73 o                         
   0  -4   5         18.56         12.52         1.30 o                         
   1  -4   5         11.45         10.74         2.68 o                         
   2  -4   5       1600.25       1589.62        14.43 o                         
   3  -4   5       2159.86       2223.07        16.20 o                         
   4  -4   5        279.74        257.07         6.00 o                         
   5  -4   5         27.34         29.60         2.83 o                         
   6  -4   5         79.98         70.24         4.57 o                         
   7  -4   5          4.27          5.13         3.34 o                         
   8  -4   5       1117.32       1058.52        15.86 o                         
   9  -4   5       1058.84       1054.26        16.79 o                         
  10  -4   5         85.64        103.26         7.07 o                         
  11  -4   5        281.24        290.62        14.07 o                         
  12  -4   5         61.48         49.27         7.17 o                         
 -11  -3   5         27.52         45.59         9.43 o                         
 -10  -3   5         37.64         47.94         5.81 o                         
  -9  -3   5         62.75         64.92         6.11 o                         
  -8  -3   5          9.95          9.50         3.86 o                         
  -7  -3   5        151.13        159.78         7.34 o                         
  -6  -3   5        443.18        415.22         9.45 o                         
  -5  -3   5         23.74         23.95         3.41 o                         
  -4  -3   5       1981.19       1913.49        16.39 o                         
  -3  -3   5        773.98        769.68         9.13 o                         
  -2  -3   5        307.60        353.56         6.21 o                         
  -1  -3   5        640.22        706.77         6.93 o                         
   0  -3   5         64.40         49.98         2.20 o                         
   1  -3   5       3709.48       3605.93        24.50 o                         
   2  -3   5       1548.98       1564.86        12.84 o                         
   3  -3   5          1.51          0.84         2.07 o                         
   4  -3   5         38.25         47.36         3.06 o                         
   5  -3   5         64.53         56.30         3.94 o                         
   6  -3   5       1283.20       1296.83        16.16 o                         
   7  -3   5        122.62        159.80         7.32 o                         
   8  -3   5         32.05         45.62         5.18 o                         
   9  -3   5        226.47        222.99        10.01 o                         
  10  -3   5        104.22         87.13         9.00 o                         
  11  -3   5        196.71        206.63        11.28 o                         
  12  -3   5          8.65         22.28         5.62 o                         
 -12  -2   5         34.26         33.46        11.42 o                         
 -11  -2   5        217.68        228.11        12.88 o                         
 -10  -2   5         16.60         14.59         4.29 o                         
  -9  -2   5         29.71         36.00         4.72 o                         
  -8  -2   5          0.33         -3.15         3.15 o                         
  -7  -2   5         14.04         15.82         3.66 o                         
  -6  -2   5        247.72        249.42         6.36 o                         
  -5  -2   5        175.53        184.24         6.53 o                         
  -4  -2   5       6073.06       5975.68        40.42 o                         
  -3  -2   5        514.08        478.01         7.82 o                         
  -2  -2   5        480.24        416.18         6.83 o                         
  -1  -2   5        635.95        539.19         6.32 o                         
   0  -2   5        748.25        780.98         7.35 o                         
   1  -2   5        135.84        137.54         2.96 o                         
   2  -2   5          0.22          3.34         1.65 o                         
   3  -2   5        264.41        226.57         5.03 o                         
   4  -2   5        335.26        377.95         7.26 o                         
   5  -2   5       1602.70       1697.83        16.71 o                         
   6  -2   5       1294.61       1325.16        16.64 o                         
   7  -2   5         53.25         72.08         5.76 o                         
   8  -2   5         41.27         68.15         6.08 o                         
   9  -2   5        177.22        176.79         9.47 o                         
  10  -2   5         82.04         75.03         7.09 o                         
  11  -2   5         20.71         26.59         6.28 o                         
  12  -2   5         14.38          2.22         6.51 o                         
 -12  -1   5         94.80         83.44         8.88 o                         
 -11  -1   5         58.15         44.62         7.20 o                         
 -10  -1   5        226.58        234.92        12.80 o                         
  -9  -1   5          1.09          2.23         3.84 o                         
  -8  -1   5         26.30         23.42         3.56 o                         
  -7  -1   5        246.77        235.82         8.31 o                         
  -6  -1   5         25.76         27.63         3.87 o                         
  -5  -1   5        534.51        520.30         9.56 o                         
  -4  -1   5        487.56        539.57         9.38 o                         
  -3  -1   5       1362.59       1368.06        14.20 o                         
  -2  -1   5        514.09        511.45         7.58 o                         
  -1  -1   5       1552.35       1547.95        13.82 o                         
   0  -1   5        590.28        510.85         5.65 o                         
   1  -1   5        163.71        132.36         3.03 o                         
   2  -1   5          0.01          1.10         1.39 o                         
   3  -1   5        121.08        119.27         4.68 o                         
   4  -1   5        276.86        301.98         7.77 o                         
   5  -1   5        714.91        869.33        11.11 o                         
   6  -1   5        301.87        357.81         8.89 o                         
   7  -1   5        696.43        690.44        13.57 o                         
   8  -1   5          0.00          3.91         3.70 o                         
   9  -1   5          1.61         -1.21         4.11 o                         
  10  -1   5         44.37         53.18         6.60 o                         
  11  -1   5         20.14         28.22         7.08 o                         
  12  -1   5          2.53          7.15         8.52 o                         
 -12   0   5         71.27         56.68         7.55 o                         
 -11   0   5         21.29         21.85         6.98 o                         
 -10   0   5         14.91         18.76         4.39 o                         
  -9   0   5          2.53          4.82         3.51 o                         
  -8   0   5          0.19         -3.16         3.16 o                         
  -7   0   5         65.90         75.29         6.05 o                         
  -6   0   5          2.22         -2.08         3.04 o                         
  -5   0   5         20.05         28.85         3.85 o                         
  -4   0   5        742.06        619.43         9.68 o                         
  -3   0   5          1.30          2.25         2.48 o                         
  -2   0   5        298.59        282.00         5.89 o                         
  -1   0   5          0.09          0.33         1.90 o                         
   0   0   5        556.78        579.76         7.17 o                         
   1   0   5       2372.38       2294.26        18.07 o                         
   2   0   5        130.81        123.68         4.48 o                         
   3   0   5       5386.89       5632.48        36.44 o                         
   4   0   5       1399.07       1596.35        17.73 o                         
   5   0   5        532.39        520.29         8.94 o                         
   6   0   5         22.93         17.17         3.74 o                         
   7   0   5         97.53         82.90         6.26 o                         
   8   0   5       1672.01       1552.09        22.39 o                         
   9   0   5          4.85         -4.06         4.06 o                         
  10   0   5         19.69         21.79         5.49 o                         
  11   0   5        121.68        129.04        10.29 o                         
  12   0   5         62.28         60.20        13.89 o                         
 -12   1   5         71.90         74.22         9.06 o                         
 -11   1   5        195.73        204.09        10.35 o                         
 -10   1   5          0.65          0.15         3.70 o                         
  -9   1   5         21.47         17.06         4.67 o                         
  -8   1   5        238.03        247.68        12.48 o                         
  -7   1   5          6.42          5.85         3.59 o                         
  -6   1   5         37.62         54.01         5.21 o                         
  -5   1   5        382.40        347.52         8.56 o                         
  -4   1   5        639.69        483.77         8.08 o                         
  -3   1   5        883.20       1039.40        12.67 o                         
  -2   1   5        970.85        996.60        11.49 o                         
  -1   1   5       1507.86       1384.71        13.99 o                         
   0   1   5        233.49        222.52         5.61 o                         
   1   1   5       1120.13       1062.84        11.21 o                         
   2   1   5        387.14        439.12         7.88 o                         
   3   1   5      14275.60      14980.83       115.51 o                         
   4   1   5        140.46         99.34         5.42 o                         
   5   1   5       1567.16       1572.62        20.13 o                         
   6   1   5        149.93        166.96         7.50 o                         
   7   1   5         15.36         16.12         4.20 o                         
   8   1   5        585.92        639.32        14.07 o                         
   9   1   5        582.56        590.49        14.79 o                         
  10   1   5          0.03         -2.16         5.21 o                         
  11   1   5          3.96         17.97         8.71 o                         
 -12   2   5          1.12          6.64         6.21 o                         
 -11   2   5         59.96         78.11         7.86 o                         
 -10   2   5          0.71          1.34         3.92 o                         
  -9   2   5         11.30         27.30         5.48 o                         
  -8   2   5         25.00         26.96         4.79 o                         
  -7   2   5          3.60          3.89         3.38 o                         
  -6   2   5         20.53          8.09         3.14 o                         
  -5   2   5         38.14         26.68         3.19 o                         
  -4   2   5       4862.10       4705.74        35.94 o                         
  -3   2   5       3025.74       2954.31        24.82 o                         
  -2   2   5       3133.47       2775.17        23.79 o                         
  -1   2   5        973.48        973.34        11.80 o                         
   0   2   5        660.33        639.55         9.51 o                         
   1   2   5       5781.77       5762.12        41.06 o                         
   2   2   5       2647.88       2607.40        24.16 o                         
   3   2   5        914.93        972.49        13.05 o                         
   4   2   5        434.52        474.02         9.47 o                         
   5   2   5         49.94         26.33         3.97 o                         
   6   2   5        743.97        748.51        14.19 o                         
   7   2   5         12.40         17.49         4.37 o                         
   8   2   5        272.63        268.52        10.97 o                         
   9   2   5          7.46         10.72         5.48 o                         
  10   2   5         71.98         96.96         9.72 o                         
  11   2   5         10.40          2.38         5.72 o                         
 -12   3   5         16.77         -0.52         6.63 o                         
 -11   3   5          5.35          0.65         5.21 o                         
 -10   3   5         67.38         79.38         7.26 o                         
  -9   3   5        107.38         80.05         6.55 o                         
  -8   3   5         86.81        103.88         6.92 o                         
  -7   3   5          8.55         11.03         3.64 o                         
  -6   3   5         43.68         54.80         4.98 o                         
  -5   3   5          9.72         12.21         3.40 o                         
  -4   3   5        439.42        423.94         9.79 o                         
  -3   3   5       7731.30       7418.12        49.35 o                         
  -2   3   5       5009.38       4863.19        36.74 o                         
  -1   3   5       5021.39       4768.55        39.29 o                         
   0   3   5       1505.01       1444.65        17.45 o                         
   1   3   5        857.44        817.99        12.48 o                         
   2   3   5          2.93          5.96         3.05 o                         
   3   3   5        512.43        647.83        10.31 o                         
   4   3   5          0.00          1.72         2.67 o                         
   5   3   5        194.79        208.56         8.20 o                         
   6   3   5        188.49        226.13         7.62 o                         
   7   3   5       1130.01       1185.13        19.59 o                         
   8   3   5         42.33         54.44         5.93 o                         
   9   3   5         15.72         20.03         5.63 o                         
  10   3   5        232.54        185.38        13.69 o                         
  11   3   5        148.62        196.01        15.59 o                         
 -13   4   5         13.43         24.44        15.75 o                         
 -12   4   5          0.85         -3.01         6.38 o                         
 -11   4   5         33.64         30.99         5.99 o                         
 -10   4   5        147.54        127.62         9.46 o                         
  -9   4   5          0.58         -2.94         3.90 o                         
  -8   4   5        132.48        150.25         8.27 o                         
  -7   4   5          0.24          3.51         3.11 o                         
  -6   4   5        587.47        553.59        10.15 o                         
  -5   4   5         75.15         98.25         6.13 o                         
  -4   4   5        400.24        358.02         8.55 o                         
  -3   4   5         98.76         75.49         5.22 o                         
  -2   4   5       3145.90       3158.65        26.79 o                         
  -1   4   5       2594.93       2628.20        25.02 o                         
   0   4   5         23.96         39.30         4.00 o                         
   1   4   5          2.69         -1.24         3.03 o                         
   2   4   5         62.50         61.19         4.92 o                         
   3   4   5        765.45        858.64        13.27 o                         
   4   4   5         11.12          9.21         3.85 o                         
   5   4   5        189.15        212.36         8.74 o                         
   6   4   5        860.73        842.78        13.78 o                         
   7   4   5         93.79        109.57         7.36 o                         
   8   4   5        286.67        296.02        11.56 o                         
   9   4   5        384.52        434.73        13.04 o                         
  10   4   5         27.72         36.01         9.89 o                         
 -13   5   5         25.14         28.26        17.53 o                         
 -12   5   5         18.03          2.77         9.89 o                         
 -11   5   5         16.05         26.61         6.62 o                         
 -10   5   5         10.39          7.06         5.41 o                         
  -9   5   5          8.23         14.21         4.59 o                         
  -8   5   5        845.84        833.31        15.65 o                         
  -7   5   5        481.15        509.86        12.45 o                         
  -6   5   5         15.90          8.76         3.54 o                         
  -5   5   5        193.89        219.65         7.81 o                         
  -4   5   5       1624.33       1639.84        18.71 o                         
  -3   5   5       1297.86       1270.92        16.52 o                         
  -2   5   5        218.29        236.87         7.27 o                         
  -1   5   5        271.17        264.79         7.35 o                         
   0   5   5       1064.96       1129.99        15.25 o                         
   1   5   5         71.29         81.75         5.54 o                         
   2   5   5        578.79        545.94        13.60 o                         
   3   5   5       2472.36       2511.60        27.92 o                         
   4   5   5        105.49        116.70         6.62 o                         
   5   5   5       2573.41       2495.47        30.12 o                         
   6   5   5        112.43        121.41         7.40 o                         
   7   5   5         27.53         30.94         4.48 o                         
   8   5   5          5.75         12.42         5.81 o                         
   9   5   5         20.34         25.22         7.30 o                         
  10   5   5         28.84         25.87         9.74 o                         
 -12   6   5         17.44         15.87         8.05 o                         
 -11   6   5         31.01         20.08         5.95 o                         
 -10   6   5         14.70         12.78         5.07 o                         
  -9   6   5         79.64         75.47         7.40 o                         
  -8   6   5        269.33        259.10        11.41 o                         
  -7   6   5        232.86        227.39         7.77 o                         
  -6   6   5        104.70        100.11         6.79 o                         
  -5   6   5         12.41         29.70         6.01 o                         
  -4   6   5        357.09        338.98         8.69 o                         
  -3   6   5         10.17          8.19         3.64 o                         
  -2   6   5       1716.70       1694.69        20.05 o                         
  -1   6   5        205.53        193.69         7.55 o                         
   0   6   5        384.78        419.72         8.69 o                         
   1   6   5        877.81        880.11        14.17 o                         
   2   6   5         10.53         19.67         4.71 o                         
   3   6   5        742.45        690.26        15.25 o                         
   4   6   5        454.45        419.89        11.26 o                         
   5   6   5       1176.19       1156.39        19.60 o                         
   6   6   5         50.33         71.16         6.35 o                         
   7   6   5        307.26        312.79        10.77 o                         
   8   6   5        116.00        112.55        10.16 o                         
   9   6   5         72.79         78.86         8.04 o                         
  10   6   5         12.68         32.58         7.12 o                         
 -12   7   5         33.52         18.86         7.88 o                         
 -11   7   5         12.08          8.69         5.88 o                         
 -10   7   5        295.11        334.94        14.91 o                         
  -9   7   5          0.01          5.89         4.89 o                         
  -8   7   5          0.00          7.43         4.37 o                         
  -7   7   5        107.76        121.64         7.86 o                         
  -6   7   5        196.81        173.77         7.90 o                         
  -5   7   5        270.84        251.52         8.66 o                         
  -4   7   5         20.28         32.71         4.35 o                         
  -3   7   5       1070.35        995.13        14.11 o                         
  -2   7   5         38.64         50.49         4.13 o                         
  -1   7   5          8.66          2.28         2.98 o                         
   0   7   5          6.90         19.81         3.21 o                         
   1   7   5        239.77        238.26         8.77 o                         
   2   7   5         25.18         35.57         5.47 o                         
   3   7   5        151.36        161.68         8.40 o                         
   4   7   5        273.20        268.01         9.84 o                         
   5   7   5       1509.62       1551.04        21.20 o                         
   6   7   5        429.11        445.86        13.09 o                         
   7   7   5         14.56         20.39         4.34 o                         
   8   7   5          5.19          3.41         4.50 o                         
   9   7   5          8.64         13.36         6.36 o                         
 -12   8   5          0.57         -1.58         9.89 o                         
 -11   8   5          9.16          6.02         7.45 o                         
 -10   8   5        370.71        361.28        15.33 o                         
  -9   8   5          0.42          5.89         4.27 o                         
  -8   8   5          8.01         10.14         3.26 o                         
  -7   8   5       1023.72       1009.49        16.86 o                         
  -6   8   5         61.37         69.69         5.90 o                         
  -5   8   5          3.17          9.08         3.71 o                         
  -4   8   5          1.21          4.26         4.10 o                         
  -3   8   5          0.09         -2.61         2.61 o                         
  -2   8   5         25.75         18.46         3.69 o                         
  -1   8   5        297.73        305.51         9.21 o                         
   0   8   5        355.61        351.76         9.10 o                         
   1   8   5        103.21        134.23         7.08 o                         
   2   8   5         14.21         21.03         5.44 o                         
   3   8   5        905.53        890.05        17.22 o                         
   4   8   5         71.49         84.57         7.02 o                         
   5   8   5         12.42          7.08         4.09 o                         
   6   8   5          0.15          5.40         3.83 o                         
   7   8   5         50.60         58.19         6.15 o                         
   8   8   5        675.19        717.52        20.82 o                         
   9   8   5          5.67          2.88         9.01 o                         
 -12   9   5          3.20         -6.33         6.33 o                         
 -11   9   5          8.72         -5.83         5.83 o                         
 -10   9   5         17.13         17.02         6.51 o                         
  -9   9   5        283.49        258.02        12.15 o                         
  -8   9   5          3.31          6.89         3.80 o                         
  -7   9   5        703.51        735.17        14.74 o                         
  -6   9   5         49.11         59.48         5.76 o                         
  -5   9   5        317.62        310.69        10.37 o                         
  -4   9   5         46.29         45.65         5.44 o                         
  -3   9   5         50.05         46.96         4.12 o                         
  -2   9   5        349.84        357.52        10.66 o                         
  -1   9   5        363.43        419.07        11.02 o                         
   0   9   5         58.92         62.13         5.33 o                         
   1   9   5         48.14         39.38         4.94 o                         
   2   9   5        978.82        989.94        19.96 o                         
   3   9   5       3125.37       2985.31        34.90 o                         
   4   9   5        409.63        417.58        12.52 o                         
   5   9   5        103.41        120.02         8.43 o                         
   6   9   5        174.69        176.88        10.76 o                         
   7   9   5        279.80        246.42        10.32 o                         
   8   9   5         81.69         69.52         8.00 o                         
 -12  10   5          4.35          7.36        10.84 o                         
 -11  10   5         21.55         15.34         6.86 o                         
 -10  10   5         20.48         40.60         8.93 o                         
  -9  10   5        270.81        272.49        13.03 o                         
  -8  10   5         11.82         17.85         4.07 o                         
  -7  10   5         64.32         60.03         6.22 o                         
  -6  10   5       2421.60       2269.18        28.47 o                         
  -5  10   5          0.31         -2.08         3.86 o                         
  -4  10   5        217.93        225.39         8.48 o                         
  -3  10   5         69.47         78.40         6.75 o                         
  -2  10   5        123.09        113.12         7.49 o                         
  -1  10   5         39.09         43.46         5.54 o                         
   0  10   5         85.74         87.86         6.17 o                         
   1  10   5        321.05        346.39        10.07 o                         
   2  10   5        208.11        232.59        10.01 o                         
   3  10   5         88.82        111.02         9.03 o                         
   4  10   5        278.51        288.61        11.87 o                         
   5  10   5        304.03        327.63        14.04 o                         
   6  10   5        133.84        121.78         8.91 o                         
   7  10   5          8.01         13.39         5.38 o                         
 -11  11   5        220.57        244.51        14.89 o                         
 -10  11   5         33.35         31.23         6.92 o                         
  -9  11   5         60.79         50.71         6.42 o                         
  -8  11   5        314.22        330.07        11.69 o                         
  -7  11   5          0.25          3.14         5.29 o                         
  -6  11   5         93.36         75.17         6.74 o                         
  -5  11   5         94.24         92.16         7.02 o                         
  -4  11   5         88.95        115.96         7.78 o                         
  -3  11   5        175.92        165.59         9.08 o                         
  -2  11   5         38.56         30.21         5.14 o                         
  -1  11   5       1212.68       1231.29        18.41 o                         
   0  11   5          2.08          7.06         4.64 o                         
   1  11   5        567.85        570.68        15.39 o                         
   2  11   5         16.08         17.11         4.45 o                         
   3  11   5         13.63          9.97         5.09 o                         
   4  11   5         26.43         21.13         7.20 o                         
   5  11   5          7.35          2.04         4.97 o                         
   6  11   5         68.45         71.84         7.67 o                         
   7  11   5        373.76        404.14        16.04 o                         
 -11  12   5          1.68          6.85         6.81 o                         
 -10  12   5        396.88        486.58        22.48 o                         
  -9  12   5        373.46        372.90        19.23 o                         
  -8  12   5         68.53         63.43         6.74 o                         
  -7  12   5        241.74        250.83        11.52 o                         
  -6  12   5          7.90         -1.75         3.99 o                         
  -5  12   5          9.78         16.45         3.95 o                         
  -4  12   5        218.63        238.16        11.46 o                         
  -3  12   5          5.56         13.24         4.48 o                         
  -2  12   5         12.95         27.10         5.13 o                         
  -1  12   5        121.63        128.12         7.26 o                         
   0  12   5        707.55        675.13        20.98 o                         
   1  12   5       1130.28       1173.75        21.93 o                         
   2  12   5          7.01         17.96         6.36 o                         
   3  12   5         71.29         71.17         7.88 o                         
   4  12   5        185.09        195.90        12.38 o                         
   5  12   5          0.05         -5.13         5.13 o                         
   6  12   5         57.65         47.36         7.39 o                         
 -11  13   5         47.90         20.60         7.87 o                         
 -10  13   5          2.40          0.90         4.75 o                         
  -9  13   5          1.65         -5.42         5.42 o                         
  -8  13   5          3.94          2.43         5.22 o                         
  -7  13   5         76.27         77.84         6.96 o                         
  -6  13   5          6.62          2.28         3.67 o                         
  -5  13   5         28.94         37.80         5.73 o                         
  -4  13   5         90.36        111.76         8.65 o                         
  -3  13   5        136.66        152.87         9.53 o                         
  -2  13   5         12.09         12.55         4.95 o                         
  -1  13   5         46.64         70.93         6.97 o                         
   0  13   5          2.34         -5.26         5.26 o                         
   1  13   5          2.59          5.05         4.84 o                         
   2  13   5        155.11        164.72        11.54 o                         
   3  13   5        376.59        343.00        13.31 o                         
   4  13   5        353.52        346.69        17.41 o                         
   5  13   5         87.95        107.70        11.00 o                         
 -10  14   5         43.91         46.86         6.86 o                         
  -9  14   5          7.22         -3.62         5.96 o                         
  -8  14   5         82.54         75.56         8.23 o                         
  -7  14   5          0.99         -4.00         5.97 o                         
  -6  14   5        129.69        112.41         9.61 o                         
  -5  14   5          0.56         -4.46         5.22 o                         
  -4  14   5          1.30          1.36         4.85 o                         
  -3  14   5        226.85        232.00        11.56 o                         
  -2  14   5        174.12        153.00         8.48 o                         
  -1  14   5         47.24         41.90         7.68 o                         
   0  14   5          7.84         10.07         5.83 o                         
   1  14   5         18.95          8.70         8.98 o                         
   2  14   5          2.84         -5.75         5.75 o                         
   3  14   5        139.12        123.87        14.00 o                         
   4  14   5          4.54         -6.62         6.62 o                         
  -9  15   5          3.98         -5.81         5.81 o                         
  -8  15   5          5.87         -3.40         7.21 o                         
  -7  15   5         52.77         46.77         7.80 o                         
  -6  15   5         88.44         83.50         8.13 o                         
  -5  15   5          0.64         -0.07         6.42 o                         
  -4  15   5         90.46        110.53        10.74 o                         
  -3  15   5         82.37         84.93         8.47 o                         
  -2  15   5         25.56         26.44        12.15 o                         
  -1  15   5        334.15        307.53        14.86 o                         
   0  15   5        292.02        267.74        14.98 o                         
   1  15   5        130.20        109.54        11.79 o                         
   2  15   5          1.66         -5.80         5.80 o                         
   3  15   5         19.19         14.46         7.80 o                         
  -8  16   5         19.05          8.85         4.54 o                         
  -7  16   5         80.53         96.52        10.10 o                         
  -6  16   5          8.23          6.49         7.41 o                         
  -5  16   5        349.48        335.17        16.10 o                         
  -4  16   5        124.41        131.79        10.64 o                         
  -3  16   5          1.45          8.73         8.90 o                         
  -2  16   5          3.09         -2.31         5.58 o                         
  -1  16   5          3.75         -6.20         6.20 o                         
   0  16   5         16.17          2.49         6.92 o                         
   1  16   5         12.17          3.75         7.44 o                         
  -7  17   5         31.90         46.65        12.20 o                         
  -6  17   5        103.17        113.79        18.87 o                         
  -5  17   5        236.11        215.88        19.43 o                         
  -4  17   5          1.46         -7.46         7.46 o                         
  -3  17   5        108.09         89.77        14.31 o                         
  -2  17   5          0.00         -5.57         5.57 o                         
  -1  17   5          1.90         -4.29         7.02 o                         
   3 -19   6          1.58          0.46         7.87 o                         
   4 -19   6          1.32         -4.53         7.95 o                         
   0 -18   6          9.66          6.04        10.60 o                         
   1 -18   6          1.26         14.71         5.04 o                         
   2 -18   6          1.63          7.08         6.07 o                         
   3 -18   6         27.87         32.51         6.59 o                         
   4 -18   6        302.80        319.66        14.07 o                         
   5 -18   6         60.36         54.28         6.24 o                         
   6 -18   6         16.90         -1.59         6.00 o                         
   7 -18   6         16.19         13.13         7.35 o                         
  -2 -17   6         12.26         12.38         6.00 o                         
  -1 -17   6          9.94         -0.91         5.37 o                         
   0 -17   6        215.77        257.58        13.05 o                         
   1 -17   6         11.26          9.46        10.03 o                         
   2 -17   6          4.18         -1.77         4.35 o                         
   3 -17   6         71.64         80.75         7.40 o                         
   4 -17   6        105.24         94.97         6.18 o                         
   5 -17   6         43.10         53.22         6.34 o                         
   6 -17   6          0.01         -2.86         4.28 o                         
   7 -17   6         17.70         32.39         5.07 o                         
   8 -17   6         19.96         32.79         6.97 o                         
  -3 -16   6          3.25          6.30         6.23 o                         
  -2 -16   6         30.13         37.29         6.29 o                         
  -1 -16   6         35.99         25.86         5.61 o                         
   0 -16   6        115.03        140.52         9.46 o                         
   1 -16   6         44.12         53.64         6.27 o                         
   2 -16   6        788.41        823.79        15.14 o                         
   3 -16   6        206.61        217.35         8.24 o                         
   4 -16   6        398.94        414.27        12.90 o                         
   5 -16   6         66.54         59.04         5.12 o                         
   6 -16   6          1.88          7.64         3.62 o                         
   7 -16   6          0.12         -0.07         3.69 o                         
   8 -16   6         18.05         20.46         5.04 o                         
   9 -16   6         24.90         22.85         5.58 o                         
  -5 -15   6         44.89         35.96         8.21 o                         
  -4 -15   6         25.69         14.50         4.95 o                         
  -3 -15   6          3.50         -4.48         4.48 o                         
  -2 -15   6        250.77        255.93        11.61 o                         
  -1 -15   6        219.81        250.77        10.94 o                         
   0 -15   6        225.24        252.39         9.56 o                         
   1 -15   6         44.06         39.32         5.79 o                         
   2 -15   6         64.69         85.53         5.57 o                         
   3 -15   6         15.84         25.58         3.77 o                         
   4 -15   6         74.22         76.30         5.85 o                         
   5 -15   6        538.30        494.84        11.29 o                         
   6 -15   6         36.40         29.28         4.22 o                         
   7 -15   6         17.81         17.22         3.86 o                         
   8 -15   6         40.94         56.09         6.68 o                         
   9 -15   6          5.44         10.74         5.60 o                         
  10 -15   6          8.66          4.28         8.21 o                         
  -5 -14   6         15.74          6.65         6.31 o                         
  -4 -14   6          0.02         -0.37         4.88 o                         
  -3 -14   6          0.76         -1.12         3.24 o                         
  -2 -14   6        202.83        221.60        10.50 o                         
  -1 -14   6         49.77         44.30         6.33 o                         
   0 -14   6        373.80        375.49        11.58 o                         
   1 -14   6         17.97         23.52         4.25 o                         
   2 -14   6       2331.64       2328.80        23.24 o                         
   3 -14   6        185.18        169.25         7.10 o                         
   4 -14   6         94.60        102.49         5.25 o                         
   5 -14   6        206.39        211.58         8.51 o                         
   6 -14   6        120.58         95.39         5.89 o                         
   7 -14   6         92.65         85.97         7.48 o                         
   8 -14   6         10.36         17.30         4.63 o                         
   9 -14   6          6.11         12.87         6.48 o                         
  10 -14   6         45.95         65.76        10.95 o                         
  -6 -13   6         52.08         51.90         6.31 o                         
  -5 -13   6        134.68        124.70         9.79 o                         
  -4 -13   6        100.71         84.12         6.58 o                         
  -3 -13   6         16.05         18.68         4.08 o                         
  -2 -13   6         24.61         20.94         3.76 o                         
  -1 -13   6          2.39          7.14         4.23 o                         
   0 -13   6         68.49         84.36         6.10 o                         
   1 -13   6          0.03          0.62         3.26 o                         
   2 -13   6        119.75        139.34         6.16 o                         
   3 -13   6       1770.60       1711.54        18.01 o                         
   4 -13   6        950.97        928.66        12.53 o                         
   5 -13   6        671.76        661.31        12.56 o                         
   6 -13   6         11.53         11.21         3.02 o                         
   7 -13   6         10.65          8.40         3.98 o                         
   8 -13   6        128.28        124.49         9.40 o                         
   9 -13   6        158.43        168.05        10.60 o                         
  10 -13   6          7.06         16.40         6.55 o                         
  11 -13   6         90.79        103.23        13.12 o                         
  -7 -12   6         46.68         46.51         8.37 o                         
  -6 -12   6          0.36         10.03         6.68 o                         
  -5 -12   6        231.60        246.04        10.87 o                         
  -4 -12   6          1.08          3.79         3.67 o                         
  -3 -12   6         21.02         18.66         3.50 o                         
  -2 -12   6         83.99         78.77         5.12 o                         
  -1 -12   6        378.96        397.37        10.67 o                         
   0 -12   6       4435.90       4351.26        37.09 o                         
   1 -12   6        220.28        219.86         6.76 o                         
   2 -12   6        142.92        145.42         5.61 o                         
   3 -12   6         99.97        110.80         4.75 o                         
   4 -12   6          2.84          6.23         3.22 o                         
   5 -12   6        165.40        156.38         5.56 o                         
   6 -12   6         13.37         14.40         3.16 o                         
   7 -12   6          9.91          1.92         4.49 o                         
   8 -12   6          1.61          1.21         4.11 o                         
   9 -12   6         96.25        100.83         8.08 o                         
  10 -12   6         32.89         35.69         6.01 o                         
  11 -12   6          0.50          0.62         5.44 o                         
  -8 -11   6          1.03          5.27         6.30 o                         
  -7 -11   6        195.40        207.20        12.80 o                         
  -6 -11   6         90.87         89.03         8.37 o                         
  -5 -11   6         11.18         16.45         4.83 o                         
  -4 -11   6          1.78          1.64         3.17 o                         
  -3 -11   6         18.35         19.86         3.50 o                         
  -2 -11   6       1258.40       1176.59        14.92 o                         
  -1 -11   6       1352.86       1378.88        18.71 o                         
   0 -11   6        518.67        507.73        10.30 o                         
   1 -11   6         30.97         19.65         2.94 o                         
   2 -11   6        379.39        361.53         6.90 o                         
   3 -11   6         59.82         54.61         3.65 o                         
   4 -11   6       1873.35       1805.00        18.08 o                         
   5 -11   6        240.80        216.82         6.02 o                         
   6 -11   6          3.01          4.33         3.15 o                         
   7 -11   6        406.76        397.68        11.46 o                         
   8 -11   6         47.02         47.42         6.00 o                         
   9 -11   6         23.87         21.48         4.50 o                         
  10 -11   6         20.55         20.74         5.76 o                         
  11 -11   6         25.76         31.82         6.89 o                         
  12 -11   6         54.06         60.59        16.12 o                         
  -8 -10   6          3.74          9.54         7.55 o                         
  -7 -10   6        151.27        202.73        12.74 o                         
  -6 -10   6        222.59        203.54        10.06 o                         
  -5 -10   6         19.96         19.10         4.37 o                         
  -4 -10   6        388.76        376.16         9.41 o                         
  -3 -10   6        516.91        498.24         9.69 o                         
  -2 -10   6       1050.91       1018.71        13.05 o                         
  -1 -10   6         37.55         32.39         3.94 o                         
   0 -10   6         29.53         41.20         3.03 o                         
   1 -10   6         65.79         63.30         3.88 o                         
   2 -10   6         42.15         46.16         2.74 o                         
   3 -10   6         67.29         69.95         4.31 o                         
   4 -10   6        305.05        357.15         9.67 o                         
   5 -10   6         38.84         47.84         3.55 o                         
   6 -10   6          0.20         -2.80         2.80 o                         
   7 -10   6        380.45        368.37         9.74 o                         
   8 -10   6         29.88         37.03         4.89 o                         
   9 -10   6         89.62         74.80         6.00 o                         
  10 -10   6          3.24          1.73         5.27 o                         
  11 -10   6         34.73         38.10         9.18 o                         
  12 -10   6          0.14         -5.93         5.93 o                         
  -9  -9   6          0.39         -4.76         4.87 o                         
  -8  -9   6          6.93         11.02         4.96 o                         
  -7  -9   6        293.72        283.25        14.95 o                         
  -6  -9   6         15.10          9.16         6.60 o                         
  -5  -9   6        512.16        517.01        11.98 o                         
  -4  -9   6         11.06          4.41         3.39 o                         
  -3  -9   6        182.92        221.85         6.99 o                         
  -2  -9   6         67.84         90.18         4.41 o                         
  -1  -9   6         93.01        110.77         5.38 o                         
   0  -9   6        172.01        184.42         5.09 o                         
   1  -9   6        194.43        180.80         5.14 o                         
   2  -9   6        625.98        638.69         9.51 o                         
   3  -9   6         84.71        111.31         5.05 o                         
   4  -9   6         45.90         61.71         4.05 o                         
   5  -9   6        199.43        203.65         6.37 o                         
   6  -9   6        642.01        627.54        10.73 o                         
   7  -9   6        178.14        163.20         7.21 o                         
   8  -9   6        267.81        264.16         8.89 o                         
   9  -9   6        998.80        997.49        16.33 o                         
  10  -9   6        136.41        122.96         8.21 o                         
  11  -9   6          1.33         -2.38         5.77 o                         
  12  -9   6         39.79         52.11         9.60 o                         
  -9  -8   6         15.88          9.90         5.42 o                         
  -8  -8   6        238.65        227.67        11.88 o                         
  -7  -8   6         49.11         46.20         4.99 o                         
  -6  -8   6         11.51          6.84         4.16 o                         
  -5  -8   6        204.66        203.63         9.09 o                         
  -4  -8   6         89.16         93.80         6.10 o                         
  -3  -8   6        974.15        974.81        14.36 o                         
  -2  -8   6         32.15         55.69         3.53 o                         
  -1  -8   6         20.21         17.24         2.84 o                         
   0  -8   6        329.96        348.51         5.98 o                         
   1  -8   6        153.88        160.90         3.49 o                         
   2  -8   6       1864.52       1960.99        17.86 o                         
   3  -8   6        658.88        684.91         8.68 o                         
   4  -8   6       1833.54       1854.52        18.42 o                         
   5  -8   6        175.26        171.59         5.73 o                         
   6  -8   6        962.03        920.45        12.96 o                         
   7  -8   6          5.53          2.46         3.29 o                         
   8  -8   6         22.77         29.92         4.28 o                         
   9  -8   6        308.59        326.25        10.60 o                         
  10  -8   6         80.46         62.14         5.54 o                         
  11  -8   6         73.13         71.12         5.94 o                         
  12  -8   6         28.75         40.90        10.62 o                         
 -10  -7   6          7.47          6.32         6.52 o                         
  -9  -7   6         79.76         56.59         7.57 o                         
  -8  -7   6        154.91        139.41         8.79 o                         
  -7  -7   6         34.80         28.52         5.36 o                         
  -6  -7   6         10.80          7.98         3.88 o                         
  -5  -7   6         72.15         74.60         6.22 o                         
  -4  -7   6        179.12        204.01         8.04 o                         
  -3  -7   6        208.57        196.94         6.42 o                         
  -2  -7   6         30.41         28.57         2.79 o                         
  -1  -7   6        163.33        171.70         5.46 o                         
   0  -7   6        306.87        269.44         5.11 o                         
   1  -7   6        632.68        687.60         8.60 o                         
   2  -7   6         32.13         17.41         2.47 o                         
   3  -7   6        189.45        187.01         5.01 o                         
   4  -7   6        356.44        332.23         6.06 o                         
   5  -7   6        158.89        156.58         5.30 o                         
   6  -7   6       1171.89       1145.16        15.38 o                         
   7  -7   6        182.72        188.17         7.47 o                         
   8  -7   6        696.93        660.76        11.34 o                         
   9  -7   6         72.98         58.68         4.90 o                         
  10  -7   6        147.34        148.15         7.62 o                         
  11  -7   6         12.25         18.28         6.09 o                         
  12  -7   6          2.59         -3.78         6.26 o                         
 -10  -6   6        134.73        131.28        11.58 o                         
  -9  -6   6        345.68        302.87        13.24 o                         
  -8  -6   6        102.15        104.12         7.16 o                         
  -7  -6   6        110.83        130.21         7.56 o                         
  -6  -6   6          2.41         98.22         6.84 o                         
  -5  -6   6         82.72         83.15         5.46 o                         
  -4  -6   6          7.98          4.96         3.00 o                         
  -3  -6   6          2.37         21.78         3.38 o                         
  -2  -6   6       2139.30       2042.32        17.46 o                         
  -1  -6   6         41.66         39.60         2.51 o                         
   0  -6   6        645.56        743.48         7.57 o                         
   1  -6   6        595.89        547.11         7.90 o                         
   2  -6   6       4353.29       4874.43        34.55 o                         
   3  -6   6        235.11        323.39         7.42 o                         
   4  -6   6         58.59         68.58         3.17 o                         
   5  -6   6         20.13         19.69         3.18 o                         
   6  -6   6        146.46        174.66         6.41 o                         
   7  -6   6        125.47        141.22         5.45 o                         
   8  -6   6        629.81        582.50        11.15 o                         
   9  -6   6          0.01          0.51         3.51 o                         
  10  -6   6         54.98         58.07         5.79 o                         
  11  -6   6          1.93          0.09         4.20 o                         
  12  -6   6        223.95        196.13        13.26 o                         
 -11  -5   6          0.24         -6.25         6.25 o                         
 -10  -5   6          9.10          1.86         5.55 o                         
  -9  -5   6          1.80          9.73         4.85 o                         
  -8  -5   6         22.92         17.50         4.39 o                         
  -7  -5   6         78.39         83.83         6.23 o                         
  -6  -5   6          0.20          4.83         3.14 o                         
  -5  -5   6        304.35        300.16         7.56 o                         
  -4  -5   6       1345.12       1371.71        15.13 o                         
  -3  -5   6          0.45          0.92         2.24 o                         
  -2  -5   6        110.43        120.00         4.58 o                         
  -1  -5   6       1586.37       1668.79        14.57 o                         
   0  -5   6        495.20        494.96         6.11 o                         
   1  -5   6          1.98          5.37         1.70 o                         
   2  -5   6       1876.54       1992.48        16.80 o                         
   3  -5   6        859.76        919.70        10.07 o                         
   4  -5   6          0.60         -1.74         1.82 o                         
   5  -5   6         10.62         24.47         3.01 o                         
   6  -5   6        301.68        288.34         7.04 o                         
   7  -5   6       1302.07       1201.03        15.08 o                         
   8  -5   6         60.47         57.80         4.92 o                         
   9  -5   6         31.94         31.35         4.79 o                         
  10  -5   6         12.50          7.37         4.04 o                         
  11  -5   6         11.93         14.75         5.74 o                         
  12  -5   6          8.39          1.19         5.01 o                         
 -11  -4   6          2.48         -0.80         5.81 o                         
 -10  -4   6          9.21          0.67         5.19 o                         
  -9  -4   6        216.27        211.90        10.40 o                         
  -8  -4   6          1.22         -0.73         3.26 o                         
  -7  -4   6          2.84          7.28         3.60 o                         
  -6  -4   6        171.81        216.63         7.73 o                         
  -5  -4   6       1337.47       1358.59        15.75 o                         
  -4  -4   6        176.37        203.28         6.02 o                         
  -3  -4   6        779.93        749.53         9.98 o                         
  -2  -4   6        794.07        822.43         9.73 o                         
  -1  -4   6        548.47        597.76         7.87 o                         
   0  -4   6         18.50         35.15         1.91 o                         
   1  -4   6         73.99        103.50         4.16 o                         
   2  -4   6          0.03          4.20         2.38 o                         
   3  -4   6       3596.66       3769.99        24.80 o                         
   4  -4   6        259.08        294.41         6.32 o                         
   5  -4   6          0.15          0.85         1.65 o                         
   6  -4   6        408.92        447.26         8.82 o                         
   7  -4   6        204.63        207.76         7.66 o                         
   8  -4   6         47.14         50.61         4.91 o                         
   9  -4   6          3.61          4.30         3.79 o                         
  10  -4   6        460.55        438.82        16.14 o                         
  11  -4   6        295.52        276.47        11.81 o                         
  12  -4   6         37.28         40.85         6.27 o                         
 -11  -3   6         25.51         21.98         7.50 o                         
 -10  -3   6          0.28          6.40         4.97 o                         
  -9  -3   6        160.92        152.58         7.96 o                         
  -8  -3   6         57.65         48.40         6.04 o                         
  -7  -3   6        742.30        742.73        13.07 o                         
  -6  -3   6        237.45        239.03         8.04 o                         
  -5  -3   6          0.01          5.44         2.21 o                         
  -4  -3   6       1488.64       1510.52        15.10 o                         
  -3  -3   6       2016.54       2071.24        17.34 o                         
  -2  -3   6        444.16        434.22         7.01 o                         
  -1  -3   6          3.50         10.02         2.14 o                         
   0  -3   6        730.47        734.63         7.52 o                         
   1  -3   6       1044.79        994.40        10.19 o                         
   2  -3   6          0.02          0.49         1.80 o                         
   3  -3   6          5.53          8.12         2.57 o                         
   4  -3   6         81.86         90.96         3.49 o                         
   5  -3   6         51.80         64.76         3.69 o                         
   6  -3   6        136.25        161.27         6.68 o                         
   7  -3   6         21.18         24.80         4.17 o                         
   8  -3   6        122.48        113.56         7.05 o                         
   9  -3   6          1.57         -0.66         4.58 o                         
  10  -3   6          6.32          6.47         4.77 o                         
  11  -3   6        253.81        231.70        12.60 o                         
  12  -3   6          0.91          7.63         7.37 o                         
 -12  -2   6         11.59          1.60        11.36 o                         
 -11  -2   6          0.74         -0.27         6.39 o                         
 -10  -2   6        127.62        135.36        12.70 o                         
  -9  -2   6        502.06        485.34        12.65 o                         
  -8  -2   6          5.19          0.31         3.72 o                         
  -7  -2   6        138.56        148.66         5.53 o                         
  -6  -2   6          2.57          3.82         2.97 o                         
  -5  -2   6        129.02        147.33         6.23 o                         
  -4  -2   6        850.18        768.46        11.09 o                         
  -3  -2   6        559.27        607.32         8.81 o                         
  -2  -2   6        369.97        351.74         6.92 o                         
  -1  -2   6          3.57          5.59         1.73 o                         
   0  -2   6        157.40        125.12         3.52 o                         
   1  -2   6        866.58        924.88        10.48 o                         
   2  -2   6         64.92         33.74         2.93 o                         
   3  -2   6        897.87        980.61         9.93 o                         
   4  -2   6        243.50        281.46         6.02 o                         
   5  -2   6         82.04         75.23         4.26 o                         
   6  -2   6        186.76        188.99         7.12 o                         
   7  -2   6         31.71         25.36         5.42 o                         
   8  -2   6         31.11         35.44         5.29 o                         
   9  -2   6        345.65        320.25        12.60 o                         
  10  -2   6          4.18         12.66         5.58 o                         
  11  -2   6          9.68         22.33         7.16 o                         
  12  -2   6         45.86         57.98        12.89 o                         
 -12  -1   6         85.63         78.06         9.60 o                         
 -11  -1   6         16.31         14.50         5.78 o                         
 -10  -1   6          2.20         -2.67         4.39 o                         
  -9  -1   6          1.54          4.16         4.21 o                         
  -8  -1   6          7.59         11.49         3.74 o                         
  -7  -1   6          1.61          1.89         3.52 o                         
  -6  -1   6        197.21        197.98         8.17 o                         
  -5  -1   6        118.50        108.06         6.10 o                         
  -4  -1   6        187.11        196.63         6.58 o                         
  -3  -1   6        136.10        127.15         5.28 o                         
  -2  -1   6        578.54        584.85         8.06 o                         
  -1  -1   6         82.37        108.54         3.82 o                         
   0  -1   6         64.65         69.92         2.78 o                         
   1  -1   6       1461.97       1471.72        11.53 o                         
   2  -1   6        929.67        901.03        10.31 o                         
   3  -1   6          9.49         16.85         2.67 o                         
   4  -1   6        218.15        267.51         6.49 o                         
   5  -1   6        140.18        150.73         5.70 o                         
   6  -1   6       1828.54       1982.50        22.53 o                         
   7  -1   6        326.34        322.75         9.85 o                         
   8  -1   6        603.44        534.04        13.36 o                         
   9  -1   6        222.85        224.25        11.54 o                         
  10  -1   6         15.82         18.26         7.52 o                         
  11  -1   6          0.61          8.17        10.50 o                         
  12  -1   6          0.15          1.79        10.02 o                         
 -12   0   6          0.19          3.62         5.96 o                         
 -11   0   6        237.58        232.91        12.96 o                         
 -10   0   6        322.80        319.26        11.10 o                         
  -9   0   6         95.73         92.44         6.61 o                         
  -8   0   6         48.57         43.98         5.84 o                         
  -7   0   6          1.34         -3.29         3.29 o                         
  -6   0   6        360.73        440.95        10.73 o                         
  -5   0   6         69.96         47.83         4.42 o                         
  -4   0   6          0.11          2.30         2.78 o                         
  -3   0   6        601.87        617.60         8.35 o                         
  -2   0   6        826.69        889.69        11.39 o                         
  -1   0   6        364.68        353.77         6.31 o                         
   0   0   6         39.27         52.32         3.11 o                         
   1   0   6          3.22          2.07         2.41 o                         
   2   0   6         66.44         67.71         4.37 o                         
   3   0   6          2.15          0.51         1.99 o                         
   4   0   6       2007.38       2068.05        19.98 o                         
   5   0   6         28.19         26.87         3.84 o                         
   6   0   6         54.80         66.96         4.93 o                         
   7   0   6         53.72         47.41         5.35 o                         
   8   0   6          0.58          1.62         3.77 o                         
   9   0   6         25.99         23.01         5.14 o                         
  10   0   6          0.82          2.07         5.10 o                         
  11   0   6          8.33         17.48         7.47 o                         
 -12   1   6        245.27        249.42        13.69 o                         
 -11   1   6          3.92          0.03         4.46 o                         
 -10   1   6         85.02         77.11         6.48 o                         
  -9   1   6          5.68         -3.59         3.59 o                         
  -8   1   6          5.70          1.02         3.87 o                         
  -7   1   6        235.53        231.10         9.68 o                         
  -6   1   6         22.58         26.16         4.11 o                         
  -5   1   6          9.93          9.05         2.88 o                         
  -4   1   6        202.87        209.39         6.90 o                         
  -3   1   6        588.64        644.76        10.42 o                         
  -2   1   6         35.49         35.09         2.67 o                         
  -1   1   6       1586.86       1614.81        16.75 o                         
   0   1   6        991.64       1038.02        11.68 o                         
   1   1   6       1270.07       1188.21        12.13 o                         
   2   1   6       1287.76       1418.79        15.11 o                         
   3   1   6         21.15         34.53         3.24 o                         
   4   1   6       1796.43       1950.79        18.64 o                         
   5   1   6        167.03        216.90         7.89 o                         
   6   1   6        636.64        624.71         9.96 o                         
   7   1   6         88.08         99.67         6.62 o                         
   8   1   6          0.00          6.83         3.83 o                         
   9   1   6         50.77         46.44         6.06 o                         
  10   1   6        122.78        131.02        10.96 o                         
  11   1   6         18.27         13.69         7.05 o                         
 -12   2   6        348.50        381.06        15.79 o                         
 -11   2   6         16.83         19.12         6.03 o                         
 -10   2   6         13.24          9.16         5.28 o                         
  -9   2   6        227.47        228.21        10.68 o                         
  -8   2   6        109.94        111.02         7.11 o                         
  -7   2   6         37.05         40.18         4.69 o                         
  -6   2   6         71.15         58.35         4.84 o                         
  -5   2   6          5.68          5.96         2.42 o                         
  -4   2   6       2851.21       3067.86        28.72 o                         
  -3   2   6       3724.14       3623.55        30.56 o                         
  -2   2   6        783.47        731.76        11.14 o                         
  -1   2   6        829.63        978.77        13.16 o                         
   0   2   6         92.93        116.91         5.57 o                         
   1   2   6       2483.85       2464.01        22.93 o                         
   2   2   6        999.34       1317.19        15.41 o                         
   3   2   6         88.88         88.95         5.66 o                         
   4   2   6          5.96         11.47         3.11 o                         
   5   2   6        130.09        177.79         7.52 o                         
   6   2   6        212.06        239.38         9.20 o                         
   7   2   6        166.90        179.61         8.48 o                         
   8   2   6        385.80        387.43        11.45 o                         
   9   2   6         50.27         51.07         5.96 o                         
  10   2   6        110.60        141.84         9.91 o                         
  11   2   6         53.21         84.91        10.96 o                         
 -12   3   6         28.95         29.61        15.06 o                         
 -11   3   6         12.17          6.16         5.23 o                         
 -10   3   6         74.97         68.23         7.03 o                         
  -9   3   6         26.78         26.99         4.95 o                         
  -8   3   6         58.38         67.69         5.93 o                         
  -7   3   6        116.69        100.79         6.40 o                         
  -6   3   6         57.02         77.91         4.99 o                         
  -5   3   6        239.92        226.16         8.23 o                         
  -4   3   6        150.40        165.48         7.29 o                         
  -3   3   6         29.76         43.50         3.86 o                         
  -2   3   6        633.80        620.08        10.65 o                         
  -1   3   6       1828.38       1760.44        19.44 o                         
   0   3   6         18.22         79.14         5.04 o                         
   1   3   6       1699.40       1830.07        20.51 o                         
   2   3   6          2.17          0.70         2.85 o                         
   3   3   6        361.50        356.73        10.17 o                         
   4   3   6         76.25         87.35         5.99 o                         
   5   3   6        148.58        149.99         7.46 o                         
   6   3   6        348.07        389.99         9.97 o                         
   7   3   6        575.48        548.62        13.31 o                         
   8   3   6        594.26        554.60        15.15 o                         
   9   3   6          0.04          0.88         3.98 o                         
  10   3   6        109.46        123.02        10.03 o                         
 -12   4   6        126.45        137.57        12.78 o                         
 -11   4   6         97.91        124.44        11.25 o                         
 -10   4   6          0.67         -2.35         4.50 o                         
  -9   4   6          3.19          4.06         4.09 o                         
  -8   4   6          3.20          1.76         3.50 o                         
  -7   4   6        120.80        113.58         7.49 o                         
  -6   4   6        343.59        325.61        10.39 o                         
  -5   4   6        214.89        205.54         8.33 o                         
  -4   4   6       1355.09       1236.46        16.93 o                         
  -3   4   6         92.45         95.03         5.92 o                         
  -2   4   6       3878.86       3796.92        32.70 o                         
  -1   4   6        389.85        388.40         9.30 o                         
   0   4   6        477.23        498.06        11.01 o                         
   1   4   6       2153.14       2264.37        26.14 o                         
   2   4   6          2.32         14.56         3.49 o                         
   3   4   6         23.11         17.31         3.99 o                         
   4   4   6         57.41         60.99         4.44 o                         
   5   4   6          5.65          2.74         3.73 o                         
   6   4   6       1419.24       1385.68        18.80 o                         
   7   4   6        189.90        208.62         8.21 o                         
   8   4   6        377.38        379.09        13.40 o                         
   9   4   6         93.69        109.17         8.30 o                         
  10   4   6         27.05         32.59         7.34 o                         
 -12   5   6        123.89        124.65        12.59 o                         
 -11   5   6          8.92         19.12         6.70 o                         
 -10   5   6          7.15          2.69         4.36 o                         
  -9   5   6          0.72         -1.90         3.66 o                         
  -8   5   6         75.15         54.19         6.37 o                         
  -7   5   6        251.07        281.11        10.57 o                         
  -6   5   6        292.89        337.36        10.35 o                         
  -5   5   6         11.20          1.73         3.34 o                         
  -4   5   6        331.38        302.39         7.99 o                         
  -3   5   6        278.58        264.85         7.97 o                         
  -2   5   6         79.63         75.27         5.40 o                         
  -1   5   6        668.75        660.28        12.24 o                         
   0   5   6       1226.32       1234.34        16.46 o                         
   1   5   6        141.30        153.54         7.47 o                         
   2   5   6         76.50         71.30         6.01 o                         
   3   5   6          2.44          3.15         3.36 o                         
   4   5   6         79.10         86.97         5.48 o                         
   5   5   6        442.91        420.73        10.84 o                         
   6   5   6        614.76        628.32        13.85 o                         
   7   5   6         33.68         27.10         4.65 o                         
   8   5   6         10.17         12.53         4.49 o                         
   9   5   6         17.26         33.21         7.19 o                         
  10   5   6         15.74         22.49         9.76 o                         
 -12   6   6          0.56         -6.74         6.74 o                         
 -11   6   6         48.02         42.15        10.30 o                         
 -10   6   6          8.44          0.98         5.61 o                         
  -9   6   6        280.27        282.17        13.61 o                         
  -8   6   6          0.02         -3.69         3.69 o                         
  -7   6   6        106.03        110.92         7.79 o                         
  -6   6   6         37.99         76.58         6.22 o                         
  -5   6   6         32.51         46.50         4.66 o                         
  -4   6   6        615.61        689.11        12.65 o                         
  -3   6   6        623.04        576.18        13.49 o                         
  -2   6   6         39.16         50.56         4.71 o                         
  -1   6   6          1.46          6.55         3.07 o                         
   0   6   6        311.44        349.01         8.04 o                         
   1   6   6         17.75         11.88         3.57 o                         
   2   6   6        155.92        128.79         7.97 o                         
   3   6   6          7.98         96.86         7.17 o                         
   4   6   6       2499.32       2500.87        30.23 o                         
   5   6   6         88.59        108.90         6.97 o                         
   6   6   6       2213.22       2181.29        27.71 o                         
   7   6   6         27.38         40.50         4.70 o                         
   8   6   6         62.67         78.94         8.17 o                         
   9   6   6          3.02         13.21         6.36 o                         
 -12   7   6         29.10         35.78        10.32 o                         
 -11   7   6          7.72         17.01         7.77 o                         
 -10   7   6         33.51         26.14         5.74 o                         
  -9   7   6        176.17        214.76        11.12 o                         
  -8   7   6        124.55        160.56         9.40 o                         
  -7   7   6        158.35        172.03         9.78 o                         
  -6   7   6         14.23          6.68         3.72 o                         
  -5   7   6        154.91        163.26         7.58 o                         
  -4   7   6        145.09        149.26         7.67 o                         
  -3   7   6        185.11        205.36         8.32 o                         
  -2   7   6       1131.79       1078.19        19.51 o                         
  -1   7   6         15.30          6.51         3.42 o                         
   0   7   6        447.42        412.02         9.02 o                         
   1   7   6         48.35         52.64         5.47 o                         
   2   7   6        508.57        557.39        14.10 o                         
   3   7   6        252.31        265.52        11.92 o                         
   4   7   6         20.78         19.15         4.53 o                         
   5   7   6        303.59        352.12        10.95 o                         
   6   7   6        988.01       1043.79        19.17 o                         
   7   7   6        713.38        721.20        14.93 o                         
   8   7   6          3.91         13.43         6.58 o                         
   9   7   6        115.59        117.54        10.11 o                         
 -12   8   6         97.05        128.85        15.70 o                         
 -11   8   6        111.08        130.20        14.26 o                         
 -10   8   6        169.63        170.53        11.93 o                         
  -9   8   6        172.31        190.93        10.36 o                         
  -8   8   6         34.35         29.71         4.37 o                         
  -7   8   6          2.24          9.25         4.43 o                         
  -6   8   6        608.22        596.45        12.81 o                         
  -5   8   6        208.80        233.23         9.25 o                         
  -4   8   6         53.35         66.66         6.41 o                         
  -3   8   6        395.07        374.60        10.24 o                         
  -2   8   6        396.38        381.53        10.34 o                         
  -1   8   6         59.64         65.53         5.69 o                         
   0   8   6          0.28         -2.04         3.30 o                         
   1   8   6         70.13         87.44         6.50 o                         
   2   8   6        529.15        535.26        13.96 o                         
   3   8   6         18.93         33.33         5.75 o                         
   4   8   6       2130.00       2200.28        38.28 o                         
   5   8   6        225.92        217.89         9.99 o                         
   6   8   6        142.73        137.99         7.87 o                         
   7   8   6         48.88         63.45         6.13 o                         
   8   8   6          7.37          7.49         6.15 o                         
 -12   9   6          8.46         12.69         8.00 o                         
 -11   9   6         10.52          7.61         7.83 o                         
 -10   9   6         96.34        101.00         9.70 o                         
  -9   9   6        116.13        120.76         8.91 o                         
  -8   9   6        701.76        637.61        15.18 o                         
  -7   9   6         32.07         22.80         4.99 o                         
  -6   9   6          0.78         30.97         4.83 o                         
  -5   9   6         79.60         66.46         6.47 o                         
  -4   9   6        202.63        194.72         8.35 o                         
  -3   9   6        223.87        232.79         8.50 o                         
  -2   9   6         96.00         96.42         6.84 o                         
  -1   9   6        277.75        277.27         9.30 o                         
   0   9   6         35.31         41.73         5.24 o                         
   1   9   6        592.68        572.87        16.30 o                         
   2   9   6        169.72        164.91         9.30 o                         
   3   9   6         28.55         30.97         7.39 o                         
   4   9   6         56.14         65.97         8.29 o                         
   5   9   6        622.83        634.82        16.36 o                         
   6   9   6         22.12         24.78         5.56 o                         
   7   9   6          0.59         -0.84         4.35 o                         
   8   9   6         10.53          9.80         6.92 o                         
 -12  10   6         65.55         63.10        11.05 o                         
 -11  10   6         12.87          2.43         7.43 o                         
 -10  10   6          5.89          8.02         6.61 o                         
  -9  10   6          0.11         -3.11         3.85 o                         
  -8  10   6          0.24          4.50         4.92 o                         
  -7  10   6         23.36         34.89         5.53 o                         
  -6  10   6         33.86         34.20         5.26 o                         
  -5  10   6        155.83        149.76         8.42 o                         
  -4  10   6         18.59         15.39         3.95 o                         
  -3  10   6         81.60         72.31         6.86 o                         
  -2  10   6        193.28        191.65         9.44 o                         
  -1  10   6         98.94        108.80         7.08 o                         
   0  10   6         22.65         23.47         4.36 o                         
   1  10   6         52.89         65.97         7.49 o                         
   2  10   6        460.62        441.69        12.25 o                         
   3  10   6         66.15         66.76         7.84 o                         
   4  10   6        261.27        261.96        14.62 o                         
   5  10   6         32.58         25.47         7.18 o                         
   6  10   6         11.33         16.01         5.56 o                         
   7  10   6         60.28         50.23         7.00 o                         
 -11  11   6          0.44         -7.59         7.59 o                         
 -10  11   6         21.50          4.43         8.79 o                         
  -9  11   6         58.46         61.13         7.23 o                         
  -8  11   6        128.51        140.08         8.94 o                         
  -7  11   6          7.46         -4.22         4.22 o                         
  -6  11   6         27.17         29.21         5.16 o                         
  -5  11   6        206.86        203.18         8.82 o                         
  -4  11   6         32.54         34.12         5.76 o                         
  -3  11   6        121.50        123.67         8.63 o                         
  -2  11   6          0.27         -0.89         4.04 o                         
  -1  11   6        244.92        227.39         9.65 o                         
   0  11   6        380.00        358.65        13.58 o                         
   1  11   6         76.73         75.59         7.08 o                         
   2  11   6        117.22        115.19         7.49 o                         
   3  11   6         56.25         76.49         7.09 o                         
   4  11   6        137.60        140.92        11.97 o                         
   5  11   6         44.19         37.90         8.18 o                         
   6  11   6         41.09         53.02         8.23 o                         
 -11  12   6         29.79         36.52        10.42 o                         
 -10  12   6          2.54          9.37         6.00 o                         
  -9  12   6         10.44          8.71         5.73 o                         
  -8  12   6         36.62         44.93         7.79 o                         
  -7  12   6          4.74         -2.84         4.57 o                         
  -6  12   6          9.99         11.48         4.72 o                         
  -5  12   6        276.82        265.12         8.02 o                         
  -4  12   6         12.50         13.37         5.06 o                         
  -3  12   6         43.03         50.07         6.48 o                         
  -2  12   6          0.05         -5.08         5.08 o                         
  -1  12   6        115.71        122.14         7.92 o                         
   0  12   6        326.14        318.53        13.63 o                         
   1  12   6       1097.81       1091.78        21.78 o                         
   2  12   6        261.07        246.79        14.31 o                         
   3  12   6        224.93        225.39        13.17 o                         
   4  12   6         23.87         25.76         7.68 o                         
   5  12   6          2.02         -5.73         5.73 o                         
 -10  13   6         34.94         27.51         7.30 o                         
  -9  13   6          0.07         -0.75         5.75 o                         
  -8  13   6          2.43         -2.03         5.12 o                         
  -7  13   6         22.95         30.09         6.17 o                         
  -6  13   6         30.21         14.33         4.27 o                         
  -5  13   6         53.89         68.54         7.38 o                         
  -4  13   6         59.80         62.15         7.03 o                         
  -3  13   6          8.34         11.78         5.94 o                         
  -2  13   6         33.58         35.59         5.20 o                         
  -1  13   6         51.46         51.83         5.19 o                         
   0  13   6         70.56         82.91         8.42 o                         
   1  13   6          0.27         -3.12         6.14 o                         
   2  13   6         90.90         79.68         8.17 o                         
   3  13   6         17.21         15.31         6.57 o                         
   4  13   6          1.08         -2.52         5.00 o                         
 -10  14   6          5.95         -2.76         6.40 o                         
  -9  14   6         60.47         38.95         7.11 o                         
  -8  14   6         53.16         43.35         7.50 o                         
  -7  14   6         16.58         11.68         8.03 o                         
  -6  14   6         99.07        104.82         9.69 o                         
  -5  14   6         46.95         57.47         7.58 o                         
  -4  14   6         66.86         77.78         9.45 o                         
  -3  14   6         73.68         77.59         9.01 o                         
  -2  14   6        104.90         95.62         7.61 o                         
  -1  14   6        228.08        214.94        15.81 o                         
   0  14   6         17.46          3.29         6.20 o                         
   1  14   6         15.27         11.00         6.74 o                         
   2  14   6         35.63         30.02         7.66 o                         
   3  14   6        277.76        326.45        16.85 o                         
  -9  15   6          6.63          4.85         8.20 o                         
  -8  15   6          1.66         -4.00         4.00 o                         
  -7  15   6         68.40         80.21        10.23 o                         
  -6  15   6         86.00        102.41        10.04 o                         
  -5  15   6          6.85         -5.08         9.93 o                         
  -4  15   6         72.78         60.07         9.25 o                         
  -3  15   6          9.92         10.62         6.15 o                         
  -2  15   6         45.89         36.51         6.09 o                         
  -1  15   6         43.98         32.17         7.12 o                         
   0  15   6        111.48         86.51        10.26 o                         
   1  15   6         24.06         25.72         7.62 o                         
   2  15   6          0.71         -7.65         9.91 o                         
  -8  16   6         18.58         23.49        10.65 o                         
  -7  16   6        167.64        166.07        13.64 o                         
  -6  16   6         11.07         16.78         7.72 o                         
  -5  16   6          0.89         -5.48         5.48 o                         
  -4  16   6         34.72         36.24         9.06 o                         
  -3  16   6         19.51         22.37         7.51 o                         
  -2  16   6          1.38         -8.35         8.35 o                         
  -1  16   6         55.81         58.84         9.75 o                         
   0  16   6         63.05         58.74        11.60 o                         
   1  16   6         15.02         15.57        11.79 o                         
  -6  17   6         92.17         68.40        49.58 o                         
  -5  17   6         67.49         56.11        16.50 o                         
  -4  17   6        174.64        161.69        13.17 o                         
  -3  17   6         35.51         48.42        10.99 o                         
  -2  17   6         16.80          7.07         9.11 o                         
   0 -18   7         21.63          5.68        13.86 o                         
   1 -18   7          6.15         37.98         9.78 o                         
   2 -18   7          0.16          5.14         5.78 o                         
   3 -18   7         77.48         62.30         5.99 o                         
   4 -18   7          2.75          2.16         5.87 o                         
   5 -18   7        143.86        151.21        10.22 o                         
   6 -18   7          6.91         11.52         5.59 o                         
   7 -18   7          1.73          4.11         5.41 o                         
  -2 -17   7          9.68         22.05         6.13 o                         
  -1 -17   7        460.46        517.63        16.65 o                         
   0 -17   7        199.83        211.25        11.98 o                         
   1 -17   7         50.22         56.76         9.35 o                         
   2 -17   7          0.61          8.40         4.52 o                         
   3 -17   7          0.09          2.10         6.09 o                         
   4 -17   7         62.78         53.35         6.42 o                         
   5 -17   7          9.58         10.23         6.23 o                         
   6 -17   7          5.70          8.88         7.80 o                         
   7 -17   7          0.13          3.90         5.30 o                         
   8 -17   7         11.70         22.44         6.44 o                         
  -3 -16   7         55.07         65.05         8.98 o                         
  -2 -16   7          2.11          5.81         5.16 o                         
  -1 -16   7         48.08         46.77         6.43 o                         
   0 -16   7         57.59         56.93         8.87 o                         
   1 -16   7         65.96         68.45         7.70 o                         
   2 -16   7          1.88         -0.53         4.35 o                         
   3 -16   7          0.16         -0.67         2.86 o                         
   4 -16   7        442.41        397.17        14.46 o                         
   5 -16   7          2.00          1.81         5.22 o                         
   6 -16   7         50.64         42.45         7.07 o                         
   7 -16   7         73.07         68.99         7.65 o                         
   8 -16   7         21.43          7.99         7.42 o                         
   9 -16   7         74.06         74.39         8.60 o                         
  -4 -15   7        145.10        150.47        11.87 o                         
  -3 -15   7        152.36        158.49        11.01 o                         
  -2 -15   7         74.67         94.33         7.88 o                         
  -1 -15   7         95.83         81.94         6.82 o                         
   0 -15   7          0.51         -1.56         4.35 o                         
   1 -15   7        418.05        468.71        13.12 o                         
   2 -15   7       1148.68       1172.84        19.64 o                         
   3 -15   7         16.42         17.66         3.65 o                         
   4 -15   7          2.89         -0.79         3.63 o                         
   5 -15   7         81.45         98.60         6.82 o                         
   6 -15   7         45.70         48.73         6.25 o                         
   7 -15   7          5.45         -2.25         3.99 o                         
   8 -15   7         10.23          7.12         6.49 o                         
   9 -15   7          4.62          0.90         4.24 o                         
  10 -15   7          7.95          2.66         5.86 o                         
  -5 -14   7          9.00          9.86         5.56 o                         
  -4 -14   7        149.03        142.33         8.11 o                         
  -3 -14   7         32.39         44.27         6.19 o                         
  -2 -14   7         10.21         21.46         4.71 o                         
  -1 -14   7         15.25         12.63         4.13 o                         
   0 -14   7        509.69        541.27        12.26 o                         
   1 -14   7        114.53        102.56         7.97 o                         
   2 -14   7       1406.08       1374.25        16.33 o                         
   3 -14   7        315.19        319.68        10.78 o                         
   4 -14   7        196.06        206.83         8.75 o                         
   5 -14   7        461.63        432.59        12.84 o                         
   6 -14   7          3.82          5.41         3.84 o                         
   7 -14   7          4.94          1.98         6.08 o                         
   8 -14   7          1.53          2.05         7.52 o                         
   9 -14   7         38.43         27.38         5.31 o                         
  10 -14   7        148.81        167.25        13.40 o                         
  -6 -13   7         60.51         45.91         7.58 o                         
  -5 -13   7         16.73         11.51         5.44 o                         
  -4 -13   7          4.09          6.98         3.40 o                         
  -3 -13   7        106.66        118.34         8.20 o                         
  -2 -13   7         15.32         17.40         4.54 o                         
  -1 -13   7        361.88        354.16        10.50 o                         
   0 -13   7        625.07        589.59        12.07 o                         
   1 -13   7       1002.85        974.14        13.28 o                         
   2 -13   7        412.27        424.15         7.95 o                         
   3 -13   7        100.41        105.77         6.35 o                         
   4 -13   7          1.01          5.11         3.95 o                         
   5 -13   7        149.75        125.63         7.05 o                         
   6 -13   7        114.05        103.33         7.46 o                         
   7 -13   7          0.02          4.38         2.91 o                         
   8 -13   7        116.70        107.58         7.93 o                         
   9 -13   7        132.90        144.10         8.43 o                         
  10 -13   7          2.12         -3.83         5.45 o                         
  11 -13   7         15.56          7.03        10.47 o                         
  -7 -12   7         29.23         41.32        11.75 o                         
  -6 -12   7        227.37        233.01        12.42 o                         
  -5 -12   7        262.56        284.42        10.75 o                         
  -4 -12   7         23.94         22.03         4.37 o                         
  -3 -12   7          2.16          4.53         2.74 o                         
  -2 -12   7        425.05        420.12        11.48 o                         
  -1 -12   7         91.71        112.22         6.77 o                         
   0 -12   7          4.97         12.83         3.84 o                         
   1 -12   7        297.55        319.09         8.04 o                         
   2 -12   7        522.32        510.33        12.43 o                         
   3 -12   7        894.26        818.99        15.19 o                         
   4 -12   7        104.77         93.05         5.80 o                         
   5 -12   7        255.77        289.78         8.83 o                         
   6 -12   7        209.69        203.52         8.34 o                         
   7 -12   7        141.98        128.71         6.60 o                         
   8 -12   7         28.90         32.62         4.12 o                         
   9 -12   7         79.68         86.87         7.58 o                         
  10 -12   7          0.32          1.47         5.05 o                         
  11 -12   7        140.81        123.03        10.09 o                         
  -8 -11   7          1.36         -0.41         6.37 o                         
  -7 -11   7        182.05        187.02        13.08 o                         
  -6 -11   7         70.40         76.92        11.00 o                         
  -5 -11   7        110.54        101.59         7.37 o                         
  -4 -11   7         26.19         26.73         4.87 o                         
  -3 -11   7        243.58        235.06         7.14 o                         
  -2 -11   7        426.97        395.26        10.32 o                         
  -1 -11   7       1425.56       1400.23        17.86 o                         
   0 -11   7       1316.87       1384.00        16.57 o                         
   1 -11   7        134.34        147.77         5.01 o                         
   2 -11   7         58.31         68.37         4.55 o                         
   3 -11   7          1.67          8.69         3.39 o                         
   4 -11   7        194.94        209.08         6.86 o                         
   5 -11   7        537.72        520.89        10.75 o                         
   6 -11   7        364.73        322.12         9.05 o                         
   7 -11   7         42.22         42.62         4.34 o                         
   8 -11   7        125.50        128.10         7.64 o                         
   9 -11   7          0.19          9.68         4.02 o                         
  10 -11   7          0.40          2.42         4.50 o                         
  11 -11   7          5.15          3.27         5.26 o                         
  -8 -10   7          2.01         -5.76         5.76 o                         
  -7 -10   7        622.06        662.55        19.05 o                         
  -6 -10   7          4.57         13.71         4.92 o                         
  -5 -10   7         20.87         36.04         4.73 o                         
  -4 -10   7        298.14        281.04        10.37 o                         
  -3 -10   7        155.77        163.69         6.30 o                         
  -2 -10   7        209.92        219.30         8.07 o                         
  -1 -10   7        678.92        624.14        11.33 o                         
   0 -10   7          1.96          0.32         2.26 o                         
   1 -10   7        226.02        236.24         4.74 o                         
   2 -10   7         94.94        106.40         4.71 o                         
   3 -10   7        313.89        299.20         7.07 o                         
   4 -10   7         11.29         13.52         2.85 o                         
   5 -10   7        441.91        409.18         9.27 o                         
   6 -10   7        122.70        125.89         4.94 o                         
   7 -10   7         20.89         26.46         4.57 o                         
   8 -10   7        183.55        168.22         7.59 o                         
   9 -10   7        117.37        121.65         7.36 o                         
  10 -10   7        190.76        193.84        11.10 o
[truncated: 482,844 more chars]
