# Supplementary material for: Synthesis of 5-(aryl­methyl­idene­amino)-4-(1H-benzo[d]imidazol-1-yl)py­rimi­dine hybrids: synthetic sequence and the mol­ecular and supra­molecular structures of two inter­mediates and three final products
Source: Acta Crystallogr C Struct Chem. 2023 May 5;79(Pt 6):227–36. doi: 10.1107/S2053229623003728 (PMC10240168; doi:10.1107/S2053229623003728)
Supplement: Supplementary file 6 [file c-79-00227-VIasup6.hkl]

data_VIa                                                                        
_shelx_title '  194Acg'                                                         
_shelx_refln_list_code          4                                               
_shelx_F_calc_maximum      200.21                                               
_exptl_crystal_F_000       976.00                                               
_reflns_d_resolution_high  0.7694                                               
                                                                                
loop_                                                                           
 _space_group_symop_operation_xyz                                               
 'x, y, z'                                                                      
 '-x, -y, -z'                                                                   
                                                                                
_cell_length_a    10.2298                                                       
_cell_length_b    14.8344                                                       
_cell_length_c    16.5321                                                       
_cell_angle_alpha  99.672                                                       
_cell_angle_beta   92.038                                                       
_cell_angle_gamma 106.704                                                       
                                                                                
_shelx_F_squared_multiplier     1.000                                           
                                                                                
loop_                                                                           
 _refln_index_h                                                                 
 _refln_index_k                                                                 
 _refln_index_l                                                                 
 _refln_F_squared_calc                                                          
 _refln_F_squared_meas                                                          
 _refln_F_squared_sigma                                                         
 _refln_observed_status                                                         
   2   0   0        269.37        318.64         4.68 o                         
   3   0   0       1205.39       1065.94        11.92 o                         
   4   0   0        135.54         93.54         4.09 o                         
   5   0   0       1203.33       1275.17        15.29 o                         
   6   0   0        763.71        772.09        11.23 o                         
   7   0   0        356.21        347.46         8.05 o                         
   8   0   0        243.11        245.67         7.66 o                         
   9   0   0        149.08        152.68         7.84 o                         
  10   0   0         29.47         31.67         4.18 o                         
  11   0   0         26.74          9.62         6.03 o                         
  12   0   0          7.63          3.52         6.85 o                         
 -12   1   0         38.41         40.57         6.84 o                         
 -11   1   0         19.11         15.44         5.03 o                         
 -10   1   0          0.28         -3.98         3.98 o                         
  -9   1   0        151.68        178.74         8.57 o                         
  -8   1   0         13.76         16.06         3.52 o                         
  -7   1   0         25.47         37.58         4.21 o                         
  -6   1   0         15.89          3.74         2.69 o                         
  -5   1   0          0.17         -0.44         2.57 o                         
  -4   1   0       5936.91       5688.98        43.54 o                         
  -3   1   0        991.47        915.42        10.55 o                         
  -2   1   0       1824.58       2290.71        18.03 o                         
  -1   1   0        113.85         58.12        35.87 o                         
   1   1   0        146.58        137.22         2.77 o                         
   2   1   0       4412.37       4865.53        53.81 o                         
   3   1   0       3464.22       3405.76        27.52 o                         
   4   1   0         20.76         19.94         2.29 o                         
   5   1   0         71.00         69.39         3.72 o                         
   6   1   0        484.21        515.87         8.78 o                         
   7   1   0         25.26         30.99         3.39 o                         
   8   1   0         80.03         79.24         4.00 o                         
   9   1   0        674.59        701.97        15.22 o                         
  10   1   0        224.75        258.27        12.51 o                         
  11   1   0          2.13         -1.70         4.87 o                         
  12   1   0          1.85         -6.60         6.60 o                         
 -13   2   0         11.32         27.51         8.17 o                         
 -12   2   0         20.00         11.90         5.52 o                         
 -11   2   0          4.54         -0.23         4.86 o                         
 -10   2   0        140.80        148.25         8.78 o                         
  -9   2   0        314.58        355.61        10.07 o                         
  -8   2   0        237.28        249.07         8.52 o                         
  -7   2   0        339.59        314.35         8.23 o                         
  -6   2   0       1721.93       1946.47        21.28 o                         
  -5   2   0        232.83        169.99         5.40 o                         
  -4   2   0      11714.67      11087.07       127.17 o                         
  -3   2   0      14739.55      14991.58       522.53 o                         
  -2   2   0      38251.15      41640.96      1359.32 o                         
  -1   2   0       1397.29       1292.94        12.74 o                         
   0   2   0         22.85         51.15         1.87 o                         
   1   2   0        496.76        520.19         5.93 o                         
   2   2   0          1.64          5.70         1.98 o                         
   3   2   0       1372.23       1336.09        17.98 o                         
   4   2   0          3.51          3.28         2.45 o                         
   5   2   0       1611.71       1674.28        19.16 o                         
   6   2   0         41.03         43.78         4.20 o                         
   7   2   0         75.10         76.53         5.57 o                         
   8   2   0       1011.01       1047.12        18.34 o                         
   9   2   0        108.17        121.67         8.52 o                         
  10   2   0        100.57        136.86        10.53 o                         
  11   2   0         12.41          0.34         7.81 o                         
  12   2   0         13.26         -2.92         8.32 o                         
 -13   3   0        126.08        123.28         9.06 o                         
 -12   3   0         84.40         62.89         7.33 o                         
 -11   3   0          2.96         -1.32         4.46 o                         
 -10   3   0        336.92        334.40        14.57 o                         
  -9   3   0          2.03          5.16         4.08 o                         
  -8   3   0        139.91        114.26         6.96 o                         
  -7   3   0         97.27         97.83         6.50 o                         
  -6   3   0        132.53        158.63         6.09 o                         
  -5   3   0        946.33        868.66        14.10 o                         
  -4   3   0       1850.33       1858.04        20.27 o                         
  -3   3   0      11990.54      11329.96       617.93 o                         
  -2   3   0        543.79        619.61         8.41 o                         
  -1   3   0        787.46        654.25         8.28 o                         
   0   3   0      11829.31      11614.62       562.74 o                         
   1   3   0       2853.22       2980.61        24.01 o                         
   2   3   0       1467.81       1309.74        12.98 o                         
   3   3   0        779.78        790.45        11.00 o                         
   4   3   0        658.15        582.24         9.90 o                         
   5   3   0        106.02        110.61         5.08 o                         
   6   3   0        125.37        125.95         5.65 o                         
   7   3   0         66.65         68.83         5.77 o                         
   8   3   0        738.34        766.24        14.28 o                         
   9   3   0          1.37         10.41         4.51 o                         
  10   3   0         85.14         56.46         7.21 o                         
  11   3   0         75.98         72.54         8.35 o                         
 -13   4   0          4.28          5.96         5.33 o                         
 -12   4   0        191.45        230.96        10.37 o                         
 -11   4   0          0.02         -6.00         6.00 o                         
 -10   4   0         43.49         53.45         6.66 o                         
  -9   4   0         58.79         87.87         8.17 o                         
  -8   4   0       1021.70       1016.79        17.11 o                         
  -7   4   0         18.98         15.64         3.79 o                         
  -6   4   0          4.54          7.66         3.08 o                         
  -5   4   0        867.79        899.89        12.48 o                         
  -4   4   0         27.01         59.06         3.70 o                         
  -3   4   0       2011.98       2222.67        19.68 o                         
  -2   4   0        132.12        206.04         5.00 o                         
  -1   4   0       5480.78       5518.46        47.71 o                         
   0   4   0      31658.47      34794.33       776.12 o                         
   1   4   0       1068.21        979.70        10.01 o                         
   2   4   0       4070.19       4529.78        36.63 o                         
   3   4   0        323.04        417.53         6.89 o                         
   4   4   0       1717.61       1550.67        17.30 o                         
   5   4   0         77.35         84.32         5.33 o                         
   6   4   0         16.75          8.95         3.28 o                         
   7   4   0        281.58        313.49         8.89 o                         
   8   4   0         36.97         45.04         5.31 o                         
   9   4   0        127.96        140.69         8.50 o                         
  10   4   0          2.26          5.67         5.48 o                         
  11   4   0          3.47          0.96         6.37 o                         
 -13   5   0          5.01          9.87         6.14 o                         
 -12   5   0          2.62         -1.38         6.73 o                         
 -11   5   0          5.94          8.46         4.78 o                         
 -10   5   0          6.84         12.28         4.85 o                         
  -9   5   0       1558.21       1516.23        21.94 o                         
  -8   5   0        185.65        189.04         7.72 o                         
  -7   5   0        270.51        254.76         7.89 o                         
  -6   5   0       2207.99       2157.00        23.37 o                         
  -5   5   0        378.92        495.05         9.38 o                         
  -4   5   0        381.91        433.74         7.93 o                         
  -3   5   0        634.05        608.54         8.26 o                         
  -2   5   0        156.40        128.24         3.64 o                         
  -1   5   0        680.27        615.96         7.84 o                         
   0   5   0       9041.66       9501.39        83.55 o                         
   1   5   0       4183.25       4017.77        34.13 o                         
   2   5   0        310.50        242.82         5.18 o                         
   3   5   0          2.49          3.90         2.47 o                         
   4   5   0       1284.61       1269.33        15.27 o                         
   5   5   0        274.67        264.73         7.20 o                         
   6   5   0         46.12         33.86         4.22 o                         
   7   5   0        376.65        390.70        10.80 o                         
   8   5   0        108.98         89.41         6.96 o                         
   9   5   0        135.72        127.21         8.64 o                         
  10   5   0        123.44        125.01        11.09 o                         
  11   5   0          0.00         -9.31         9.31 o                         
 -13   6   0          9.56         12.34         7.68 o                         
 -12   6   0          0.03         17.62         5.71 o                         
 -11   6   0        177.67        190.59         9.78 o                         
 -10   6   0         32.65         38.10         5.63 o                         
  -9   6   0         65.00        112.54         7.79 o                         
  -8   6   0          6.40          2.23         3.95 o                         
  -7   6   0        299.73        303.43         8.58 o                         
  -6   6   0        332.41        541.48        10.39 o                         
  -5   6   0         41.73         74.59         4.70 o                         
  -4   6   0        133.09        185.04         5.87 o                         
  -3   6   0       2674.08       3017.87        26.89 o                         
  -2   6   0        204.54        301.38         5.77 o                         
  -1   6   0        158.53        114.64         3.72 o                         
   0   6   0        161.45         74.32         3.25 o                         
   1   6   0       1989.09       2044.30        19.78 o                         
   2   6   0        942.98       1393.42        14.72 o                         
   3   6   0        902.24        916.89        11.47 o                         
   4   6   0        115.41        103.92         2.98 o                         
   5   6   0       1330.88       1381.74        17.47 o                         
   6   6   0          0.31          6.49         3.49 o                         
   7   6   0        447.23        461.54        11.28 o                         
   8   6   0         13.51         14.25         4.23 o                         
   9   6   0        126.93        100.01         7.44 o                         
  10   6   0         55.44         58.23         7.61 o                         
 -13   7   0        147.69        178.96        15.21 o                         
 -12   7   0         73.74         88.11         8.68 o                         
 -11   7   0         90.39        100.17         8.13 o                         
 -10   7   0         21.88         35.14         5.87 o                         
  -9   7   0        275.08        264.74        10.17 o                         
  -8   7   0          1.13         -3.29         3.29 o                         
  -7   7   0          1.38         75.85         6.32 o                         
  -6   7   0        124.95        122.15         5.83 o                         
  -5   7   0         16.91         39.87         3.74 o                         
  -4   7   0       3192.96       2983.29        26.95 o                         
  -3   7   0        404.89        322.02         8.09 o                         
  -2   7   0        425.47        312.29         6.02 o                         
  -1   7   0       3628.38       3797.00        31.81 o                         
   0   7   0          1.22         19.67         2.45 o                         
   1   7   0        783.46        666.84         9.33 o                         
   2   7   0        607.59        649.14         9.61 o                         
   3   7   0         80.66         77.37         3.85 o                         
   4   7   0         89.39         88.35         3.46 o                         
   5   7   0        480.18        465.63         9.30 o                         
   6   7   0         65.26         70.81         5.24 o                         
   7   7   0         29.69         26.51         4.40 o                         
   8   7   0         24.73         23.67         4.56 o                         
   9   7   0         16.73         24.13         6.05 o                         
  10   7   0          8.16         -0.34         6.39 o                         
 -13   8   0         48.56         67.41         8.70 o                         
 -12   8   0         24.11         21.84         6.00 o                         
 -11   8   0         79.18         82.61         7.46 o                         
 -10   8   0         85.69         92.78         7.67 o                         
  -9   8   0        345.31        364.27        12.10 o                         
  -8   8   0          4.36         33.47         5.11 o                         
  -7   8   0        102.97         96.85         6.17 o                         
  -6   8   0        794.99        734.69        12.44 o                         
  -5   8   0        968.79        999.96        13.75 o                         
  -4   8   0       3069.81       2807.38        28.20 o                         
  -3   8   0       1014.20        967.29        14.58 o                         
  -2   8   0          3.57          7.44         2.18 o                         
  -1   8   0       5556.69       5580.22        44.55 o                         
   0   8   0       8890.37       9147.47        71.32 o                         
   1   8   0       1070.34       1129.61        13.49 o                         
   2   8   0         53.90         73.18         3.91 o                         
   3   8   0         10.28         11.95         2.73 o                         
   4   8   0        421.30        422.20         8.18 o                         
   5   8   0          9.70         12.85         3.20 o                         
   6   8   0          0.15         -2.75         2.75 o                         
   7   8   0          3.39         10.34         3.72 o                         
   8   8   0          3.75          2.09         3.85 o                         
   9   8   0        310.68        331.74        12.51 o                         
 -13   9   0         22.72         20.39         9.70 o                         
 -12   9   0          3.12         10.87         6.32 o                         
 -11   9   0          1.02         -5.40         5.40 o                         
 -10   9   0         11.99         19.72         5.08 o                         
  -9   9   0       1952.73       1887.06        25.45 o                         
  -8   9   0         26.34         29.99         4.72 o                         
  -7   9   0        509.88        442.77        10.49 o                         
  -6   9   0         37.64         51.11         4.18 o                         
  -5   9   0          2.82          1.84         1.77 o                         
  -4   9   0        575.88        529.92        12.44 o                         
  -3   9   0        533.02        474.26        10.62 o                         
  -2   9   0        830.57        725.48        10.34 o                         
  -1   9   0        176.63        172.15         5.03 o                         
   0   9   0       1201.80       1412.38        15.36 o                         
   1   9   0          2.84         -0.01         1.88 o                         
   2   9   0       1019.73       1057.28        13.04 o                         
   3   9   0         93.81         77.22         4.70 o                         
   4   9   0        155.82        164.39         5.09 o                         
   5   9   0        387.92        360.53         8.43 o                         
   6   9   0        199.17        213.11         8.39 o                         
   7   9   0         11.45          5.63         3.61 o                         
   8   9   0          0.66         -2.80         4.53 o                         
   9   9   0        220.81        257.13        12.47 o                         
 -12  10   0          2.77          0.13         5.33 o                         
 -11  10   0          2.26         -0.84         4.68 o                         
 -10  10   0         46.94         70.35         6.91 o                         
  -9  10   0         21.82         18.01         5.55 o                         
  -8  10   0        345.36        335.62        10.00 o                         
  -7  10   0          0.57         -2.17         3.07 o                         
  -6  10   0        200.90        175.36         6.75 o                         
  -5  10   0        660.79        632.72        12.21 o                         
  -4  10   0        162.18        126.32         6.22 o                         
  -3  10   0         46.01         61.02         5.36 o                         
  -2  10   0       1058.81       1126.32        14.05 o                         
  -1  10   0        359.27        367.73         7.28 o                         
   0  10   0        698.16        823.06        12.81 o                         
   1  10   0        112.17        106.71         4.06 o                         
   2  10   0        141.69        135.87         4.84 o                         
   3  10   0          3.36         -0.38         2.46 o                         
   4  10   0        130.00         91.40         4.58 o                         
   5  10   0          3.91          3.87         3.33 o                         
   6  10   0         10.83         13.33         3.86 o                         
   7  10   0        193.16        208.90         9.18 o                         
   8  10   0         11.01          3.04         4.52 o                         
 -12  11   0         47.31         33.31         9.63 o                         
 -11  11   0          0.07         10.69         4.84 o                         
 -10  11   0         19.92         13.20         4.71 o                         
  -9  11   0         68.63         80.85         6.57 o                         
  -8  11   0          0.35         -3.14         3.49 o                         
  -7  11   0        156.19        153.77         8.75 o                         
  -6  11   0         48.65         54.06         6.03 o                         
  -5  11   0        379.53        345.05         9.52 o                         
  -4  11   0          7.19         -0.82         3.21 o                         
  -3  11   0        715.47        734.17        14.23 o                         
  -2  11   0         41.27         39.56         3.44 o                         
  -1  11   0        217.54        222.08         5.97 o                         
   0  11   0          4.78        142.65        12.85 o                         
   1  11   0        163.87        184.41         6.52 o                         
   2  11   0          6.08          6.54         2.11 o                         
   3  11   0        260.69        217.13         7.25 o                         
   4  11   0         30.82         29.55         3.33 o                         
   5  11   0          7.74          2.22         2.09 o                         
   6  11   0         26.08         14.72         4.06 o                         
   7  11   0          1.46          2.73         5.10 o                         
   8  11   0          0.03          2.99         4.87 o                         
 -12  12   0         31.63         41.69         7.17 o                         
 -11  12   0          9.33          6.64         7.89 o                         
 -10  12   0         25.03         21.14         5.47 o                         
  -9  12   0         86.84         94.69         6.15 o                         
  -8  12   0         42.91         30.04         5.87 o                         
  -7  12   0         10.59         13.43         4.47 o                         
  -6  12   0        137.72        126.86         7.50 o                         
  -5  12   0         61.43         46.21         5.69 o                         
  -4  12   0        496.85        461.28        11.86 o                         
  -3  12   0        574.92        574.32        12.23 o                         
  -2  12   0        587.87        571.62        12.13 o                         
  -1  12   0       1343.27       1303.65        14.85 o                         
   0  12   0        106.15        241.61         5.63 o                         
   1  12   0        233.21        227.64         6.41 o                         
   2  12   0         53.47         69.46         4.26 o                         
   3  12   0          2.25         -0.90         2.71 o                         
   4  12   0        351.58        322.49         7.33 o                         
   5  12   0          3.68          1.85         1.88 o                         
   6  12   0         51.07         60.83         5.73 o                         
   7  12   0          1.27         10.24         4.98 o                         
 -11  13   0         88.87        100.42         7.68 o                         
 -10  13   0        108.67        111.33         6.37 o                         
  -9  13   0         12.02         13.71         5.78 o                         
  -8  13   0         46.21         54.55         6.85 o                         
  -7  13   0         42.65         39.39         5.57 o                         
  -6  13   0         23.08         19.07         4.99 o                         
  -5  13   0        775.78        707.97        15.45 o                         
  -4  13   0          1.05          0.23         4.30 o                         
  -3  13   0        205.69        230.08         8.49 o                         
  -2  13   0         89.37         96.79         6.70 o                         
  -1  13   0         68.06         92.55         4.51 o                         
   0  13   0        198.45        337.42         7.80 o                         
   1  13   0         28.27         29.57         3.21 o                         
   2  13   0         84.48         71.05         4.41 o                         
   3  13   0        396.84        362.61         7.97 o                         
   4  13   0        182.94        143.83         5.07 o                         
   5  13   0         22.92         17.80         3.89 o                         
   6  13   0          1.09          2.02         3.76 o                         
 -11  14   0         10.89          8.57        10.26 o                         
 -10  14   0         11.07         19.18         6.81 o                         
  -9  14   0         91.60         89.68         9.49 o                         
  -8  14   0         72.82         69.94         7.36 o                         
  -7  14   0         70.15         77.20         7.15 o                         
  -6  14   0          1.59         -4.09         4.09 o                         
  -5  14   0         18.18         16.42         4.59 o                         
  -4  14   0        329.41        310.01         9.65 o                         
  -3  14   0        297.13        328.36         9.24 o                         
  -2  14   0         30.01         32.72         4.75 o                         
  -1  14   0         42.30         38.09         3.41 o                         
   0  14   0         54.50        152.38         6.15 o                         
   1  14   0        433.26        417.26         8.33 o                         
   2  14   0         34.56         23.83         3.14 o                         
   3  14   0          0.30          5.08         3.67 o                         
   4  14   0          4.52         17.82         2.89 o                         
   5  14   0        139.08        156.21        10.64 o                         
 -10  15   0         31.19         31.65         6.68 o                         
  -9  15   0          4.69          4.44         6.87 o                         
  -8  15   0         49.17         43.16         6.64 o                         
  -7  15   0          6.38          4.95         4.42 o                         
  -6  15   0          0.13         -3.92         3.92 o                         
  -5  15   0        148.88        159.94         8.11 o                         
  -4  15   0          6.80         -0.16         3.56 o                         
  -3  15   0         58.57         60.28         5.40 o                         
  -2  15   0        591.78        567.51        11.08 o                         
  -1  15   0        322.44        326.66         9.41 o                         
   0  15   0         22.49         71.14         5.92 o                         
   1  15   0         17.20         16.01         2.95 o                         
   2  15   0          9.65          8.67         4.23 o                         
   3  15   0         49.37         49.81         5.07 o                         
   4  15   0          2.75         -2.25         2.96 o                         
 -10  16   0          9.67          3.25        10.75 o                         
  -9  16   0          2.06         -5.34         5.34 o                         
  -8  16   0          6.60         25.06         6.33 o                         
  -7  16   0          4.13          7.61         5.02 o                         
  -6  16   0         17.25         19.18         5.12 o                         
  -5  16   0         25.15         13.97         4.58 o                         
  -4  16   0         24.43         15.92         4.36 o                         
  -3  16   0         14.24         12.39         3.91 o                         
  -2  16   0         20.10         17.88         3.99 o                         
  -1  16   0          2.79          2.23         2.97 o                         
   0  16   0          6.31         25.17         3.30 o                         
   1  16   0         12.41         15.30         5.25 o                         
   2  16   0         23.90         12.02         9.70 o                         
   3  16   0        130.46        118.57         8.12 o                         
  -9  17   0          0.21         -7.24         7.24 o                         
  -8  17   0         21.53         26.27         6.10 o                         
  -7  17   0         12.25          8.71         6.53 o                         
  -6  17   0          3.02          4.15         4.56 o                         
  -5  17   0         28.80         33.44         5.74 o                         
  -4  17   0         29.59         16.67         4.93 o                         
  -3  17   0         32.65         28.42         4.60 o                         
  -2  17   0         28.85         22.39         6.73 o                         
  -1  17   0        102.44        116.41         6.19 o                         
   0  17   0          3.00         14.95         4.21 o                         
   1  17   0          6.12          0.20         4.65 o                         
   2  17   0         77.62         99.46        20.89 o                         
  -7  18   0          0.10          1.80         5.54 o                         
  -6  18   0          6.23         13.18         5.40 o                         
  -5  18   0          0.62         -1.66         4.52 o                         
  -4  18   0          0.00         -5.37         5.37 o                         
  -3  18   0         20.91         13.80         4.08 o                         
  -2  18   0         34.50         25.02         4.49 o                         
  -1  18   0         14.14          7.14         4.17 o                         
   0  18   0          1.73          3.20         3.08 o                         
   3 -19   1          1.00         -6.04         6.04 o                         
   4 -19   1          6.61          1.11         5.45 o                         
   5 -19   1         48.19         44.83         8.26 o                         
   0 -18   1         10.78         14.82         3.95 o                         
   1 -18   1        345.70        343.06        12.64 o                         
   2 -18   1         19.61         16.27         5.19 o                         
   3 -18   1          2.88         -3.65         4.34 o                         
   4 -18   1          1.51          0.40         4.63 o                         
   5 -18   1          5.55          5.16         4.45 o                         
   6 -18   1         43.44         43.09         6.00 o                         
   7 -18   1          4.74         -0.42         5.33 o                         
  -2 -17   1          0.12          3.51         6.60 o                         
  -1 -17   1         18.53         12.58         6.39 o                         
   0 -17   1        100.64         86.64         6.76 o                         
   1 -17   1        132.41        163.58        12.20 o                         
   2 -17   1         55.21         57.47         6.07 o                         
   3 -17   1          2.67          7.74         3.68 o                         
   4 -17   1          6.20          8.03         4.85 o                         
   5 -17   1         12.15          6.11         4.24 o                         
   6 -17   1          1.98         -4.59         4.59 o                         
   7 -17   1          8.13         25.25         6.05 o                         
   8 -17   1         12.03          2.87         5.35 o                         
   9 -17   1         15.20         13.05         7.98 o                         
  -3 -16   1         20.32         20.40         8.90 o                         
  -2 -16   1          0.56         -2.33         2.33 o                         
  -1 -16   1         45.74         56.03         5.80 o                         
   0 -16   1          0.27         -0.65         3.78 o                         
   1 -16   1        347.05        331.19        10.00 o                         
   2 -16   1        186.53        197.74         9.40 o                         
   3 -16   1         67.73         46.49         5.21 o                         
   4 -16   1         10.96         13.90         4.38 o                         
   5 -16   1         36.30         31.72         5.25 o                         
   6 -16   1         41.83         43.37         6.35 o                         
   7 -16   1         65.73         61.07         6.84 o                         
   8 -16   1        253.65        282.78        17.07 o                         
   9 -16   1          0.54         -6.42         6.42 o                         
  10 -16   1         29.89         26.34         8.34 o                         
  -4 -15   1         17.73         20.02         3.97 o                         
  -3 -15   1          4.31         -1.17         2.60 o                         
  -2 -15   1         91.77         93.56         4.94 o                         
  -1 -15   1        128.16        117.09         6.23 o                         
   0 -15   1          3.52         -0.76         2.79 o                         
   1 -15   1         78.27         85.21         5.67 o                         
   2 -15   1        250.27        228.00         8.19 o                         
   3 -15   1        323.92        293.40        11.32 o                         
   4 -15   1          0.40         -0.12         3.84 o                         
   5 -15   1          0.42         -3.51         3.51 o                         
   6 -15   1         56.54         58.62         6.51 o                         
   7 -15   1         14.71         20.94         5.43 o                         
   8 -15   1         27.94         37.10         6.28 o                         
   9 -15   1         20.86         12.12         5.98 o                         
  10 -15   1         61.04         63.59         8.18 o                         
  -5 -14   1         17.80         15.10         3.96 o                         
  -4 -14   1         27.52         25.45         4.22 o                         
  -3 -14   1          9.99          7.36         4.31 o                         
  -2 -14   1        120.05        108.46         5.41 o                         
  -1 -14   1         14.96         18.82         3.67 o                         
   0 -14   1        358.20        323.62         8.40 o                         
   1 -14   1       1274.49       1179.54        17.88 o                         
   2 -14   1        740.47        760.58        15.71 o                         
   3 -14   1        366.37        358.31        13.48 o                         
   4 -14   1        340.46        327.91        10.70 o                         
   5 -14   1         16.17         14.04         5.33 o                         
   6 -14   1          7.76          9.22         4.66 o                         
   7 -14   1         19.37          9.82         4.74 o                         
   8 -14   1         41.93         36.35         6.74 o                         
   9 -14   1         23.77         30.06         6.35 o                         
  10 -14   1         19.23         34.46         6.94 o                         
  11 -14   1         40.67         51.41         7.31 o                         
  -6 -13   1          2.55          3.43         3.98 o                         
  -5 -13   1        134.25        123.22         5.82 o                         
  -4 -13   1         29.86         28.71         3.73 o                         
  -3 -13   1         94.04         69.58         4.91 o                         
  -2 -13   1          4.80          0.98         2.80 o                         
  -1 -13   1         51.05         34.20         4.06 o                         
   0 -13   1         36.51         31.62         4.29 o                         
   1 -13   1        293.82        276.20         8.26 o                         
   2 -13   1         21.98         25.45         3.54 o                         
   3 -13   1          1.50          2.15         3.85 o                         
   4 -13   1        358.06        321.84        10.38 o                         
   5 -13   1          4.30         13.23         4.94 o                         
   6 -13   1         48.68         47.39         6.15 o                         
   7 -13   1        346.82        348.01        12.58 o                         
   8 -13   1         33.42         22.01         5.53 o                         
   9 -13   1          1.91          0.12         3.90 o                         
  10 -13   1         65.88         63.91         6.35 o                         
  11 -13   1         11.88         22.42         5.89 o                         
  -7 -12   1          0.35         -3.80         4.52 o                         
  -6 -12   1         49.78         76.17         8.78 o                         
  -5 -12   1         32.84         29.99         3.53 o                         
  -4 -12   1        172.28        155.91         6.29 o                         
  -3 -12   1         25.79         27.78         3.76 o                         
  -2 -12   1         25.15         23.33         3.75 o                         
  -1 -12   1        107.35        108.97         6.36 o                         
   0 -12   1         36.46         42.30         4.41 o                         
   1 -12   1        567.74        538.66         8.31 o                         
   2 -12   1        794.47        799.58        14.22 o                         
   3 -12   1         69.35         97.60         5.00 o                         
   4 -12   1        405.08        425.06        12.98 o                         
   5 -12   1          7.73          4.99         4.30 o                         
   6 -12   1          0.29         -3.66         3.66 o                         
   7 -12   1        213.76        203.57         9.06 o                         
   8 -12   1        109.17         98.77         6.13 o                         
   9 -12   1         64.90         74.41         6.13 o                         
  10 -12   1        131.18        124.83         8.02 o                         
  11 -12   1          2.31          5.98         5.09 o                         
  12 -12   1          0.03         -5.44         5.44 o                         
  -8 -11   1         36.67         47.62         5.57 o                         
  -7 -11   1         15.97         32.32         5.40 o                         
  -6 -11   1         34.83         54.09         5.65 o                         
  -5 -11   1         26.35         25.13         4.40 o                         
  -4 -11   1         10.20          4.24         3.62 o                         
  -3 -11   1        179.70        171.24         7.04 o                         
  -2 -11   1         43.03         35.04         4.36 o                         
  -1 -11   1        468.41        490.57        10.61 o                         
   0 -11   1         44.37         22.80         3.29 o                         
   1 -11   1        336.80        335.05         6.45 o                         
   2 -11   1         36.95         26.61         3.38 o                         
   3 -11   1         22.64         29.60         3.36 o                         
   4 -11   1        488.44        443.98        12.01 o                         
   5 -11   1        126.79        141.75         7.60 o                         
   6 -11   1         22.93         16.62         2.24 o                         
   7 -11   1         51.58         34.17         4.52 o                         
   8 -11   1         27.49         28.20         4.65 o                         
   9 -11   1         12.70         16.32         4.45 o                         
  10 -11   1        120.25        144.47         8.59 o                         
  11 -11   1          0.01         -0.28         4.84 o                         
  12 -11   1         41.86         40.58         6.90 o                         
  -8 -10   1         17.91         13.34         4.90 o                         
  -7 -10   1         74.74         90.62         7.74 o                         
  -6 -10   1          7.90         15.05         4.06 o                         
  -5 -10   1          0.16         -2.11         3.61 o                         
  -4 -10   1         14.59          0.47         2.87 o                         
  -3 -10   1         53.24         82.04         5.47 o                         
  -2 -10   1        454.21        432.75        10.12 o                         
  -1 -10   1         14.70         16.06         3.25 o                         
   0 -10   1          0.30          2.62         2.35 o                         
   1 -10   1          2.02          9.65         2.25 o                         
   2 -10   1        178.37        193.92         5.71 o                         
   3 -10   1        737.55        752.65        11.91 o                         
   4 -10   1          1.47          1.27         1.89 o                         
   5 -10   1          9.25          3.04         2.32 o                         
   6 -10   1        110.98         91.38         5.28 o                         
   7 -10   1        100.24        101.13         7.32 o                         
   8 -10   1          9.19          1.23         3.71 o                         
   9 -10   1          4.82          5.60         4.64 o                         
  10 -10   1         14.96         13.46         4.54 o                         
  11 -10   1         73.84         97.02         8.42 o                         
  12 -10   1         33.34         26.25         7.84 o                         
  -9  -9   1         45.63         64.79         9.02 o                         
  -8  -9   1        289.36        278.05        10.44 o                         
  -7  -9   1         75.99         82.23         6.30 o                         
  -6  -9   1        177.65        202.52         7.91 o                         
  -5  -9   1         25.14         15.07         3.78 o                         
  -4  -9   1        153.72        139.34         6.10 o                         
  -3  -9   1         90.32         69.83         4.37 o                         
  -2  -9   1          5.49         -2.18         2.26 o                         
  -1  -9   1        268.67        195.88         6.01 o                         
   0  -9   1        215.43        191.50         4.15 o                         
   1  -9   1        169.79        194.28         5.11 o                         
   2  -9   1        148.89        147.00         4.95 o                         
   3  -9   1        160.09        155.39         5.32 o                         
   4  -9   1        519.49        557.01        10.19 o                         
   5  -9   1        212.09        198.43         6.14 o                         
   6  -9   1        559.22        526.69        10.41 o                         
   7  -9   1         22.75         16.91         3.75 o                         
   8  -9   1         17.51         21.99         4.59 o                         
   9  -9   1        159.99        192.20         9.71 o                         
  10  -9   1          1.08         -0.19         4.14 o                         
  11  -9   1         10.84          3.42         5.20 o                         
  12  -9   1         86.44         65.97         7.94 o                         
  13  -9   1         20.62         21.19         9.46 o                         
  -9  -8   1         48.35         37.92         6.22 o                         
  -8  -8   1         71.90         81.20         6.54 o                         
  -7  -8   1          6.99         23.31         4.41 o                         
  -6  -8   1        316.76        264.17         8.48 o                         
  -5  -8   1        178.86        145.51         5.98 o                         
  -4  -8   1         32.49         42.58         3.42 o                         
  -3  -8   1          5.25          1.62         2.05 o                         
  -2  -8   1         15.48         16.75         2.57 o                         
  -1  -8   1         55.78         68.69         3.09 o                         
   0  -8   1        544.68        583.31         7.71 o                         
   1  -8   1        106.60        139.01         4.40 o                         
   2  -8   1       2067.99       2068.10        21.67 o                         
   3  -8   1       1455.80       1522.56        17.16 o                         
   4  -8   1        659.76        725.53        13.46 o                         
   5  -8   1       1607.32       1457.84        17.42 o                         
   6  -8   1        161.57        149.37         6.29 o                         
   7  -8   1        447.68        434.37        10.39 o                         
   8  -8   1        237.52        244.71         9.16 o                         
   9  -8   1        371.62        367.35        11.46 o                         
  10  -8   1        229.63        206.92        11.89 o                         
  11  -8   1        354.63        349.64        12.35 o                         
  12  -8   1         18.49         16.58         5.61 o                         
  13  -8   1          5.61          3.89         6.75 o                         
 -10  -7   1         12.41          4.37         7.39 o                         
  -9  -7   1          8.26         13.55         4.80 o                         
  -8  -7   1        571.72        579.17        13.06 o                         
  -7  -7   1         83.48         73.29         6.69 o                         
  -6  -7   1         42.83         37.44         4.44 o                         
  -5  -7   1        273.83        265.42         7.37 o                         
  -4  -7   1        152.45        129.31         4.65 o                         
  -3  -7   1        625.64        630.55         9.02 o                         
  -2  -7   1         27.06         55.31         3.56 o                         
  -1  -7   1       1925.70       2211.97        20.56 o                         
   0  -7   1       2431.11       2913.34        24.12 o                         
   1  -7   1         88.13         77.18         3.57 o                         
   2  -7   1       2937.42       2699.39        25.88 o                         
   3  -7   1        314.44        401.45         7.34 o                         
   4  -7   1        231.09        205.65         6.22 o                         
   5  -7   1        220.46        186.21         5.99 o                         
   6  -7   1          4.73         -1.16         2.76 o                         
   7  -7   1         38.47         27.29         4.59 o                         
   8  -7   1         70.34         69.88         6.00 o                         
   9  -7   1         23.74         30.94         5.92 o                         
  10  -7   1        106.22         94.79         7.27 o                         
  11  -7   1         61.34         70.28         7.47 o                         
  12  -7   1          0.36          7.97         5.80 o                         
  13  -7   1         37.28         23.23         8.90 o                         
 -10  -6   1         14.39         10.46         5.76 o                         
  -9  -6   1          3.17          7.58         4.95 o                         
  -8  -6   1         49.37         49.76         6.67 o                         
  -7  -6   1        653.29        683.61        13.75 o                         
  -6  -6   1        347.38        373.96        10.27 o                         
  -5  -6   1         12.40         26.07         3.72 o                         
  -4  -6   1         57.93         72.04         3.75 o                         
  -3  -6   1         41.48         11.27         2.21 o                         
  -2  -6   1       1507.51       1533.65        15.57 o                         
  -1  -6   1         19.39         15.68         2.22 o                         
   0  -6   1        123.32         91.69         3.35 o                         
   1  -6   1       3216.71       3143.25        26.76 o                         
   2  -6   1       1757.27       1566.49        16.10 o                         
   3  -6   1        486.96        420.42         8.21 o                         
   4  -6   1        147.98        246.65         6.47 o                         
   5  -6   1       2122.29       1994.09        21.02 o                         
   6  -6   1          0.55         -2.82         2.82 o                         
   7  -6   1        870.36        828.84        13.46 o                         
   8  -6   1       1283.98       1172.01        17.47 o                         
   9  -6   1        527.46        497.86        12.41 o                         
  10  -6   1        237.34        234.08         9.83 o                         
  11  -6   1        142.55        152.32         9.45 o                         
  12  -6   1          7.61         19.22         5.95 o                         
  13  -6   1         89.04         84.68         8.29 o                         
 -11  -5   1         58.01         65.93         8.73 o                         
 -10  -5   1          2.66         -6.36         6.36 o                         
  -9  -5   1        378.21        356.08        11.52 o                         
  -8  -5   1        390.17        376.17        10.63 o                         
  -7  -5   1          6.73         19.77         4.71 o                         
  -6  -5   1       1092.68       1216.98        17.37 o                         
  -5  -5   1         17.76         55.09         4.59 o                         
  -4  -5   1        456.17        511.11         8.09 o                         
  -3  -5   1       5389.03       6084.16        53.91 o                         
  -2  -5   1       1603.62       1499.17        14.94 o                         
  -1  -5   1       7799.69       7726.78        60.08 o                         
   0  -5   1         13.51          5.91         2.05 o                         
   1  -5   1        616.42        531.45         7.22 o                         
   2  -5   1        418.48        342.45         6.15 o                         
   3  -5   1       1145.15       1231.00        13.57 o                         
   4  -5   1        783.64        731.16        10.01 o                         
   5  -5   1        988.98        974.60        13.05 o                         
   6  -5   1        423.38        522.40         9.92 o                         
   7  -5   1         13.29         32.02         3.98 o                         
   8  -5   1        201.23        164.11         7.33 o                         
   9  -5   1          0.07         -0.32         4.46 o                         
  10  -5   1          1.92         -2.53         4.08 o                         
  11  -5   1         39.33         37.10         6.07 o                         
  12  -5   1        212.34        252.56        11.59 o                         
  13  -5   1          3.97         -0.10         6.25 o                         
 -11  -4   1          0.45         -2.80         6.01 o                         
 -10  -4   1         32.62         22.75         5.76 o                         
  -9  -4   1        161.16        165.00         8.74 o                         
  -8  -4   1         21.15         15.93         4.42 o                         
  -7  -4   1         83.63         87.24         6.16 o                         
  -6  -4   1         61.94         55.10         4.93 o                         
  -5  -4   1        620.65        580.72        10.54 o                         
  -4  -4   1          0.08         -0.49         2.56 o                         
  -3  -4   1        513.05        512.95         7.80 o                         
  -2  -4   1       2493.53       2236.81        19.23 o                         
  -1  -4   1        628.20        578.78         6.98 o                         
   0  -4   1       4186.11       4387.43        35.23 o                         
   1  -4   1      13681.04      13844.87       456.06 o                         
   2  -4   1       3340.54       3034.30        26.90 o                         
   3  -4   1       1949.31       1927.58        18.88 o                         
   4  -4   1        487.33        390.51         7.18 o                         
   5  -4   1        583.41        553.28         9.39 o                         
   6  -4   1         79.76         73.38         4.65 o                         
   7  -4   1          0.09          3.69         3.22 o                         
   8  -4   1         97.96        117.88         6.99 o                         
   9  -4   1          8.20          4.06         4.16 o                         
  10  -4   1          0.83         -1.11         4.16 o                         
  11  -4   1         40.91         41.85         6.33 o                         
  12  -4   1        140.41        131.47         8.74 o                         
  13  -4   1         95.06         89.22         8.98 o                         
 -11  -3   1         60.71         52.17        10.16 o                         
 -10  -3   1          5.62         13.43         5.48 o                         
  -9  -3   1         31.49         21.56         5.26 o                         
  -8  -3   1        158.90        174.47         8.60 o                         
  -7  -3   1        672.76        663.81        12.48 o                         
  -6  -3   1        728.97        800.20        12.80 o                         
  -5  -3   1       4427.28       4465.23        39.20 o                         
  -4  -3   1       1923.37       2154.00        22.02 o                         
  -3  -3   1       1679.20       2219.89        20.68 o                         
  -2  -3   1       7030.55       6342.15        49.36 o                         
  -1  -3   1          0.04         45.86         2.37 o                         
   0  -3   1       2133.18       2454.11        22.80 o                         
   1  -3   1       4721.61       4746.36        37.67 o                         
   2  -3   1         15.03          3.16         1.91 o                         
   3  -3   1        250.78        353.21         6.65 o                         
   4  -3   1       2084.33       1994.76        19.76 o                         
   5  -3   1          0.60          1.01         2.80 o                         
   6  -3   1       1040.87       1078.81        15.11 o                         
   7  -3   1         64.11         82.93         5.63 o                         
   8  -3   1         85.67         98.43         6.49 o                         
   9  -3   1          6.61          1.69         5.69 o                         
  10  -3   1        185.72        187.33         9.21 o                         
  11  -3   1         11.27         20.95         4.88 o                         
  12  -3   1          0.00         -4.40         4.40 o                         
  13  -3   1          0.18         -1.41         5.71 o                         
 -12  -2   1         24.89         21.87         8.88 o                         
 -11  -2   1          2.26          3.42         6.06 o                         
 -10  -2   1         20.70         14.85         5.32 o                         
  -9  -2   1        496.82        488.81        13.65 o                         
  -8  -2   1         61.50         74.16         6.55 o                         
  -7  -2   1        262.08        299.88         8.52 o                         
  -6  -2   1        360.10        297.45         6.34 o                         
  -5  -2   1        251.60        320.79         6.36 o                         
  -4  -2   1          8.42          4.66         1.80 o                         
  -3  -2   1        640.50        645.35         8.58 o                         
  -2  -2   1      13976.61      15312.13       676.05 o                         
  -1  -2   1       2036.46       2592.33        20.33 o                         
   0  -2   1         78.10         53.79         2.13 o                         
   1  -2   1       1121.94       1417.07        13.57 o                         
   2  -2   1        515.67        504.99         7.63 o                         
   3  -2   1         31.11         60.06         3.35 o                         
   4  -2   1       2344.97       2349.14        22.82 o                         
   5  -2   1        504.51        564.36         9.76 o                         
   6  -2   1       1024.15       1002.96        14.64 o                         
   7  -2   1        650.36        574.42        11.47 o                         
   8  -2   1        150.09        156.28         7.42 o                         
   9  -2   1        120.49        125.63         8.69 o                         
  10  -2   1        315.88        325.99        10.36 o                         
  11  -2   1        101.13        131.47         7.46 o                         
  12  -2   1         38.08         30.03         5.53 o                         
 -12  -1   1          1.71         -8.02         8.02 o                         
 -11  -1   1         31.16         25.08         7.28 o                         
 -10  -1   1          2.60         -4.45         4.45 o                         
  -9  -1   1       2049.39       1955.93        23.06 o                         
  -8  -1   1        507.38        525.09        10.44 o                         
  -7  -1   1         94.46         97.27         4.94 o                         
  -6  -1   1        142.94        148.63         5.27 o                         
  -5  -1   1        225.46        241.13         5.97 o                         
  -4  -1   1         24.32         66.79         3.43 o                         
  -3  -1   1         81.34         99.59         3.30 o                         
  -2  -1   1      23258.25      25229.19       923.02 o                         
  -1  -1   1       1140.70       1464.57        12.46 o                         
   1  -1   1       2208.66       2224.37        25.23 o                         
   2  -1   1        732.20        830.15         9.75 o                         
   3  -1   1        769.33       1016.35        12.57 o                         
   4  -1   1       4164.42       4407.63        41.04 o                         
   5  -1   1       1516.02       1691.85        18.60 o                         
   6  -1   1          0.91         -0.85         2.73 o                         
   7  -1   1         87.51         87.04         5.87 o                         
   8  -1   1        119.92        128.09         7.61 o                         
   9  -1   1        317.54        300.14         9.50 o                         
  10  -1   1         36.82         37.53         5.37 o                         
  11  -1   1         13.20         21.74         5.13 o                         
  12  -1   1          0.53         -2.92         7.95 o                         
 -12   0   1         16.24          9.73         6.96 o                         
 -11   0   1        147.75        182.09         8.86 o                         
 -10   0   1          8.65          7.49         6.59 o                         
  -9   0   1          5.24          9.79         5.39 o                         
  -8   0   1         15.70         30.53         5.01 o                         
  -7   0   1        357.66        359.42         8.38 o                         
  -6   0   1        193.35        156.37         5.45 o                         
  -5   0   1         13.09          5.97         2.55 o                         
  -4   0   1         96.82         84.78         3.75 o                         
  -3   0   1       6366.22       6581.57        51.96 o                         
  -2   0   1       1759.86       1876.65        15.36 o                         
  -1   0   1        861.30       1104.77        12.43 o                         
   1   0   1       2787.82       2804.43        37.84 o                         
   2   0   1       3885.46       3749.58        29.95 o                         
   3   0   1      10827.62      11392.35       423.37 o                         
   4   0   1        257.45        256.85         5.85 o                         
   5   0   1       1921.94       1921.94        20.91 o                         
   6   0   1        231.86        177.97         6.47 o                         
   7   0   1         75.27         76.83         5.25 o                         
   8   0   1          0.43         -2.67         2.67 o                         
   9   0   1         22.52          8.76         4.14 o                         
  10   0   1          5.97         12.15         3.89 o                         
  11   0   1        218.25        208.57        10.27 o                         
  12   0   1          5.35         -5.41         5.41 o                         
 -12   1   1         95.66         94.14         7.02 o                         
 -11   1   1         39.26         30.30         5.35 o                         
 -10   1   1        284.28        292.87        10.94 o                         
  -9   1   1        267.93        283.38         9.65 o                         
  -8   1   1        745.63        749.85        12.91 o                         
  -7   1   1         77.45        101.93         5.55 o                         
  -6   1   1        245.14        233.17         6.15 o                         
  -5   1   1        392.45        402.22         7.80 o                         
  -4   1   1         83.77         59.24         3.91 o                         
  -3   1   1         35.13         62.23         3.22 o                         
  -2   1   1       1551.07       1637.33        14.20 o                         
  -1   1   1      17580.38      18227.84       617.93 o                         
   1   1   1        180.93        455.90         5.15 o                         
   2   1   1      40083.21      43523.33      1944.99 o                         
   3   1   1         71.09        160.73         3.82 o                         
   4   1   1        198.14        236.16         5.13 o                         
   5   1   1        445.06        434.17         7.61 o                         
   6   1   1         19.01         10.03         2.16 o                         
   7   1   1          0.04         -0.49         1.75 o                         
   8   1   1         28.92         27.21         5.43 o                         
   9   1   1         10.84         23.64         5.42 o                         
  10   1   1        130.00        141.93         8.90 o                         
  11   1   1         78.88         73.03         7.87 o                         
  12   1   1         30.52         29.14         6.76 o                         
 -13   2   1         14.96          6.17         7.44 o                         
 -12   2   1         95.37         78.51         7.56 o                         
 -11   2   1         42.15         34.85         6.00 o                         
 -10   2   1        135.57        117.37         9.25 o                         
  -9   2   1        348.39        391.10        13.24 o                         
  -8   2   1         23.15         28.56         4.31 o                         
  -7   2   1        521.23        530.14        10.58 o                         
  -6   2   1        395.80        433.58         8.64 o                         
  -5   2   1         87.74        121.26         5.02 o                         
  -4   2   1        249.24        242.64         5.96 o                         
  -3   2   1       3619.67       3180.99        26.62 o                         
  -2   2   1       8803.52       7518.19       293.09 o                         
  -1   2   1       4672.60       5252.06        97.12 o                         
   0   2   1        213.49        296.12         7.87 o                         
   1   2   1       7674.92       7789.10       295.09 o                         
   2   2   1         47.86         16.59         1.65 o                         
   3   2   1          0.23         -0.99         2.02 o                         
   4   2   1        262.46        332.78         8.97 o                         
   5   2   1        293.98        317.53         7.18 o                         
   6   2   1         47.83         76.20         5.08 o                         
   7   2   1        128.43        141.24         6.82 o                         
   8   2   1         35.11         43.87         5.98 o                         
   9   2   1        177.89        208.08        10.46 o                         
  10   2   1          0.53         -4.57         4.94 o                         
  11   2   1         14.33         15.46         9.85 o                         
  12   2   1          6.47          3.86         7.59 o                         
 -13   3   1         44.16         40.48         7.44 o                         
 -12   3   1          0.61         -1.90         5.78 o                         
 -11   3   1          4.78          1.37         4.81 o                         
 -10   3   1         74.90         73.33         7.16 o                         
  -9   3   1        516.81        511.88        12.45 o                         
  -8   3   1       1217.08       1175.85        18.14 o                         
  -7   3   1          0.06          2.24         3.01 o                         
  -6   3   1        749.79        623.30        10.66 o                         
  -5   3   1        178.74        208.17         6.22 o                         
  -4   3   1       2623.73       2493.94        22.92 o                         
  -3   3   1      29226.62      28639.28       853.32 o                         
  -2   3   1      19188.51      20331.73       814.50 o                         
  -1   3   1      24153.71      26078.09       606.75 o                         
   0   3   1      27649.17      32036.70       635.65 o                         
   1   3   1       1303.55       1018.43         9.28 o                         
   2   3   1         10.93          4.27         1.48 o                         
   3   3   1         39.95         73.48         3.60 o                         
   4   3   1       1025.39       1074.65        13.35 o                         
   5   3   1        863.63        921.14        13.15 o                         
   6   3   1          0.76          0.41         2.85 o                         
   7   3   1       1857.94       1792.64        22.73 o                         
   8   3   1        453.04        448.28        11.96 o                         
   9   3   1         62.78         76.56         7.16 o                         
  10   3   1         19.79         15.90         5.47 o                         
  11   3   1          0.33         -7.24         7.24 o                         
 -13   4   1         28.53         19.96         7.01 o                         
 -12   4   1          4.21         -4.93         4.93 o                         
 -11   4   1         11.41          6.93         4.99 o                         
 -10   4   1         36.00         34.36         5.83 o                         
  -9   4   1        122.20        137.44         8.50 o                         
  -8   4   1        435.83        459.30        12.52 o                         
  -7   4   1        941.85        861.09        14.28 o                         
  -6   4   1         77.05         57.85         4.54 o                         
  -5   4   1       3701.83       3245.76        29.60 o                         
  -4   4   1          0.09          3.87         2.33 o                         
  -3   4   1          4.06          3.45         2.19 o                         
  -2   4   1         68.43        149.31         4.34 o                         
  -1   4   1        803.41        936.84        10.30 o                         
   0   4   1      19259.61      21533.97       481.22 o                         
   1   4   1          6.01         16.64         1.51 o                         
   2   4   1        222.99        279.77         5.06 o                         
   3   4   1        981.42       1030.24        11.05 o                         
   4   4   1        111.28        124.96         4.68 o                         
   5   4   1       2026.73       2020.91        21.99 o                         
   6   4   1          0.18         -2.88         2.99 o                         
   7   4   1          5.38         -1.54         3.89 o                         
   8   4   1        520.01        507.16        13.39 o                         
   9   4   1          3.88          1.16         4.43 o                         
  10   4   1          2.07          2.53         4.77 o                         
  11   4   1          6.93         10.69         8.61 o                         
 -13   5   1         49.07         22.18         7.87 o                         
 -12   5   1          9.37         -1.90         4.96 o                         
 -11   5   1         10.61         13.35         5.33 o                         
 -10   5   1         22.88         16.97         5.14 o                         
  -9   5   1        418.05        429.51        12.99 o                         
  -8   5   1         68.53         92.03         6.57 o                         
  -7   5   1       1049.57        957.09        15.49 o                         
  -6   5   1       8458.65       8167.73        68.41 o                         
  -5   5   1       5349.67       5236.43        45.90 o                         
  -4   5   1       1728.50       1886.95        19.89 o                         
  -3   5   1       1148.26       1419.33        14.06 o                         
  -2   5   1        576.30        383.31         7.29 o                         
  -1   5   1        188.32        146.74         4.22 o                         
   0   5   1        272.67        122.18         3.01 o                         
   1   5   1       1985.54       2042.82        17.92 o                         
   2   5   1        197.00        216.42         4.44 o                         
   3   5   1       2133.08       2331.71        21.52 o                         
   4   5   1        605.48        542.74         9.91 o                         
   5   5   1       1534.25       1551.80        18.41 o                         
   6   5   1       3169.53       3044.73        30.14 o                         
   7   5   1        344.42        341.13         9.91 o                         
   8   5   1          1.36         -2.75         3.65 o                         
   9   5   1          0.56         -2.54         4.39 o                         
  10   5   1         22.56         19.35         6.32 o                         
  11   5   1          4.99         -6.35         6.82 o                         
 -13   6   1         39.03         31.60         8.25 o                         
 -12   6   1         33.58         20.00         5.48 o                         
 -11   6   1          5.97          5.14         4.71 o                         
 -10   6   1         16.58         21.96         5.08 o                         
  -9   6   1          0.24          3.37         4.05 o                         
  -8   6   1          8.22         11.16         4.19 o                         
  -7   6   1        404.77        377.49         9.46 o                         
  -6   6   1         69.42         52.25         4.42 o                         
  -5   6   1        152.83        144.47         5.55 o                         
  -4   6   1        393.26        504.79         8.18 o                         
  -3   6   1        547.25        563.71         9.26 o                         
  -2   6   1         15.33         25.85         2.94 o                         
  -1   6   1        285.63        197.41         4.36 o                         
   0   6   1       1043.22        919.60         9.73 o                         
   1   6   1       3064.79       3224.07        26.75 o                         
   2   6   1        857.87        977.78        10.98 o                         
   3   6   1       1009.05       1127.36        12.46 o                         
   4   6   1        331.48        309.87         6.26 o                         
   5   6   1         15.66          5.32         2.89 o                         
   6   6   1        251.73        291.31         8.35 o                         
   7   6   1         23.96         40.87         5.01 o                         
   8   6   1        231.63        263.84        10.49 o                         
   9   6   1          0.09         -2.07         4.31 o                         
  10   6   1        100.51        136.73         9.02 o                         
 -13   7   1         15.93         21.10         6.81 o                         
 -12   7   1         10.81          6.92         5.49 o                         
 -11   7   1        145.32        152.92        10.90 o                         
 -10   7   1        676.87        673.02        15.06 o                         
  -9   7   1        573.50        570.23        13.44 o                         
  -8   7   1         71.89         71.25         5.82 o                         
  -7   7   1          1.99         -1.89         2.98 o                         
  -6   7   1        160.80        164.74         7.11 o                         
  -5   7   1        264.07        271.52         6.74 o                         
  -4   7   1        425.74        367.89         8.02 o                         
  -3   7   1         73.57         91.32         4.95 o                         
  -2   7   1        768.53        926.51        12.72 o                         
  -1   7   1        147.79        237.83         5.45 o                         
   0   7   1       1045.48       1227.65        12.13 o                         
   1   7   1       3309.95       3559.94        31.43 o                         
   2   7   1        234.02        227.25         6.12 o                         
   3   7   1        278.75        257.75         5.55 o                         
   4   7   1         19.26         25.22         2.40 o                         
   5   7   1        105.63        116.69         5.41 o                         
   6   7   1         12.92         14.55         3.60 o                         
   7   7   1         14.02         15.13         3.96 o                         
   8   7   1         26.78         15.94         5.24 o                         
   9   7   1         59.08         55.74         7.56 o                         
  10   7   1         20.85         -4.30         5.60 o                         
 -13   8   1          4.28         -5.18         5.18 o                         
 -12   8   1         15.03         13.72         5.58 o                         
 -11   8   1        420.81        435.81        13.68 o                         
 -10   8   1         84.48         97.38         7.46 o                         
  -9   8   1         61.17         55.36         6.01 o                         
  -8   8   1        147.50        148.84         7.69 o                         
  -7   8   1         87.48         83.79         6.65 o                         
  -6   8   1        237.95        218.88         8.05 o                         
  -5   8   1        182.23        164.80         5.02 o                         
  -4   8   1        132.24        128.30         5.83 o                         
  -3   8   1          0.04          1.86         2.36 o                         
  -2   8   1       2403.18       2560.76        25.58 o                         
  -1   8   1        651.07        625.34         8.93 o                         
   0   8   1        560.23        536.40         7.25 o                         
   1   8   1         43.08         38.73         2.59 o                         
   2   8   1         51.39         53.57         3.17 o                         
   3   8   1        119.53        138.09         4.40 o                         
   4   8   1         11.64         10.30         2.13 o                         
   5   8   1         78.03         84.00         5.32 o                         
   6   8   1        126.65        136.96         6.97 o                         
   7   8   1         22.66         28.74         4.61 o                         
   8   8   1        102.40         90.18         6.86 o                         
   9   8   1          0.16         -4.21         4.21 o                         
 -13   9   1         25.05         33.69         8.55 o                         
 -12   9   1          3.51         -0.54         5.60 o                         
 -11   9   1          4.28         11.46         5.33 o                         
 -10   9   1          6.68          6.76         4.67 o                         
  -9   9   1        120.19        131.17        10.44 o                         
  -8   9   1         15.26         19.23         4.35 o                         
  -7   9   1         15.28          2.55         3.34 o                         
  -6   9   1         13.00         12.54         2.76 o                         
  -5   9   1         16.35         21.45         3.74 o                         
  -4   9   1       1143.71       1048.85        14.80 o                         
  -3   9   1          2.13          5.89         2.56 o                         
  -2   9   1          5.90         12.01         2.51 o                         
  -1   9   1          8.05         39.84         3.53 o                         
   0   9   1         14.39          7.53         1.96 o                         
   1   9   1        229.34        202.60         4.79 o                         
   2   9   1        655.77        645.43         9.26 o                         
   3   9   1         42.77         46.77         3.25 o                         
   4   9   1        144.04        121.07         4.32 o                         
   5   9   1         35.96         50.83         4.14 o                         
   6   9   1        128.58        120.50         6.81 o                         
   7   9   1         31.29         26.01         5.74 o                         
   8   9   1         62.20         76.38         6.33 o                         
   9   9   1         12.82          7.05         4.72 o                         
 -12  10   1         52.25         45.23         6.95 o                         
 -11  10   1         91.72        113.08         8.55 o                         
 -10  10   1         58.24         87.11         8.53 o                         
  -9  10   1        121.47        138.15         8.44 o                         
  -8  10   1         32.24         22.87         5.80 o                         
  -7  10   1         24.87          9.69         3.29 o                         
  -6  10   1        570.34        582.55        12.22 o                         
  -5  10   1        297.25        280.03         8.23 o                         
  -4  10   1        548.76        535.94        11.04 o                         
  -3  10   1          2.62          1.43         2.72 o                         
  -2  10   1        161.18        156.42         5.42 o                         
  -1  10   1        221.33        196.11         7.31 o                         
   0  10   1          2.84          3.36         1.91 o                         
   1  10   1        664.51        686.91         9.75 o                         
   2  10   1         51.88         68.10         3.47 o                         
   3  10   1          3.18         -1.92         1.92 o                         
   4  10   1        117.84        136.69         4.78 o                         
   5  10   1         54.45         64.27         4.80 o                         
   6  10   1          3.62          7.85         3.32 o                         
   7  10   1          4.11         -3.36         3.36 o                         
   8  10   1          0.15         -4.38         4.38 o                         
 -12  11   1         23.21         15.86         7.05 o                         
 -11  11   1        270.57        315.56        11.54 o                         
 -10  11   1         22.31         15.81         5.14 o                         
  -9  11   1          4.95         12.70         4.45 o                         
  -8  11   1        375.24        359.82         9.69 o                         
  -7  11   1         37.28         43.43         5.74 o                         
  -6  11   1         47.89         44.19         5.22 o                         
  -5  11   1        555.84        575.25        11.86 o                         
  -4  11   1         79.83         79.26         5.62 o                         
  -3  11   1       1414.74       1397.57        18.19 o                         
  -2  11   1        904.35        881.43        12.66 o                         
  -1  11   1        874.10        843.37        13.34 o                         
   0  11   1        494.62        484.49         8.47 o                         
   1  11   1         14.43         13.61         2.10 o                         
   2  11   1        177.89        162.90         4.31 o                         
   3  11   1        233.57        206.62         5.19 o                         
   4  11   1        102.88        105.59         4.53 o                         
   5  11   1          2.89          2.83         3.08 o                         
   6  11   1         19.53         29.37         4.92 o                         
   7  11   1         30.49         33.10         5.43 o                         
 -12  12   1          0.90          3.05         6.05 o                         
 -11  12   1          9.22         18.23         4.85 o                         
 -10  12   1         15.08          9.19         5.58 o                         
  -9  12   1        108.99        147.10         9.68 o                         
  -8  12   1          1.16          5.49         4.68 o                         
  -7  12   1         98.79         97.92         7.51 o                         
  -6  12   1         11.40         15.72         4.84 o                         
  -5  12   1         44.45         50.77         5.98 o                         
  -4  12   1          2.78          0.72         3.31 o                         
  -3  12   1        224.86        212.21         7.23 o                         
  -2  12   1        193.80        209.71         6.54 o                         
  -1  12   1        178.94        183.01         6.02 o                         
   0  12   1        143.97        149.59         5.25 o                         
   1  12   1          0.82          0.24         2.81 o                         
   2  12   1          5.26          6.84         1.94 o                         
   3  12   1         16.81         19.57         3.13 o                         
   4  12   1        154.26        158.40         5.13 o                         
   5  12   1        231.11        248.58        11.17 o                         
   6  12   1         30.99         48.35         5.97 o                         
   7  12   1         50.12         54.81         5.16 o                         
 -11  13   1        211.13        259.15        13.65 o                         
 -10  13   1         43.60         31.68         7.57 o                         
  -9  13   1        196.54        240.09        12.50 o                         
  -8  13   1         16.45         12.39         5.13 o                         
  -7  13   1         78.97         72.74         6.52 o                         
  -6  13   1         97.85        117.99         7.76 o                         
  -5  13   1        529.58        485.95        12.81 o                         
  -4  13   1        141.10        143.96         7.15 o                         
  -3  13   1         43.98         28.92         4.18 o                         
  -2  13   1        145.19        141.46         7.03 o                         
  -1  13   1        552.85        491.47         8.32 o                         
   0  13   1          1.04         -2.07         2.07 o                         
   1  13   1        523.45        464.20        11.20 o                         
   2  13   1        191.11        187.89         7.42 o                         
   3  13   1        253.81        215.85         6.51 o                         
   4  13   1         97.13         96.27         6.12 o                         
   5  13   1          5.86         11.01         3.57 o                         
   6  13   1         50.69         50.80         7.46 o                         
 -11  14   1         86.53         95.01         9.54 o                         
 -10  14   1          3.20          3.72         6.04 o                         
  -9  14   1         15.15         36.23         6.11 o                         
  -8  14   1          4.28         10.15         4.87 o                         
  -7  14   1          6.08          5.73         4.47 o                         
  -6  14   1         10.22          7.20         5.20 o                         
  -5  14   1        155.24        165.54         7.88 o                         
  -4  14   1         31.72         16.61         4.55 o                         
  -3  14   1       1817.00       1721.37        23.02 o                         
  -2  14   1        768.49        809.83        13.48 o                         
  -1  14   1        145.76        154.53         5.11 o                         
   0  14   1        172.40        167.31         4.38 o                         
   1  14   1        346.22        342.43        11.39 o                         
   2  14   1         18.07         25.58         4.04 o                         
   3  14   1        107.32        114.90         5.85 o                         
   4  14   1         28.59         23.27         4.55 o                         
   5  14   1        144.12        162.11        21.62 o                         
 -10  15   1          6.51          9.61         6.49 o                         
  -9  15   1          7.36          8.07         5.70 o                         
  -8  15   1        141.16        143.49         9.59 o                         
  -7  15   1          2.24          4.81         4.60 o                         
  -6  15   1          1.01          6.12         4.16 o                         
  -5  15   1          0.27         -3.47         4.62 o                         
  -4  15   1        265.99        256.26         8.86 o                         
  -3  15   1        271.80        295.76        11.28 o                         
  -2  15   1         38.43         44.27         4.01 o                         
  -1  15   1        334.87        275.89         6.16 o                         
   0  15   1          2.65          1.42         2.46 o                         
   1  15   1         56.52         63.17         7.13 o                         
   2  15   1         10.82         19.05        11.21 o                         
   3  15   1         18.09         17.77         8.11 o                         
   4  15   1         16.68         20.30         8.37 o                         
 -10  16   1          2.99          4.38         9.78 o                         
  -9  16   1         51.13         37.51         6.84 o                         
  -8  16   1         30.32         34.41         7.76 o                         
  -7  16   1         60.16         64.97         7.24 o                         
  -6  16   1          1.45         -3.95         3.95 o                         
  -5  16   1          0.02         -1.50         3.97 o                         
  -4  16   1          7.98         16.49         4.32 o                         
  -3  16   1        116.50        112.24         6.38 o                         
  -2  16   1         80.77         55.94         4.18 o                         
  -1  16   1         83.20         93.94         4.69 o                         
   0  16   1          0.79          2.01         5.97 o                         
   1  16   1          0.62         19.15        10.08 o                         
   2  16   1         17.59         25.71        18.56 o                         
   3  16   1         16.13         26.07         7.96 o                         
  -9  17   1          0.03         -1.91        12.32 o                         
  -8  17   1          1.91         -4.98         4.98 o                         
  -7  17   1         28.00         21.00         7.33 o                         
  -6  17   1          0.13         -4.16         4.16 o                         
  -5  17   1          2.63          3.23         4.73 o                         
  -4  17   1         22.80         19.75         4.59 o                         
  -3  17   1          3.22         -2.80         2.80 o                         
  -2  17   1         22.90         27.05         3.53 o                         
  -1  17   1        161.03        140.93         6.59 o                         
   0  17   1          7.49         -0.45         6.10 o                         
   1  17   1          4.34         -6.23        23.61 o                         
  -7  18   1        126.36        138.17        17.47 o                         
  -6  18   1          0.02         -0.23         5.52 o                         
  -5  18   1         94.12         84.60         6.55 o                         
  -4  18   1         47.91         31.95         5.42 o                         
  -3  18   1         39.96         23.58         4.03 o                         
  -2  18   1          3.51         -0.27         4.12 o                         
  -1  18   1         57.00         32.56         5.64 o                         
   2 -19   2          2.81          4.67         5.16 o                         
   3 -19   2          0.03          3.72         4.74 o                         
   4 -19   2         20.67         19.57         6.61 o                         
   5 -19   2          3.46         -1.89         5.05 o                         
   0 -18   2         21.87         28.27         5.05 o                         
   1 -18   2         14.38         28.50         5.33 o                         
   2 -18   2         39.14         35.91         6.69 o                         
   3 -18   2          4.69          1.18         4.63 o                         
   4 -18   2          6.13          2.09         6.41 o                         
   5 -18   2         24.64         21.14         6.73 o                         
   6 -18   2         67.52         73.29         8.78 o                         
   7 -18   2        114.87        137.35         9.92 o                         
   8 -18   2          3.38          7.84         9.32 o                         
  -2 -17   2         38.81         43.83         4.51 o                         
  -1 -17   2          1.81          1.38         3.45 o                         
   0 -17   2          4.38         -1.56         3.15 o                         
   1 -17   2          0.60          5.70         5.07 o                         
   2 -17   2         45.45         49.71         6.61 o                         
   3 -17   2        433.92        484.97        15.16 o                         
   4 -17   2         37.47         56.19         6.45 o                         
   5 -17   2          1.67          5.20         4.98 o                         
   6 -17   2        256.73        290.08        13.35 o                         
   7 -17   2         80.29         80.06         8.13 o                         
   8 -17   2         25.86         37.36         6.52 o                         
   9 -17   2         14.10         14.41         7.17 o                         
  -3 -16   2          6.03          2.28         7.57 o                         
  -2 -16   2         17.26         11.40         3.76 o                         
  -1 -16   2         91.89         60.44         5.02 o                         
   0 -16   2          0.68         -1.91         3.24 o                         
   1 -16   2         10.62         12.10         3.90 o                         
   2 -16   2        179.70        164.38         7.61 o                         
   3 -16   2          2.33         10.80         3.97 o                         
   4 -16   2         60.17         64.95         6.38 o                         
   5 -16   2          3.80         -0.23         4.24 o                         
   6 -16   2          0.04         -4.26         4.26 o                         
   7 -16   2         16.71         14.70         5.30 o                         
   8 -16   2         21.41         31.53        10.49 o                         
   9 -16   2          9.84         -5.29         6.02 o                         
  10 -16   2         15.23         -0.43         7.70 o                         
  -4 -15   2         15.20         23.10         4.65 o                         
  -3 -15   2          1.93          0.49         4.35 o                         
  -2 -15   2         34.05         27.95         4.13 o                         
  -1 -15   2        823.42        793.15        14.01 o                         
   0 -15   2        189.26        215.96         8.44 o                         
   1 -15   2          2.79          3.16         3.28 o                         
   2 -15   2        151.75        182.43         7.49 o                         
   3 -15   2         44.61         40.89         4.32 o                         
   4 -15   2         23.04         19.71         4.97 o                         
   5 -15   2        101.06        110.36         7.84 o                         
   6 -15   2          8.12          4.89         4.52 o                         
   7 -15   2         43.93         39.11         6.13 o                         
   8 -15   2          1.45         -2.97         4.91 o                         
   9 -15   2        194.19        228.88        13.14 o                         
  10 -15   2         93.41         88.65        11.13 o                         
  -5 -14   2          0.67          3.59         4.40 o                         
  -4 -14   2          0.27          2.42         4.58 o                         
  -3 -14   2        211.23        198.22         8.53 o                         
  -2 -14   2        139.57        149.63         8.01 o                         
  -1 -14   2         69.86         64.32         5.52 o                         
   0 -14   2          8.00          5.97         3.56 o                         
   1 -14   2          9.85         11.03         3.60 o                         
   2 -14   2        846.00        779.84        13.36 o                         
   3 -14   2        471.51        444.43        12.89 o                         
   4 -14   2        120.49        106.88         7.88 o                         
   5 -14   2          0.00          2.95         4.65 o                         
   6 -14   2        148.20        139.89         8.69 o                         
   7 -14   2          5.39          1.89         5.10 o                         
   8 -14   2         81.98         75.26         7.83 o                         
   9 -14   2        176.73        219.91        12.00 o                         
  10 -14   2         20.26         -0.46         6.58 o                         
  11 -14   2         37.49         40.99         8.54 o                         
  -6 -13   2         45.42         43.15         5.71 o                         
  -5 -13   2          0.30          5.92         3.00 o                         
  -4 -13   2         46.79         41.48         4.93 o                         
  -3 -13   2         11.66          8.60         3.94 o                         
  -2 -13   2         54.38         51.05         5.22 o                         
  -1 -13   2          4.33          7.52         3.58 o                         
   0 -13   2          1.49         -3.03         3.03 o                         
   1 -13   2       1644.96       1688.18        20.73 o                         
   2 -13   2        353.26        339.24         8.99 o                         
   3 -13   2        868.84        767.76        17.84 o                         
   4 -13   2        404.20        386.78         9.75 o                         
   5 -13   2        143.25        130.99         8.33 o                         
   6 -13   2         46.65         38.02         5.90 o                         
   7 -13   2         83.71        101.97         8.52 o                         
   8 -13   2         90.82         95.55         4.88 o                         
   9 -13   2         29.05         32.88         6.51 o                         
  10 -13   2          4.91         -3.20         4.25 o                         
  11 -13   2         49.81         37.00         6.73 o                         
  -7 -12   2         21.84         29.83         7.47 o                         
  -6 -12   2          5.79          0.56         5.37 o                         
  -5 -12   2        227.10        215.47         6.96 o                         
  -4 -12   2        797.79        769.72        14.39 o                         
  -3 -12   2        411.38        414.35        10.89 o                         
  -2 -12   2        205.59        207.95         7.22 o                         
  -1 -12   2         11.55          5.38         3.35 o                         
   0 -12   2         18.34         17.09         3.69 o                         
   1 -12   2        432.65        405.09         9.16 o                         
   2 -12   2         18.31         12.87         4.30 o                         
   3 -12   2         52.99         37.71         4.50 o                         
   4 -12   2        689.30        721.28        12.50 o                         
   5 -12   2         66.31         68.47         4.72 o                         
   6 -12   2         16.84         11.26         4.57 o                         
   7 -12   2         48.45         41.51         4.12 o                         
   8 -12   2         13.83         19.21         4.24 o                         
   9 -12   2        117.61         95.25         6.91 o                         
  10 -12   2        200.59        170.91         9.12 o                         
  11 -12   2         21.38         18.85         5.95 o                         
  12 -12   2          0.76         -7.66         7.66 o                         
  -8 -11   2         35.22         52.30         7.36 o                         
  -7 -11   2        144.02        143.69         9.03 o                         
  -6 -11   2         80.33         77.84         7.31 o                         
  -5 -11   2        445.68        395.48         8.61 o                         
  -4 -11   2        229.81        213.36         8.19 o                         
  -3 -11   2         32.98         24.97         3.96 o                         
  -2 -11   2          8.69         16.08         3.81 o                         
  -1 -11   2          2.08         -1.39         2.95 o                         
   0 -11   2        132.38        168.64         6.31 o                         
   1 -11   2         19.89         18.62         3.32 o                         
   2 -11   2        478.83        453.48         9.12 o                         
   3 -11   2         92.48         92.76         5.52 o                         
   4 -11   2         96.79         74.71         4.66 o                         
   5 -11   2         37.53         37.95         4.11 o                         
   6 -11   2          1.67          0.96         2.80 o                         
   7 -11   2         37.63         38.84         4.79 o                         
   8 -11   2         38.34         38.92         5.24 o                         
   9 -11   2        469.58        487.97        13.07 o                         
  10 -11   2         73.10         50.78         6.33 o                         
  11 -11   2          8.88         16.82         5.79 o                         
  12 -11   2         76.86         79.60         9.24 o                         
  -8 -10   2          0.45          3.56         4.31 o                         
  -7 -10   2         92.51         84.28         6.78 o                         
  -6 -10   2        269.56        280.63         9.03 o                         
  -5 -10   2        183.45        206.19         7.30 o                         
  -4 -10   2          0.10          2.02         3.16 o                         
  -3 -10   2        216.12        213.78         7.44 o                         
  -2 -10   2        225.53        257.90         7.37 o                         
  -1 -10   2        739.48        716.48        11.93 o                         
   0 -10   2          0.08         -2.26         2.26 o                         
   1 -10   2        109.54        109.02         4.34 o                         
   2 -10   2         39.51         25.69         3.41 o                         
   3 -10   2        514.92        491.78         9.60 o                         
   4 -10   2        958.92        959.54        14.15 o                         
   5 -10   2         51.61         50.10         5.02 o                         
   6 -10   2       1002.34        976.07        17.21 o                         
   7 -10   2         91.80         90.75         6.42 o                         
   8 -10   2          0.26          0.08         4.04 o                         
   9 -10   2        644.29        608.48        14.79 o                         
  10 -10   2         40.98         39.86         6.13 o                         
  11 -10   2          9.75         17.13         5.34 o                         
  12 -10   2         48.36         43.73         7.23 o                         
  -9  -9   2          2.75         10.17         4.84 o                         
  -8  -9   2          1.32          8.48         4.47 o                         
  -7  -9   2        138.29        117.01         7.92 o                         
  -6  -9   2          7.92          2.29         3.56 o                         
  -5  -9   2         20.23          4.91         2.76 o                         
  -4  -9   2         95.19         97.36         5.33 o                         
  -3  -9   2         63.80         81.98         5.26 o                         
  -2  -9   2         34.16         33.55         3.80 o                         
  -1  -9   2          3.51         11.42         2.87 o                         
   0  -9   2       2132.51       2180.91        23.33 o                         
   1  -9   2         25.98         15.78         2.38 o                         
   2  -9   2        555.64        498.75         9.38 o                         
   3  -9   2        790.64        727.73        11.47 o                         
   4  -9   2         42.28         60.79         4.50 o                         
   5  -9   2        321.90        269.33         8.92 o                         
   6  -9   2        474.97        449.36        10.21 o                         
   7  -9   2       1395.68       1339.70        19.39 o                         
   8  -9   2        509.18        481.27        12.09 o                         
   9  -9   2          3.66         12.72         5.05 o                         
  10  -9   2        193.52        177.26         9.47 o                         
  11  -9   2         11.07          5.99         5.49 o                         
  12  -9   2         40.73         41.87         9.65 o                         
  -9  -8   2          5.31         14.80         5.87 o                         
  -8  -8   2         35.09         19.31         4.56 o                         
  -7  -8   2          0.54          3.48         3.73 o                         
  -6  -8   2         16.57          9.56         4.19 o                         
  -5  -8   2         29.61         35.30         3.21 o                         
  -4  -8   2         14.93         19.01         3.12 o                         
  -3  -8   2        135.23        128.48         4.88 o                         
  -2  -8   2         40.45         45.31         3.82 o                         
  -1  -8   2         57.95         57.30         4.21 o                         
   0  -8   2         60.22         23.91         3.24 o                         
   1  -8   2        710.04        804.55        11.58 o                         
   2  -8   2        958.16        925.11        12.54 o                         
   3  -8   2         48.74         47.75         3.93 o                         
   4  -8   2         17.48          9.16         3.27 o                         
   5  -8   2          4.68          5.89         2.97 o                         
   6  -8   2        114.65        113.53         5.79 o                         
   7  -8   2        106.76        103.49         6.49 o                         
   8  -8   2        574.76        560.50        12.53 o                         
   9  -8   2        156.87        142.85         8.24 o                         
  10  -8   2         50.36         50.91         5.96 o                         
  11  -8   2         14.56          1.45         5.36 o                         
  12  -8   2          9.77          9.00         5.87 o                         
  13  -8   2          0.60         -5.76         5.76 o                         
 -10  -7   2          9.52         -1.10         5.02 o                         
  -9  -7   2        293.12        321.29        11.46 o                         
  -8  -7   2          1.17          3.45         4.11 o                         
  -7  -7   2        419.51        398.62        12.34 o                         
  -6  -7   2         52.20         73.81         5.92 o                         
  -5  -7   2        584.84        584.52        11.40 o                         
  -4  -7   2        368.85        373.69         7.84 o                         
  -3  -7   2         44.12         37.29         3.43 o                         
  -2  -7   2         94.33         78.95         3.82 o                         
  -1  -7   2         56.98         28.00         3.35 o                         
   0  -7   2          0.84          0.91         2.32 o                         
   1  -7   2       1002.39       1115.78        13.46 o                         
   2  -7   2        960.24       1102.49        13.61 o                         
   3  -7   2          1.39         -2.47         2.47 o                         
   4  -7   2        945.25        978.59        13.41 o                         
   5  -7   2       1188.82       1220.26        15.58 o                         
   6  -7   2        190.03        165.40         6.20 o                         
   7  -7   2        291.82        287.67         8.49 o                         
   8  -7   2         12.04          9.73         3.88 o                         
   9  -7   2        650.05        643.35        14.28 o                         
  10  -7   2         33.23         45.26         6.04 o                         
  11  -7   2         41.19         41.64         6.00 o                         
  12  -7   2         32.75         49.15         6.90 o                         
  13  -7   2          1.35          0.60         8.62 o                         
 -10  -6   2         94.31         93.87         8.53 o                         
  -9  -6   2          9.77          7.85         6.11 o                         
  -8  -6   2         38.78         46.00         5.56 o                         
  -7  -6   2          3.20          5.13         4.09 o                         
  -6  -6   2        572.89        504.51        13.84 o                         
  -5  -6   2        448.15        516.56        11.10 o                         
  -4  -6   2         62.15         44.37         3.68 o                         
  -3  -6   2       1171.09       1363.93        15.46 o                         
  -2  -6   2       2094.05       2555.49        23.58 o                         
  -1  -6   2        414.29        488.16         8.52 o                         
   0  -6   2       1402.69       1193.11        15.52 o                         
   1  -6   2         95.27         77.43         3.59 o                         
   2  -6   2        209.94        251.70         5.61 o                         
   3  -6   2        101.35        103.98         4.84 o                         
   4  -6   2       1481.83       1424.12        16.51 o                         
   5  -6   2        403.71        369.94         8.31 o                         
   6  -6   2         50.84         28.94         3.98 o                         
   7  -6   2         11.89          4.53         3.23 o                         
   8  -6   2         60.80         72.17         5.85 o                         
   9  -6   2        405.22        424.25        11.71 o                         
  10  -6   2        491.67        499.64        13.41 o                         
  11  -6   2        107.16        142.29         8.90 o                         
  12  -6   2         16.98         12.99         5.89 o                         
  13  -6   2          6.97         10.50         7.23 o                         
 -11  -5   2          3.05          2.32         5.85 o                         
 -10  -5   2        113.59        145.74         9.97 o                         
  -9  -5   2          4.08         13.42         5.95 o                         
  -8  -5   2        469.21        454.44        12.58 o                         
  -7  -5   2        371.61        367.55        10.41 o                         
  -6  -5   2        386.83        442.70        10.33 o                         
  -5  -5   2       1126.60       1189.80        17.01 o                         
  -4  -5   2        240.96        226.69         5.92 o                         
  -3  -5   2       5527.52       5900.26        49.12 o                         
  -2  -5   2         37.20         51.04         3.39 o                         
  -1  -5   2        102.00        122.83         4.74 o                         
   0  -5   2        116.90        145.74         4.93 o                         
   1  -5   2        587.19        741.72        10.18 o                         
   2  -5   2       1110.07       1096.19        13.34 o                         
   3  -5   2        399.97        487.46         8.42 o                         
   4  -5   2        334.58        415.22         8.31 o                         
   5  -5   2       4920.00       4633.04        40.91 o                         
   6  -5   2       1095.18       1099.82        14.97 o                         
   7  -5   2         99.15        111.70         6.00 o                         
   8  -5   2        146.36        142.61         7.34 o                         
   9  -5   2          1.79          1.60         3.94 o                         
  10  -5   2          2.15          1.29         4.15 o                         
  11  -5   2         14.57         26.16         5.26 o                         
  12  -5   2        221.88        239.31        11.54 o                         
  13  -5   2          9.50          6.76         6.21 o                         
 -11  -4   2          2.14         -6.19         7.11 o                         
 -10  -4   2         11.02          6.35         5.16 o                         
  -9  -4   2         10.56         10.99         4.83 o                         
  -8  -4   2        909.20        826.47        15.93 o                         
  -7  -4   2       1262.17       1228.60        19.49 o                         
  -6  -4   2        219.51        256.90         7.93 o                         
  -5  -4   2        692.71        671.80        12.10 o                         
  -4  -4   2       1367.34       1660.15        18.91 o                         
  -3  -4   2        652.38        806.70        10.50 o                         
  -2  -4   2       1635.34       2011.86        20.62 o                         
  -1  -4   2        406.20        337.19         5.79 o                         
   0  -4   2          8.45          1.33         1.07 o                         
   1  -4   2       1432.78       1441.56        16.07 o                         
   2  -4   2       1737.01       1916.80        17.79 o                         
   3  -4   2       1439.15       1593.92        16.73 o                         
   4  -4   2        737.02        752.61        12.16 o                         
   5  -4   2        572.13        639.05        11.07 o                         
   6  -4   2       1024.44       1059.07        14.35 o                         
   7  -4   2          5.74          4.61         3.05 o                         
   8  -4   2          0.44         -1.00         3.62 o                         
   9  -4   2          0.37         -0.65         3.63 o                         
  10  -4   2        101.47         94.02         7.27 o                         
  11  -4   2         15.57         15.83         4.66 o                         
  12  -4   2         19.08         29.11         6.08 o                         
  13  -4   2         24.23          7.16         5.90 o                         
 -11  -3   2          8.88         -2.37         6.05 o                         
 -10  -3   2        126.03        130.38         8.68 o                         
  -9  -3   2         84.45         79.02         7.79 o                         
  -8  -3   2        286.24        290.42         9.82 o                         
  -7  -3   2        440.92        455.23        10.97 o                         
  -6  -3   2         73.22         66.06         5.16 o                         
  -5  -3   2        112.92        103.41         4.39 o                         
  -4  -3   2       2878.53       3072.91        28.23 o                         
  -3  -3   2       6643.73       6071.57        47.04 o                         
  -2  -3   2       2804.14       2934.82        23.70 o                         
  -1  -3   2       1284.90       1309.19        12.27 o                         
   0  -3   2       1472.41       1217.51        12.17 o                         
   1  -3   2       1415.09       1343.86        14.16 o                         
   2  -3   2        164.09        102.25         3.79 o                         
   3  -3   2          2.31          7.87         2.14 o                         
   4  -3   2         14.28         41.41         3.60 o                         
   5  -3   2         32.14         27.78         3.46 o                         
   6  -3   2       1009.86       1000.01        14.19 o                         
   7  -3   2        162.49        154.74         6.50 o                         
   8  -3   2        143.48        140.72         7.08 o                         
   9  -3   2         66.49         60.02         6.31 o                         
  10  -3   2        303.82        294.81        10.21 o                         
  11  -3   2          1.64         -5.58         5.58 o                         
  12  -3   2        169.83        200.26        11.59 o                         
  13  -3   2         35.85         28.32         5.71 o                         
 -12  -2   2          0.30         -8.90         8.90 o                         
 -11  -2   2          1.45         -5.57         5.57 o                         
 -10  -2   2          4.14         -2.77         5.91 o                         
  -9  -2   2        911.71        867.30        17.99 o                         
  -8  -2   2         81.61         63.44         4.36 o                         
  -7  -2   2         14.43          8.63         3.05 o                         
  -6  -2   2       1402.11       1607.99        19.93 o                         
  -5  -2   2       2110.68       2427.81        23.99 o                         
  -4  -2   2       9135.74       9246.63        84.36 o                         
  -3  -2   2        362.57        484.19         7.11 o                         
  -2  -2   2      32782.35      37428.43       936.14 o                         
  -1  -2   2       2446.21       2864.35        22.30 o                         
   0  -2   2       2102.67       2314.47        18.33 o                         
   1  -2   2      12519.57      13643.25       429.55 o                         
   2  -2   2       3879.83       4231.31        32.05 o                         
   3  -2   2        497.58        528.71         9.04 o                         
   4  -2   2          0.41         -0.79         2.06 o                         
   5  -2   2        345.74        326.03         7.40 o                         
   6  -2   2         83.93         93.16         5.34 o                         
   7  -2   2         95.61         74.51         5.35 o                         
   8  -2   2          5.76          3.68         3.51 o                         
   9  -2   2          8.99          8.17         4.30 o                         
  10  -2   2        174.57        208.38         9.78 o                         
  11  -2   2         73.25        103.69         7.18 o                         
  12  -2   2          9.49          2.44         6.51 o                         
 -12  -1   2         20.75          8.95         7.57 o                         
 -11  -1   2         43.60         36.83         7.55 o                         
 -10  -1   2         23.92         23.55         3.79 o                         
  -9  -1   2          2.48         10.18         3.83 o                         
  -8  -1   2        171.32        185.12         7.24 o                         
  -7  -1   2         35.18         47.71         4.30 o                         
  -6  -1   2        121.57        127.05         5.32 o                         
  -5  -1   2        586.91        518.32         9.02 o                         
  -4  -1   2         54.36        108.02         4.44 o                         
  -3  -1   2        106.76         60.23         3.03 o                         
  -2  -1   2       2765.78       2680.66        21.26 o                         
  -1  -1   2       2299.99       2178.57        17.77 o                         
   0  -1   2      11550.90      12080.54       354.58 o                         
   1  -1   2        886.34        863.48         8.54 o                         
   2  -1   2       4732.76       4236.48        37.70 o                         
   3  -1   2        248.06        232.71         5.98 o                         
   4  -1   2       1993.73       2105.51        20.23 o                         
   5  -1   2         79.32         90.29         5.11 o                         
   6  -1   2         55.31         64.96         4.70 o                         
   7  -1   2        185.27        211.29         6.93 o                         
   8  -1   2         24.43         34.00         4.58 o                         
   9  -1   2         24.56         31.40         5.14 o                         
  10  -1   2        109.01        120.96         6.41 o                         
  11  -1   2        736.22        729.67        17.52 o                         
  12  -1   2        279.22        289.82        12.42 o                         
 -12   0   2          0.78          0.20         6.98 o                         
 -11   0   2         15.80         12.46         4.92 o                         
 -10   0   2        224.30        227.43         9.89 o                         
  -9   0   2        179.49        213.14         8.79 o                         
  -8   0   2        109.68        114.85         6.66 o                         
  -7   0   2       1459.63       1390.55        18.25 o                         
  -6   0   2         35.90         37.87         4.28 o                         
  -5   0   2        151.98        112.16         4.56 o                         
  -4   0   2       4237.65       4172.70        34.73 o                         
  -3   0   2         31.39         30.98         2.58 o                         
  -2   0   2      20114.71      22063.69       612.70 o                         
  -1   0   2        603.56        741.07         8.47 o                         
   0   0   2       1577.13       1793.08        14.65 o                         
   1   0   2          0.04          4.78         1.45 o                         
   2   0   2         32.41         30.93         2.35 o                         
   3   0   2         84.13         68.66         3.15 o                         
   4   0   2        691.12        762.72        10.53 o                         
   5   0   2       2793.72       2946.54        28.31 o                         
   6   0   2       1996.66       1971.93        22.13 o                         
   7   0   2        109.25        114.89         5.67 o                         
   8   0   2         94.29         99.83         6.13 o                         
   9   0   2          6.84          4.83         3.41 o                         
  10   0   2        897.96        926.54        15.33 o                         
  11   0   2         19.83         16.59         5.86 o                         
  12   0   2         12.90          4.93         6.93 o                         
 -12   1   2          4.04          0.89         4.55 o                         
 -11   1   2          0.06          4.13         4.42 o                         
 -10   1   2          0.05          7.07         4.32 o                         
  -9   1   2        574.59        586.50        13.22 o                         
  -8   1   2       1157.87       1164.83        17.39 o                         
  -7   1   2         74.14         91.66         5.42 o                         
  -6   1   2       1791.65       1752.54        20.87 o                         
  -5   1   2       2493.05       2604.03        24.00 o                         
  -4   1   2         93.39        108.55         4.10 o                         
  -3   1   2         67.94         24.01         2.44 o                         
  -2   1   2       9637.30       8917.68       470.82 o                         
  -1   1   2        621.64        639.71         7.05 o                         
   0   1   2      10014.57      10276.49       262.06 o                         
   1   1   2          0.19          8.55         1.39 o                         
   2   1   2       4317.25       4484.18        35.44 o                         
   3   1   2       1231.72       1179.78        13.10 o                         
   4   1   2        383.36        288.48         6.01 o                         
   5   1   2        892.90        965.42        13.40 o                         
   6   1   2          2.19          2.61         2.35 o                         
   7   1   2         11.01         18.45         2.73 o                         
   8   1   2        123.65        140.12         7.68 o                         
   9   1   2        691.08        727.56        15.17 o                         
  10   1   2        260.84        256.29        10.43 o                         
  11   1   2         78.74         64.86         7.14 o                         
  12   1   2          4.58          6.93         6.22 o                         
 -13   2   2         13.87          4.38        10.04 o                         
 -12   2   2        155.60        187.24        17.44 o                         
 -11   2   2         39.83         25.15         5.53 o                         
 -10   2   2         37.70         38.87         6.12 o                         
  -9   2   2        683.16        673.56        14.80 o                         
  -8   2   2          6.32          1.96         3.32 o                         
  -7   2   2         44.01         33.91         3.94 o                         
  -6   2   2        392.93        356.11         7.86 o                         
  -5   2   2         54.20         91.87         5.00 o                         
  -4   2   2        817.26        723.67        10.34 o                         
  -3   2   2        237.73        186.82         4.76 o                         
  -2   2   2      10928.22      12986.55       428.92 o                         
  -1   2   2       2316.69       2251.68        18.41 o                         
   0   2   2       2088.41       1869.36        14.68 o                         
   1   2   2      31144.68      36326.15       968.88 o                         
   2   2   2         10.06         19.44         1.81 o                         
   3   2   2       1926.29       2101.33        19.89 o                         
   4   2   2        273.87        273.56         5.62 o                         
   5   2   2        169.68        144.87         5.93 o                         
   6   2   2        100.87        115.85         5.74 o                         
   7   2   2        734.09        642.66        12.97 o                         
   8   2   2         10.03          6.43         5.35 o                         
   9   2   2        428.85        486.66        12.85 o                         
  10   2   2         74.99         58.52         6.92 o                         
  11   2   2         31.61         34.91         7.39 o                         
  12   2   2         12.95          6.95        17.04 o                         
 -13   3   2          8.91         -1.55         8.83 o                         
 -12   3   2        135.65        135.42        10.00 o                         
 -11   3   2          2.05         -2.09         4.91 o                         
 -10   3   2         12.49         14.38         4.74 o                         
  -9   3   2        330.06        357.67        10.15 o                         
  -8   3   2         37.55         49.43         4.99 o                         
  -7   3   2         88.52         77.61         5.45 o                         
  -6   3   2         10.84         15.79         3.29 o                         
  -5   3   2       2754.85       2665.48        26.73 o                         
  -4   3   2         17.13         18.11         2.79 o                         
  -3   3   2        365.26        266.30         6.06 o                         
  -2   3   2       7603.69       7010.85        63.05 o                         
  -1   3   2        316.58        365.85         5.42 o                         
   0   3   2        379.10        540.82        10.24 o                         
   1   3   2        182.64        428.59         4.50 o                         
   2   3   2       3103.66       3031.17        29.04 o                         
   3   3   2        100.83         96.56         3.52 o                         
   4   3   2       1834.80       1801.03        19.76 o                         
   5   3   2         40.80         29.25         3.70 o                         
   6   3   2        434.70        431.66        10.97 o                         
   7   3   2        849.46        804.46        19.59 o                         
   8   3   2        109.31        109.34         7.50 o                         
   9   3   2        178.39        198.48         8.76 o                         
  10   3   2        378.03        399.87        12.26 o                         
  11   3   2        109.54         92.19         8.37 o                         
 -13   4   2         17.63         12.97         6.52 o                         
 -12   4   2         13.76         -1.81         5.93 o                         
 -11   4   2         39.01         37.89         5.93 o                         
 -10   4   2         77.33         79.78         7.94 o                         
  -9   4   2        199.16        236.31        10.32 o                         
  -8   4   2        295.18        334.78         9.64 o                         
  -7   4   2       1567.95       1454.06        19.93 o                         
  -6   4   2        681.35        672.43        11.33 o                         
  -5   4   2        427.86        470.44         8.46 o                         
  -4   4   2       3836.54       4176.26        33.63 o                         
  -3   4   2        276.51        288.25         5.28 o                         
  -2   4   2        336.40        365.42         5.68 o                         
  -1   4   2         16.06          2.66         1.32 o                         
   0   4   2       1452.83       1573.58        14.34 o                         
   1   4   2        288.56        271.61         4.33 o                         
   2   4   2        228.93        271.75         5.01 o                         
   3   4   2        185.48        161.69         4.49 o                         
   4   4   2         48.96         96.89         4.57 o                         
   5   4   2        257.91        262.10         7.25 o                         
   6   4   2        186.81        177.02         6.89 o                         
   7   4   2        717.22        691.36        15.16 o                         
   8   4   2          0.96          1.55         4.45 o                         
   9   4   2         11.05         15.36         5.13 o                         
  10   4   2         97.70         96.35         8.47 o                         
  11   4   2          1.46         -6.57         6.57 o                         
 -13   5   2         23.04         12.59         6.60 o                         
 -12   5   2          4.68         -2.62         5.24 o                         
 -11   5   2          8.63          9.09         4.89 o                         
 -10   5   2          3.69         -3.49         4.31 o                         
  -9   5   2        175.55        186.42        10.09 o                         
  -8   5   2         60.48         61.55         5.45 o                         
  -7   5   2       1106.76       1040.24        16.28 o                         
  -6   5   2         96.93        117.86         5.53 o                         
  -5   5   2         29.72         22.88         3.12 o                         
  -4   5   2       2630.77       2491.13        23.99 o                         
  -3   5   2       8324.30       7922.12        65.02 o                         
  -2   5   2        241.41        247.11         5.15 o                         
  -1   5   2        397.54        298.92         5.21 o                         
   0   5   2       2980.71       2408.06        19.50 o                         
   1   5   2       6030.78       5738.77        53.32 o                         
   2   5   2       1811.80       1872.63        16.44 o                         
   3   5   2         39.55         18.76         2.29 o                         
   4   5   2        259.72        233.01         5.02 o                         
   5   5   2         35.50         59.94         4.58 o                         
   6   5   2          0.09         13.65         3.74 o                         
   7   5   2         19.22         19.91         4.16 o                         
   8   5   2         70.74         82.78         7.25 o                         
   9   5   2         41.46         44.26         5.73 o                         
  10   5   2         25.43         32.09         5.65 o                         
 -13   6   2         45.03         25.33         6.74 o                         
 -12   6   2         11.94         -4.85         4.97 o                         
 -11   6   2          0.26         -4.92         4.92 o                         
 -10   6   2         19.01          8.16         4.39 o                         
  -9   6   2        548.66        544.33        13.32 o                         
  -8   6   2         15.60         11.22         4.30 o                         
  -7   6   2         13.46         18.41         4.07 o                         
  -6   6   2       1251.38       1327.31        18.48 o                         
  -5   6   2       2818.55       2699.15        28.52 o                         
  -4   6   2       8252.12       8244.87        74.99 o                         
  -3   6   2         10.73         14.17         2.83 o                         
  -2   6   2       1279.68       1244.57        13.77 o                         
  -1   6   2         95.70         88.83         3.41 o                         
   0   6   2       3969.61       4463.10        45.17 o                         
   1   6   2       3240.64       3640.60        35.26 o                         
   2   6   2        262.51        228.01         4.32 o                         
   3   6   2          0.01          2.34         1.80 o                         
   4   6   2         20.35         39.49         3.05 o                         
   5   6   2        199.48        204.24         6.95 o                         
   6   6   2       1306.53       1307.96        20.50 o                         
   7   6   2         85.42         85.91         6.74 o                         
   8   6   2         70.50         57.24         6.44 o                         
   9   6   2          6.55          8.06         4.66 o                         
  10   6   2        111.33        144.22         9.43 o                         
 -13   7   2         13.69         -0.61         7.83 o                         
 -12   7   2          3.05          8.82         6.03 o                         
 -11   7   2        250.03        283.36        10.46 o                         
 -10   7   2         48.11         32.72         5.59 o                         
  -9   7   2          0.23          1.65         4.31 o                         
  -8   7   2       1352.66       1341.29        19.68 o                         
  -7   7   2        396.82        385.84         9.40 o                         
  -6   7   2          2.90          8.69         3.27 o                         
  -5   7   2        242.34        253.94         6.50 o                         
  -4   7   2         23.70         14.35         2.95 o                         
  -3   7   2        230.47        277.75         6.71 o                         
  -2   7   2       1059.60       1145.30        12.46 o                         
  -1   7   2       1894.93       1802.75        18.44 o                         
   0   7   2       5039.17       5108.33        40.64 o                         
   1   7   2         12.32         13.15         1.63 o                         
   2   7   2        318.99        302.78         5.29 o                         
   3   7   2         20.23         12.76         2.12 o                         
   4   7   2        988.69        992.94        13.29 o                         
   5   7   2        139.56        140.32         6.59 o                         
   6   7   2        587.60        594.30        12.70 o                         
   7   7   2        340.04        342.33        11.17 o                         
   8   7   2         19.82         10.83         4.43 o                         
   9   7   2         27.06         13.98         5.07 o                         
  10   7   2          5.66         -3.17         8.19 o                         
 -13   8   2          0.01         -6.19         6.19 o                         
 -12   8   2         55.65         54.45         7.81 o                         
 -11   8   2         18.77         22.01         4.93 o                         
 -10   8   2          0.08          1.52         4.31 o                         
  -9   8   2         15.98         13.05         4.64 o                         
  -8   8   2        779.37        780.73        14.61 o                         
  -7   8   2       1641.20       1607.63        20.81 o                         
  -6   8   2        149.45        197.36         6.57 o                         
  -5   8   2         19.24         40.20         4.26 o                         
  -4   8   2        135.88        151.11         5.68 o                         
  -3   8   2         87.53         76.68         4.40 o                         
  -2   8   2         47.23         58.05         3.09 o                         
  -1   8   2        777.83        833.22        10.12 o                         
   0   8   2         35.91         56.74         2.65 o                         
   1   8   2        111.79         81.40         3.05 o                         
   2   8   2       1121.83       1131.91        12.06 o                         
   3   8   2        193.79        198.17         4.95 o                         
   4   8   2          3.93         -0.63         1.97 o                         
   5   8   2         54.13         44.05         4.54 o                         
   6   8   2        327.19        340.58         9.78 o                         
   7   8   2         42.54         56.32         5.48 o                         
   8   8   2        195.20        191.87         7.79 o                         
   9   8   2         56.13         68.09         6.13 o                         
 -12   9   2         78.85         82.30         7.96 o                         
 -11   9   2        157.30        189.15        11.92 o                         
 -10   9   2         17.38         11.80         4.69 o                         
  -9   9   2        793.48        770.14        17.41 o                         
  -8   9   2         48.78         71.51         6.00 o                         
  -7   9   2          9.03         10.49         3.54 o                         
  -6   9   2        981.79       1004.31        16.45 o                         
  -5   9   2        781.01        760.39        12.89 o                         
  -4   9   2        445.64        482.06         9.99 o                         
  -3   9   2         75.26         75.85         4.71 o                         
  -2   9   2        292.62        263.00         6.89 o                         
  -1   9   2       1534.86       1477.89        15.63 o                         
   0   9   2        980.17        802.85         9.78 o                         
   1   9   2        688.01        620.59         8.61 o                         
   2   9   2          3.09         13.88         2.22 o                         
   3   9   2          1.86          1.42         2.20 o                         
   4   9   2         38.64         29.48         4.69 o                         
   5   9   2         57.85         71.14         4.78 o                         
   6   9   2         27.25         33.30         4.39 o                         
   7   9   2         43.19         45.41         4.80 o                         
   8   9   2        125.36        103.02         7.47 o                         
   9   9   2         58.08         72.78         7.75 o                         
 -12  10   2          4.45          4.41         5.27 o                         
 -11  10   2        326.27        363.34        13.42 o                         
 -10  10   2        116.77        117.53         8.20 o                         
  -9  10   2          0.05          5.43         4.55 o                         
  -8  10   2        191.21        177.39         7.67 o                         
  -7  10   2        178.29        161.18        11.08 o                         
  -6  10   2         66.98         78.01         6.01 o                         
  -5  10   2        316.15        324.74         8.80 o                         
  -4  10   2         83.31         67.70         4.90 o                         
  -3  10   2       1616.86       1618.25        24.66 o                         
  -2  10   2       1019.91       1008.91        16.61 o                         
  -1  10   2         26.94         27.16         2.86 o                         
   0  10   2        530.60        489.07         7.80 o                         
   1  10   2         67.10         64.12         2.70 o                         
   2  10   2          0.26         -0.15         1.47 o                         
   3  10   2         51.25         52.78         3.44 o                         
   4  10   2         23.98         11.70         2.35 o                         
   5  10   2          0.48         -1.79         2.45 o                         
   6  10   2          4.84          5.79         2.84 o                         
   7  10   2          3.24          4.35         3.49 o                         
   8  10   2         29.87         18.90         4.73 o                         
 -12  11   2          4.28          8.19         5.69 o                         
 -11  11   2          2.63          2.16         5.21 o                         
 -10  11   2        125.55        132.15         7.98 o                         
  -9  11   2         32.26         44.92         5.22 o                         
  -8  11   2         11.34          4.84         4.72 o                         
  -7  11   2         84.26         59.09         6.43 o                         
  -6  11   2        251.79        265.97         9.53 o                         
  -5  11   2          4.08          5.82         4.02 o                         
  -4  11   2         35.40         45.35         4.64 o                         
  -3  11   2        293.66        294.50         8.12 o                         
  -2  11   2         41.91         56.70         3.95 o                         
  -1  11   2         60.55         52.43         3.87 o                         
   0  11   2         80.14         77.91         2.77 o                         
   1  11   2         61.72         52.29         5.90 o                         
   2  11   2         59.26         53.77         4.16 o                         
   3  11   2         52.78         52.91         3.39 o                         
   4  11   2          8.73         17.77         2.94 o                         
   5  11   2          1.97         -1.34         3.12 o                         
   6  11   2          3.77          0.27         3.01 o                         
   7  11   2        348.69        371.59        16.85 o                         
 -12  12   2          4.66          8.42         5.89 o                         
 -11  12   2         26.54         29.85         6.57 o                         
 -10  12   2         41.14         36.78         6.31 o                         
  -9  12   2         87.85         75.93         7.15 o                         
  -8  12   2          7.90          3.16         4.41 o                         
  -7  12   2          5.27          7.81         4.56 o                         
  -6  12   2         82.75         82.23         6.30 o                         
  -5  12   2        789.23        744.20        14.30 o                         
  -4  12   2          0.15          1.83         3.08 o                         
  -3  12   2         84.60         82.06         5.38 o                         
  -2  12   2        408.75        416.03         8.20 o                         
  -1  12   2         90.51         90.19         3.97 o                         
   0  12   2         24.53         23.18         2.31 o                         
   1  12   2        114.77        116.24         5.15 o                         
   2  12   2        191.76        178.56        10.54 o                         
   3  12   2          2.71          1.46         3.59 o                         
   4  12   2         49.71         38.25         4.28 o                         
   5  12   2          6.19          7.16         4.60 o                         
   6  12   2         27.34         22.70         4.87 o                         
 -11  13   2         42.12         44.35         7.73 o                         
 -10  13   2          1.25         -5.33         5.33 o                         
  -9  13   2         56.34         54.64         6.98 o                         
  -8  13   2         32.02         49.59         6.51 o                         
  -7  13   2        117.11        122.12         7.78 o                         
  -6  13   2        423.19        417.01        12.86 o                         
  -5  13   2        113.44        109.78         7.33 o                         
  -4  13   2         20.45         39.08         4.55 o                         
  -3  13   2          7.03          4.87         3.26 o                         
  -2  13   2          4.69          0.14         3.18 o                         
  -1  13   2        315.41        312.40         6.43 o                         
   0  13   2        108.27         83.34         3.67 o                         
   1  13   2          0.93          5.92         5.01 o                         
   2  13   2         80.36         99.58        12.25 o                         
   3  13   2          1.45          2.42         5.69 o                         
   4  13   2          0.07          7.10         6.42 o                         
   5  13   2         32.24         51.28         3.95 o                         
   6  13   2         97.65         78.70        14.63 o                         
 -11  14   2         13.58          5.77         8.01 o                         
 -10  14   2         73.70         85.31         8.41 o                         
  -9  14   2          3.01          6.84         5.28 o                         
  -8  14   2          2.45          5.99         4.89 o                         
  -7  14   2          8.89         11.98         4.88 o                         
  -6  14   2         41.75         45.81         5.69 o                         
  -5  14   2        605.22        591.82        13.93 o                         
  -4  14   2        155.87        177.39         9.50 o                         
  -3  14   2        182.27        171.77         8.84 o                         
  -2  14   2         15.12         12.44         2.95 o                         
  -1  14   2        273.19        280.20         6.10 o                         
   0  14   2        121.00         98.72         5.24 o                         
   1  14   2        179.01        190.44        16.78 o                         
   2  14   2        155.30        149.76        15.02 o                         
   3  14   2         10.02          9.83         8.39 o                         
   4  14   2         15.43         13.66         5.24 o                         
   5  14   2         24.45         21.11        25.42 o                         
 -10  15   2          2.18          9.44         6.59 o                         
  -9  15   2          0.04         -6.83         7.05 o                         
  -8  15   2          5.08         -0.68         5.82 o                         
  -7  15   2          1.78         25.07         5.36 o                         
  -6  15   2         13.36         18.41         4.66 o                         
  -5  15   2         30.12         30.87         5.41 o                         
  -4  15   2        112.11        117.31         6.84 o                         
  -3  15   2        276.86        270.92         7.82 o                         
  -2  15   2         27.20         35.95         4.00 o                         
  -1  15   2          3.35         -0.72         3.51 o                         
   0  15   2         88.01         81.84        16.12 o                         
   1  15   2          0.46         -3.65         5.27 o                         
   2  15   2          1.24         -4.17         7.86 o                         
   3  15   2         76.37         85.32        13.25 o                         
   4  15   2         25.91         35.18         8.11 o                         
  -9  16   2         11.04         23.41         6.54 o                         
  -8  16   2         23.82         20.45         6.27 o                         
  -7  16   2         14.30         12.27         5.53 o                         
  -6  16   2         52.51         61.03         6.46 o                         
  -5  16   2         27.27         23.85         4.79 o                         
  -4  16   2        126.99        108.34         7.57 o                         
  -3  16   2        274.86        245.49        10.55 o                         
  -2  16   2         84.47         99.33         4.68 o                         
  -1  16   2          0.60         -4.17         4.23 o                         
   0  16   2         20.98         18.87         6.01 o                         
   1  16   2         90.37        111.59        24.09 o                         
   2  16   2        115.85        152.52        21.96 o                         
  -8  17   2         31.57         22.05         6.99 o                         
  -7  17   2         21.95          4.54         6.44 o                         
  -6  17   2          1.80          2.47         5.12 o                         
  -5  17   2          1.00         -0.05         4.68 o                         
  -4  17   2         39.29         35.56         4.94 o                         
  -3  17   2         32.06         38.94         3.76 o                         
  -2  17   2         31.35         29.70         5.92 o                         
  -1  17   2        168.16        154.49        10.23 o                         
   0  17   2        151.94        163.29        15.46 o                         
   1  17   2          0.69         15.72        10.42 o                         
  -7  18   2          4.11         -4.54         5.86 o                         
  -6  18   2         28.38         30.00         5.67 o                         
  -5  18   2          1.11          1.64         6.03 o                         
  -4  18   2         16.48         -2.11         3.93 o                         
  -3  18   2          0.09         -4.78         4.78 o                         
  -2  18   2         67.44         52.10         3.87 o                         
  -1  18   2        263.20        262.36        32.53 o                         
   2 -19   3         65.50         79.10         8.71 o                         
   3 -19   3         44.20         42.82         7.29 o                         
   4 -19   3         20.43         17.05         7.61 o                         
   5 -19   3          0.15         -3.39         5.03 o                         
   0 -18   3         13.22         16.98         4.69 o                         
   1 -18   3         40.60         27.79         5.10 o                         
   2 -18   3         16.65          4.95         5.30 o                         
   3 -18   3         17.43         27.23        12.08 o                         
   4 -18   3         50.53         38.90         5.05 o                         
   5 -18   3         39.56         49.81         5.97 o                         
   6 -18   3        133.08        161.65        10.78 o                         
   7 -18   3         11.73         14.34         6.21 o                         
   8 -18   3          4.24         23.91         8.17 o                         
  -2 -17   3          0.19          8.68         3.78 o                         
  -1 -17   3         94.78         71.67         5.83 o                         
   0 -17   3         33.46         34.30         5.32 o                         
   1 -17   3          1.32         -3.77         3.77 o                         
   2 -17   3         28.97         29.47         4.71 o                         
   3 -17   3         75.91         94.40         9.06 o                         
   4 -17   3         79.86         65.74         7.04 o                         
   5 -17   3          4.76          4.02         5.19 o                         
   6 -17   3          5.90         17.40         6.37 o                         
   7 -17   3          0.01         -4.82         4.82 o                         
   8 -17   3          3.72          7.90         7.12 o                         
   9 -17   3        131.53        155.08        12.41 o                         
  -3 -16   3         63.97         78.41         8.75 o                         
  -2 -16   3          0.34         -2.32         3.46 o                         
  -1 -16   3        222.93        250.81        11.33 o                         
   0 -16   3        107.95         91.94         6.34 o                         
   1 -16   3         73.57         71.01         6.11 o                         
   2 -16   3         48.79         60.97         5.69 o                         
   3 -16   3          6.00          6.90         3.01 o                         
   4 -16   3         42.18         39.33         5.48 o                         
   5 -16   3         14.06         19.89         5.20 o                         
   6 -16   3        291.45        305.91        11.37 o                         
   7 -16   3         21.99         10.26         5.10 o                         
   8 -16   3        174.00        169.98        11.64 o                         
   9 -16   3          9.11          2.74         5.73 o                         
  10 -16   3          6.55         -6.58         6.58 o                         
  -4 -15   3          5.03          0.42         3.80 o                         
  -3 -15   3         19.74         28.61         4.71 o                         
  -2 -15   3          4.39          2.99         3.89 o                         
  -1 -15   3        250.70        231.68         8.04 o                         
   0 -15   3         38.53         26.93         4.64 o                         
   1 -15   3        200.33        189.78         8.02 o                         
   2 -15   3         36.69         51.55         5.31 o                         
   3 -15   3         20.86          9.02         3.97 o                         
   4 -15   3        124.83        100.79         6.23 o                         
   5 -15   3         90.82        111.46         9.28 o                         
   6 -15   3          0.40         -2.51         4.48 o                         
   7 -15   3          0.69         -4.74         4.74 o                         
   8 -15   3          1.68         -4.75         4.75 o                         
   9 -15   3         61.31         72.48         9.22 o                         
  10 -15   3         18.56          4.37         4.21 o                         
  -5 -14   3          0.36         -3.40         3.40 o                         
  -4 -14   3          5.36          2.42         5.28 o                         
  -3 -14   3          1.35         -2.57         3.49 o                         
  -2 -14   3         44.90         67.19         5.98 o                         
  -1 -14   3          3.16          2.56         3.41 o                         
   0 -14   3        746.27        721.77        14.23 o                         
   1 -14   3        518.68        556.87        12.38 o                         
   2 -14   3          8.55         16.80         4.08 o                         
   3 -14   3          3.41          4.12         3.44 o                         
   4 -14   3         16.64          0.84         3.19 o                         
   5 -14   3        130.86        129.21         8.65 o                         
   6 -14   3        201.72        216.38        10.35 o                         
   7 -14   3          0.23         -1.40         3.42 o                         
   8 -14   3          3.74          2.30         2.53 o                         
   9 -14   3          0.37         -1.73         4.50 o                         
  10 -14   3          8.03         13.34         5.03 o                         
  11 -14   3         32.29         12.42         5.60 o                         
  -6 -13   3          0.10          2.56         5.30 o                         
  -5 -13   3          7.98          6.65         4.36 o                         
  -4 -13   3         67.47         66.09         6.16 o                         
  -3 -13   3        330.60        314.38         9.23 o                         
  -2 -13   3          1.04          4.56         3.88 o                         
  -1 -13   3         59.97         64.77         5.95 o                         
   0 -13   3          9.09         13.95         3.58 o                         
   1 -13   3       1439.98       1443.62        20.01 o                         
   2 -13   3       1081.28       1000.03        15.49 o                         
   3 -13   3         45.00         67.19         5.50 o                         
   4 -13   3         42.38         46.62         4.96 o                         
   5 -13   3         42.91         49.06         7.03 o                         
   6 -13   3         40.73         43.29         4.13 o                         
   7 -13   3        117.78        115.25         7.22 o                         
   8 -13   3         10.91         16.90         4.91 o                         
   9 -13   3          0.00         -4.61         4.61 o                         
  10 -13   3          0.77         -4.56         4.66 o                         
  11 -13   3         72.21         56.24         7.47 o                         
  -7 -12   3          2.96         -1.95         4.84 o                         
  -6 -12   3         66.28         73.70         7.34 o                         
  -5 -12   3          7.93          6.53         3.92 o                         
  -4 -12   3        525.53        478.49        11.81 o                         
  -3 -12   3        775.55        733.43        14.74 o                         
  -2 -12   3        341.12        322.93         9.15 o                         
  -1 -12   3         57.75         55.72         5.44 o                         
   0 -12   3        332.57        346.22         9.53 o                         
   1 -12   3       1018.69        991.72        15.14 o                         
   2 -12   3        585.68        581.42        13.36 o                         
   3 -12   3         35.97         91.75         5.51 o                         
   4 -12   3          3.52         -3.97         3.97 o                         
   5 -12   3         32.08         27.09         4.52 o                         
   6 -12   3         33.74         34.71         4.48 o                         
   7 -12   3         56.49         58.20         5.59 o                         
   8 -12   3        278.98        274.68        10.15 o                         
   9 -12   3        123.80        149.66         8.63 o                         
  10 -12   3         15.92         -0.81         4.42 o                         
  11 -12   3         24.59         34.34         6.87 o                         
  12 -12   3         25.81         26.26         7.41 o                         
  -8 -11   3         80.59        122.40         9.52 o                         
  -7 -11   3         20.13         32.24         6.44 o                         
  -6 -11   3         14.01          5.17         4.34 o                         
  -5 -11   3        168.65        156.29         7.70 o                         
  -4 -11   3         32.43         25.51         4.38 o                         
  -3 -11   3        497.06        460.52        10.61 o                         
  -2 -11   3         19.56         20.47         4.09 o                         
  -1 -11   3        143.39        139.43         6.61 o                         
   0 -11   3        150.76        160.29         6.51 o                         
   1 -11   3         75.29         83.51         5.34 o                         
   2 -11   3          2.87          2.99         2.85 o                         
   3 -11   3        559.81        484.18        10.70 o                         
   4 -11   3        114.19        109.24         6.09 o                         
   5 -11   3        298.83        282.14         9.28 o                         
   6 -11   3        594.50        564.99        12.51 o                         
   7 -11   3        314.90        274.54        11.67 o                         
   8 -11   3        245.43        263.39         9.51 o                         
   9 -11   3          3.98         10.60         4.30 o                         
  10 -11   3        197.79        231.95        10.85 o                         
  11 -11   3          0.88         -5.36         5.36 o                         
  12 -11   3          0.11         -6.76         7.26 o                         
  -8 -10   3          2.20          7.18         4.54 o                         
  -7 -10   3        215.75        201.13         8.79 o                         
  -6 -10   3        681.23        598.20        13.69 o                         
  -5 -10   3         21.54         22.38         3.62 o                         
  -4 -10   3         19.75         15.30         4.08 o                         
  -3 -10   3          0.01         -0.29         3.33 o                         
  -2 -10   3        385.47        403.19         9.48 o                         
  -1 -10   3        365.10        374.30         8.99 o                         
   0 -10   3         80.01         88.90         5.38 o                         
   1 -10   3         16.52         11.60         3.37 o                         
   2 -10   3         77.49         85.88         5.00 o                         
   3 -10   3          6.56          5.79         3.04 o                         
   4 -10   3        661.97        625.75        11.61 o                         
   5 -10   3        641.75        655.58        13.63 o                         
   6 -10   3         40.50         45.44         5.14 o                         
   7 -10   3        105.81        108.98         9.64 o                         
   8 -10   3          0.08         -3.95         3.95 o                         
   9 -10   3          0.04          5.20         4.77 o                         
  10 -10   3         14.08         16.56         5.13 o                         
  11 -10   3        114.41         96.03         7.90 o                         
  12 -10   3          7.51          6.42         7.68 o                         
  -9  -9   3         15.53         19.71         5.31 o                         
  -8  -9   3        247.47        254.17         9.50 o                         
  -7  -9   3         74.73         60.72         5.98 o                         
  -6  -9   3          1.15          9.24         6.13 o                         
  -5  -9   3         65.38         45.34         4.66 o                         
  -4  -9   3          0.53          1.95         2.81 o                         
  -3  -9   3         37.65         50.69         4.72 o                         
  -2  -9   3          0.77          0.61         2.66 o                         
  -1  -9   3        138.33        145.32         5.88 o                         
   0  -9   3         58.90         99.21         5.19 o                         
   1  -9   3        295.61        334.20         8.09 o                         
   2  -9   3        183.31        130.81         5.50 o                         
   3  -9   3       1649.47       1581.55        21.30 o                         
   4  -9   3         59.65         62.04         4.67 o                         
   5  -9   3        188.21        123.63         6.55 o                         
   6  -9   3          0.16         -2.26         2.95 o                         
   7  -9   3         65.72         64.23         5.68 o                         
   8  -9   3          5.14          7.24         4.23 o                         
   9  -9   3        256.70        241.52         9.52 o                         
  10  -9   3          8.76         -1.17         4.62 o                         
  11  -9   3        138.32        121.24         9.01 o                         
  12  -9   3          4.09         22.43        11.55 o                         
 -10  -8   3         53.82         56.76        24.52 o                         
  -9  -8   3          2.54          4.14         4.85 o                         
  -8  -8   3         46.76         58.31         6.67 o                         
  -7  -8   3         48.70         38.05         5.49 o                         
  -6  -8   3          1.44          0.63         3.88 o                         
  -5  -8   3        309.68        286.56         7.93 o                         
  -4  -8   3         47.75         84.01         5.02 o                         
  -3  -8   3         75.07        116.87         5.16 o                         
  -2  -8   3         94.31         99.01         5.32 o                         
  -1  -8   3         18.40         20.28         3.19 o                         
   0  -8   3         30.24         27.60         3.59 o                         
   1  -8   3          3.75          4.50         2.26 o                         
   2  -8   3        502.99        467.12         9.19 o                         
   3  -8   3        208.95        271.58         7.04 o                         
   4  -8   3        614.11        639.60        11.55 o                         
   5  -8   3          7.14         16.86         3.49 o                         
   6  -8   3         30.10         38.57         4.42 o                         
   7  -8   3        375.74        327.53         9.20 o                         
   8  -8   3          3.96         -1.31         3.96 o                         
   9  -8   3       1647.13       1546.08        26.31 o                         
  10  -8   3         20.79         26.67         5.63 o                         
  11  -8   3          1.98          6.27         5.10 o                         
  12  -8   3          0.45          1.45         5.57 o                         
  13  -8   3          6.04          1.60        12.76 o                         
 -10  -7   3         96.26         64.32         6.95 o                         
  -9  -7   3         79.65        114.33         7.98 o                         
  -8  -7   3        145.69        149.19         8.27 o                         
  -7  -7   3          8.91          5.57         4.15 o                         
  -6  -7   3          1.82         -0.94         3.66 o                         
  -5  -7   3        276.27        258.49         7.21 o                         
  -4  -7   3        128.63        108.68         5.29 o                         
  -3  -7   3        226.73        159.55         5.50 o                         
  -2  -7   3        152.96        101.47         4.10 o                         
  -1  -7   3        389.94        288.08         7.22 o                         
   0  -7   3        117.24         74.39         5.08 o                         
   1  -7   3          3.88         -2.75         2.75 o                         
   2  -7   3        461.38        471.85         8.53 o                         
   3  -7   3       2444.68       2692.78        26.90 o                         
   4  -7   3         40.58         54.27         4.47 o                         
   5  -7   3        538.48        583.55        12.41 o                         
   6  -7   3          1.39          5.89         3.39 o                         
   7  -7   3        416.57        408.69         9.94 o                         
   8  -7   3        782.89        731.80        13.94 o                         
   9  -7   3          5.74          6.16         4.07 o                         
  10  -7   3        838.85        762.10        16.65 o                         
  11  -7   3          9.75          9.76         4.97 o                         
  12  -7   3        168.20        185.34        10.68 o                         
  13  -7   3         65.29         77.39         9.75 o                         
 -10  -6   3          5.94          2.68         5.31 o                         
  -9  -6   3         26.69         24.09         5.54 o                         
  -8  -6   3         39.76         32.28         5.28 o                         
  -7  -6   3        559.68        560.74        12.49 o                         
  -6  -6   3         22.11         49.52         5.78 o                         
  -5  -6   3        125.19        102.39         6.54 o                         
  -4  -6   3          3.30          0.64         2.44 o                         
  -3  -6   3        518.37        469.44         8.77 o                         
  -2  -6   3        730.30        549.51         9.15 o                         
  -1  -6   3       1933.41       2171.57        22.49 o                         
   0  -6   3         96.58         97.85         4.75 o                         
   1  -6   3       1595.65       1597.87        16.63 o                         
   2  -6   3       1100.29       1117.51        13.19 o                         
   3  -6   3       3064.24       3433.94        31.50 o                         
   4  -6   3        161.48        158.53         5.95 o                         
   5  -6   3        863.73        994.58        15.26 o                         
   6  -6   3        269.19        251.20         7.51 o                         
   7  -6   3        328.12        293.79         8.53 o                         
   8  -6   3          4.58          1.48         3.87 o                         
   9  -6   3         61.71         74.06         6.41 o                         
  10  -6   3          7.08         18.00         5.15 o                         
  11  -6   3         45.30         68.90         7.15 o                         
  12  -6   3         50.21         59.79         8.91 o                         
  13  -6   3          0.50         -5.87         5.87 o                         
 -11  -5   3          1.95          3.45         5.67 o                         
 -10  -5   3         11.54          1.23         4.91 o                         
  -9  -5   3         35.42         48.75         6.27 o                         
  -8  -5   3          1.44          5.04         4.72 o                         
  -7  -5   3        244.23        258.46         9.62 o                         
  -6  -5   3         43.13         39.38         4.98 o                         
  -5  -5   3        400.93        377.47         8.26 o                         
  -4  -5   3        632.15        568.59         9.62 o                         
  -3  -5   3       2518.32       2555.00        24.34 o                         
  -2  -5   3        353.36        412.23         7.39 o                         
  -1  -5   3        259.13        321.11         5.92 o                         
   0  -5   3        437.40        451.04         7.08 o                         
   1  -5   3        662.69        723.63        10.26 o                         
   2  -5   3         31.03         39.09         3.30 o                         
   3  -5   3         35.35         49.45         3.82 o                         
   4  -5   3        245.80        270.88         6.80 o                         
   5  -5   3        497.52        408.23         9.61 o                         
   6  -5   3         10.57          6.53         3.11 o                         
   7  -5   3        766.06        785.21        13.62 o                         
   8  -5   3       1049.92       1023.09        16.32 o                         
   9  -5   3          3.24         -0.98         3.77 o                         
  10  -5   3          0.37          6.62         4.54 o                         
  11  -5   3        493.82        529.64        13.72 o                         
  12  -5   3        194.02        192.30        10.04 o                         
  13  -5   3          0.15          0.44         6.43 o                         
 -11  -4   3          6.99         -4.98         5.34 o                         
 -10  -4   3        148.70        152.11         9.58 o                         
  -9  -4   3        152.38        149.21         9.09 o                         
  -8  -4   3        112.30        102.59         7.25 o                         
  -7  -4   3        390.75        385.60        11.22 o                         
  -6  -4   3        815.89        782.17        13.83 o                         
  -5  -4   3        116.03        128.90         5.10 o                         
  -4  -4   3        116.54        106.84         4.50 o                         
  -3  -4   3        542.06        395.93         7.05 o                         
  -2  -4   3        265.10        359.67         6.61 o                         
  -1  -4   3         45.95         42.05         3.13 o                         
   0  -4   3        261.15        297.15         5.48 o                         
   1  -4   3        171.36        128.39         4.77 o                         
   2  -4   3         24.26         12.92         2.48 o                         
   3  -4   3         47.29         47.62         3.62 o                         
   4  -4   3          0.08          2.14         2.64 o                         
   5  -4   3        740.07        634.83        10.60 o                         
   6  -4   3        923.76        865.40        12.96 o                         
   7  -4   3       1996.96       1926.28        22.15 o                         
   8  -4   3          3.75          2.15         3.56 o                         
   9  -4   3        112.57        113.75         7.47 o                         
  10  -4   3         70.78         78.78         6.35 o                         
  11  -4   3         68.21         89.39         7.33 o                         
  12  -4   3          2.99          0.04         6.23 o                         
  13  -4   3          3.70         -5.25        12.19 o                         
 -11  -3   3         80.97         81.41         9.13 o                         
 -10  -3   3          0.78         -4.50         4.50 o                         
  -9  -3   3        146.09        147.26         8.80 o                         
  -8  -3   3         84.81         68.92         6.53 o                         
  -7  -3   3        681.12        698.44        12.25 o                         
  -6  -3   3          4.21         87.19         6.07 o                         
  -5  -3   3        464.91        449.92         8.68 o                         
  -4  -3   3       1613.81       1482.36        16.39 o                         
  -3  -3   3         61.49         74.18         3.82 o                         
  -2  -3   3        112.57        141.83         4.11 o                         
  -1  -3   3        567.25        601.68         9.18 o                         
   0  -3   3        462.10        376.61         6.17 o                         
   1  -3   3         86.68         62.77         3.38 o                         
   2  -3   3       1799.93       2020.41        19.24 o                         
   3  -3   3        130.20        100.91         4.35 o                         
   4  -3   3       1147.52       1238.89        16.43 o                         
   5  -3   3        406.25        516.23         9.40 o                         
   6  -3   3       1170.96       1239.65        16.33 o                         
   7  -3   3          0.15         -0.97         2.91 o                         
   8  -3   3        143.80        144.65         6.92 o                         
   9  -3   3          1.02          4.02         3.72 o                         
  10  -3   3          0.17          5.94         4.54 o                         
  11  -3   3         41.55         39.35         6.17 o                         
  12  -3   3         72.89         61.61         6.07 o                         
 -12  -2   3          0.15         -5.40         6.47 o                         
 -11  -2   3          1.80         -6.73         6.73 o                         
 -10  -2   3        106.73        121.88         8.72 o                         
  -9  -2   3         29.26         19.72         3.93 o                         
  -8  -2   3          0.41         -4.21         4.21 o                         
  -7  -2   3         56.74         49.63         4.51 o                         
  -6  -2   3         29.36         43.14         4.08 o                         
  -5  -2   3        419.51        385.81         7.95 o                         
  -4  -2   3       5172.02       5263.16        41.34 o                         
  -3  -2   3        162.80        167.96         5.50 o                         
  -2  -2   3      13594.86      14054.56       509.65 o                         
  -1  -2   3      15954.06      16279.50       677.85 o                         
   0  -2   3        564.92        612.18         8.07 o                         
   1  -2   3        400.96        406.45         7.02 o                         
   2  -2   3        230.65        307.16         5.40 o                         
   3  -2   3       4803.78       4686.07        36.51 o                         
   4  -2   3        106.70        102.05         4.82 o                         
   5  -2   3        323.43        388.54         8.36 o                         
   6  -2   3          7.69          4.94         2.66 o                         
   7  -2   3        206.49        237.12         8.21 o                         
   8  -2   3        142.86        170.05         7.17 o                         
   9  -2   3         79.31         66.13         6.27 o                         
  10  -2   3        168.34        182.39         9.13 o                         
  11  -2   3        255.20        239.37         8.76 o                         
  12  -2   3        122.37        113.26        10.97 o                         
 -12  -1   3          2.75          0.10         6.13 o                         
 -11  -1   3          1.92         -4.90         4.90 o                         
 -10  -1   3         67.25         71.53         6.41 o                         
  -9  -1   3        239.30        213.67         9.43 o                         
  -8  -1   3         98.72         97.22         6.48 o                         
  -7  -1   3        149.04        187.67         6.91 o                         
  -6  -1   3        340.24        369.21         9.02 o                         
  -5  -1   3        126.71        101.72         4.98 o                         
  -4  -1   3       2153.32       1900.18        18.63 o                         
  -3  -1   3         67.74         48.10         3.17 o                         
  -2  -1   3      10029.91       9692.35       259.22 o                         
  -1  -1   3       1856.39       2005.45        16.70 o                         
   0  -1   3      14289.45      16095.08       478.51 o                         
   1  -1   3      10898.61      12938.37       425.38 o                         
   2  -1   3       4598.38       4246.95        32.17 o                         
   3  -1   3        122.65        162.11         4.30 o                         
   4  -1   3        843.78        953.27        12.04 o                         
   5  -1   3       3005.74       3081.41        27.37 o                         
   6  -1   3        272.94        191.86         5.94 o                         
   7  -1   3         43.60         45.28         4.62 o                         
   8  -1   3        182.86        171.27         7.63 o                         
   9  -1   3          1.77         -4.12         4.12 o                         
  10  -1   3        110.07        116.30         7.28 o                         
  11  -1   3         25.94         26.40         4.94 o                         
  12  -1   3         50.13         29.91         6.73 o                         
 -12   0   3         48.85         40.70        11.74 o                         
 -11   0   3          5.68         -1.48         3.87 o                         
 -10   0   3         86.42         74.78         6.29 o                         
  -9   0   3        367.29        362.39        10.69 o                         
  -8   0   3        235.35        245.60         8.29 o                         
  -7   0   3        129.17        150.72         6.41 o                         
  -6   0   3        344.32        352.50         8.23 o                         
  -5   0   3         13.97          6.21         2.69 o                         
  -4   0   3        181.17        237.22         6.29 o                         
  -3   0   3         13.59         56.73         3.19 o                         
  -2   0   3        121.24         79.66         3.38 o                         
  -1   0   3          0.42         15.91         1.69 o                         
   0   0   3       1092.46       1129.05        11.93 o                         
   1   0   3        255.09        196.39         4.43 o                         
   2   0   3        415.43        418.10         6.80 o                         
   3   0   3       2107.23       2567.07        25.70 o                         
   4   0   3        496.17        598.46         8.91 o                         
   5   0   3        869.69        860.17        13.33 o                         
   6   0   3        357.19        432.90         9.04 o                         
   7   0   3          8.91         14.07         3.29 o                         
   8   0   3        478.81        479.29        10.55 o                         
   9   0   3        687.22        726.24        12.59 o                         
  10   0   3        483.84        471.16        14.20 o                         
  11   0   3         19.31         21.68         5.56 o                         
  12   0   3         41.03         32.02         7.36 o                         
 -12   1   3          2.12          2.93         4.95 o                         
 -11   1   3         47.36         47.50         6.16 o                         
 -10   1   3        244.06        248.03         9.91 o                         
  -9   1   3         26.48         37.03         5.45 o                         
  -8   1   3         43.00         29.62         4.69 o                         
  -7   1   3        501.64        472.46         9.69 o                         
  -6   1   3        483.00        550.02         9.86 o                         
  -5   1   3        358.62        368.07         7.62 o                         
  -4   1   3        302.50        285.59         6.41 o                         
  -3   1   3        418.17        221.92         5.11 o                         
  -2   1   3      19712.45      20907.91       609.99 o                         
  -1   1   3      38672.77      40116.86      1283.95 o                         
   0   1   3        263.70        359.48         6.31 o                         
   1   1   3       2754.51       2633.39        21.76 o                         
   2   1   3        244.34        222.10         4.76 o                         
   3   1   3          8.16         10.59         2.08 o                         
   4   1   3        393.96        386.10         7.19 o                         
   5   1   3        380.97        400.87         7.58 o                         
   6   1   3        232.43        235.18         6.22 o                         
   7   1   3         79.93         68.30         4.35 o                         
   8   1   3        418.21        411.83        11.56 o                         
   9   1   3        597.07        561.29        15.15 o                         
  10   1   3        456.05        482.94        13.25 o                         
  11   1   3        170.53        211.49        12.18 o                         
  12   1   3          7.04          1.13         6.40 o                         
 -13   2   3          6.10         -7.59        10.23 o                         
 -12   2   3          0.19         -4.73         4.73 o                         
 -11   2   3         96.77         95.88         7.79 o                         
 -10   2   3          7.93          1.79         3.91 o                         
  -9   2   3          1.36          5.09         3.98 o                         
  -8   2   3        223.23        255.97         8.04 o                         
  -7   2   3        342.66        337.51         8.18 o                         
  -6   2   3        824.32        769.55        11.70 o                         
  -5   2   3        992.41        904.89        12.50 o                         
  -4   2   3        125.01        107.47         4.40 o                         
  -3   2   3        483.29        492.19         7.40 o                         
  -2   2   3       9612.76       9135.71       241.06 o                         
  -1   2   3         27.17         19.52         1.56 o                         
   0   2   3       4408.08       4253.14        34.13 o                         
   1   2   3      12448.01      13751.95       347.99 o                         
   2   2   3          1.37          5.88         1.79 o                         
   3   2   3       1049.30       1123.37        11.81 o                         
   4   2   3       1164.24       1095.20        12.46 o                         
   5   2   3          0.58          1.68         1.94 o                         
   6   2   3        206.88        167.61         6.56 o                         
   7   2   3        216.87        233.96         8.08 o                         
   8   2   3        396.21        375.24        10.73 o                         
   9   2   3        302.67        297.53        10.03 o                         
  10   2   3          2.86         13.55         5.05 o                         
  11   2   3        370.26        410.74        15.39 o                         
 -13   3   3          6.36         -5.85         7.44 o                         
 -12   3   3          0.86          2.20         5.50 o                         
 -11   3   3         84.26         92.16         8.50 o                         
 -10   3   3        349.78        383.66        11.38 o                         
  -9   3   3        455.02        477.41        11.92 o                         
  -8   3   3       1029.93       1016.49        15.46 o                         
  -7   3   3         97.65        102.02         5.81 o                         
  -6   3   3       1222.93       1205.55        15.11 o                         
  -5   3   3        796.32        758.30        10.95 o                         
  -4   3   3       1539.23       1384.98        15.18 o                         
  -3   3   3       8335.17       8427.29        69.42 o                         
  -2   3   3         98.04         65.16         3.10 o                         
  -1   3   3       1423.62       1520.87        14.89 o                         
   0   3   3        329.29        371.50         4.35 o                         
   1   3   3       2897.61       2961.82        26.69 o                         
   2   3   3       1792.78       1724.98        17.80 o                         
   3   3   3        202.04        224.46         5.07 o                         
   4   3   3        158.59        102.74         3.94 o                         
   5   3   3        783.67        898.91        12.74 o                         
   6   3   3        143.13        278.15         8.45 o                         
   7   3   3       3851.78       3954.64        39.43 o                         
   8   3   3        377.20        405.91        11.28 o                         
   9   3   3        143.53        165.79         9.02 o                         
  10   3   3          3.47          7.70         4.74 o                         
  11   3   3          6.58         12.62         7.10 o                         
 -13   4   3          9.57          0.53         6.97 o                         
 -12   4   3         28.04         24.37         6.51 o                         
 -11   4   3         66.99         62.49         6.77 o                         
 -10   4   3         54.35         38.66         5.75 o                         
  -9   4   3          0.25         -3.37         4.05 o                         
  -8   4   3        302.93        331.63         8.94 o                         
  -7   4   3        263.61        189.94         6.53 o                         
  -6   4   3        260.68        277.27         7.37 o                         
  -5   4   3         33.36         34.19         3.56 o                         
  -4   4   3        441.21        450.78         7.68 o                         
  -3   4   3        156.82        168.98         4.28 o                         
  -2   4   3         20.08         34.33         2.38 o                         
  -1   4   3       1338.24       1292.37        12.32 o                         
   0   4   3        838.47        921.27        17.23 o                         
   1   4   3        121.80        149.60         6.63 o                         
   2   4   3        420.84        385.62         5.23 o                         
   3   4   3         68.85         34.81         2.72 o                         
   4   4   3        376.92        353.71         6.56 o                         
   5   4   3        757.73        746.57        12.04 o                         
   6   4   3       1760.24       1687.55        20.78 o                         
   7   4   3        457.35        449.23        10.52 o                         
   8   4   3        412.88        424.18        11.20 o                         
   9   4   3        112.18        111.03         7.52 o                         
  10   4   3        121.88        143.16         9.72 o                         
  11   4   3         78.06         54.56        11.82 o                         
 -13   5   3         82.37         95.33         8.92 o                         
 -12   5   3          3.16         -4.76         4.99 o                         
 -11   5   3          1.37          1.70         4.88 o                         
 -10   5   3          7.79         -0.29         4.13 o                         
  -9   5   3        379.63        340.89        10.02 o                         
  -8   5   3        237.62        241.92         7.57 o                         
  -7   5   3         30.37         50.78         4.61 o                         
  -6   5   3         65.56         60.16         4.31 o                         
  -5   5   3        925.76        912.71        12.05 o                         
  -4   5   3       2169.73       2168.89        20.84 o                         
  -3   5   3        225.81        164.14         4.55 o                         
  -2   5   3        264.89        246.63         5.30 o                         
  -1   5   3       5545.42       5316.33        41.23 o                         
   0   5   3        873.15        766.89        17.97 o                         
   1   5   3        466.13        446.77        11.94 o                         
   2   5   3          6.77         31.88         1.80 o                         
   3   5   3       1794.28       1684.84        17.11 o                         
   4   5   3          4.41          5.90         2.11 o                         
   5   5   3        440.11        469.09         9.32 o                         
   6   5   3        190.45        177.13         7.88 o                         
   7   5   3         15.48         15.81         3.93 o                         
   8   5   3        128.76        138.74         7.72 o                         
   9   5   3        455.21        488.52        12.65 o                         
  10   5   3         85.43         71.62         7.07 o                         
 -13   6   3         44.65         51.70         8.25 o                         
 -12   6   3          0.75         -4.64         4.64 o                         
 -11   6   3         36.02         24.57         5.91 o                         
 -10   6   3          3.23         -4.14         4.14 o                         
  -9   6   3        115.61        122.84         7.44 o                         
  -8   6   3        261.27        242.63         8.32 o                         
  -7   6   3         24.22         16.30         3.52 o                         
  -6   6   3        306.30        298.34         7.51 o                         
  -5   6   3        369.02        375.86         9.13 o                         
  -4   6   3        229.36        294.77         6.89 o                         
  -3   6   3        231.52        269.08         6.58 o                         
  -2   6   3        131.49        115.59         3.58 o                         
  -1   6   3        378.20        282.66         4.64 o                         
   0   6   3        294.45        217.76         6.25 o                         
   1   6   3       1472.43       1566.67        26.80 o                         
   2   6   3        773.92        760.40         8.50 o                         
   3   6   3        509.79        517.53         7.53 o                         
   4   6   3        294.72        256.86         5.65 o                         
   5   6   3       1406.76       1403.24        18.80 o                         
   6   6   3       1055.89       1013.73        17.45 o                         
   7   6   3        137.14        167.97         7.82 o                         
   8   6   3          1.59         -2.02         3.75 o                         
   9   6   3         40.46         36.75         5.71 o                         
  10   6   3         19.85         27.61         5.77 o                         
 -13   7   3          2.07         -8.11         8.11 o                         
 -12   7   3         16.91          3.57         5.46 o                         
 -11   7   3        147.60        165.50         9.04 o                         
 -10   7   3         25.80         21.78         5.30 o                         
  -9   7   3         33.63         36.54         5.45 o                         
  -8   7   3        753.40        763.82        15.42 o                         
  -7   7   3        232.17        225.21         8.35 o                         
  -6   7   3         70.04         83.37         5.60 o                         
  -5   7   3         35.14         33.76         4.09 o                         
  -4   7   3         83.26         78.39         5.03 o                         
  -3   7   3        287.47        298.16         6.77 o                         
  -2   7   3        947.79        921.54        11.28 o                         
  -1   7   3        803.11        750.83         8.82 o                         
   0   7   3        251.78        355.02         8.99 o                         
   1   7   3        240.26        352.20        11.67 o                         
   2   7   3        202.69        142.55         5.69 o                         
   3   7   3         10.31          7.59         1.60 o                         
   4   7   3        115.71        104.13         4.12 o                         
   5   7   3         92.05        135.64         5.58 o                         
   6   7   3       1040.31       1050.26        22.28 o                         
   7   7   3        210.35        251.06         8.84 o                         
   8   7   3          0.84         -1.17         3.94 o                         
   9   7   3         52.45         52.80         5.92 o                         
 -13   8   3         27.85         16.13         6.75 o                         
 -12   8   3          2.20         -4.96         5.40 o                         
 -11   8   3         51.85         46.42         6.41 o                         
 -10   8   3         35.34         36.20         5.30 o                         
  -9   8   3         22.64          8.50         4.50 o                         
  -8   8   3        280.57        357.76        10.51 o                         
  -7   8   3        249.80        235.40         8.75 o                         
  -6   8   3       1259.75       1199.94        17.89 o                         
  -5   8   3        388.70        365.62         9.45 o                         
  -4   8   3         23.93         15.49         3.50 o                         
  -3   8   3          1.20         -2.03         2.03 o                         
  -2   8   3        414.72        301.05         6.77 o                         
  -1   8   3        168.78        163.20         3.88 o                         
   0   8   3       1927.86       1809.96        42.23 o                         
   1   8   3          5.20         19.16         4.85 o                         
   2   8   3        138.35        137.12         9.49 o                         
   3   8   3        213.07        215.27         4.56 o                         
   4   8   3        266.15        246.57         5.42 o                         
   5   8   3          7.82         14.97         3.24 o                         
   6   8   3        579.08        530.93        10.51 o                         
   7   8   3        104.52        118.85         6.59 o                         
   8   8   3         33.04         45.13         5.29 o                         
   9   8   3         24.93         33.80         4.96 o                         
 -12   9   3          1.37         -3.98         6.26 o                         
 -11   9   3         30.68         20.67         5.37 o                         
 -10   9   3        193.64        189.04        10.51 o                         
  -9   9   3         38.88        123.89         7.89 o                         
  -8   9   3         86.27         64.43         5.79 o                         
  -7   9   3        590.58        579.60        11.75 o                         
  -6   9   3        732.80        816.82        14.68 o                         
  -5   9   3        125.41        154.13         6.32 o                         
  -4   9   3          0.41          3.22         2.71 o                         
  -3   9   3          0.03        108.56         9.12 o                         
  -2   9   3         21.15         18.90         2.44 o                         
  -1   9   3        391.43        411.06         6.84 o                         
   0   9   3          0.39        148.93        24.07 o                         
   1   9   3        655.98        704.22        18.24 o                         
   2   9   3       1353.64       1310.39        26.99 o                         
   3   9   3         26.55         13.70         3.74 o                         
   4   9   3         13.59         17.53         2.19 o                         
   5   9   3         10.59          7.02         2.47 o                         
   6   9   3         59.39         55.92         4.53 o                         
   7   9   3          0.31         -0.18         3.12 o                         
   8   9   3         61.67         86.92         8.19 o                         
 -12  10   3          0.01         -6.01         6.01 o                         
 -11  10   3        132.45        127.96         8.25 o                         
 -10  10   3         97.95        141.59         8.07 o                         
  -9  10   3          8.48         13.02         4.43 o                         
  -8  10   3        634.34        621.27        12.81 o                         
  -7  10   3        175.45        177.08         8.82 o                         
  -6  10   3        401.64        400.77        11.34 o                         
  -5  10   3        704.67        693.09        13.03 o                         
  -4  10   3        173.40        170.26         6.40 o                         
  -3  10   3        298.10        286.75         7.56 o                         
  -2  10   3        109.23        124.79         4.32 o                         
  -1  10   3        795.25        812.36        15.11 o                         
   0  10   3        933.18        906.39        27.50 o                         
   1  10   3        904.21        924.29        22.13 o                         
   2  10   3          0.49         -4.28         4.28 o                         
   3  10   3         71.57         70.26         9.37 o                         
   4  10   3         81.33         59.74         3.56 o                         
   5  10   3         23.03         27.54         2.41 o                         
   6  10   3         59.38         69.14         5.03 o                         
   7  10   3          4.54          1.79         3.21 o                         
   8  10   3        177.52        153.27         6.69 o                         
 -12  11   3          4.64         -1.52         5.78 o                         
 -11  11   3         11.03         13.99         6.92 o                         
 -10  11   3         59.30         53.27         5.93 o                         
  -9  11   3        233.13        260.27        11.38 o                         
  -8  11   3         12.52         12.13         5.88 o                         
  -7  11   3        446.33        428.26        11.92 o                         
  -6  11   3        545.06        480.25        11.34 o                         
  -5  11   3        101.56         98.69         6.25 o                         
  -4  11   3          4.33          3.44         3.25 o                         
  -3  11   3        283.83        298.19         7.88 o                         
  -2  11   3         18.14         17.16         2.51 o                         
  -1  11   3         12.10         21.24         2.05 o                         
   0  11   3        125.42        123.68        14.68 o                         
   1  11   3        197.65        172.72        10.48 o                         
   2  11   3         18.44         19.99         5.90 o                         
   3  11   3         54.13         50.45         9.14 o                         
   4  11   3         25.38         40.90         8.45 o                         
   5  11   3        190.16        187.61         8.12 o                         
   6  11   3         35.25         44.00         6.63 o                         
   7  11   3         60.87        121.82         5.58 o                         
 -12  12   3          2.93         -4.86         4.86 o                         
 -11  12   3         65.51         55.47        11.68 o                         
 -10  12   3          7.34          1.58         5.38 o                         
  -9  12   3         21.34         24.43         5.66 o                         
  -8  12   3          9.33         14.09         4.98 o                         
  -7  12   3          0.08         -3.33         4.40 o                         
  -6  12   3        134.19        140.85         9.83 o                         
  -5  12   3        373.29        354.28        11.17 o                         
  -4  12   3          0.63          5.17         3.35 o                         
  -3  12   3        356.27        364.52        10.13 o                         
  -2  12   3        468.50        447.77         7.95 o                         
  -1  12   3        175.75        154.13         5.14 o                         
   0  12   3        151.68        192.21        11.99 o                         
   1  12   3        108.80         86.42         9.57 o                         
   2  12   3         18.33          6.76         5.74 o                         
   3  12   3          5.35         -4.35         4.60 o                         
   4  12   3        414.18        429.05        21.52 o                         
   5  12   3          4.40          8.89         4.38 o                         
   6  12   3         86.07         98.36         8.19 o                         
 -11  13   3         33.25         25.14         6.85 o                         
 -10  13   3        219.84        237.92        20.70 o                         
  -9  13   3         12.73         13.41         5.23 o                         
  -8  13   3          5.69          3.41         4.91 o                         
  -7  13   3        123.64        125.65         8.33 o                         
  -6  13   3         33.67         50.80         5.53 o                         
  -5  13   3          6.43         11.84         3.95 o                         
  -4  13   3        530.03        579.40        11.82 o                         
  -3  13   3        451.51        448.24        10.02 o                         
  -2  13   3          2.18          6.71         2.26 o                         
  -1  13   3        293.68        318.64         7.01 o                         
   0  13   3         51.06         59.06         9.76 o                         
   1  13   3        659.31        640.43        30.71 o                         
   2  13   3        117.62        109.71         9.85 o                         
   3  13   3         37.04         41.86        11.80 o                         
   4  13   3          0.00         -5.44         5.44 o                         
   5  13   3          0.24          4.03         4.46 o                         
 -11  14   3          6.05          2.75        13.57 o                         
 -10  14   3          8.32          7.56         6.47 o                         
  -9  14   3          6.99          3.33         5.30 o                         
  -8  14   3          5.06          5.63         5.59 o                         
  -7  14   3          9.79         12.73         4.96 o                         
  -6  14   3        109.66        116.71         7.76 o                         
  -5  14   3         58.80         56.34         5.34 o                         
  -4  14   3          4.41          4.78         3.46 o                         
  -3  14   3         44.35         47.18         4.29 o                         
  -2  14   3         26.19         30.13         2.67 o                         
  -1  14   3         16.22          6.60         3.02 o                         
   0  14   3         76.45         43.88         7.75 o                         
   1  14   3        124.56        100.78        12.12 o                         
   2  14   3        248.22        198.40        12.25 o                         
   3  14   3         65.68         63.34         8.23 o                         
   4  14   3        188.82        301.66        24.09 o                         
 -10  15   3          9.08          0.77         7.22 o                         
  -9  15   3         22.25         21.66         5.99 o                         
  -8  15   3        119.89        118.72        10.26 o                         
  -7  15   3        209.07        251.74         9.85 o                         
  -6  15   3         88.10         88.93         8.50 o                         
  -5  15   3        139.88        153.52        11.30 o                         
  -4  15   3        136.82        144.03         7.69 o                         
  -3  15   3         95.10        104.89         6.91 o                         
  -2  15   3          0.08          1.15         1.99 o                         
  -1  15   3         49.36         55.27         7.96 o                         
   0  15   3         14.59          3.41         7.54 o                         
   1  15   3          0.36         -4.18         4.35 o                         
   2  15   3         54.11         36.35        10.44 o                         
   3  15   3          2.75         10.90         6.32 o                         
  -9  16   3          0.02         -5.78         5.78 o                         
  -8  16   3          1.03         -5.42         5.42 o                         
  -7  16   3         11.88          9.98         4.97 o                         
  -6  16   3        154.68        144.85         8.81 o                         
  -5  16   3         19.37         24.18         5.01 o                         
  -4  16   3        177.96        189.09         7.63 o                         
  -3  16   3        239.11        237.25         6.83 o                         
  -2  16   3         34.54         31.08         5.47 o                         
  -1  16   3         97.18         91.53        10.76 o                         
   0  16   3          2.07         -0.55         4.61 o                         
   1  16   3         53.21         83.48        20.38 o                         
   2  16   3         31.67         22.14        17.89 o                         
  -8  17   3         12.15          6.03         7.75 o                         
  -7  17   3        132.36        132.94        10.28 o                         
  -6  17   3         88.41         90.87         9.97 o                         
  -5  17   3          1.91         -2.29         4.89 o                         
  -4  17   3         50.65         56.94         4.96 o                         
  -3  17   3          0.16          2.09         2.76 o                         
  -2  17   3         13.09         13.86         4.94 o                         
  -1  17   3         76.00         64.32         7.36 o                         
   0  17   3          4.09         -1.82         2.86 o                         
  -6  18   3          0.10         -3.72         4.70 o                         
  -5  18   3         42.41         36.41         5.20 o                         
  -4  18   3         37.31         24.12         4.06 o                         
  -3  18   3          0.51         -3.14         3.47 o                         
  -2  18   3          2.64          1.77         5.09 o                         
   2 -19   4         35.35         25.46         5.66 o                         
   3 -19   4         49.17         59.92        13.37 o                         
   4 -19   4         41.17         40.44        12.86 o                         
   5 -19   4          0.33          1.30         5.47 o                         
   0 -18   4         66.19         97.81         6.87 o                         
   1 -18   4        130.36        115.30         7.31 o                         
   2 -18   4          0.09         -3.04         5.20 o                         
   3 -18   4         15.80          5.23         4.25 o                         
   4 -18   4         40.72         40.60         8.04 o                         
   5 -18   4        222.04        237.09        17.67 o                         
   6 -18   4        351.49        429.78        13.48 o                         
   7 -18   4         23.99         18.51         5.81 o                         
   8 -18   4         16.63          2.64         9.50 o                         
  -2 -17   4         69.44        100.98         7.98 o                         
  -1 -17   4         16.52         10.90         4.80 o                         
   0 -17   4         24.11          9.71         5.06 o                         
   1 -17   4          9.25         18.45         4.69 o                         
   2 -17   4         11.39         11.46         4.78 o                         
   3 -17   4         17.48         15.47         4.41 o                         
   4 -17   4        424.79        384.36         9.97 o                         
   5 -17   4          0.00          5.93         5.05 o                         
   6 -17   4         53.57         62.95         8.40 o                         
   7 -17   4        176.95        186.38        11.76 o                         
   8 -17   4        252.99        298.80        13.00 o                         
   9 -17   4         38.67         21.23         7.36 o                         
  -3 -16   4          1.05          2.39         4.13 o                         
  -2 -16   4          5.48          9.70         4.49 o                         
  -1 -16   4        450.70        498.33        12.03 o                         
   0 -16   4        269.67        285.53         9.41 o                         
   1 -16   4        183.84        199.62        10.62 o                         
   2 -16   4          0.01          3.45         4.16 o                         
   3 -16   4        227.67        256.06         9.30 o                         
   4 -16   4         15.65         14.79         4.88 o                         
   5 -16   4         49.28         55.73         7.06 o                         
   6 -16   4         13.77         10.32         5.70 o                         
   7 -16   4        148.03        160.48        12.91 o                         
   8 -16   4         47.53         69.83         7.96 o                         
   9 -16   4          3.89          0.86         5.63 o                         
  10 -16   4         44.54         31.01         8.80 o                         
  -5 -15   4         27.79         42.99         6.38 o                         
  -4 -15   4          2.34         -3.98         3.98 o                         
  -3 -15   4         71.63         85.75         6.64 o                         
  -2 -15   4          0.32          0.60         4.25 o                         
  -1 -15   4         68.70         59.71         6.60 o                         
   0 -15   4        151.09        123.54         7.04 o                         
   1 -15   4        229.66        239.16         8.94 o                         
   2 -15   4        977.45       1004.18        17.81 o                         
   3 -15   4         41.89         58.36         5.17 o                         
   4 -15   4        411.03        396.09        11.61 o                         
   5 -15   4          0.57          4.34         5.29 o                         
   6 -15   4        126.55        102.17         6.56 o                         
   7 -15   4          0.76         -1.09         2.77 o                         
   8 -15   4          0.03         -1.90         3.49 o                         
   9 -15   4         30.29         30.36         5.02 o                         
  10 -15   4        105.35        110.38         8.40 o                         
  -5 -14   4          5.69         15.43         5.73 o                         
  -4 -14   4          0.38         -1.70         3.81 o                         
  -3 -14   4         36.62         26.68         4.96 o                         
  -2 -14   4         63.03         56.93         5.63 o                         
  -1 -14   4          6.12         -0.76         3.61 o                         
   0 -14   4         93.52         98.14         6.86 o                         
   1 -14   4         10.76          5.84         4.68 o                         
   2 -14   4          0.02          1.96         3.43 o                         
   3 -14   4        100.72         95.51         6.02 o                         
   4 -14   4         25.17         24.89         4.94 o                         
   5 -14   4          4.95          5.44         3.64 o                         
   6 -14   4          6.34         -1.39         3.96 o                         
   7 -14   4         39.09         49.61         5.78 o                         
   8 -14   4        529.50        554.35        13.92 o                         
   9 -14   4         73.47         87.38         7.05 o                         
  10 -14   4          0.69         -4.70         4.90 o                         
  11 -14   4          1.20         -7.23         7.23 o                         
  -6 -13   4         14.00         12.44         5.37 o                         
  -5 -13   4          6.18          3.86         4.06 o                         
  -4 -13   4          0.04          0.49         3.98 o                         
  -3 -13   4          9.00          9.53         4.16 o                         
  -2 -13   4         33.23         18.11         4.28 o                         
  -1 -13   4        394.22        403.73        10.66 o                         
   0 -13   4       2550.83       2474.83        28.19 o                         
   1 -13   4        207.38        220.11         8.83 o                         
   2 -13   4          3.11          1.56         4.40 o                         
   3 -13   4        135.34        113.07         6.98 o                         
   4 -13   4        211.86        243.94         9.46 o                         
   5 -13   4          0.07         -0.41         3.52 o                         
   6 -13   4        619.98        595.95        14.63 o                         
   7 -13   4        270.10        273.93         9.57 o                         
   8 -13   4        115.44        122.38         8.12 o                         
   9 -13   4         34.12         27.38         5.56 o                         
  10 -13   4         14.43         15.00         5.73 o                         
  11 -13   4         10.85          6.09         6.06 o                         
  -7 -12   4         33.25          4.19         5.59 o                         
  -6 -12   4          1.30         -2.85         5.48 o                         
  -5 -12   4         11.41         -1.13         3.57 o                         
  -4 -12   4          7.17         -1.90         3.70 o                         
  -3 -12   4          6.16          8.54         4.05 o                         
  -2 -12   4        211.90        163.68         7.64 o                         
  -1 -12   4        695.43        648.14        12.87 o                         
   0 -12   4         89.45        105.41         6.86 o                         
   1 -12   4         40.63         59.06         6.96 o                         
   2 -12   4       1218.31       1250.63        21.34 o                         
   3 -12   4        348.27        316.26         8.87 o                         
   4 -12   4        594.46        554.33        13.85 o                         
   5 -12   4         36.89         30.00         5.03 o                         
   6 -12   4        102.89        100.72         7.96 o                         
   7 -12   4        757.57        722.78        16.57 o                         
   8 -12   4        178.08        186.37         9.18 o                         
   9 -12   4         40.91         54.11         6.71 o                         
  10 -12   4          0.41          3.60         5.58 o                         
  11 -12   4         38.58         38.20         6.86 o                         
  12 -12   4         11.12         14.55         6.53 o                         
  -8 -11   4          0.72          7.95         5.51 o                         
  -7 -11   4          3.58          1.27         6.08 o                         
  -6 -11   4        193.30        216.40         8.83 o                         
  -5 -11   4         18.91          9.88         4.91 o                         
  -4 -11   4          8.48          9.16         4.19 o                         
  -3 -11   4          2.20          2.12         3.66 o                         
  -2 -11   4        477.00        397.20        10.21 o                         
  -1 -11   4       1002.80        935.98        15.00 o                         
   0 -11   4          8.43         -1.00         3.20 o                         
   1 -11   4         18.37         12.93         4.16 o                         
   2 -11   4        209.46        187.51         6.72 o                         
   3 -11   4          0.77         -1.10         2.95 o                         
   4 -11   4        496.47        492.86        11.96 o                         
   5 -11   4        252.90        261.26         9.41 o                         
   6 -11   4        342.13        316.19        11.62 o                         
   7 -11   4         18.10         22.32         5.25 o                         
   8 -11   4          0.83         -3.96         3.96 o                         
   9 -11   4        196.65        238.03        12.26 o                         
  10 -11   4         57.32         72.81         7.48 o                         
  11 -11   4         10.34         -0.85         5.85 o                         
  12 -11   4          4.51         -6.11         6.11 o                         
  -8 -10   4         10.86         19.76         6.86 o                         
  -7 -10   4         40.70         26.62         5.01 o                         
  -6 -10   4          6.70         11.68         4.05 o                         
  -5 -10   4        491.92        447.22        10.43 o                         
  -4 -10   4        121.43        111.30         7.14 o                         
  -3 -10   4        315.19        253.64         8.37 o                         
  -2 -10   4        494.79        479.53        10.73 o                         
  -1 -10   4        336.99        335.87         8.68 o                         
   0 -10   4        427.56        415.65        10.21 o                         
   1 -10   4        337.90        335.97         9.42 o                         
   2 -10   4       1369.40       1336.66        23.01 o                         
   3 -10   4         33.22         65.58         5.48 o                         
   4 -10   4         18.05         11.90         3.36 o                         
   5 -10   4        336.16        294.21         9.01 o                         
   6 -10   4         37.51         32.51         5.14 o                         
   7 -10   4       1151.31       1099.95        18.13 o                         
   8 -10   4        259.35        257.74         9.13 o                         
   9 -10   4         61.38         72.83         6.60 o                         
  10 -10   4         23.70         13.95         5.07 o                         
  11 -10   4         13.10         14.38         6.37 o                         
  12 -10   4         92.91         95.52         9.12 o                         
  -9  -9   4        285.55        342.97        11.99 o                         
  -8  -9   4          0.37         -0.48         6.21 o                         
  -7  -9   4        100.69         97.52         7.77 o                         
  -6  -9   4        306.70        322.01         8.40 o                         
  -5  -9   4        733.88        702.99        13.86 o                         
  -4  -9   4        297.50        264.64         7.77 o                         
  -3  -9   4          0.11          1.62         3.38 o                         
  -2  -9   4        464.84        499.68        11.08 o                         
  -1  -9   4        438.45        402.43         9.50 o                         
   0  -9   4        564.50        596.44        10.91 o                         
   1  -9   4          0.10         -2.50         2.50 o                         
   2  -9   4        111.04        134.85         6.15 o                         
   3  -9   4         95.96        141.92         5.76 o                         
   4  -9   4        198.01        145.10         6.67 o                         
   5  -9   4          9.20          5.00         3.53 o                         
   6  -9   4       1004.93        978.71        16.46 o                         
   7  -9   4         41.41         39.62         5.25 o                         
   8  -9   4        344.87        360.43        10.93 o                         
   9  -9   4          4.65          4.31         4.50 o                         
  10  -9   4          8.49         -2.71         4.98 o                         
  11  -9   4         44.48         41.10         6.07 o                         
  12  -9   4          5.48         -3.90         5.64 o                         
  -9  -8   4        145.63        187.31        10.09 o                         
  -8  -8   4         15.07         18.04         5.89 o                         
  -7  -8   4         65.36         49.72         5.60 o                         
  -6  -8   4        170.28        140.91         5.67 o                         
  -5  -8   4         47.09         35.47         5.08 o                         
  -4  -8   4        189.60        211.25         7.10 o                         
  -3  -8   4          0.68          4.22         2.75 o                         
  -2  -8   4        118.36        129.54         6.11 o                         
  -1  -8   4         11.55          9.57         2.88 o                         
   0  -8   4       1965.07       1894.38        21.17 o                         
   1  -8   4          4.86         -2.30         2.30 o                         
   2  -8   4          8.96          5.54         2.54 o                         
   3  -8   4        666.83        801.28        12.40 o                         
   4  -8   4       1838.83       1924.57        22.52 o                         
   5  -8   4          0.16         -2.61         2.61 o                         
   6  -8   4         28.66         37.16         5.04 o                         
   7  -8   4       2544.74       2434.25        27.45 o                         
   8  -8   4        351.41        332.59        10.29 o                         
   9  -8   4        514.63        498.33        12.97 o                         
  10  -8   4          0.05          3.92         4.89 o                         
  11  -8   4          1.01         -0.08         5.06 o                         
  12  -8   4         82.85         60.63         6.91 o                         
 -10  -7   4         93.76         74.96         7.46 o                         
  -9  -7   4         10.56         -4.59         4.59 o                         
  -8  -7   4        433.36        395.57        11.70 o                         
  -7  -7   4        343.96        305.29         9.96 o                         
  -6  -7   4          0.27         -1.27         2.81 o                         
  -5  -7   4          5.36          4.33         3.06 o                         
  -4  -7   4        115.28        109.74         5.37 o                         
  -3  -7   4        138.39        163.71         5.75 o                         
  -2  -7   4         28.61          9.31         2.33 o                         
  -1  -7   4        334.67        390.93         8.33 o                         
   0  -7   4        610.76        630.67        10.74 o                         
   1  -7   4       4737.47       4829.94        40.98 o                         
   2  -7   4        114.99        107.75         4.85 o                         
   3  -7   4       5273.88       5135.18        46.69 o                         
   4  -7   4        512.98        482.88         9.85 o                         
   5  -7   4        342.67        289.23         7.91 o                         
   6  -7   4         77.82         75.14         6.35 o                         
   7  -7   4        623.56        634.60        12.44 o                         
   8  -7   4        319.15        322.47         9.96 o                         
   9  -7   4         18.60         32.33         5.34 o                         
  10  -7   4        205.86        207.01         9.19 o                         
  11  -7   4         46.90         50.53         6.45 o                         
  12  -7   4         30.45         27.37         5.91 o                         
 -10  -6   4         70.35         61.16         7.07 o                         
  -9  -6   4         26.52         28.43         5.84 o                         
  -8  -6   4         92.89         86.17         6.97 o                         
  -7  -6   4         66.00         41.19         5.51 o                         
  -6  -6   4          5.45         -3.23         3.23 o                         
  -5  -6   4          6.43          8.70         3.15 o                         
  -4  -6   4         42.50         21.67         3.39 o                         
  -3  -6   4         42.42         59.30         4.06 o                         
  -2  -6   4         81.37         73.16         4.15 o                         
  -1  -6   4        124.53        193.08         5.10 o                         
   0  -6   4        978.37        929.33        11.78 o                         
   1  -6   4          5.49          0.51         2.39 o                         
   2  -6   4       2390.35       2691.73        26.10 o                         
   3  -6   4       1357.08       1592.78        23.40 o                         
   4  -6   4        110.60         48.79         4.70 o                         
   5  -6   4        127.95        103.21         5.87 o                         
   6  -6   4          9.30          8.31         3.39 o                         
   7  -6   4        328.76        319.54         8.97 o                         
   8  -6   4        195.38        200.59         8.22 o                         
   9  -6   4        205.33        207.63         9.15 o                         
  10  -6   4        223.34        214.13         8.76 o                         
  11  -6   4         47.00         47.78         6.60 o                         
  12  -6   4         16.56         18.54         5.34 o                         
 -11  -5   4         34.22         31.37         6.92 o                         
 -10  -5   4         36.16         39.24         6.98 o                         
  -9  -5   4        186.26        197.91        10.33 o                         
  -8  -5   4          2.07          1.79         4.32 o                         
  -7  -5   4         66.06         86.09         6.91 o                         
  -6  -5   4        252.43        256.37         8.18 o                         
  -5  -5   4         77.60         74.59         4.73 o                         
  -4  -5   4       1540.66       1558.08        19.01 o                         
  -3  -5   4        360.18        320.88         7.26 o                         
  -2  -5   4         37.95         60.04         4.04 o                         
  -1  -5   4        127.90        124.66         4.95 o                         
   0  -5   4       3814.80       3546.03        29.75 o                         
   1  -5   4         41.70         43.89         3.28 o                         
   2  -5   4        407.78        395.86         7.47 o                         
   3  -5   4       2134.59       2131.83        23.16 o                         
   4  -5   4        591.19        599.59        10.19 o                         
   5  -5   4        380.71        351.56         8.32 o                         
   6  -5   4        202.36        212.36         6.99 o                         
   7  -5   4         41.08         52.28         4.98 o                         
   8  -5   4        260.82        278.46         8.88 o                         
   9  -5   4        439.96        419.49        10.98 o                         
  10  -5   4        163.40        185.55         8.62 o                         
  11  -5   4         22.88         33.67         5.38 o                         
  12  -5   4          2.39          1.93         4.88 o                         
 -11  -4   4          8.12         17.49         6.67 o                         
 -10  -4   4         14.82          7.56         5.36 o                         
  -9  -4   4        215.62        243.34        10.31 o                         
  -8  -4   4         41.40         41.14         5.73 o                         
  -7  -4   4        171.47        178.20         9.42 o                         
  -6  -4   4        570.15        564.03        10.91 o                         
  -5  -4   4          5.80          3.85         2.60 o                         
  -4  -4   4       1503.73       2051.04        20.70 o                         
  -3  -4   4       4285.33       4514.95        36.83 o                         
  -2  -4   4        230.85        349.75         7.30 o                         
  -1  -4   4       1166.72       1118.94        16.48 o                         
   0  -4   4        917.84       1090.63        11.79 o                         
   1  -4   4        210.87        188.01         5.31 o                         
   2  -4   4         33.30         60.59         4.26 o                         
   3  -4   4        839.10        895.24        13.06 o                         
   4  -4   4        454.18        464.00         8.92 o                         
   5  -4   4        425.21        387.30         9.00 o                         
   6  -4   4         27.28         42.52         4.27 o                         
   7  -4   4          9.29          6.85         3.06 o                         
   8  -4   4         21.99         35.42         4.44 o                         
   9  -4   4        943.94        908.83        15.55 o                         
  10  -4   4          9.09         17.54         4.40 o                         
  11  -4   4        126.14        147.96         8.53 o                         
  12  -4   4          0.64          7.77         4.92 o                         
 -11  -3   4          3.17         -3.86         6.02 o                         
 -10  -3   4          4.20         -2.04         4.95 o                         
  -9  -3   4         42.58         40.89         6.30 o                         
  -8  -3   4          0.04         -3.31         3.31 o                         
  -7  -3   4        354.72        363.84         9.37 o                         
  -6  -3   4        887.59        862.75        13.49 o                         
  -5  -3   4       3608.45       3497.93        31.18 o                         
  -4  -3   4       1450.48       1441.65        15.92 o                         
  -3  -3   4        590.63        618.94         9.20 o                         
  -2  -3   4       7008.70       7409.60        57.54 o                         
  -1  -3   4        669.46        643.67         9.67 o                         
   0  -3   4       1030.73        921.15        11.60 o                         
   1  -3   4        236.76        276.55         6.45 o                         
   2  -3   4        300.66        322.09         7.58 o                         
   3  -3   4       3837.05       3906.60        32.33 o                         
   4  -3   4        264.21        335.03         6.97 o                         
   5  -3   4        456.71        463.19         9.06 o                         
   6  -3   4        889.00        911.81        12.82 o                         
   7  -3   4        140.21        135.18         6.20 o                         
   8  -3   4        437.04        442.22        10.88 o                         
   9  -3   4         10.61         11.62         4.18 o                         
  10  -3   4          6.15         10.95         4.64 o                         
  11  -3   4        178.24        165.08         8.90 o                         
  12  -3   4         15.88         18.27         5.53 o                         
 -12  -2   4          5.46          5.17         7.48 o                         
 -11  -2   4          3.22          3.30         5.53 o                         
 -10  -2   4        118.84        103.12         7.02 o                         
  -9  -2   4        275.70        265.89        11.30 o                         
  -8  -2   4         14.16          7.87         4.13 o                         
  -7  -2   4        295.11        292.45         8.52 o                         
  -6  -2   4        686.89        757.13        12.51 o                         
  -5  -2   4          8.35         20.05         3.41 o                         
  -4  -2   4       2424.75       2147.08        20.80 o                         
  -3  -2   4         37.94         40.50         3.29 o                         
  -2  -2   4          9.77          1.83         2.20 o                         
  -1  -2   4       1410.53       1733.76        16.74 o                         
   0  -2   4        111.10         72.35         3.51 o                         
   1  -2   4         20.00         19.48         2.75 o                         
   2  -2   4         38.41         46.59         3.26 o                         
   3  -2   4        222.31        203.67         5.12 o                         
   4  -2   4       7658.04       8220.93        63.81 o                         
   5  -2   4          1.57         -0.72         2.85 o                         
   6  -2   4       1236.66       1309.42        17.02 o                         
   7  -2   4        246.66        276.69         7.64 o                         
   8  -2   4        517.97        470.94        11.53 o                         
   9  -2   4        150.62        186.92         8.61 o                         
  10  -2   4          0.42          1.41         3.93 o                         
  11  -2   4        230.28        262.11        10.19 o                         
  12  -2   4         76.67        101.95         7.30 o                         
 -12  -1   4         19.02         12.61         6.07 o                         
 -11  -1   4         10.13          2.41         4.55 o                         
 -10  -1   4         14.73          9.47         4.50 o                         
  -9  -1   4          3.30          5.63         4.20 o                         
  -8  -1   4         66.95         68.98         5.83 o                         
  -7  -1   4         29.42         20.45         3.80 o                         
  -6  -1   4         81.51         67.56         5.13 o                         
  -5  -1   4          4.38         -1.83         2.29 o                         
  -4  -1   4         71.20         90.45         4.57 o                         
  -3  -1   4          0.03          2.57         2.25 o                         
  -2  -1   4        205.33        234.80         5.17 o                         
  -1  -1   4        258.10        240.07         4.84 o                         
   0  -1   4        668.21        477.39         7.13 o                         
   1  -1   4        509.18        655.09         9.26 o                         
   2  -1   4       3333.58       3714.96        29.46 o                         
   3  -1   4        472.02        497.38         7.32 o                         
   4  -1   4       1552.94       1581.04        17.37 o                         
   5  -1   4       4237.44       3791.38        32.53 o                         
   6  -1   4       1318.22       1321.03        16.88 o                         
   7  -1   4        635.12        613.94        12.29 o                         
   8  -1   4        468.74        437.36        11.94 o                         
   9  -1   4         36.16         26.90         5.34 o                         
  10  -1   4        107.40        109.90         8.11 o                         
  11  -1   4          1.91         10.89         4.09 o                         
  12  -1   4         12.80         21.22         6.15 o                         
 -12   0   4         11.15         -3.73         5.97 o                         
 -11   0   4        188.68        188.96        10.73 o                         
 -10   0   4        432.99        450.25        12.48 o                         
  -9   0   4         21.53         22.66         4.82 o                         
  -8   0   4        298.81        300.16         9.18 o                         
  -7   0   4         88.34        104.03         5.97 o                         
  -6   0   4        111.24         86.58         5.30 o                         
  -5   0   4        236.26        294.13         7.15 o                         
  -4   0   4        333.70        363.96         7.00 o                         
  -3   0   4         80.02        130.86         4.52 o                         
  -2   0   4       2248.79       2154.20        18.85 o                         
  -1   0   4         16.07         88.78         3.18 o                         
   0   0   4       5904.03       5819.55        47.76 o                         
   1   0   4       4914.89       4798.67        40.79 o                         
   2   0   4       2663.33       2703.47        25.57 o                         
   3   0   4       2505.26       2500.18        23.32 o                         
   4   0   4        129.29        210.60         5.74 o                         
   5   0   4          2.60          7.88         2.58 o                         
   6   0   4        137.87        173.70         6.16 o                         
   7   0   4         97.98        104.60         5.69 o                         
   8   0   4         58.14         57.34         5.32 o                         
   9   0   4         43.79         59.80         5.50 o                         
  10   0   4          0.69          2.63         4.25 o                         
  11   0   4         76.39         45.20         6.90 o                         
  12   0   4         11.35         -0.94         6.24 o                         
 -12   1   4         13.91         -0.53         6.30 o                         
 -11   1   4         15.99         12.17         4.95 o                         
 -10   1   4         65.43         78.96         6.77 o                         
  -9   1   4         24.38         24.51         5.05 o                         
  -8   1   4        226.38        249.38         8.66 o                         
  -7   1   4        291.62        354.50         8.77 o                         
  -6   1   4         82.71         76.69         4.86 o                         
  -5   1   4        850.50        770.42        11.31 o                         
  -4   1   4          2.87          4.14         2.97 o                         
  -3   1   4       3025.53       2833.95        24.05 o                         
  -2   1   4       7573.77       7294.33        63.09 o                         
  -1   1   4       8423.53       8564.74       160.19 o                         
   0   1   4       3082.59       3043.43        25.36 o                         
   1   1   4       3481.53       3333.18        25.52 o                         
   2   1   4       2434.63       2570.58        24.01 o                         
   3   1   4       1136.65        945.54        11.27 o                         
   4   1   4         32.78          6.98         2.54 o                         
   5   1   4        874.90        738.12        11.16 o                         
   6   1   4        149.17        206.66         6.55 o                         
   7   1   4         23.83         15.67         3.37 o                         
   8   1   4        362.34        341.74         8.36 o                         
   9   1   4        124.18        106.63         7.54 o                         
  10   1   4         30.11         20.16         5.48 o                         
  11   1   4         55.78         60.31         7.66 o                         
 -12   2   4          0.93         -1.30         5.52 o                         
 -11   2   4        124.13        167.44         9.17 o                         
 -10   2   4        143.37        135.16         8.47 o                         
  -9   2   4         77.02         69.59         6.28 o                         
  -8   2   4         37.01         32.05         4.70 o                         
  -7   2   4        119.39        144.52         6.26 o                         
  -6   2   4       2058.07       2092.39        22.01 o                         
  -5   2   4        182.68        142.93         5.33 o                         
  -4   2   4        106.99        101.09         4.71 o                         
  -3   2   4         21.89         53.57         3.59 o                         
  -2   2   4      34886.67      36598.20      1335.71 o                         
  -1   2   4      13035.34      13776.02       431.96 o                         
   0   2   4       2852.04       2887.61        26.20 o                         
   1   2   4        157.09        102.86         3.17 o                         
   2   2   4         16.18          1.53         1.91 o                         
   3   2   4        299.68        247.89         5.20 o                         
   4   2   4         63.58        116.23         3.94 o                         
   5   2   4        101.33        100.88         4.38 o                         
   6   2   4          2.72          3.84         2.37 o                         
   7   2   4          1.13         -3.89         3.89 o                         
   8   2   4        174.29        151.04         7.95 o                         
   9   2   4         59.14         63.09         6.41 o                         
  10   2   4         53.35         56.37         6.50 o                         
  11   2   4         46.25         54.46         7.21 o                         
 -13   3   4          2.68         -8.93         8.93 o                         
 -12   3   4          8.31          6.60         6.03 o                         
 -11   3   4          1.95         -4.54         4.54 o                         
 -10   3   4        193.20        231.26        10.15 o                         
  -9   3   4        261.38        280.64        10.23 o                         
  -8   3   4          5.17          2.97         3.65 o                         
  -7   3   4        228.12        225.33         7.12 o                         
  -6   3   4        210.78        194.17         6.29 o                         
  -5   3   4        331.39        303.31         6.95 o                         
  -4   3   4        604.53        403.84         7.61 o                         
  -3   3   4        224.35        187.10         4.57 o                         
  -2   3   4         44.08         73.31         3.33 o                         
  -1   3   4       1277.67       1348.15        13.00 o                         
   0   3   4        797.15        502.09         5.77 o                         
   1   3   4       1438.87       1254.50        11.49 o                         
   2   3   4        508.22        562.92         7.80 o                         
   3   3   4         56.70         98.42         3.78 o                         
   4   3   4        135.20        150.68         4.33 o                         
   5   3   4         28.48         28.08         3.37 o                         
   6   3   4        589.28        609.68        11.74 o                         
   7   3   4        519.75        483.55        11.11 o                         
   8   3   4         88.67         97.85         7.59 o                         
   9   3   4         52.29         73.08         6.85 o                         
  10   3   4         50.33         57.15         6.48 o                         
  11   3   4         10.54          6.81         5.38 o                         
 -13   4   4          1.71         -6.69         6.69 o                         
 -12   4   4         52.13         36.55         9.26 o                         
 -11   4   4          0.38         -4.10         4.10 o                         
 -10   4   4        135.06        134.96         8.11 o                         
  -9   4   4          0.01         -3.52         3.52 o                         
  -8   4   4         18.32         19.47         4.37 o                         
  -7   4   4         56.23         91.26         5.46 o                         
  -6   4   4          8.40         13.98         3.30 o                         
  -5   4   4        410.26        480.60         8.52 o                         
  -4   4   4          8.68         33.54         3.05 o                         
  -3   4   4       2188.51       2022.12        19.12 o                         
  -2   4   4        428.74        429.59         6.33 o                         
  -1   4   4        109.84         50.49         2.56 o                         
   0   4   4        374.94        401.01         4.68 o                         
   1   4   4          6.07         13.10         1.96 o                         
   2   4   4       1200.88       1121.96        12.81 o                         
   3   4   4        158.72        153.58         4.11 o                         
   4   4   4        130.90        137.32         4.70 o                         
   5   4   4        687.23        632.58        13.33 o                         
   6   4   4       1699.32       1746.06        20.92 o                         
   7   4   4         10.63          5.05         3.86 o                         
   8   4   4        627.03        661.91        14.09 o                         
   9   4   4        524.96        594.66        13.79 o                         
  10   4   4        220.67        245.75        10.70 o                         
  11   4   4         18.47         15.74         9.25 o                         
 -13   5   4         23.00         11.93         7.36 o                         
 -12   5   4         13.44          7.09         5.21 o                         
 -11   5   4        130.53        147.12         9.11 o                         
 -10   5   4         38.24         28.58         4.94 o                         
  -9   5   4         13.47          9.94         3.93 o                         
  -8   5   4        212.55        230.17         7.61 o                         
  -7   5   4         78.52         81.72         5.14 o                         
  -6   5   4         55.58         41.02         3.81 o                         
  -5   5   4        253.65        264.92         6.80 o                         
  -4   5   4       2036.18       1997.73        20.45 o                         
  -3   5   4         89.80         67.29         3.83 o                         
  -2   5   4         28.97         35.52         2.69 o                         
  -1   5   4        357.61        349.12         5.27 o                         
   0   5   4         95.69        173.01         4.31 o                         
   1   5   4         20.46         41.64         6.05 o                         
   2   5   4        704.78        583.10         7.15 o                         
   3   5   4        344.05        319.00         6.32 o                         
   4   5   4        106.81         87.81         3.96 o                         
   5   5   4         22.14         18.84         3.63 o                         
   6   5   4          7.14          2.86         3.17 o                         
   7   5   4        559.83        547.90        11.46 o                         
   8   5   4         91.95        124.99         7.15 o                         
   9   5   4          5.88         26.26         6.14 o                         
  10   5   4         51.97         68.08         6.61 o                         
 -13   6   4          0.17         -5.77         5.77 o                         
 -12   6   4         63.80         59.47         8.42 o                         
 -11   6   4         81.07         90.46         8.17 o                         
 -10   6   4         37.06         43.90         5.72 o                         
  -9   6   4        135.80        137.98         7.34 o                         
  -8   6   4          0.64          2.11         3.63 o                         
  -7   6   4        120.50        132.12         6.07 o                         
  -6   6   4       1786.68       1693.56        18.46 o                         
  -5   6   4        215.66        193.22         5.63 o                         
  -4   6   4        178.65        136.54         4.88 o                         
  -3   6   4         38.89         25.78         2.67 o                         
  -2   6   4         96.67        137.35         4.84 o                         
  -1   6   4        280.42        228.90         4.13 o                         
   0   6   4        146.80        137.16         7.59 o                         
   1   6   4       4816.77       5120.34        67.98 o                         
   2   6   4        226.79        276.15        10.46 o                         
   3   6   4          2.34          4.65         1.49 o                         
   4   6   4       2756.60       2738.60        25.28 o                         
   5   6   4        391.83        417.06         9.26 o                         
   6   6   4        731.55        860.79        15.08 o                         
   7   6   4        247.44        245.83         8.08 o                         
   8   6   4         23.21         29.82         4.55 o                         
   9   6   4          1.18          1.24         5.79 o                         
  10   6   4          0.99         -5.94         5.94 o                         
 -13   7   4          1.33         -3.61         6.07 o                         
 -12   7   4          1.57         -1.80         5.66 o                         
 -11   7   4         40.26         26.49         5.96 o                         
 -10   7   4          5.25         14.05         4.80 o                         
  -9   7   4         27.40         26.72         5.44 o                         
  -8   7   4        104.90         97.90         6.34 o                         
  -7   7   4         56.92         42.59         4.56 o                         
  -6   7   4       1292.20       1262.01        18.74 o                         
  -5   7   4       1581.07       1491.24        24.01 o                         
  -4   7   4         74.44         49.97         4.24 o                         
  -3   7   4          7.89          2.10         1.87 o                         
  -2   7   4        504.06        353.42         6.28 o                         
  -1   7   4       1048.55       1027.14        10.99 o                         
   0   7   4        182.38        150.25         8.27 o                         
   1   7   4         47.50         84.47         7.31 o                         
   2   7   4       3039.66       2893.02        44.64 o                         
   3   7   4        394.87        387.86         9.52 o                         
   4   7   4       3578.31       3389.52        31.94 o                         
   5   7   4        886.73        923.30        15.88 o                         
   6   7   4        274.90        277.46         7.89 o                         
   7   7   4        187.69        178.34         7.75 o                         
   8   7   4        128.27        174.45         7.90 o                         
   9   7   4         56.55         57.06         5.83 o                         
 -12   8   4          0.24         -4.03         5.69 o                         
 -11   8   4         14.58         15.35         5.48 o                         
 -10   8   4         43.08         49.95         5.93 o                         
  -9   8   4        150.36        140.57         8.00 o                         
  -8   8   4        564.92        622.45        13.08 o                         
  -7   8   4        358.52        376.66        11.25 o                         
  -6   8   4        316.68        253.48         9.29 o                         
  -5   8   4          4.68          6.04         3.46 o                         
  -4   8   4         23.71         27.09         3.47 o                         
  -3   8   4         28.24         10.22         2.72 o                         
  -2   8   4         18.84         21.98         2.36 o                         
  -1   8   4        908.23        881.71        16.37 o                         
   0   8   4       1833.05       2006.86        39.32 o                         
   1   8   4        265.88        258.56        12.59 o                         
   2   8   4         75.10         63.22         8.80 o                         
   3   8   4       1374.10       1380.13        30.95 o                         
   4   8   4         19.73         53.64         3.13 o                         
   5   8   4         76.90         93.41         3.69 o                         
   6   8   4         20.67         30.85         3.80 o                         
   7   8   4          8.99         15.11         3.74 o                         
   8   8   4         73.95         63.38         5.23 o                         
   9   8   4         55.70         53.29         6.16 o                         
 -12   9   4          0.21         -5.83         6.74 o                         
 -11   9   4         24.68         25.46         5.52 o                         
 -10   9   4          0.01         -1.34         4.27 o                         
  -9   9   4         65.15         82.30         6.22 o                         
  -8   9   4       1184.76       1278.22        19.25 o                         
  -7   9   4         68.02         81.24         6.85 o                         
  -6   9   4         38.11         30.11         4.60 o                         
  -5   9   4        146.48        168.25         7.07 o                         
  -4   9   4         44.54         50.27         4.23 o                         
  -3   9   4         86.50         70.63         4.33 o                         
  -2   9   4        444.38        369.55         6.60 o                         
  -1   9   4          0.17          3.57         1.47 o                         
   0   9   4        366.06        333.94        13.14 o                         
   1   9   4       2264.30       2299.94        52.93 o                         
   2   9   4        636.55        600.84        28.71 o                         
   3   9   4        706.40        727.31        20.03 o                         
   4   9   4        263.91        253.56        11.74 o                         
   5   9   4         40.62         57.74         3.68 o                         
   6   9   4          2.81          7.06         2.72 o                         
   7   9   4          1.71          4.73         2.91 o                         
   8   9   4        106.54        106.98         6.04 o                         
 -12  10   4          0.00         -2.19         5.59 o                         
 -11  10   4          0.70          6.85         5.13 o                         
 -10  10   4        382.90        409.69        11.51 o                         
  -9  10   4        522.66        511.45        13.83 o                         
  -8  10   4         13.98         38.10         5.45 o                         
  -7  10   4         31.03         37.71         5.38 o                         
  -6  10   4        715.95        734.74        14.42 o                         
  -5  10   4        134.64        147.82         6.98 o                         
  -4  10   4         39.85         52.81         4.50 o                         
  -3  10   4        377.81        393.58         8.32 o                         
  -2  10   4         72.32         67.36         3.64 o                         
  -1  10   4         55.54         52.63         2.55 o                         
   0  10   4         20.47         23.87         5.98 o                         
   1  10   4          0.72          8.11         5.27 o                         
   2  10   4        626.58        605.92        18.45 o                         
   3  10   4         75.68         66.16         8.45 o                         
   4  10   4         88.63        101.04         9.24 o                         
   5  10   4         37.51         33.06         5.78 o                         
   6  10   4         15.09          9.65         3.24 o                         
   7  10   4          2.67         14.37         3.41 o                         
 -12  11   4          1.32         -5.07         5.07 o                         
 -11  11   4         81.87        107.88         8.07 o                         
 -10  11   4          7.73         19.24         5.56 o                         
  -9  11   4         31.00         33.89         5.72 o                         
  -8  11   4        416.65        440.49        12.65 o                         
  -7  11   4         68.35         61.20         6.16 o                         
  -6  11   4        139.35        115.61         7.64 o                         
  -5  11   4          0.47         -2.41         3.18 o                         
  -4  11   4        226.81        231.63         7.81 o                         
  -3  11   4        172.07        162.05         6.54 o                         
  -2  11   4          3.28          4.32         2.04 o                         
  -1  11   4        219.83        202.50         9.63 o                         
   0  11   4        237.78        222.04        11.52 o                         
   1  11   4         56.26         32.72         7.36 o                         
   2  11   4        225.32        199.84        11.87 o                         
   3  11   4        321.71        307.73        14.13 o                         
   4  11   4         24.02          8.67         6.50 o                         
   5  11   4         87.59         89.67         6.47 o                         
   6  11   4         70.70        113.62         9.12 o                         
   7  11   4         97.00        147.70        18.56 o                         
 -11  12   4         95.25         76.74        10.53 o                         
 -10  12   4         13.12         17.59         6.86 o                         
  -9  12   4          3.31         -2.29         5.20 o                         
  -8  12   4         45.91         66.84         6.92 o                         
  -7  12   4        375.98        395.90        12.01 o                         
  -6  12   4          6.22         -3.05         3.43 o                         
  -5  12   4         48.88         33.64         4.23 o                         
  -4  12   4        275.47        257.14         8.03 o                         
  -3  12   4         22.72         32.22         3.82 o                         
  -2  12   4        150.11        163.54         5.32 o                         
  -1  12   4        126.15        132.65         7.64 o                         
   0  12   4         45.18         44.43         7.41 o                         
   1  12   4         40.40         27.08         7.18 o                         
   2  12   4         17.80         28.79         7.70 o                         
   3  12   4         14.02          7.51         5.70 o                         
   4  12   4         42.54         44.02         9.62 o                         
   5  12   4         15.83         14.52         5.28 o                         
   6  12   4          0.01          5.36        10.55 o                         
 -11  13   4         79.48        105.25         9.39 o                         
 -10  13   4          2.76          1.47         7.62 o                         
  -9  13   4          1.20         -4.76         5.05 o                         
  -8  13   4         27.45         36.66         6.24 o                         
  -7  13   4          2.96          1.74         4.41 o                         
  -6  13   4         90.46        116.49         7.33 o                         
  -5  13   4         32.58         33.63         5.05 o                         
  -4  13   4         10.36         15.54         3.62 o                         
  -3  13   4        214.00        242.27         7.09 o                         
  -2  13   4         20.00          5.88         1.92 o                         
  -1  13   4        421.75        446.16        20.80 o                         
   0  13   4        122.45        111.38         9.93 o                         
   1  13   4         28.09         43.09         7.33 o                         
   2  13   4         28.90         34.10         7.14 o                         
   3  13   4         70.36         57.83         8.36 o                         
   4  13   4         15.14         14.08         7.14 o                         
   5  13   4          0.01         -1.09         5.58 o                         
 -10  14   4         23.55          9.67         7.01 o                         
  -9  14   4         20.38         -2.20         5.46 o                         
  -8  14   4          2.29         -6.77         6.77 o                         
  -7  14   4         34.35         33.96         5.35 o                         
  -6  14   4         63.05         49.80         5.61 o                         
  -5  14   4         95.06        132.69         9.95 o                         
  -4  14   4        137.67        158.25         7.11 o                         
  -3  14   4        122.23        102.32         5.10 o                         
  -2  14   4         63.87         77.63         4.06 o                         
  -1  14   4         17.78         20.96         7.00 o                         
   0  14   4        150.91        162.88        11.26 o                         
   1  14   4          4.87         -4.39         5.09 o                         
   2  14   4         34.99         34.51        13.35 o                         
   3  14   4        113.79        108.70        16.01 o                         
   4  14   4         15.33          4.35         8.30 o                         
 -10  15   4         62.49         78.83        12.84 o                         
  -9  15   4          6.47          0.69         5.77 o                         
  -8  15   4         19.53         34.47         7.18 o                         
  -7  15   4          6.65         12.73         4.93 o                         
  -6  15   4        167.89        222.61         9.02 o                         
  -5  15   4        494.66        560.96        12.62 o                         
  -4  15   4         22.73         21.81         4.27 o                         
  -3  15   4         85.09         57.59         4.33 o                         
  -2  15   4         49.23         60.22         4.30 o                         
  -1  15   4          5.13          3.79         5.12 o                         
   0  15   4        180.44        225.19        24.96 o                         
   1  15   4        264.66        295.64        14.49 o                         
   2  15   4          2.24         -4.01         4.99 o                         
   3  15   4          3.54         -3.65         9.67 o                         
  -9  16   4          8.15          6.07        10.95 o                         
  -8  16   4         17.27         10.17         7.63 o                         
  -7  16   4         12.63         11.68         4.72 o                         
  -6  16   4         20.89         16.30         5.11 o                         
  -5  16   4        263.03        294.22        10.23 o                         
  -4  16   4         11.30         20.10         3.76 o                         
  -3  16   4          8.60         12.11         2.61 o                         
  -2  16   4          1.70         -3.41         6.94 o                         
  -1  16   4        125.50        129.35         9.73 o                         
   0  16   4        124.68        118.21        10.14 o                         
   1  16   4          4.56          1.60         5.22 o                         
   2  16   4         10.11         -2.64         8.98 o                         
  -7  17   4         25.42         19.07         5.81 o                         
  -6  17   4         32.08         17.53         4.55 o                         
  -5  17   4         29.58         15.23         4.39 o                         
  -4  17   4         93.68        105.59         7.28 o                         
  -3  17   4        239.00        245.81        10.25 o                         
  -2  17   4          9.03          3.73         6.69 o                         
  -1  17   4          7.83         -2.91         4.47 o                         
   0  17   4         23.01          4.75         9.60 o                         
  -4  18   4          0.04         -6.34         6.34 o                         
   2 -19   5         66.18         55.97         7.45 o                         
   3 -19   5         30.32         36.56         7.16 o                         
   4 -19   5          5.60          0.97         5.94 o                         
   5 -19   5        338.64        374.43        22.37 o                         
   0 -18   5         38.35         63.72         7.66 o                         
   1 -18   5         89.90        141.15         9.51 o                         
   2 -18   5          4.56          1.83         4.25 o                         
   3 -18   5         21.50         19.64         7.39 o                         
   4 -18   5          9.09          1.70         6.79 o                         
   5 -18   5          3.16          5.16         6.03 o                         
   6 -18   5        149.68        133.00        11.81 o                         
   7 -18   5         40.74         30.68         6.55 o                         
  -2 -17   5         13.07         29.58         5.30 o                         
  -1 -17   5        120.66        119.56         7.80 o                         
   0 -17   5         51.95         63.24         7.15 o                         
   1 -17   5          0.11         -1.08         4.21 o                         
   2 -17   5        204.48        212.34         9.03 o                         
   3 -17   5        270.30        290.83        11.29 o                         
   4 -17   5         65.74         53.60         8.13 o                         
   5 -17   5        179.50        166.99         8.46 o                         
   6 -17   5         41.12         35.24         5.83 o                         
   7 -17   5         23.39         30.51         7.67 o                         
   8 -17   5         47.26         67.38         7.66 o                         
   9 -17   5         23.03         14.05         7.91 o                         
  -3 -16   5          5.61         14.45         4.73 o                         
  -2 -16   5        106.20        129.33         9.27 o                         
  -1 -16   5        274.54        286.02        10.33 o                         
   0 -16   5        154.26        229.67         9.75 o                         
   1 -16   5          5.59         13.74         4.49 o                         
   2 -16   5        142.58        160.16         8.32 o                         
   3 -16   5         53.51         62.02         6.75 o                         
   4 -16   5        254.18        274.73        10.09 o                         
   5 -16   5         43.37         58.61         6.58 o                         
   6 -16   5         27.89         27.35         5.02 o                         
   7 -16   5         21.69         18.36         5.54 o                         
   8 -16   5         99.46         94.31         6.71 o                         
   9 -16   5        197.49        179.89        13.72 o                         
  10 -16   5          1.58         -5.71         5.71 o                         
  -4 -15   5          1.95          3.61         5.67 o                         
  -3 -15   5          1.66          6.33         4.74 o                         
  -2 -15   5         60.91         81.39         6.82 o                         
  -1 -15   5          7.19          9.07         4.46 o                         
   0 -15   5         46.89         39.96         5.26 o                         
   1 -15   5         25.12         43.37         5.42 o                         
   2 -15   5        404.84        370.54        11.96 o                         
   3 -15   5        843.53        869.81        15.03 o                         
   4 -15   5         26.68         32.20         4.63 o                         
   5 -15   5          9.83          6.76         4.02 o                         
   6 -15   5        117.66        106.61         8.84 o                         
   7 -15   5         61.46         62.55         6.33 o                         
   8 -15   5         12.14          4.86         4.06 o                         
   9 -15   5         12.36         22.21         4.73 o                         
  10 -15   5         50.64         77.16         8.30 o                         
  -5 -14   5         11.97          3.98         5.55 o                         
  -4 -14   5         95.98         95.75         7.46 o                         
  -3 -14   5        196.29        222.40         9.16 o                         
  -2 -14   5          3.40          3.15         4.18 o                         
  -1 -14   5         65.46         72.85         6.48 o                         
   0 -14   5         33.77         42.51         5.37 o                         
   1 -14   5        103.82        111.12         8.82 o                         
   2 -14   5          4.46          5.31         4.05 o                         
   3 -14   5        130.37        162.62         7.56 o                         
   4 -14   5          7.01          4.52         3.80 o                         
   5 -14   5         15.21         11.72         5.00 o                         
   6 -14   5         36.49         31.96         5.41 o                         
   7 -14   5         58.72         53.65         5.70 o                         
   8 -14   5        209.70        222.52         8.75 o                         
   9 -14   5         35.60         22.80         6.15 o                         
  10 -14   5        110.65         86.01         8.14 o                         
  11 -14   5         44.70         52.11         9.03 o                         
  -6 -13   5         12.56          6.91         5.60 o                         
  -5 -13   5          0.32          1.55         4.02 o                         
  -4 -13   5          0.10         -3.77         3.77 o                         
  -3 -13   5         71.41         62.95         6.38 o                         
  -2 -13   5         52.03         46.67         5.81 o                         
  -1 -13   5        334.93        316.82         9.63 o                         
   0 -13   5        141.40        167.51         8.24 o                         
   1 -13   5        681.53        759.38        15.74 o                         
   2 -13   5        141.65        131.52         8.04 o                         
   3 -13   5          0.57         13.16         3.85 o                         
   4 -13   5         71.88         60.76         5.86 o                         
   5 -13   5        149.06        138.08         7.71 o                         
   6 -13   5        116.64        110.13         7.55 o                         
   7 -13   5         85.78         64.53         6.82 o                         
   8 -13   5         14.72          4.41         4.47 o                         
   9 -13   5         41.96         49.40         7.56 o                         
  10 -13   5         36.69         21.40         8.63 o                         
  11 -13   5          1.04         -6.47         7.89 o                         
  -7 -12   5         13.92          3.30         5.60 o                         
  -6 -12   5         19.48         12.12         5.99 o                         
  -5 -12   5        236.08        212.83         8.65 o                         
  -4 -12   5          8.66          7.57         4.07 o                         
  -3 -12   5         25.40         15.96         4.41 o                         
  -2 -12   5        191.35        235.56         9.31 o                         
  -1 -12   5        418.92        386.23        10.86 o                         
   0 -12   5        955.41       1051.13        18.60 o                         
   1 -12   5         24.18         20.93         4.92 o                         
   2 -12   5       3964.23       3877.02        38.85 o                         
   3 -12   5        663.50        684.02        13.36 o                         
   4 -12   5        945.41        932.19        16.33 o                         
   5 -12   5          8.89         10.58         4.47 o                         
   6 -12   5        179.14        177.94         8.91 o                         
   7 -12   5          3.27          0.82         5.25 o                         
   8 -12   5        136.90        127.26         8.81 o                         
   9 -12   5        703.49        716.98        17.32 o                         
  10 -12   5         24.43          7.81         5.18 o                         
  11 -12   5          0.03         -5.31         5.31 o                         
  12 -12   5          9.35          7.92         7.66 o                         
  -8 -11   5          2.24         -1.06         4.87 o                         
  -7 -11   5         20.45         15.46         6.46 o                         
  -6 -11   5         23.98         25.71         3.99 o                         
  -5 -11   5        192.55        156.76         7.88 o                         
  -4 -11   5          0.01         -3.04         3.67 o                         
  -3 -11   5         58.86         61.36         6.28 o                         
  -2 -11   5          6.59         -0.01         4.00 o                         
  -1 -11   5        633.27        682.56        13.97 o                         
   0 -11   5        146.40        152.28         7.64 o                         
   1 -11   5         95.17         76.78         6.21 o                         
   2 -11   5       1627.67       1492.22        22.93 o                         
   3 -11   5         44.51         58.73         5.50 o                         
   4 -11   5        386.70        325.30         9.02 o                         
   5 -11   5       3865.30       3759.81        37.71 o                         
   6 -11   5          0.50         -2.94         4.07 o                         
   7 -11   5        101.95        124.47         9.38 o                         
   8 -11   5         81.22         76.81         7.26 o                         
   9 -11   5        350.79        362.80        11.30 o                         
  10 -11   5          8.17         -5.07         5.07 o                         
  11 -11   5          4.46         10.82         8.11 o                         
  12 -11   5         17.84         11.61         7.26 o                         
  -8 -10   5          4.69         -4.10         5.11 o                         
  -7 -10   5         10.57         -2.86         4.71 o                         
  -6 -10   5          0.12          0.59         3.05 o                         
  -5 -10   5          3.06         14.56         3.68 o                         
  -4 -10   5          0.60          1.19         2.93 o                         
  -3 -10   5         88.02         83.02         7.02 o                         
  -2 -10   5         68.11         86.36         6.58 o                         
  -1 -10   5        684.50        642.38        12.29 o                         
   0 -10   5         61.44         63.09         5.37 o                         
   1 -10   5        256.89        219.19         7.84 o                         
   2 -10   5         66.04         61.50         4.88 o                         
   3 -10   5         80.35        109.74         5.79 o                         
   4 -10   5        115.73        114.19         6.23 o                         
   5 -10   5        146.53        155.08         7.54 o                         
   6 -10   5        344.61        378.01        10.92 o                         
   7 -10   5        947.26        913.23        21.04 o                         
   8 -10   5        917.44        902.53        17.32 o                         
   9 -10   5        168.00        160.47         9.23 o                         
  10 -10   5         45.11         45.52         6.65 o                         
  11 -10   5          2.16          1.10         4.73 o                         
  12 -10   5         82.75         97.39        13.94 o                         
  -9  -9   5          0.61          0.82         6.72 o                         
  -8  -9   5          1.70          9.98         5.37 o                         
  -7  -9   5         16.30         17.15         4.67 o                         
  -6  -9   5        202.84        157.09         8.59 o                         
  -5  -9   5          4.30          8.55         3.76 o                         
  -4  -9   5        430.39        412.97        10.48 o                         
  -3  -9   5          3.05         -3.11         3.11 o                         
  -2  -9   5        330.20        293.24         8.68 o                         
  -1  -9   5        559.24        571.14        11.18 o                         
   0  -9   5         36.75         41.86         4.36 o                         
   1  -9   5        603.27        634.23        12.37 o                         
   2  -9   5       1021.54       1004.57        13.89 o                         
   3  -9   5        155.88        146.08         5.93 o                         
   4  -9   5        119.99        117.22         6.55 o                         
   5  -9   5        836.99        868.55        15.10 o                         
   6  -9   5        153.66        158.18         7.97 o                         
   7  -9   5        876.96        837.51        16.68 o                         
   8  -9   5         86.60        109.01         7.51 o                         
   9  -9   5          0.23         14.45         4.91 o                         
  10  -9   5          8.88          8.27         5.72 o                         
  11  -9   5          0.04         -4.44         4.44 o                         
  12  -9   5         70.72         58.61         6.68 o                         
  -9  -8   5          6.69         13.77         5.39 o                         
  -8  -8   5         75.85         63.77         6.78 o                         
  -7  -8   5        110.32        133.93         7.93 o                         
  -6  -8   5        129.28        160.29         7.03 o                         
  -5  -8   5          4.62          2.55         3.55 o                         
  -4  -8   5        255.56        269.96         7.78 o                         
  -3  -8   5         83.01         45.52         4.07 o                         
  -2  -8   5        187.38        179.02         6.84 o                         
  -1  -8   5        864.72        910.95        13.95 o                         
   0  -8   5         62.00         74.05         3.45 o                         
   1  -8   5         64.68         89.74         4.48 o                         
   2  -8   5       1289.04       1444.20        17.48 o                         
   3  -8   5         44.43         56.59         4.53 o                         
   4  -8   5         83.50         74.56         5.50 o                         
   5  -8   5         17.70          6.22         3.24 o                         
   6  -8   5        656.96        597.53        13.28 o                         
   7  -8   5          1.97         -3.71         3.71 o                         
   8  -8   5       1412.09       1315.85        20.83 o                         
   9  -8   5         76.77         80.35         7.04 o                         
  10  -8   5        128.52        106.89         7.46 o                         
  11  -8   5          9.08         16.12         5.04 o                         
  12  -8   5          4.43         -4.93         4.93 o                         
 -10  -7   5         23.26         34.86         8.83 o                         
  -9  -7   5          1.22          1.00         4.75 o                         
  -8  -7   5        165.72        170.25         9.04 o                         
  -7  -7   5        313.29        343.71        11.35 o                         
  -6  -7   5         62.58         39.61         4.66 o                         
  -5  -7   5         33.09         16.54         3.91 o                         
  -4  -7   5          5.73          9.97         3.44 o                         
  -3  -7   5        333.14        292.71         7.48 o                         
  -2  -7   5        285.49        333.84         7.11 o                         
  -1  -7   5        150.38        174.37         5.11 o                         
   0  -7   5        454.46        431.49         8.07 o                         
   1  -7   5        721.70        775.57        11.48 o                         
   2  -7   5        126.79        142.82         5.76 o                         
   3  -7   5        212.21        282.43         7.69 o                         
   4  -7   5       1460.75       1332.64        17.88 o                         
   5  -7   5        301.08        369.46         9.50 o                         
   6  -7   5        577.89        503.78        11.79 o                         
   7  -7   5        135.14        147.56         7.40 o                         
   8  -7   5        896.68        863.76        15.84 o                         
   9  -7   5        359.65        366.54        10.46 o                         
  10  -7   5        162.92        155.10         8.46 o                         
  11  -7   5         53.33         44.19         6.15 o                         
  12  -7   5         54.27         42.49         6.48 o                         
 -10  -6   5          4.64          7.11         5.12 o                         
  -9  -6   5         22.37         22.42         5.46 o                         
  -8  -6   5        447.42        460.95        12.42 o                         
  -7  -6   5         12.52          8.61         4.48 o                         
  -6  -6   5         41.64         33.65         4.36 o                         
  -5  -6   5          1.10         -2.94         2.94 o                         
  -4  -6   5        109.58        108.27         5.43 o                         
  -3  -6   5       1003.05        963.51        13.69 o                         
  -2  -6   5          0.40         -1.96         1.96 o                         
  -1  -6   5          0.03         -2.08         2.08 o                         
   0  -6   5        406.44        524.51         8.97 o                         
   1  -6   5        563.27        591.12         9.66 o                         
   2  -6   5          0.25          2.47         2.84 o                         
   3  -6   5       6233.58       6996.95        55.66 o                         
   4  -6   5          9.34         -2.34         2.58 o                         
   5  -6   5        458.17        472.76        10.03 o                         
   6  -6   5          3.48         -2.23         3.25 o                         
   7  -6   5        914.73        779.92        13.70 o                         
   8  -6   5        145.99        125.37         7.16 o                         
   9  -6   5        157.36        150.64         7.79 o                         
  10  -6   5          4.41          7.09         4.34 o                         
  11  -6   5          5.71         11.24         5.80 o                         
  12  -6   5        189.80        202.84        10.94 o                         
 -11  -5   5         46.62         53.68         7.58 o                         
 -10  -5   5         30.25         34.68         7.64 o                         
  -9  -5   5         10.82         10.37         5.66 o                         
  -8  -5   5         55.55         57.58         6.57 o                         
  -7  -5   5        155.02        138.10         8.23 o                         
  -6  -5   5       1184.84       1063.64        15.48 o                         
  -5  -5   5        437.33        456.52         9.11 o                         
  -4  -5   5        145.94        176.56         5.85 o                         
  -3  -5   5        117.63        113.27         4.95 o                         
  -2  -5   5        333.28        410.74         8.92 o                         
  -1  -5   5         17.13         35.89         3.60 o                         
   0  -5   5        495.70        428.15         8.11 o                         
   1  -5   5         50.37         39.46         3.75 o                         
   2  -5   5         53.30         61.73         4.58 o                         
   3  -5   5        443.42        424.50         8.68 o                         
   4  -5   5        253.42        274.38         7.26 o                         
   5  -5   5        505.00        483.03         9.61 o                         
   6  -5   5        891.64        832.20        13.83 o                         
   7  -5   5        953.94        881.35        13.88 o                         
   8  -5   5         34.92         53.43         5.20 o                         
   9  -5   5         87.66        104.40         6.63 o                         
  10  -5   5          4.77          2.12         3.79 o                         
  11  -5   5          1.77         11.70         4.43 o                         
  12  -5   5        107.52        101.33         8.16 o                         
 -11  -4   5        164.30        155.20        10.42 o                         
 -10  -4   5        296.88        281.10        11.58 o                         
  -9  -4   5         91.17        100.15         8.03 o                         
  -8  -4   5         22.07         22.71         4.50 o                         
  -7  -4   5        576.26        577.88        14.33 o                         
  -6  -4   5         42.69         34.86         4.24 o                         
  -5  -4   5         98.16        100.00         4.97 o                         
  -4  -4   5       3380.32       3340.60        30.25 o                         
  -3  -4   5        472.40        577.31        10.05 o                         
  -2  -4   5       2631.75       2654.84        25.74 o                         
  -1  -4   5       2436.91       2419.67        23.55 o                         
   0  -4   5        153.83        174.39         5.59 o                         
   1  -4   5         79.63        107.36         4.66 o                         
   2  -4   5       4906.50       4943.03        42.18 o                         
   3  -4   5       4279.86       4432.69        38.99 o                         
   4  -4   5        166.17        173.72         6.24 o                         
   5  -4   5        150.01        150.25         5.82 o                         
   6  -4   5        380.17        351.51         8.56 o                         
   7  -4   5          4.06          9.70         3.35 o                         
   8  -4   5       1142.73       1112.54        16.43 o                         
   9  -4   5        784.80        808.07        14.50 o                         
  10  -4   5         31.79         39.72         5.31 o                         
  11  -4   5        196.51        220.37         9.92 o                         
  12  -4   5         81.28         65.47         7.37 o                         
 -11  -3   5         12.74          8.46         7.43 o                         
 -10  -3   5         13.33         12.60         5.63 o                         
  -9  -3   5         72.33         68.22         7.66 o                         
  -8  -3   5         23.95         20.70         4.50 o                         
  -7  -3   5         97.10        109.44         6.61 o                         
  -6  -3   5        640.30        621.59        11.77 o                         
  -5  -3   5        217.02        207.55         6.26 o                         
  -4  -3   5        894.90        880.53        11.75 o                         
  -3  -3   5        577.47        567.49         9.69 o                         
  -2  -3   5         30.61         10.64         2.64 o                         
  -1  -3   5       2680.05       2713.11        24.35 o                         
   0  -3   5        236.39        182.09         5.28 o                         
   1  -3   5       6015.06       6319.08        48.42 o                         
   2  -3   5        190.97        291.79         6.59 o                         
   3  -3   5        107.92         87.14         4.60 o                         
   4  -3   5        120.37        122.73         5.05 o                         
   5  -3   5          5.56         -1.40         2.41 o                         
   6  -3   5       1022.26       1079.38        16.23 o                         
   7  -3   5         70.86        103.85         5.70 o                         
   8  -3   5         93.21        118.15         6.40 o                         
   9  -3   5        324.73        306.78        10.16 o                         
  10  -3   5        120.13        106.72         7.54 o                         
  11  -3   5        218.41        246.72        10.47 o                         
  12  -3   5         36.90         27.46         5.64 o                         
 -12  -2   5         11.43          3.03         7.54 o                         
 -11  -2   5        117.18         99.34         8.69 o                         
 -10  -2   5          8.62          1.90         4.35 o                         
  -9  -2   5         21.50         17.93         4.53 o                         
  -8  -2   5         17.83         10.14         4.34 o                         
  -7  -2   5          6.02          7.32         3.48 o                         
  -6  -2   5         50.45         54.88         4.85 o                         
  -5  -2   5        977.46        925.23        13.04 o                         
  -4  -2   5       6661.77       6601.46        53.66 o                         
  -3  -2   5       1307.35       1204.50        14.46 o                         
  -2  -2   5       2695.37       2504.36        23.82 o                         
  -1  -2   5       1661.00       1586.74        15.77 o                         
   0  -2   5        393.03        507.00         8.02 o                         
   1  -2   5        786.58        752.74        10.26 o                         
   2  -2   5        176.26        226.56         5.41 o                         
   3  -2   5        334.62        283.94         6.32 o                         
   4  -2   5        295.46        295.18         6.39 o                         
   5  -2   5       1672.22       1892.08        26.06 o                         
   6  -2   5        974.34        935.12        13.26 o                         
   7  -2   5        145.48        196.60         6.76 o                         
   8  -2   5          8.47         -2.72         3.77 o                         
   9  -2   5         53.27         47.76         5.57 o                         
  10  -2   5        101.13         77.18         6.89 o                         
  11  -2   5          5.84          9.44         5.02 o                         
  12  -2   5          2.55          9.27         4.17 o                         
 -12  -1   5         70.56         48.70         6.00 o                         
 -11  -1   5         65.41         59.22         6.45 o                         
 -10  -1   5        115.23        115.62         7.62 o                         
  -9  -1   5         57.09         62.58         6.24 o                         
  -8  -1   5          0.02         -3.23         3.23 o                         
  -7  -1   5         98.55         99.54         6.38 o                         
  -6  -1   5        121.65        120.10         6.12 o                         
  -5  -1   5          9.64         14.05         3.06 o                         
  -4  -1   5        605.37        696.76        10.88 o                         
  -3  -1   5        283.38        312.47         6.75 o                         
  -2  -1   5         16.28         10.18         2.35 o                         
  -1  -1   5       1794.09       2076.23        18.61 o                         
   0  -1   5       1021.58        926.83        12.99 o                         
   1  -1   5         44.58         38.00         2.99 o                         
   2  -1   5          5.00          2.07         1.57 o                         
   3  -1   5         33.71         51.56         3.27 o                         
   4  -1   5         37.73         43.35         3.29 o                         
   5  -1   5        249.15        370.18         8.32 o                         
   6  -1   5        371.53        393.51         8.78 o                         
   7  -1   5        171.30        180.57         6.82 o                         
   8  -1   5        101.29        130.47         7.48 o                         
   9  -1   5          2.02          5.70         4.50 o                         
  10  -1   5          2.42          4.78         5.06 o                         
  11  -1   5         66.09         88.24         6.46 o                         
  12  -1   5         15.86         15.63         6.74 o                         
 -12   0   5         62.38         46.65         6.97 o                         
 -11   0   5         35.53         33.92         6.15 o                         
 -10   0   5         45.49         53.48         7.26 o                         
  -9   0   5         68.32         78.72         6.55 o                         
  -8   0   5          0.01         -1.97         3.55 o                         
  -7   0   5        264.91        280.83         8.35 o                         
  -6   0   5        335.22        289.38         7.93 o                         
  -5   0   5         48.69         59.49         4.40 o                         
  -4   0   5        915.12        782.73        11.98 o                         
  -3   0   5        294.06        259.39         5.98 o                         
  -2   0   5         16.88         14.11         2.13 o                         
  -1   0   5          2.17         -1.41         1.41 o                         
   0   0   5        529.39        552.10         7.35 o                         
   1   0   5       3185.20       3379.34        28.09 o                         
   2   0   5        100.75        116.40         4.85 o                         
   3   0   5       3805.22       4298.61        37.00 o                         
   4   0   5        347.04        453.05         8.10 o                         
   5   0   5         84.42         76.07         4.46 o                         
   6   0   5         17.06         19.67         3.32 o                         
   7   0   5        444.54        428.59         9.50 o                         
   8   0   5       2250.51       2208.68        25.89 o                         
   9   0   5          1.34         -2.81         2.81 o                         
  10   0   5          1.12         -2.84         4.04 o                         
  11   0   5         35.26         17.23         6.23 o                         
  12   0   5         24.82          0.64         8.59 o                         
 -12   1   5         22.44         21.06         5.98 o                         
 -11   1   5         56.75         56.51         6.43 o                         
 -10   1   5         48.01         72.57         6.41 o                         
  -9   1   5          2.61         -0.96         3.61 o                         
  -8   1   5        216.74        209.11         8.13 o                         
  -7   1   5        102.32        102.41         6.03 o                         
  -6   1   5         27.46         15.75         3.25 o                         
  -5   1   5        202.47        154.64         5.73 o                         
  -4   1   5        360.11        278.61         6.47 o                         
  -3   1   5        833.92        962.61        11.52 o                         
  -2   1   5       1111.46       1281.92        14.31 o                         
  -1   1   5       1087.31       1045.07        11.89 o                         
   0   1   5        981.42       1045.09        11.58 o                         
   1   1   5        464.52        439.21         6.19 o                         
   2   1   5        561.31        647.17        10.75 o                         
   3   1   5      18971.27      20858.40       540.74 o                         
   4   1   5        959.37        858.00        11.66 o                         
   5   1   5       1270.94       1273.58        15.97 o                         
   6   1   5        432.74        397.89         8.94 o                         
   7   1   5         31.89         36.96         4.42 o                         
   8   1   5        227.35        238.93         7.68 o                         
   9   1   5        567.21        569.97        13.77 o                         
  10   1   5          0.05         -2.19         4.96 o                         
  11   1   5          4.91         -3.95         4.98 o                         
 -12   2   5          0.27         -5.30         5.30 o                         
 -11   2   5         79.78         93.77         7.39 o                         
 -10   2   5         45.22         51.94         6.25 o                         
  -9   2   5         38.64         55.28         5.74 o                         
  -8   2   5         70.58         56.25         5.09 o                         
  -7   2   5         15.23         22.00         3.69 o                         
  -6   2   5         61.62         61.32         4.58 o                         
  -5   2   5         72.95         77.93         4.88 o                         
  -4   2   5       3873.19       3668.74        32.38 o                         
  -3   2   5       3635.12       3563.31        33.41 o                         
  -2   2   5       3059.54       2593.08        21.77 o                         
  -1   2   5       2599.90       2397.44        23.15 o                         
   0   2   5          0.25          4.27         1.74 o                         
   1   2   5       4446.80       4691.25        39.46 o                         
   2   2   5       4058.82       4088.50        34.20 o                         
   3   2   5       2633.83       2630.26        25.88 o                         
   4   2   5         59.25         79.25         3.61 o                         
   5   2   5         22.28         17.66         2.79 o                         
   6   2   5        242.10        242.52         6.60 o                         
   7   2   5          0.99          0.50         2.62 o                         
   8   2   5        193.67        173.18         7.97 o                         
   9   2   5         14.27         10.65         4.45 o                         
  10   2   5         40.16         58.21         6.96 o                         
  11   2   5          6.10         -6.21         6.21 o                         
 -12   3   5          8.21         -5.92         5.92 o                         
 -11   3   5         16.50          6.28         5.44 o                         
 -10   3   5         52.92         68.71         6.54 o                         
  -9   3   5         43.00         24.34         5.21 o                         
  -8   3   5         92.93         91.73         6.30 o                         
  -7   3   5          4.17          4.23         3.31 o                         
  -6   3   5         20.02         27.52         3.84 o                         
  -5   3   5         12.35          2.25         2.51 o                         
  -4   3   5       1208.23       1036.18        13.16 o                         
  -3   3   5       5269.75       5206.74        41.71 o                         
  -2   3   5       3410.43       3686.64        31.31 o                         
  -1   3   5       9172.88       8817.21        67.11 o                         
   0   3   5       3620.45       3293.18        27.48 o                         
   1   3   5        914.44        829.43         9.13 o                         
   2   3   5        260.01        189.53         4.37 o                         
   3   3   5       1637.32       1744.12        18.55 o                         
   4   3   5          5.71          4.19         2.09 o                         
   5   3   5        273.70        251.46         6.16 o                         
   6   3   5        187.61        186.88         6.68 o                         
   7   3   5       1095.42       1170.05        17.74 o                         
   8   3   5         64.25         49.75         5.45 o                         
   9   3   5         60.84         58.87         6.21 o                         
  10   3   5        180.76        140.92         9.56 o                         
  11   3   5         95.56         89.12         8.71 o                         
 -13   4   5         15.32         -1.48         6.31 o                         
 -12   4   5          1.84         -4.78         4.78 o                         
 -11   4   5         13.86         15.83         6.49 o                         
 -10   4   5         82.42         90.41         7.02 o                         
  -9   4   5          0.18         -3.41         3.83 o                         
  -8   4   5         22.21         19.11         4.33 o                         
  -7   4   5         12.30          8.17         3.38 o                         
  -6   4   5        458.65        475.86         9.37 o                         
  -5   4   5        455.19        450.99         9.00 o                         
  -4   4   5       1027.61        953.51        12.10 o                         
  -3   4   5        131.49        125.78         4.36 o                         
  -2   4   5       4809.24       4879.40        38.26 o                         
  -1   4   5       5245.04       5228.61        51.18 o                         
   0   4   5        230.62        228.25         4.02 o                         
   1   4   5         51.19         19.95         1.44 o                         
   2   4   5        314.07        236.00         4.08 o                         
   3   4   5       1358.24       1425.77        15.55 o                         
   4   4   5          8.20          5.73         2.36 o                         
   5   4   5        195.06        217.81         6.16 o                         
   6   4   5        854.96        824.96        15.38 o                         
   7   4   5         26.51         33.65         4.44 o                         
   8   4   5        107.92        114.25         6.91 o                         
   9   4   5        154.73        178.99         8.37 o                         
  10   4   5          3.89         -1.20         4.49 o                         
 -13   5   5         20.85         11.80         6.78 o                         
 -12   5   5          3.22         -0.54         6.66 o                         
 -11   5   5          7.10          5.74         4.74 o                         
 -10   5   5          5.44          5.25         3.84 o                         
  -9   5   5          0.10         -3.56         3.56 o                         
  -8   5   5       1091.63       1103.48        16.75 o                         
  -7   5   5        337.26        355.68         8.48 o                         
  -6   5   5          9.44          2.91         2.96 o                         
  -5   5   5        753.53        734.87        10.88 o                         
  -4   5   5        889.21        981.54        18.89 o                         
  -3   5   5        717.23        710.38        10.14 o                         
  -2   5   5          1.33          7.31         1.96 o                         
  -1   5   5        840.84        716.36         8.63 o                         
   0   5   5       1122.91       1237.49        15.63 o                         
   1   5   5          0.12          0.64         3.57 o                         
   2   5   5        652.78        633.18         8.62 o                         
   3   5   5       1935.85       1986.45        24.21 o                         
   4   5   5         88.36         89.60         4.09 o                         
   5   5   5       2952.28       3009.39        30.30 o                         
   6   5   5         99.25        109.55         6.20 o                         
   7   5   5         16.66         25.34         4.43 o                         
   8   5   5         31.91         44.72         5.39 o                         
   9   5   5          0.23          2.19         4.40 o                         
  10   5   5         24.47         22.47         5.78 o                         
 -12   6   5          6.37         -2.30         5.53 o                         
 -11   6   5          2.50         -4.29         4.29 o                         
 -10   6   5         13.82          9.44         4.23 o                         
  -9   6   5        162.11        159.81         7.53 o                         
  -8   6   5         48.13         44.02         4.98 o                         
  -7   6   5        113.46        141.48         6.26 o                         
  -6   6   5        397.36        344.69         7.72 o                         
  -5   6   5        334.42        296.67         7.32 o                         
  -4   6   5        340.39        286.60         6.59 o                         
  -3   6   5        103.47         75.69         3.49 o                         
  -2   6   5       2346.27       2195.04        20.07 o                         
  -1   6   5        123.98        120.41         4.08 o                         
   0   6   5        554.32        622.16        15.33 o                         
   1   6   5       1057.82       1113.24        22.51 o                         
   2   6   5         19.00         27.33         6.58 o                         
   3   6   5        676.12        637.88        10.95 o                         
   4   6   5        841.36        758.10        14.98 o                         
   5   6   5        391.18        396.47         7.74 o                         
   6   6   5        157.03        167.44         6.37 o                         
   7   6   5        343.49        388.98        10.07 o                         
   8   6   5        230.44        237.12         8.45 o                         
   9   6   5         43.22         39.36         6.35 o                         
 -12   7   5          4.82         -5.65         5.65 o                         
 -11   7   5         33.75         41.44         7.39 o                         
 -10   7   5         78.77         85.66         6.74 o                         
  -9   7   5         38.59         35.85         5.13 o                         
  -8   7   5          2.59          4.07         3.55 o                         
  -7   7   5          0.82         -0.33         2.98 o                         
  -6   7   5          0.06         -1.06         2.74 o                         
  -5   7   5        425.80        431.73         8.76 o                         
  -4   7   5          0.33          1.69         2.33 o                         
  -3   7   5        554.93        531.05         7.99 o                         
  -2   7   5         31.54         34.48         3.23 o                         
  -1   7   5         13.85         15.52         1.89 o                         
   0   7   5         31.81         50.96         5.96 o                         
   1   7   5         92.38         87.30         7.63 o                         
   2   7   5        121.96        126.36         8.37 o                         
   3   7   5         64.08         70.13        10.74 o                         
   4   7   5        644.91        599.54        14.65 o                         
   5   7   5        941.27        973.61        13.00 o                         
   6   7   5        395.46        389.97         8.89 o                         
   7   7   5         37.83         49.32         4.61 o                         
   8   7   5          0.72          5.06         3.75 o                         
   9   7   5         13.02         17.06         5.36 o                         
 -12   8   5          2.89         -5.86         5.86 o                         
 -11   8   5          4.30         -4.37         4.37 o                         
 -10   8   5        401.39        440.68        13.35 o                         
  -9   8   5         14.86         13.30         4.89 o                         
  -8   8   5          5.16          3.28         3.67 o                         
  -7   8   5       1118.27       1087.31        17.20 o                         
  -6   8   5        144.66        151.11         6.30 o                         
  -5   8   5          2.30          8.45         3.26 o                         
  -4   8   5          0.17         -1.76         1.76 o                         
  -3   8   5          0.15          1.03         1.52 o                         
  -2   8   5         16.52          7.19         2.01 o                         
  -1   8   5        215.06        215.74         4.50 o                         
   0   8   5        690.38        684.62        17.48 o                         
   1   8   5         10.78         23.82         5.30 o                         
   2   8   5         55.88         59.95         7.31 o                         
   3   8   5        742.38        748.79        25.55 o                         
   4   8   5        141.37        155.15         8.21 o                         
   5   8   5          0.53          4.22         1.62 o                         
   6   8   5          3.63          3.86         2.51 o                         
   7   8   5        114.97        146.23         5.95 o                         
   8   8   5        584.23        648.32        14.19 o                         
 -12   9   5          3.04         -5.28         5.28 o                         
 -11   9   5         25.65         17.40         5.51 o                         
 -10   9   5          0.48         21.44         6.41 o                         
  -9   9   5        123.33        122.80         7.76 o                         
  -8   9   5          5.70         15.50         4.78 o                         
  -7   9   5        468.78        518.03        12.53 o                         
  -6   9   5         37.80         34.60         5.61 o                         
  -5   9   5        222.61        203.64         7.88 o                         
  -4   9   5        135.92        129.91         5.48 o                         
  -3   9   5          0.81          1.43         1.71 o                         
  -2   9   5        301.18        331.07         7.12 o                         
  -1   9   5        145.25        159.54         5.71 o                         
   0   9   5        261.13        248.58        11.18 o                         
   1   9   5          0.02          1.90         4.85 o                         
   2   9   5       1014.05       1075.20        24.83 o                         
   3   9   5       2777.18       2757.26        50.72 o                         
   4   9   5        518.15        538.32        19.34 o                         
   5   9   5         86.59         99.63         5.88 o                         
   6   9   5        178.48        200.26         6.90 o                         
   7   9   5        196.56        169.10         5.74 o                         
   8   9   5         32.38         17.93         4.02 o                         
 -12  10   5         10.57         -5.38         5.38 o                         
 -11  10   5         37.84         43.12         6.77 o                         
 -10  10   5         33.94         52.99         6.27 o                         
  -9  10   5        187.16        205.19         9.65 o                         
  -8  10   5          0.02          1.57         4.78 o                         
  -7  10   5         32.34         24.01         5.12 o                         
  -6  10   5       1851.85       1749.44        24.78 o                         
  -5  10   5          0.98          0.59         2.91 o                         
  -4  10   5        463.91        479.60         9.54 o                         
  -3  10   5          5.89          4.44         3.09 o                         
  -2  10   5         59.58         42.17         2.88 o                         
  -1  10   5        131.74        132.76        10.65 o                         
   0  10   5        274.00        255.55        11.90 o                         
   1  10   5        412.35        440.34        15.77 o                         
   2  10   5        273.51        294.71        13.51 o                         
   3  10   5        172.29        205.18        11.83 o                         
   4  10   5        212.23        226.49        12.23 o                         
   5  10   5        222.54        225.76        12.87 o                         
   6  10   5        109.55         87.27         4.79 o                         
   7  10   5          1.57          7.28         3.67 o                         
 -12  11   5         18.03          6.84         8.85 o                         
 -11  11   5        118.65        117.26         9.81 o                         
 -10  11   5         10.67          3.64         7.13 o                         
  -9  11   5         10.85          5.93         5.22 o                         
  -8  11   5        289.06        310.41        10.42 o                         
  -7  11   5         10.61          6.00         4.57 o                         
  -6  11   5         77.82         59.86         5.98 o                         
  -5  11   5        212.32        202.83         7.21 o                         
  -4  11   5          0.12         -2.83         2.83 o                         
  -3  11   5         82.41         96.28         5.17 o                         
  -2  11   5        111.40        101.97         3.70 o                         
  -1  11   5       1515.93       1484.23        29.97 o                         
   0  11   5          4.56          1.60         4.97 o                         
   1  11   5        323.80        297.04        13.65 o                         
   2  11   5          7.21          7.97         8.56 o                         
   3  11   5          0.85         -4.69         4.69 o                         
   4  11   5         24.98         31.86         7.06 o                         
   5  11   5          2.26          1.93         4.55 o                         
   6  11   5         10.90         12.16        10.81 o                         
 -11  12   5          2.62         -5.42         7.04 o                         
 -10  12   5        241.33        291.27        14.18 o                         
  -9  12   5        186.36        202.33         9.98 o                         
  -8  12   5         22.65         10.20         4.56 o                         
  -7  12   5        215.70        268.55        10.15 o                         
  -6  12   5         17.87         27.27         4.90 o                         
  -5  12   5         81.44        109.70         6.14 o                         
  -4  12   5        312.50        342.74         8.67 o                         
  -3  12   5          0.39          6.64         2.88 o                         
  -2  12   5         79.81        106.77         3.58 o                         
  -1  12   5        185.07        195.82        16.05 o                         
   0  12   5        661.13        629.23        19.88 o                         
   1  12   5       1019.38       1000.31        31.56 o                         
   2  12   5         28.95         44.05         8.06 o                         
   3  12   5         44.74         48.51         7.98 o                         
   4  12   5        112.45        113.24        10.26 o                         
   5  12   5          0.01          9.35         7.48 o                         
   6  12   5         58.47         56.43        16.12 o                         
 -11  13   5         28.60         11.64         7.88 o                         
 -10  13   5          0.36          8.61         7.30 o                         
  -9  13   5         22.20         23.56         5.76 o                         
  -8  13   5          3.63          5.02         4.60 o                         
  -7  13   5         55.56         43.77         5.98 o                         
  -6  13   5          3.97          2.97         3.80 o                         
  -5  13   5         99.66        126.77         6.63 o                         
  -4  13   5         60.33         65.50         5.52 o                         
  -3  13   5         54.38         49.68         3.91 o                         
  -2  13   5          0.13         -2.41         2.41 o                         
  -1  13   5         33.73         44.71         7.52 o                         
   0  13   5          3.71         -1.98         5.30 o                         
   1  13   5          0.01          4.77         5.63 o                         
   2  13   5        144.31        139.61        11.65 o                         
   3  13   5        256.60        228.79        19.55 o                         
   4  13   5        263.45        279.73        14.49 o                         
   5  13   5         79.85        116.24        10.55 o                         
 -10  14   5         55.46         47.94         7.10 o                         
  -9  14   5         33.86         30.11         6.22 o                         
  -8  14   5         88.52         97.66         9.31 o                         
  -7  14   5          5.20         -1.18         4.25 o                         
  -6  14   5        165.16        183.77         8.77 o                         
  -5  14   5         16.72          7.38         3.95 o                         
  -4  14   5          0.13          4.33         3.04 o                         
  -3  14   5        130.36        136.86         5.94 o                         
  -2  14   5        142.90        118.43         6.23 o                         
  -1  14   5         42.84         46.22         8.44 o                         
   0  14   5          3.56         -3.42         6.22 o                         
   1  14   5          1.83         -0.54         7.14 o                         
   2  14   5          0.01         -5.13         5.16 o                         
   3  14   5        117.66        127.92        16.97 o                         
   4  14   5          2.92         12.22         8.00 o                         
  -9  15   5          1.32          6.81         5.89 o                         
  -8  15   5          1.41          8.17         4.96 o                         
  -7  15   5         12.96         22.16         5.90 o                         
  -6  15   5         28.26         20.68         4.68 o                         
  -5  15   5          4.99         10.64         4.12 o                         
  -4  15   5         53.05         83.89         5.93 o                         
  -3  15   5         42.56         55.37         3.17 o                         
  -2  15   5         26.40         37.83        11.86 o                         
  -1  15   5        258.92        194.17        11.98 o                         
   0  15   5        273.70        327.54        15.37 o                         
   1  15   5         30.78         22.41         6.87 o                         
   2  15   5          0.79         -2.93         5.51 o                         
   3  15   5         14.29         31.17         7.21 o                         
  -8  16   5         17.79          5.85         5.30 o                         
  -7  16   5         49.88         43.95         6.99 o                         
  -6  16   5          0.01          6.79         4.29 o                         
  -5  16   5        259.12        238.55        11.04 o                         
  -4  16   5         90.52        105.33         7.86 o                         
  -3  16   5          5.31         12.64         3.10 o                         
  -2  16   5          3.47          1.51         7.94 o                         
  -1  16   5          5.53         -2.97         5.33 o                         
   0  16   5          4.27          7.52         6.03 o                         
   1  16   5         14.55          7.84         8.25 o                         
  -7  17   5         35.07         41.58         7.31 o                         
  -6  17   5         68.92         72.66         7.04 o                         
  -5  17   5        103.35         77.55         8.03 o                         
  -4  17   5          4.24          8.40         4.04 o                         
  -3  17   5         52.92         33.63         8.62 o                         
  -2  17   5          0.01          0.03         7.53 o                         
  -1  17   5          3.83          0.22         5.47 o                         
   3 -19   6          3.94         -1.14         6.56 o                         
   4 -19   6          1.18         -4.87         4.87 o                         
   5 -19   6         29.54         29.79        12.02 o                         
   0 -18   6          2.00          9.44         5.27 o                         
   1 -18   6          0.86         -2.50         5.19 o                         
   2 -18   6          7.25          1.21         6.80 o                         
   3 -18   6          0.37         -4.17         4.17 o                         
   4 -18   6        192.53        159.81        10.42 o                         
   5 -18   6          9.08          7.65         4.33 o                         
   6 -18   6          6.17         12.75         6.65 o                         
   7 -18   6         59.26         67.07         8.63 o                         
  -2 -17   6         26.47         41.17         7.19 o                         
  -1 -17   6          2.74          7.86         5.33 o                         
   0 -17   6        155.03        143.39         8.93 o                         
   1 -17   6         38.67         58.06         7.03 o                         
   2 -17   6          8.23          9.15         4.85 o                         
   3 -17   6         20.78         22.02         5.50 o                         
   4 -17   6        353.73        383.91        11.89 o                         
   5 -17   6        146.88        163.27         9.31 o                         
   6 -17   6          8.55         -0.88         6.13 o                         
   7 -17   6        130.75        160.43         8.94 o                         
   8 -17   6         46.35         60.21         7.94 o                         
  -3 -16   6          0.58          6.62         5.20 o                         
  -2 -16   6         13.84         17.91         4.94 o                         
  -1 -16   6         36.97         30.40         6.91 o                         
   0 -16   6        182.99        246.88         9.95 o                         
   1 -16   6         75.01         95.16         7.79 o                         
   2 -16   6        674.27        696.56        16.14 o                         
   3 -16   6        534.75        552.49        13.80 o                         
   4 -16   6        667.85        695.81        16.00 o                         
   5 -16   6         47.70         48.47         6.93 o                         
   6 -16   6         46.89         38.60         6.30 o                         
   7 -16   6         27.26         26.83         6.29 o                         
   8 -16   6         18.74         10.10         7.05 o                         
   9 -16   6         53.75         48.90         5.94 o                         
  -4 -15   6         28.44         40.58         5.79 o                         
  -3 -15   6          0.58          3.11         4.86 o                         
  -2 -15   6        165.15        184.64         8.97 o                         
  -1 -15   6        109.82        110.69         8.46 o                         
   0 -15   6        479.60        522.11        13.59 o                         
   1 -15   6          3.07         -2.96         4.40 o                         
   2 -15   6         33.12         46.40         5.90 o                         
   3 -15   6         98.62        113.57         7.68 o                         
   4 -15   6          3.91         13.19         4.12 o                         
   5 -15   6        688.40        671.54        14.77 o                         
   6 -15   6          0.10          3.70         4.08 o                         
   7 -15   6         34.30         33.67         6.24 o                         
   8 -15   6          5.80          4.54         4.87 o                         
   9 -15   6          3.78          1.98         4.79 o                         
  10 -15   6         32.47         19.62         6.13 o                         
  -5 -14   6         13.63          8.60         4.47 o                         
  -4 -14   6          9.22         25.83         6.62 o                         
  -3 -14   6          2.11          8.01         5.67 o                         
  -2 -14   6        121.89        123.85         7.92 o                         
  -1 -14   6          5.51          4.00         4.17 o                         
   0 -14   6        612.75        604.90        15.00 o                         
   1 -14   6         20.23         18.11         4.87 o                         
   2 -14   6       1338.44       1316.71        22.01 o                         
   3 -14   6          4.17          2.39         3.53 o                         
   4 -14   6        117.69        126.59         8.05 o                         
   5 -14   6         88.86         91.21         7.37 o                         
   6 -14   6        174.81        139.93         8.44 o                         
   7 -14   6         16.45         11.07         5.09 o                         
   8 -14   6          0.83         -3.74         3.74 o                         
   9 -14   6         34.27         26.92         6.20 o                         
  10 -14   6        130.29        158.90        10.36 o                         
  11 -14   6          8.00         11.22         7.58 o                         
  -6 -13   6         60.34         65.19         6.92 o                         
  -5 -13   6         27.39         14.82         5.19 o                         
  -4 -13   6         28.28          7.48         4.63 o                         
  -3 -13   6          9.53          5.29         4.41 o                         
  -2 -13   6        106.29        115.19         7.98 o                         
  -1 -13   6         79.88         75.70         7.16 o                         
   0 -13   6         49.13         75.30         6.41 o                         
   1 -13   6         44.02         49.60         6.09 o                         
   2 -13   6        372.77        390.53        11.09 o                         
   3 -13   6       1907.42       1878.25        23.88 o                         
   4 -13   6       1339.61       1350.88        21.40 o                         
   5 -13   6        646.09        642.55        14.28 o                         
   6 -13   6         86.85         87.01         7.64 o                         
   7 -13   6         11.92         17.81         4.82 o                         
   8 -13   6         57.61         42.72         8.09 o                         
   9 -13   6          3.52         -4.76         4.76 o                         
  10 -13   6         35.31         39.56         7.24 o                         
  11 -13   6        126.06        155.01        11.46 o                         
  -7 -12   6         15.10          7.56         6.05 o                         
  -6 -12   6          1.84          7.67         5.43 o                         
  -5 -12   6        358.70        452.81        12.16 o                         
  -4 -12   6          6.39          6.10         4.49 o                         
  -3 -12   6         31.76         32.05         5.22 o                         
  -2 -12   6          1.21          5.71         4.28 o                         
  -1 -12   6        155.23        170.43         8.37 o                         
   0 -12   6       4080.78       4114.72        43.22 o                         
   1 -12   6        235.08        244.24         9.75 o                         
   2 -12   6         97.78        130.88         8.72 o                         
   3 -12   6        215.94        225.26         9.12 o                         
   4 -12   6         13.40         19.75         4.74 o                         
   5 -12   6        444.45        443.24        11.60 o                         
   6 -12   6         27.73         39.30         5.44 o                         
   7 -12   6          1.50         -3.74         4.11 o                         
   8 -12   6        111.23        128.39         8.64 o                         
   9 -12   6        331.03        377.65        12.76 o                         
  10 -12   6         13.81          9.83         4.80 o                         
  11 -12   6         18.26         23.98         6.90 o                         
  -8 -11   6          3.88          5.40        10.38 o                         
  -7 -11   6        181.76        165.31        10.37 o                         
  -6 -11   6        177.93        179.04        10.75 o                         
  -5 -11   6          0.86          3.77         4.17 o                         
  -4 -11   6          0.00         -0.49         4.02 o                         
  -3 -11   6         84.64         89.35         6.97 o                         
  -2 -11   6        585.17        551.89        12.88 o                         
  -1 -11   6       1602.85       1600.98        22.88 o                         
   0 -11   6        421.68        387.87        10.31 o                         
   1 -11   6         72.73         62.83         6.38 o                         
   2 -11   6        578.29        582.61        11.67 o                         
   3 -11   6         42.50         36.65         4.39 o                         
   4 -11   6       2335.62       2225.62        25.80 o                         
   5 -11   6          1.93          2.34         3.60 o                         
   6 -11   6         43.46         57.69         6.39 o                         
   7 -11   6        551.65        542.91        14.53 o                         
   8 -11   6         34.15         31.66         5.68 o                         
   9 -11   6         89.58         67.54         7.30 o                         
  10 -11   6         40.36         38.57         6.03 o                         
  11 -11   6          0.19         -5.27         5.27 o                         
  12 -11   6         45.79         54.62        10.41 o                         
  -8 -10   6         14.67          1.24         5.13 o                         
  -7 -10   6         92.60        116.34         8.68 o                         
  -6 -10   6         84.77         61.37         6.05 o                         
  -5 -10   6        124.12        126.00         6.81 o                         
  -4 -10   6        414.14        375.47         9.17 o                         
  -3 -10   6        463.53        445.47        12.17 o                         
  -2 -10   6        905.19        942.92        16.44 o                         
  -1 -10   6          9.55          6.89         3.75 o                         
   0 -10   6        157.69        174.38         7.15 o                         
   1 -10   6        458.09        466.72        11.35 o                         
   2 -10   6          5.70          2.97         2.94 o                         
   3 -10   6        201.19        196.21         6.89 o                         
   4 -10   6          2.84         12.04         3.58 o                         
   5 -10   6         31.41         19.15         4.52 o                         
   6 -10   6          2.32          2.28         3.83 o                         
   7 -10   6        900.99        823.62        17.97 o                         
   8 -10   6        223.23        227.17        10.01 o                         
   9 -10   6         67.18         60.58         6.49 o                         
  10 -10   6         24.43         15.36         5.31 o                         
  11 -10   6         29.59         36.93         7.12 o                         
  12 -10   6          2.35          5.56         6.89 o                         
  -9  -9   6          3.61         -2.36         5.23 o                         
  -8  -9   6          9.71          0.10         5.53 o                         
  -7  -9   6        330.79        327.45        10.91 o                         
  -6  -9   6          0.06          4.04         3.98 o                         
  -5  -9   6        465.63        453.63        11.76 o                         
  -4  -9   6          1.34         -0.02         3.27 o                         
  -3  -9   6        363.73        445.05         9.50 o                         
  -2  -9   6          0.06         -1.97         3.33 o                         
  -1  -9   6         65.66         80.04         5.75 o                         
   0  -9   6         14.36         15.05         2.55 o                         
   1  -9   6       1188.07       1074.83        15.63 o                         
   2  -9   6        680.03        680.45        11.60 o                         
   3  -9   6         62.10         60.88         4.70 o                         
   4  -9   6        875.21        866.49        14.45 o                         
   5  -9   6        352.43        329.61         9.71 o                         
   6  -9   6        894.62        826.62        15.51 o                         
   7  -9   6         12.87         -0.48         4.71 o                         
   8  -9   6        203.92        179.42         9.45 o                         
   9  -9   6        720.54        690.50        16.22 o                         
  10  -9   6        108.88        102.77         7.55 o                         
  11  -9   6          6.47          1.14         4.78 o                         
  12  -9   6         73.65         78.80         7.59 o                         
  -9  -8   6         12.01         -5.24         5.24 o                         
  -8  -8   6        113.59         88.04         9.16 o                         
  -7  -8   6         54.10         67.64         6.52 o                         
  -6  -8   6         21.14         11.87         4.42 o                         
  -5  -8   6        228.75        224.31         8.18 o                         
  -4  -8   6        282.32        285.97         8.38 o                         
  -3  -8   6       1436.05       1404.64        18.32 o                         
  -2  -8   6          3.32          0.75         2.05 o                         
  -1  -8   6         29.83         24.60         3.34 o                         
   0  -8   6       1825.46       1832.97        20.38 o                         
   1  -8   6        639.66        576.82        10.78 o                         
   2  -8   6       2514.38       2832.25        28.30 o                         
   3  -8   6       1995.52       2039.97        22.99 o                         
   4  -8   6       2811.72       2690.34        28.38 o                         
   5  -8   6        182.48        159.99         7.03 o                         
   6  -8   6        628.45        588.75        13.03 o                         
   7  -8   6         31.60         24.33         5.39 o                         
   8  -8   6          4.96          4.55         4.00 o                         
   9  -8   6        214.48        234.88        10.47 o                         
  10  -8   6         87.45         87.05         6.87 o                         
  11  -8   6          4.32         -3.45         4.42 o                         
  12  -8   6         18.51         12.28         5.80 o                         
 -10  -7   6         19.57         23.27         9.47 o                         
  -9  -7   6         41.98         28.10         7.75 o                         
  -8  -7   6        150.12        139.60         9.18 o                         
  -7  -7   6         40.32         43.96         5.60 o                         
  -6  -7   6         26.17         20.13         5.01 o                         
  -5  -7   6          7.35          9.18         3.80 o                         
  -4  -7   6        531.92        571.60        11.29 o                         
  -3  -7   6          3.19          7.08         2.74 o                         
  -2  -7   6          1.24         -2.71         2.71 o                         
  -1  -7   6         35.72         29.36         3.40 o                         
   0  -7   6       1556.03       1348.34        17.19 o                         
   1  -7   6        233.05        306.51         7.86 o                         
   2  -7   6        128.04        122.79         5.47 o                         
   3  -7   6         27.25         40.08         4.27 o                         
   4  -7   6        224.99        250.06         7.58 o                         
   5  -7   6        141.57        153.14         6.85 o                         
   6  -7   6       1390.39       1354.53        19.78 o                         
   7  -7   6        318.93        285.51        10.84 o                         
   8  -7   6        613.83        577.70        12.62 o                         
   9  -7   6          3.35         -0.10         4.18 o                         
  10  -7   6        220.07        248.17         9.53 o                         
  11  -7   6          0.30         -2.14         5.43 o                         
  12  -7   6         32.04         15.22         5.50 o                         
 -10  -6   6         79.31         53.57         7.05 o                         
  -9  -6   6        211.71        194.64         9.78 o                         
  -8  -6   6         65.95         39.51         5.69 o                         
  -7  -6   6         31.96         36.78         5.56 o                         
  -6  -6   6          1.63         89.87         7.15 o                         
  -5  -6   6        331.77        318.91         9.12 o                         
  -4  -6   6        280.99        252.09         7.17 o                         
  -3  -6   6         92.52        111.90         5.39 o                         
  -2  -6   6       1359.09       1247.44        15.97 o                         
  -1  -6   6        800.91        813.67        11.97 o                         
   0  -6   6       1234.33       1270.66        16.21 o                         
   1  -6   6        545.78        455.16         8.95 o                         
   2  -6   6       3918.80       4555.74        40.94 o                         
   3  -6   6        233.43        319.57         7.94 o                         
   4  -6   6         49.83         64.10         4.93 o                         
   5  -6   6          6.85          3.40         3.19 o                         
   6  -6   6        481.73        505.05        10.94 o                         
   7  -6   6         16.98         21.99         4.62 o                         
   8  -6   6        599.39        579.40        12.73 o                         
   9  -6   6         32.48         25.68         4.88 o                         
  10  -6   6        185.44        202.69         9.23 o                         
  11  -6   6          9.67          2.30         5.79 o                         
  12  -6   6         61.24         29.64         6.58 o                         
 -11  -5   6          0.00         -8.50         8.50 o                         
 -10  -5   6          3.74         -0.19         4.80 o                         
  -9  -5   6         43.09         46.44         6.56 o                         
  -8  -5   6        127.64        154.85         9.27 o                         
  -7  -5   6          0.09          2.56         3.63 o                         
  -6  -5   6         26.84         32.93         4.28 o                         
  -5  -5   6         25.88         21.81         3.49 o                         
  -4  -5   6        297.22        320.31         7.73 o                         
  -3  -5   6         18.25          5.24         2.95 o                         
  -2  -5   6          5.97          2.30         3.51 o                         
  -1  -5   6       2412.18       2538.31        24.74 o                         
   0  -5   6        513.04        514.33         9.23 o                         
   1  -5   6         14.97         20.80         3.29 o                         
   2  -5   6        924.90       1172.45        16.11 o                         
   3  -5   6       1763.46       1814.88        20.44 o                         
   4  -5   6          1.53         -1.50         2.74 o                         
   5  -5   6        487.94        538.69        10.91 o                         
   6  -5   6       1220.66       1128.01        16.74 o                         
   7  -5   6       1200.27       1168.91        17.11 o                         
   8  -5   6         42.80         55.10         5.50 o                         
   9  -5   6         16.28         41.35         5.11 o                         
  10  -5   6         11.66         20.14         4.74 o                         
  11  -5   6         54.65         59.94         6.49 o                         
  12  -5   6         23.78         31.57         7.48 o                         
 -11  -4   6          0.98         -0.79         5.73 o                         
 -10  -4   6          2.30         13.14         5.43 o                         
  -9  -4   6        380.99        401.17        12.93 o                         
  -8  -4   6         56.73         60.29         6.16 o                         
  -7  -4   6          4.50          5.43         4.34 o                         
  -6  -4   6         16.09         22.92         3.74 o                         
  -5  -4   6       2012.72       2009.80        22.36 o                         
  -4  -4   6          3.03         15.01         3.32 o                         
  -3  -4   6        642.51        639.38        10.97 o                         
  -2  -4   6        507.32        554.47         9.56 o                         
  -1  -4   6        600.62        609.24         9.98 o                         
   0  -4   6         33.85         61.82         4.44 o                         
   1  -4   6          6.10         -2.25         2.25 o                         
   2  -4   6        496.49        572.27        10.69 o                         
   3  -4   6       5223.90       5633.32        47.80 o                         
   4  -4   6        870.45       1033.11        15.72 o                         
   5  -4   6        442.95        360.18         8.52 o                         
   6  -4   6        101.16        143.78         6.35 o                         
   7  -4   6        338.47        318.37         8.46 o                         
   8  -4   6        304.58        292.94         8.78 o                         
   9  -4   6         25.20         34.63         5.00 o                         
  10  -4   6        258.00        235.58         9.38 o                         
  11  -4   6        134.35        119.43         8.09 o                         
  12  -4   6         33.56         40.62         6.24 o                         
 -11  -3   6          1.55         -4.72         6.36 o                         
 -10  -3   6         13.12         18.55         6.01 o                         
  -9  -3   6        312.30        341.30        10.78 o                         
  -8  -3   6          3.68         -0.57         4.17 o                         
  -7  -3   6        538.42        512.80        12.10 o                         
  -6  -3   6        391.72        425.66         9.42 o                         
  -5  -3   6         23.49         37.81         3.87 o                         
  -4  -3   6       1007.79       1042.88        14.00 o                         
  -3  -3   6       2280.91       2442.39        24.75 o                         
  -2  -3   6        781.73        704.19        11.03 o                         
  -1  -3   6         74.21         73.36         4.32 o                         
   0  -3   6        449.93        445.03         7.90 o                         
   1  -3   6       3147.83       3157.54        27.94 o                         
   2  -3   6        423.62        419.34         8.09 o                         
   3  -3   6          1.01          5.18         2.67 o                         
   4  -3   6        943.30        899.92        13.07 o                         
   5  -3   6        122.10         99.46         4.88 o                         
   6  -3   6         42.08         56.97         4.56 o                         
   7  -3   6         17.69         12.70         3.39 o                         
   8  -3   6          5.31          2.74         3.40 o                         
   9  -3   6          4.98         -1.36         4.86 o                         
  10  -3   6          6.86         -3.56         3.94 o                         
  11  -3   6        170.22        130.64         8.35 o                         
  12  -3   6          0.02          4.34         5.98 o                         
 -12  -2   6          1.06          2.56         7.54 o                         
 -11  -2   6          4.63          0.89         5.70 o                         
 -10  -2   6         41.76         27.20         6.33 o                         
  -9  -2   6        597.39        617.09        14.32 o                         
  -8  -2   6         27.61         23.59         4.81 o                         
  -7  -2   6        133.37        158.15         7.54 o                         
  -6  -2   6          0.85          3.90         3.15 o                         
  -5  -2   6        165.21        177.40         5.95 o                         
  -4  -2   6       1104.78       1090.77        14.34 o                         
  -3  -2   6        123.79        187.25         5.84 o                         
  -2  -2   6          0.13         -1.85         2.27 o                         
  -1  -2   6          5.50          0.81         2.05 o                         
   0  -2   6         60.59         79.80         4.32 o                         
   1  -2   6          1.95         23.55         3.00 o                         
   2  -2   6         56.35         96.44         4.81 o                         
   3  -2   6       1333.35       1361.59        15.32 o                         
   4  -2   6       1393.00       1426.56        16.97 o                         
   5  -2   6        374.16        336.46         7.55 o                         
   6  -2   6        213.86        217.42         8.12 o                         
   7  -2   6          0.04         -3.04         3.04 o                         
   8  -2   6         10.01          6.56         3.88 o                         
   9  -2   6        225.25        187.96         8.90 o                         
  10  -2   6          0.14          0.18         5.05 o                         
  11  -2   6          0.66         -5.17         5.17 o                         
  12  -2   6         24.76         16.04         5.39 o                         
 -12  -1   6        102.71        110.40         9.03 o                         
 -11  -1   6          9.51         19.88         5.10 o                         
 -10  -1   6          2.33         -0.65         4.14 o                         
  -9  -1   6          0.37         -4.02         4.02 o                         
  -8  -1   6         10.04          4.44         4.23 o                         
  -7  -1   6          0.58         -3.12         3.12 o                         
  -6  -1   6         27.14         18.85         3.95 o                         
  -5  -1   6        173.29        146.94         5.76 o                         
  -4  -1   6        347.37        349.58         7.82 o                         
  -3  -1   6        244.36        232.07         6.23 o                         
  -2  -1   6       1827.37       1786.67        17.78 o                         
  -1  -1   6          7.29         20.03         2.61 o                         
   0  -1   6       1271.92       1143.20        13.63 o                         
   1  -1   6       4207.46       4302.21        44.21 o                         
   2  -1   6        848.86        814.37        10.34 o                         
   3  -1   6        162.37        101.26         5.01 o                         
   4  -1   6        700.17        830.25        13.24 o                         
   5  -1   6         91.88        129.54         5.80 o                         
   6  -1   6       1591.69       1765.27        21.53 o                         
   7  -1   6        245.02        216.24         7.41 o                         
   8  -1   6        342.73        288.00         8.89 o                         
   9  -1   6        224.96        223.76         8.56 o                         
  10  -1   6          3.13          2.91         3.76 o                         
  11  -1   6          2.35         -6.81         6.81 o                         
  12  -1   6          0.02         -7.51         7.51 o                         
 -12   0   6          0.29         -1.21         4.95 o                         
 -11   0   6        155.59        175.65        12.64 o                         
 -10   0   6        210.35        212.73         9.36 o                         
  -9   0   6         59.33         71.77         6.63 o                         
  -8   0   6         48.97         48.74         5.65 o                         
  -7   0   6        102.21        117.94         6.72 o                         
  -6   0   6        751.76        803.07        13.29 o                         
  -5   0   6         21.97          7.20         2.98 o                         
  -4   0   6        237.61        194.70         5.92 o                         
  -3   0   6       2473.30       2421.04        22.67 o                         
  -2   0   6        374.53        425.04         7.26 o                         
  -1   0   6       1007.83        992.00        11.80 o                         
   0   0   6        225.28        211.86         5.38 o                         
   1   0   6        141.00         78.98         3.72 o                         
   2   0   6         54.69         84.57         5.11 o                         
   3   0   6         29.75          8.22         3.24 o                         
   4   0   6       1569.91       1811.38        20.67 o                         
   5   0   6         81.21         89.65         4.76 o                         
   6   0   6        122.11        146.86         5.81 o                         
   7   0   6        177.04        154.18         6.95 o                         
   8   0   6          2.90          1.27         3.70 o                         
   9   0   6         68.93         52.51         5.21 o                         
  10   0   6          4.75          1.30         4.01 o                         
  11   0   6         23.67         16.65         6.95 o                         
 -12   1   6        102.22        125.80         9.63 o                         
 -11   1   6          3.05         -0.37         4.61 o                         
 -10   1   6        147.10        135.07         8.25 o                         
  -9   1   6          9.85          3.64         4.82 o                         
  -8   1   6         62.21         60.75         6.01 o                         
  -7   1   6        631.35        639.74        12.01 o                         
  -6   1   6        120.92        147.58         5.95 o                         
  -5   1   6        157.24        121.33         5.60 o                         
  -4   1   6         53.27         55.22         4.24 o                         
  -3   1   6         46.20         80.90         4.40 o                         
  -2   1   6         40.94         24.20         2.70 o                         
  -1   1   6        694.50        845.96        10.94 o                         
   0   1   6       1540.95       1548.02        16.26 o                         
   1   1   6        839.85        828.79        10.21 o                         
   2   1   6       1157.95       1460.96        16.44 o                         
   3   1   6          3.90          3.43         2.53 o                         
   4   1   6       1328.25       1519.93        17.80 o                         
   5   1   6         32.30         56.28         3.89 o                         
   6   1   6       1083.60       1065.86        15.96 o                         
   7   1   6          0.97         -3.27         3.36 o                         
   8   1   6         13.83         16.41         3.77 o                         
   9   1   6        163.60        159.01         7.23 o                         
  10   1   6        216.11        222.15         9.39 o                         
  11   1   6         16.26          2.29         6.18 o                         
 -12   2   6        295.05        328.71        13.65 o                         
 -11   2   6          1.18         11.02         7.05 o                         
 -10   2   6         47.96         53.96         6.41 o                         
  -9   2   6         66.84         64.84         6.29 o                         
  -8   2   6          0.65         -3.24         3.24 o                         
  -7   2   6         26.45         36.80         4.58 o                         
  -6   2   6         55.01         46.14         4.37 o                         
  -5   2   6         86.04         83.00         5.14 o                         
  -4   2   6       4383.90       4543.90        37.54 o                         
  -3   2   6       2975.02       2789.20        26.03 o                         
  -2   2   6        552.75        575.43         8.79 o                         
  -1   2   6        618.63        802.55        10.98 o                         
   0   2   6         35.55         39.87         3.04 o                         
   1   2   6       2126.83       2138.03        19.97 o                         
   2   2   6        413.70        714.22         9.68 o                         
   3   2   6        447.66        450.61         7.47 o                         
   4   2   6          9.25         21.77         2.53 o                         
   5   2   6        389.01        448.02         7.95 o                         
   6   2   6          2.94          2.06         2.67 o                         
   7   2   6         56.42         61.78         5.52 o                         
   8   2   6        186.05        194.27         7.95 o                         
   9   2   6        115.22        123.84         7.66 o                         
  10   2   6         13.39          5.54         5.03 o                         
  11   2   6         44.73         45.23         9.29 o                         
 -12   3   6          5.35          1.06         6.10 o                         
 -11   3   6          1.73         -5.76         5.96 o                         
 -10   3   6         87.43         84.80         7.30 o                         
  -9   3   6        117.54        140.64         7.67 o                         
  -8   3   6        286.63        275.76         8.63 o                         
  -7   3   6          2.68         -1.35         3.00 o                         
  -6   3   6         79.58         94.16         5.51 o                         
  -5   3   6         47.07         40.82         4.20 o                         
  -4   3   6        237.80        258.13         6.83 o                         
  -3   3   6         10.91         27.06         2.81 o                         
  -2   3   6        459.45        446.58         7.90 o                         
  -1   3   6       2214.74       2100.23        20.12 o                         
   0   3   6          0.24         52.64         6.99 o                         
   1   3   6       1093.63       1229.97        12.94 o                         
   2   3   6        528.63        510.07         7.39 o                         
   3   3   6         34.91         51.02         3.30 o                         
   4   3   6        205.72        186.54         4.88 o                         
   5   3   6        572.30        517.74         8.61 o                         
   6   3   6        696.33        709.87        11.77 o                         
   7   3   6        556.15        523.54        11.18 o                         
   8   3   6        329.59        270.35         9.34 o                         
   9   3   6         10.48         13.26         4.42 o                         
  10   3   6         46.06         36.14         5.52 o                         
 -12   4   6         14.32         23.41         6.71 o                         
 -11   4   6         10.37         10.73         4.98 o                         
 -10   4   6          0.24         -1.78         4.28 o                         
  -9   4   6          4.45          7.60         3.99 o                         
  -8   4   6         75.78         82.20         6.42 o                         
  -7   4   6        146.87        137.49         6.69 o                         
  -6   4   6        278.72        249.79         7.03 o                         
  -5   4   6        206.85        186.13         5.83 o                         
  -4   4   6       1133.92       1058.30        13.49 o                         
  -3   4   6         32.55         28.45         2.96 o                         
  -2   4   6       2213.94       2338.61        23.51 o                         
  -1   4   6         49.86         59.70         3.25 o                         
   0   4   6        477.36        493.57         7.67 o                         
   1   4   6       4019.91       4124.40        34.90 o                         
   2   4   6        159.86        129.65         3.72 o                         
   3   4   6          0.01         -0.64         1.67 o                         
   4   4   6         19.73         24.42         2.89 o                         
   5   4   6         95.72        101.40         5.51 o                         
   6   4   6        848.46        822.95        13.43 o                         
   7   4   6        129.67        157.44         7.01 o                         
   8   4   6        297.76        295.46         9.35 o                         
   9   4   6         34.91         19.87         4.94 o                         
  10   4   6         42.45         55.46         5.98 o                         
 -12   5   6        143.84        196.09        10.22 o                         
 -11   5   6         18.14         27.51         5.47 o                         
 -10   5   6         14.07         10.32         4.41 o                         
  -9   5   6          5.09          5.48         4.36 o                         
  -8   5   6         25.83         10.50         4.68 o                         
  -7   5   6        167.84        182.09         6.74 o                         
  -6   5   6        114.97        133.11         5.97 o                         
  -5   5   6         81.91         67.00         4.64 o                         
  -4   5   6        327.47        269.05         6.62 o                         
  -3   5   6         13.09         15.79         2.60 o                         
  -2   5   6         72.16         60.55         3.05 o                         
  -1   5   6        245.84        306.73         5.52 o                         
   0   5   6       1713.49       1747.43        15.79 o                         
   1   5   6        600.01        556.39        11.06 o                         
   2   5   6        447.14        359.36         5.35 o                         
   3   5   6          3.84          3.44         1.57 o                         
   4   5   6          3.65          7.12         2.27 o                         
   5   5   6        339.32        306.55         8.15 o                         
   6   5   6        488.44        481.91        11.02 o                         
   7   5   6          9.85         15.60         3.84 o                         
   8   5   6         18.24         10.95         4.22 o                         
   9   5   6         14.78          2.68         6.96 o                         
  10   5   6          7.21          0.59         6.76 o                         
 -12   6   6          0.23         -4.80         4.80 o                         
 -11   6   6         38.54         38.15         6.08 o                         
 -10   6   6          6.99          8.25         4.12 o                         
  -9   6   6        117.49        128.37         7.04 o                         
  -8   6   6          0.17         -3.34         3.34 o                         
  -7   6   6         49.13         62.48         4.91 o                         
  -6   6   6         50.34         82.23         4.86 o                         
  -5   6   6          1.88         -2.42         2.42 o                         
  -4   6   6        745.47        773.75        11.66 o                         
  -3   6   6       1439.13       1198.33        13.80 o                         
  -2   6   6        109.78         87.53         3.58 o                         
  -1   6   6         24.45         32.41         2.58 o                         
   0   6   6         30.72         62.77         4.29 o                         
   1   6   6         58.55         72.97         6.82 o                         
   2   6   6         41.41         28.12         5.30 o                         
   4   6   6       2303.03       2333.66        23.75 o                         
   5   6   6         38.74         32.52         4.02 o                         
   6   6   6       1773.96       1727.70        20.30 o                         
   7   6   6         78.75        108.02         6.25 o                         
   8   6   6         27.85         44.41         4.97 o                         
   9   6   6          0.00          6.09         4.42 o                         
 -12   7   6         21.13         12.54         6.06 o                         
 -11   7   6          2.39         -1.33         4.38 o                         
 -10   7   6         39.13         21.70         7.99 o                         
  -9   7   6        217.31        227.72         8.24 o                         
  -8   7   6         80.77         79.39         6.18 o                         
  -7   7   6        300.30        305.79         8.14 o                         
  -6   7   6         29.29         33.39         4.13 o                         
  -5   7   6        122.50        136.50         5.66 o                         
  -4   7   6        363.67        313.70         7.49 o                         
  -3   7   6        617.53        630.28        12.68 o                         
  -2   7   6       1308.83       1301.34        15.45 o                         
  -1   7   6         25.02         18.10         2.03 o                         
   0   7   6        750.21        715.96        18.70 o                         
   1   7   6        138.58        128.29         8.32 o                         
   2   7   6        583.42        647.57        18.85 o                         
   3   7   6        238.24        259.02        11.96 o                         
   4   7   6         22.13         15.62         4.44 o                         
   5   7   6        193.46        214.17         5.68 o                         
   6   7   6        586.57        562.32        10.53 o                         
   7   7   6        307.03        323.64         8.40 o                         
   8   7   6          2.27          5.64         3.52 o                         
   9   7   6        109.96        129.37        10.29 o                         
 -12   8   6         41.84         54.39         9.04 o                         
 -11   8   6         79.98         83.84         7.73 o                         
 -10   8   6         59.43         66.39         6.55 o                         
  -9   8   6         56.65         53.69         5.40 o                         
  -8   8   6          6.01          3.53         3.66 o                         
  -7   8   6         39.98         46.55         4.94 o                         
  -6   8   6        644.74        627.79        12.19 o                         
  -5   8   6        205.49        223.66         6.72 o                         
  -4   8   6        158.83        180.30         5.54 o                         
  -3   8   6        569.51        528.26         8.91 o                         
  -2   8   6        331.51        334.51         6.48 o                         
  -1   8   6         34.23         36.55         2.26 o                         
   0   8   6          0.18          6.53         4.15 o                         
   1   8   6         55.47         52.99         6.93 o                         
   2   8   6        650.02        704.32        19.38 o                         
   3   8   6          1.08          3.90         5.25 o                         
   4   8   6       1937.27       2001.45        55.67 o                         
   5   8   6        165.99        140.24         6.52 o                         
   6   8   6        180.01        196.03         5.23 o                         
   7   8   6         31.71         40.14         3.85 o                         
   8   8   6          1.97          9.80         3.53 o                         
 -12   9   6          8.55          8.03         7.95 o                         
 -11   9   6          1.26         -5.33         5.33 o                         
 -10   9   6        115.23        145.90         8.57 o                         
  -9   9   6         92.55         95.81         8.20 o                         
  -8   9   6        847.32        834.47        19.34 o                         
  -7   9   6          2.67          4.75         4.50 o                         
  -6   9   6          4.01         27.00         5.36 o                         
  -5   9   6         19.72         10.08         4.08 o                         
  -4   9   6         77.42         69.71         2.76 o                         
  -3   9   6        168.29        159.88         4.61 o                         
  -2   9   6         87.94         90.86         4.37 o                         
  -1   9   6        170.51        144.09         6.46 o                         
   0   9   6         46.64         63.13         7.15 o                         
   1   9   6        540.98        567.11        17.59 o                         
   2   9   6         18.42         16.81         6.44 o                         
   3   9   6         82.06         85.84         9.01 o                         
   4   9   6          1.68          3.74         5.02 o                         
   5   9   6        516.82        613.76        26.04 o                         
   6   9   6          3.87          9.87         5.57 o                         
   7   9   6          7.74         10.50         2.46 o                         
   8   9   6         14.71         14.66         5.29 o                         
 -12  10   6         49.61         33.21         7.83 o                         
 -11  10   6         27.62         26.48         5.70 o                         
 -10  10   6          4.21         -1.62         5.14 o                         
  -9  10   6         15.83         29.99         6.18 o                         
  -8  10   6         24.49         30.18         5.44 o                         
  -7  10   6         41.81         52.18         5.64 o                         
  -6  10   6          4.21         10.04         4.21 o                         
  -5  10   6         54.04         48.62         5.02 o                         
  -4  10   6         16.15          6.98         3.17 o                         
  -3  10   6         95.04         72.86         3.55 o                         
  -2  10   6        195.17        188.14         5.03 o                         
  -1  10   6         23.85         18.98         5.90 o                         
   0  10   6          0.57          0.02         4.99 o                         
   1  10   6         46.72         49.26         7.71 o                         
   2  10   6        269.35        257.93        13.23 o                         
   3  10   6          3.35         -4.64         5.15 o                         
   4  10   6        192.26        192.69        11.87 o                         
   5  10   6         59.91         80.66         9.59 o                         
   6  10   6         29.73         57.85        16.12 o                         
   7  10   6         43.93         55.87        13.07 o                         
 -11  11   6          6.58         -3.09         6.14 o                         
 -10  11   6         15.08          6.72         5.81 o                         
  -9  11   6         66.32         83.46         7.17 o                         
  -8  11   6        114.72        133.98         8.11 o                         
  -7  11   6          3.94         -3.87         3.87 o                         
  -6  11   6         57.15         61.65         5.75 o                         
  -5  11   6        121.54        128.51         6.31 o                         
  -4  11   6         44.62         25.46         3.99 o                         
  -3  11   6        101.87        101.95         5.68 o                         
  -2  11   6         32.63         32.17         2.66 o                         
  -1  11   6         63.57         55.80         7.39 o                         
   0  11   6        424.12        404.78        19.95 o                         
   1  11   6         40.79         33.45         6.76 o                         
   2  11   6        228.81        224.77        12.67 o                         
   3  11   6         52.39         64.30         8.92 o                         
   4  11   6         76.22         68.25         9.69 o                         
   5  11   6          7.47          8.80         6.58 o                         
   6  11   6         33.48         48.13        10.31 o                         
 -11  12   6         33.31         34.00         7.20 o                         
 -10  12   6          0.31         -8.06         8.54 o                         
  -9  12   6          5.12          3.58         4.87 o                         
  -8  12   6         21.31         18.36         5.02 o                         
  -7  12   6         14.27          8.34         4.28 o                         
  -6  12   6          0.32         -1.48         3.63 o                         
  -5  12   6        245.20        223.48         7.95 o                         
  -4  12   6          1.63          0.22         3.08 o                         
  -3  12   6         76.74         94.74         4.70 o                         
  -2  12   6         21.38         24.56         3.95 o                         
  -1  12   6         55.85         44.57         7.67 o                         
   0  12   6        322.99        318.45        15.53 o                         
   1  12   6        979.98       1027.55        44.89 o                         
   2  12   6        167.61        138.83        12.30 o                         
   3  12   6        161.88        170.34        15.54 o                         
   4  12   6          4.27          6.79         5.52 o                         
   5  12   6          0.37          2.77         5.65 o                         
 -10  13   6          9.58          3.37         7.08 o                         
  -9  13   6          0.02         -5.14         5.14 o                         
  -8  13   6          2.12         -4.21         4.21 o                         
  -7  13   6         16.32         17.55         4.72 o                         
  -6  13   6          4.80          7.67         4.02 o                         
  -5  13   6          8.01         16.39         4.10 o                         
  -4  13   6         41.55         39.96         4.60 o                         
  -3  13   6         39.14         55.93         4.96 o                         
  -2  13   6         11.11          5.25         3.02 o                         
  -1  13   6         54.11         54.09         7.60 o                         
   0  13   6         76.10        112.05        10.28 o                         
   1  13   6          2.63          8.09         5.81 o                         
   2  13   6         47.38         18.04         6.74 o                         
   3  13   6         48.11         65.24         9.31 o                         
   4  13   6          1.24          6.22         8.46 o                         
 -10  14   6          4.76         -5.87         6.26 o                         
  -9  14   6         43.18         25.29         5.92 o                         
  -8  14   6         26.86         15.26         6.33 o                         
  -7  14   6          0.73         -3.46         4.12 o                         
  -6  14   6        114.49        152.84         7.80 o                         
  -5  14   6          7.85         18.53         4.06 o                         
  -4  14   6         81.70        116.04         6.10 o                         
  -3  14   6        138.66        147.22         6.59 o                         
  -2  14   6         97.79         77.81        13.96 o                         
  -1  14   6        191.25        175.73        11.48 o                         
   0  14   6         46.74         47.14        12.91 o                         
   1  14   6         10.06         11.40        14.67 o                         
   2  14   6         25.08         24.63         9.64 o                         
   3  14   6        161.75        172.53        18.79 o                         
  -9  15   6          0.89         -5.32         7.51 o                         
  -8  15   6          6.28          1.52         7.34 o                         
  -7  15   6         71.01         89.80         6.81 o                         
  -6  15   6         72.71         95.50         6.46 o                         
  -5  15   6          1.16         12.14         3.75 o                         
  -4  15   6         95.39        112.81         5.39 o                         
  -3  15   6         26.10         26.07         4.93 o                         
  -2  15   6         39.91         28.49         7.64 o                         
  -1  15   6         13.93          7.54         7.87 o                         
   0  15   6         96.63         71.44         9.68 o                         
   1  15   6          3.47          2.28         6.06 o                         
   2  15   6          1.32         -6.83         6.83 o                         
  -8  16   6         13.28         34.74         7.78 o                         
  -7  16   6        149.56        201.22        12.20 o                         
  -6  16   6          6.19          6.26         4.17 o                         
  -5  16   6          0.52          0.61         3.44 o                         
  -4  16   6         10.31         13.46         3.72 o                         
  -3  16   6         15.35         20.80         9.84 o                         
  -2  16   6          0.28         -7.80         7.80 o                         
  -1  16   6         43.54         17.33         6.25 o                         
   0  16   6         60.31         36.67        10.07 o                         
  -6  17   6         63.84         53.58         6.73 o                         
  -5  17   6         43.41         42.81         5.09 o                         
  -4  17   6        125.04        116.76         8.03 o                         
  -3  17   6         31.75          4.07        57.57 o                         
  -2  17   6         10.87         -5.78         8.32 o                         
   4 -19   7        364.36        451.38        36.09 o                         
   0 -18   7          0.22          7.26         8.01 o                         
   1 -18   7         42.51         30.81         7.30 o                         
   2 -18   7          1.01         -5.98         5.98 o                         
   3 -18   7         11.65          6.96         4.96 o                         
   4 -18   7          9.36          6.70         5.15 o                         
   5 -18   7        191.88        192.54         9.22 o                         
   6 -18   7         14.29          4.70         4.92 o                         
   7 -18   7         20.71         14.48         6.91 o                         
  -2 -17   7         12.23          3.50         6.77 o                         
  -1 -17   7        439.55        458.17        14.33 o                         
   0 -17   7         97.75         98.02         9.68 o                         
   1 -17   7         39.81         59.72         7.01 o                         
   2 -17   7         16.92          5.13         8.38 o                         
   3 -17   7          0.01         -1.80         4.37 o                         
   4 -17   7        122.06        121.06         8.61 o                         
   5 -17   7         44.21         40.33         6.34 o                         
   6 -17   7          2.74         -5.71         5.71 o                         
   7 -17   7         68.64         79.67         8.81 o                         
   8 -17   7          0.69          3.84         6.09 o                         
  -3 -16   7         10.26          4.46         5.95 o                         
  -2 -16   7          0.04          2.75         5.80 o                         
  -1 -16   7         37.54         54.96         8.00 o                         
   0 -16   7         12.37         19.88         5.37 o                         
   1 -16   7         33.54         51.46         6.48 o                         
   2 -16   7          6.34          5.19         4.72 o                         
   3 -16   7          6.25          4.80         4.69 o                         
   4 -16   7        235.44        236.24        10.00 o                         
   5 -16   7         13.25         12.63         4.43 o                         
   6 -16   7        273.24        258.05        10.04 o                         
   7 -16   7          0.09         -0.12         8.64 o                         
   8 -16   7         27.85          8.78         4.76 o                         
   9 -16   7        210.55        223.57        10.33 o                         
  -4 -15   7        130.31        120.83         9.38 o                         
  -3 -15   7        135.47        176.86        10.27 o                         
  -2 -15   7         85.23         78.12         7.31 o                         
  -1 -15   7         72.97         77.18         7.47 o                         
   0 -15   7          0.99         -3.98         4.19 o                         
   1 -15   7        468.55        495.73        13.27 o                         
   2 -15   7        652.93        667.06        15.25 o                         
   3 -15   7         20.48         25.91         5.52 o                         
   4 -15   7         19.01         16.07         5.34 o                         
   5 -15   7        288.28        308.84        10.24 o                         
   6 -15   7        321.92        367.26        11.57 o                         
   7 -15   7         57.33         43.05         6.31 o                         
   8 -15   7         45.46         38.10         5.52 o                         
   9 -15   7         68.09         85.79         8.75 o                         
  10 -15   7          0.49          9.07         5.86 o                         
  -5 -14   7         32.52         29.36         8.23 o                         
  -4 -14   7        136.94        172.70        11.17 o                         
  -3 -14   7         31.26         44.74         6.17 o                         
  -2 -14   7         20.25         24.10         5.79 o                         
  -1 -14   7          0.01         -3.89         3.89 o                         
   0 -14   7        361.59        363.72        11.63 o                         
   1 -14   7         13.98         13.44         5.08 o                         
   2 -14   7       2587.59       2538.40        42.03 o                         
   3 -14   7         22.15         12.36         4.33 o                         
   4 -14   7        104.82         99.37         7.30 o                         
   5 -14   7        925.78        888.24        16.98 o                         
   6 -14   7         55.07         59.26         6.31 o                         
   7 -14   7          7.32          4.65         4.94 o                         
   8 -14   7         22.45         14.62         8.11 o                         
   9 -14   7          9.63         -1.25         5.51 o                         
  10 -14   7        144.35        148.27         9.73 o                         
  -6 -13   7         14.62         27.41         6.20 o                         
  -5 -13   7          0.15         -1.64         5.87 o                         
  -4 -13   7          2.63         -1.88         4.54 o                         
  -3 -13   7        112.05        150.22         9.09 o                         
  -2 -13   7          7.53          0.08         4.25 o                         
  -1 -13   7        132.03        131.18         8.28 o                         
   0 -13   7        436.96        393.53        11.96 o                         
   1 -13   7       1610.57       1649.88        24.95 o                         
   2 -13   7       1064.37       1020.49        18.60 o                         
   3 -13   7         14.70         25.26         5.50 o                         
   4 -13   7         42.46         46.29         5.72 o                         
   5 -13   7          1.90          9.52         4.03 o                         
   6 -13   7        151.17        118.20         7.40 o                         
   7 -13   7         33.38         34.13         7.32 o                         
   8 -13   7        172.69        152.88        11.75 o                         
   9 -13   7         27.74         34.69         5.74 o                         
  10 -13   7          5.10         -0.04         6.00 o                         
  11 -13   7          2.44         -5.54         5.54 o                         
  -7 -12   7         13.27         -5.61         5.61 o                         
  -6 -12   7        114.64        117.64         8.17 o                         
  -5 -12   7        250.65        284.48        11.31 o                         
  -4 -12   7         20.39         13.75         4.63 o                         
  -3 -12   7         17.35         25.71         5.27 o                         
  -2 -12   7        884.50        920.75        17.69 o                         
  -1 -12   7          0.08         -3.36         3.36 o                         
   0 -12   7         15.61         36.27         5.81 o                         
   1 -12   7         49.11         77.16         7.52 o                         
   2 -12   7         98.10        119.75         8.29 o                         
   3 -12   7        763.17        653.02        13.34 o                         
   4 -12   7        260.67        240.93         8.63 o                         
   5 -12   7        395.25        407.66        10.95 o                         
   6 -12   7        263.86        240.01        10.00 o                         
   7 -12   7        147.86        153.02         9.04 o                         
   8 -12   7         99.76         95.53         8.70 o                         
   9 -12   7          1.89          3.14         4.56 o                         
  10 -12   7          4.29         -0.39         4.98 o                         
  11 -12   7        239.89        263.65        13.28 o                         
  -8 -11   7          0.17         -6.56         6.56 o                         
  -7 -11   7        120.08        123.92         6.92 o                         
  -6 -11   7        179.71        202.33         8.05 o                         
  -5 -11   7         69.71         74.51         6.53 o                         
  -4 -11   7         54.65         62.70         6.52 o                         
  -3 -11   7        499.18        495.78        13.16 o                         
  -2 -11   7        775.41        734.84        15.29 o                         
  -1 -11   7       1404.54       1493.02        21.64 o                         
   0 -11   7       1774.99       1778.26        24.94 o                         
   1 -11   7         11.22         19.21         4.96 o                         
   2 -11   7        144.56        165.86         8.55 o                         
   3 -11   7          0.06         -3.03         3.03 o                         
   4 -11   7        234.31        233.25         8.53 o                         
   5 -11   7        724.74        665.90        13.81 o                         
   6 -11   7        308.74        280.06         9.80 o                         
   7 -11   7        171.42        168.24         9.69 o                         
   8 -11   7         11.68         18.28         6.40 o                         
   9 -11   7          5.84          2.45         4.71 o                         
  10 -11   7         34.84         28.31         5.92 o                         
  11 -11   7         35.31         25.96         6.39 o                         
  -8 -10   7          3.11         -3.44         4.92 o                         
  -7 -10   7        302.28        281.82        11.11 o                         
  -6 -10   7         30.72         23.72         4.53 o                         
  -5 -10   7          0.01          4.98         3.52 o                         
  -4 -10   7        446.87        422.75        11.60 o                         
  -3 -10   7        346.77        382.73        14.20 o                         
  -2 -10   7        170.13        175.33         8.48 o                         
  -1 -10   7        355.83        324.00         9.75 o                         
   0 -10   7         53.62         45.36         4.28 o                         
   1 -10   7        182.42        167.46         6.88 o                         
   2 -10   7        110.20        130.69         6.34 o                         
   3 -10   7        532.29        508.51        10.88 o                         
   4 -10   7         53.97         65.18         5.37 o                         
   5 -10   7        546.35        501.87        12.02 o                         
   6 -10   7        243.42        216.24         9.29 o                         
   7 -10   7         65.34         57.18         6.61 o                         
   8 -10   7         20.07         18.54         5.43 o                         
   9 -10   7        161.43        148.59         9.89 o                         
  10 -10   7        432.60        476.56        13.64 o                         
  11 -10   7         12.66         19.03         6.15 o                         
  12 -10   7          3.86         13.47         6.42 o                         
  -9  -9   7          6.93         -6.95         6.95 o                         
  -8  -9   7          0.10          9.80         6.04 o                         
  -7  -9   7        215.57        250.43        10.00 o                         
  -6  -9   7          3.21          7.47         3.92 o                         
  -5  -9   7        491.50        474.60        12.32 o                         
  -4  -9   7         14.38         24.54         4.23 o                         
  -3  -9   7         21.22         38.04         4.46 o                         
  -2  -9   7         29.12         36.37         3.41 o                         
  -1  -9   7        687.35        730.76        12.00 o                         
   0  -9   7          7.76          4.46         2.75 o                         
   1  -9   7       2085.77       1985.54        23.85 o                         
   2  -9   7         83.74         81.52         5.54 o                         
   3  -9   7        740.11        787.83        13.04 o
[truncated: 478,956 more chars]
