# Supplementary material for: Synthesis of 5-(aryl­methyl­idene­amino)-4-(1H-benzo[d]imidazol-1-yl)py­rimi­dine hybrids: synthetic sequence and the mol­ecular and supra­molecular structures of two inter­mediates and three final products
Source: Acta Crystallogr C Struct Chem. 2023 May 5;79(Pt 6):227–36. doi: 10.1107/S2053229623003728 (PMC10240168; doi:10.1107/S2053229623003728)
Supplement: Supplementary file 7 [file c-79-00227-VIbsup7.hkl]

data_VIb                                                                        
_shelx_title ' 194Bcg'                                                          
_shelx_refln_list_code          4                                               
_shelx_F_calc_maximum      187.75                                               
_exptl_crystal_F_000       488.00                                               
_reflns_d_resolution_high  0.7686                                               
                                                                                
loop_                                                                           
 _space_group_symop_operation_xyz                                               
 'x, y, z'                                                                      
 '-x, -y, -z'                                                                   
                                                                                
_cell_length_a     9.6520                                                       
_cell_length_b     9.7408                                                       
_cell_length_c    14.1445                                                       
_cell_angle_alpha  98.183                                                       
_cell_angle_beta  104.638                                                       
_cell_angle_gamma  90.059                                                       
                                                                                
_shelx_F_squared_multiplier     1.000                                           
                                                                                
loop_                                                                           
 _refln_index_h                                                                 
 _refln_index_k                                                                 
 _refln_index_l                                                                 
 _refln_F_squared_calc                                                          
 _refln_F_squared_meas                                                          
 _refln_F_squared_sigma                                                         
 _refln_observed_status                                                         
   2   0   0       6440.81       6301.49       257.98 o                         
   3   0   0        706.70        720.59         7.90 o                         
   4   0   0       1920.03       1993.73        18.44 o                         
   5   0   0        177.19        211.86         5.31 o                         
   6   0   0         14.46         45.04         2.65 o                         
   7   0   0        315.68        351.11         6.44 o                         
   8   0   0        582.51        564.40         8.61 o                         
   9   0   0        199.97        223.40         5.84 o                         
  10   0   0         16.88         21.99         2.93 o                         
  11   0   0         49.97         58.24         4.25 o                         
  12   0   0         12.50         26.63         4.71 o                         
 -12   1   0         30.52         40.67         4.61 o                         
 -11   1   0         73.67         79.45         5.31 o                         
 -10   1   0         20.88         22.40         3.32 o                         
  -9   1   0        217.33        221.61         5.96 o                         
  -8   1   0       1475.17       1441.91        16.56 o                         
  -7   1   0        247.37        246.04         5.27 o                         
  -6   1   0        235.30        191.63         4.31 o                         
  -5   1   0       2491.32       2624.84        25.00 o                         
  -4   1   0        391.77        431.69         6.21 o                         
  -3   1   0       1268.42       1215.24        12.67 o                         
  -2   1   0        377.36        317.26         4.38 o                         
  -1   1   0        155.81         74.79         1.67 o                         
   1   1   0         41.03         90.58         2.13 o                         
   2   1   0        711.20        776.21         7.21 o                         
   3   1   0       1333.34       1288.53        11.94 o                         
   4   1   0         28.63         16.65         1.99 o                         
   5   1   0       1216.99       1276.84        12.97 o                         
   6   1   0        497.20        511.22         7.77 o                         
   7   1   0        357.94        321.80         6.62 o                         
   8   1   0        801.64        778.67        11.27 o                         
   9   1   0        654.07        627.91         9.61 o                         
  10   1   0         19.59         25.12         3.63 o                         
  11   1   0         52.73         51.05         5.22 o                         
  12   1   0         45.28         66.72         6.23 o                         
 -12   2   0          0.52         11.79         4.62 o                         
 -11   2   0         12.84         19.53         3.27 o                         
 -10   2   0         75.31         84.43         4.79 o                         
  -9   2   0        521.61        507.58         9.37 o                         
  -8   2   0        730.65        708.30        10.72 o                         
  -7   2   0       1029.74        969.04        13.63 o                         
  -6   2   0         83.57         90.17         4.06 o                         
  -5   2   0         94.61         85.59         4.04 o                         
  -4   2   0        175.77        138.04         3.88 o                         
  -3   2   0         41.96         25.20         2.00 o                         
  -2   2   0          4.15          3.65         1.40 o                         
  -1   2   0       2099.44       1988.16        18.80 o                         
   0   2   0       1512.63       1337.43        13.32 o                         
   1   2   0        239.13        221.25         3.88 o                         
   2   2   0        250.83        222.21         4.82 o                         
   3   2   0         14.92         19.19         2.03 o                         
   4   2   0       1604.27       1667.19        16.60 o                         
   5   2   0        516.39        486.49         7.28 o                         
   6   2   0        990.73        959.57        12.26 o                         
   7   2   0          6.14          3.06         2.31 o                         
   8   2   0        313.09        308.72         7.05 o                         
   9   2   0         86.04         92.05         5.59 o                         
  10   2   0         80.19        102.10         7.31 o                         
  11   2   0         28.15         28.63         3.93 o                         
 -11   3   0          1.78         10.05         3.03 o                         
 -10   3   0        203.12        211.07         6.68 o                         
  -9   3   0         84.76         97.97         4.82 o                         
  -8   3   0        130.86        120.99         5.09 o                         
  -7   3   0          9.15          8.69         2.60 o                         
  -6   3   0          4.33          4.41         2.23 o                         
  -5   3   0       1128.60       1151.93        12.06 o                         
  -4   3   0         99.67        138.56         4.22 o                         
  -3   3   0        392.91        357.26         5.63 o                         
  -2   3   0       1674.62       1601.89        15.52 o                         
  -1   3   0       3017.37       2786.33        25.33 o                         
   0   3   0       3347.45       3307.62        31.10 o                         
   1   3   0       1085.92       1055.55        11.35 o                         
   2   3   0         26.67         20.46         2.39 o                         
   3   3   0        538.78        583.26         7.60 o                         
   4   3   0         29.82         24.57         2.45 o                         
   5   3   0          0.19         -1.21         2.06 o                         
   6   3   0          8.99          7.57         2.54 o                         
   7   3   0        222.90        211.76         6.23 o                         
   8   3   0        211.21        203.24         7.11 o                         
   9   3   0          0.49          6.65         2.96 o                         
  10   3   0          7.76          5.48         4.97 o                         
  11   3   0         42.91         48.21         6.75 o                         
 -11   4   0         68.62         81.23         5.54 o                         
 -10   4   0         70.59         66.70         4.88 o                         
  -9   4   0        229.77        211.38         6.36 o                         
  -8   4   0          0.38          0.79         2.69 o                         
  -7   4   0        212.49        197.07         5.81 o                         
  -6   4   0          4.83          7.96         2.33 o                         
  -5   4   0          0.10         -1.11         1.86 o                         
  -4   4   0        231.24        218.93         4.65 o                         
  -3   4   0       1221.45       1231.44        13.33 o                         
  -2   4   0         22.83         20.11         2.52 o                         
  -1   4   0       1132.22       1137.03        13.35 o                         
   0   4   0        542.32        566.27         8.06 o                         
   1   4   0        115.22        133.97         4.40 o                         
   2   4   0         54.50         67.67         3.88 o                         
   3   4   0        360.09        383.92         7.55 o                         
   4   4   0          0.12         -1.18         2.03 o                         
   5   4   0        167.55        184.48         5.04 o                         
   6   4   0        484.52        469.32         9.29 o                         
   7   4   0        125.63        124.60         6.01 o                         
   8   4   0        239.43        245.00         8.65 o                         
   9   4   0          9.32          8.87         4.15 o                         
  10   4   0          0.48          4.14         4.20 o                         
  11   4   0         48.46         74.63        13.10 o                         
 -11   5   0          3.13          2.52         5.00 o                         
 -10   5   0         47.08         55.12         4.37 o                         
  -9   5   0          0.07         -1.27         2.76 o                         
  -8   5   0          0.25         -0.05         2.72 o                         
  -7   5   0        215.75        226.05         5.99 o                         
  -6   5   0        180.67        167.84         5.26 o                         
  -5   5   0        289.58        285.06         5.74 o                         
  -4   5   0        701.50        744.56         9.84 o                         
  -3   5   0         37.94         25.08         2.65 o                         
  -2   5   0          2.18          1.55         1.87 o                         
  -1   5   0         30.80         56.33         3.01 o                         
   0   5   0       1878.99       1887.41        20.51 o                         
   1   5   0        164.88        192.47         5.62 o                         
   2   5   0         31.31         30.66         3.10 o                         
   3   5   0        617.70        586.67         9.29 o                         
   4   5   0        390.74        341.26         6.54 o                         
   5   5   0        530.65        552.66         8.79 o                         
   6   5   0        258.90        250.93         7.03 o                         
   7   5   0        195.78        187.86         7.15 o                         
   8   5   0        266.36        258.52         7.89 o                         
   9   5   0          2.96          6.15         3.48 o                         
  10   5   0         20.22         12.05         3.56 o                         
 -10   6   0         93.08         83.86         5.60 o                         
  -9   6   0          8.69          1.46         2.95 o                         
  -8   6   0        136.73        138.64         5.44 o                         
  -7   6   0         74.99         82.56         4.22 o                         
  -6   6   0         40.78         39.34         3.29 o                         
  -5   6   0        330.45        329.88         6.76 o                         
  -4   6   0         30.82         34.51         3.60 o                         
  -3   6   0        549.30        556.05         9.08 o                         
  -2   6   0         22.04         20.71         1.45 o                         
  -1   6   0         98.63        117.41         3.56 o                         
   0   6   0          0.14          7.13         2.33 o                         
   1   6   0        259.59        243.41         6.23 o                         
   2   6   0         50.11         51.49         3.97 o                         
   3   6   0        368.29        374.22         8.17 o                         
   4   6   0        792.23        782.31        10.78 o                         
   5   6   0        161.49        134.26         5.35 o                         
   6   6   0        274.36        260.56         6.77 o                         
   7   6   0         72.76         75.10         5.51 o                         
   8   6   0         37.00         40.98         4.65 o                         
   9   6   0         38.56         39.52         4.61 o                         
  10   6   0         11.16         15.00         4.64 o                         
 -10   7   0         69.69         76.79         5.84 o                         
  -9   7   0          0.93          1.38         3.58 o                         
  -8   7   0         70.25         77.47         5.30 o                         
  -7   7   0         17.81         19.57         3.38 o                         
  -6   7   0         49.67         49.70         3.94 o                         
  -5   7   0         17.28         20.87         3.27 o                         
  -4   7   0       1233.42       1201.68        16.34 o                         
  -3   7   0          0.20          3.35         3.28 o                         
  -2   7   0        675.26        647.47        11.54 o                         
  -1   7   0          5.99          4.52         3.24 o                         
   0   7   0         97.04        107.43         4.70 o                         
   1   7   0        294.91        305.23         7.38 o                         
   2   7   0        117.11        132.92         5.95 o                         
   3   7   0         36.74         26.81         4.16 o                         
   4   7   0        112.74        120.68         5.70 o                         
   5   7   0         32.25         24.62         3.55 o                         
   6   7   0        312.26        309.27         7.48 o                         
   7   7   0         18.49         20.17         4.11 o                         
   8   7   0         57.41         55.44         5.44 o                         
   9   7   0         49.82         61.71         5.72 o                         
  -9   8   0         98.04        109.15         8.06 o                         
  -8   8   0         20.87         30.64         5.70 o                         
  -7   8   0         12.58         20.77         3.98 o                         
  -6   8   0         86.41         95.06         5.00 o                         
  -5   8   0         47.49         39.08         3.54 o                         
  -4   8   0        586.68        539.74        14.67 o                         
  -3   8   0        182.53        178.97         7.19 o                         
  -2   8   0        254.49        242.76         7.98 o                         
  -1   8   0        397.48        390.36         9.29 o                         
   0   8   0        635.75        628.00        10.97 o                         
   1   8   0        263.68        262.77         7.52 o                         
   2   8   0         87.87         79.71         5.40 o                         
   3   8   0        298.19        291.80         8.60 o                         
   4   8   0         35.71         27.85         4.35 o                         
   5   8   0        144.45        132.35         6.24 o                         
   6   8   0         12.70         25.24         3.54 o                         
   7   8   0         13.40          9.41         3.76 o                         
   8   8   0         34.34         45.80         5.67 o                         
   9   8   0        202.92        179.32        10.90 o                         
  -8   9   0         23.89         25.42         5.61 o                         
  -7   9   0         65.02         65.55         6.65 o                         
  -6   9   0        176.20        198.11         8.38 o                         
  -5   9   0        172.25        148.86         8.01 o                         
  -4   9   0         92.47        100.51         6.41 o                         
  -3   9   0         47.06         44.50         5.12 o                         
  -2   9   0        152.31        161.79         7.72 o                         
  -1   9   0        223.06        202.23         8.56 o                         
   0   9   0        412.67        379.82         8.25 o                         
   1   9   0          0.36          3.00         3.24 o                         
   2   9   0         46.18         33.89         4.56 o                         
   3   9   0          0.47          4.23         3.83 o                         
   4   9   0         44.69         38.85         5.14 o                         
   5   9   0         40.71         42.93         4.45 o                         
   6   9   0         12.18          7.21         3.33 o                         
   7   9   0          2.29          2.45         5.79 o                         
   8   9   0         53.89         46.45         7.60 o                         
  -7  10   0         27.99         38.47         5.76 o                         
  -6  10   0         19.52         22.48         4.89 o                         
  -5  10   0         10.59          8.69         4.04 o                         
  -4  10   0          2.84         -0.22         4.06 o                         
  -3  10   0          0.09         -4.15         4.15 o                         
  -2  10   0         18.37         20.59         4.96 o                         
  -1  10   0          0.01         -2.38         4.15 o                         
   0  10   0         34.03         28.01         5.06 o                         
   1  10   0         23.42         17.31         4.18 o                         
   2  10   0         23.57         32.16         4.98 o                         
   3  10   0          3.50          3.43         4.47 o                         
   4  10   0          5.73          3.47         3.89 o                         
   5  10   0         19.20         23.57         4.58 o                         
   6  10   0        104.95         96.48         7.42 o                         
  -6  11   0         28.94         26.69         5.54 o                         
  -5  11   0          3.58         10.17         5.53 o                         
  -4  11   0         14.11         12.74         4.95 o                         
  -3  11   0          3.61          3.25         4.56 o                         
  -2  11   0          5.26         -1.88         4.57 o                         
  -1  11   0         19.05         14.81         5.07 o                         
   0  11   0         14.82          8.82         5.38 o                         
   1  11   0        174.99        185.36         9.05 o                         
   2  11   0        137.06        160.09         8.11 o                         
   3  11   0         61.81         59.98         6.33 o                         
   4  11   0         57.76         69.25         6.75 o                         
   5  11   0          2.06          7.06         8.22 o                         
  -3  12   0         16.49          0.62         7.01 o                         
  -2  12   0         41.04         43.21         7.87 o                         
  -1  12   0         35.02         40.36         6.96 o                         
   0  12   0         58.35         78.31         8.30 o                         
   1  12   0          0.05          2.44         6.05 o                         
   2  12   0         24.24         12.66         6.22 o                         
   3  12   0          8.29         12.22         4.72 o                         
  -3 -12   1         24.08         24.27         6.04 o                         
  -2 -12   1         13.48         31.93         9.64 o                         
  -1 -12   1        107.74        102.13         8.79 o                         
   0 -12   1          8.32          3.45         6.74 o                         
   1 -12   1        137.61        142.63         9.83 o                         
   2 -12   1         25.04         11.65         6.40 o                         
   3 -12   1         33.22         49.81         9.94 o                         
   4 -12   1         28.43         28.84         8.58 o                         
  -5 -11   1          9.88          5.70         4.61 o                         
  -4 -11   1         12.62         11.52         5.15 o                         
  -3 -11   1          0.09         -3.98         3.98 o                         
  -2 -11   1        150.19        155.53         7.69 o                         
  -1 -11   1         31.07         32.56         3.96 o                         
   0 -11   1         38.72         40.23         5.82 o                         
   1 -11   1          4.85         -2.04         4.49 o                         
   2 -11   1          5.81          1.78         4.95 o                         
   3 -11   1         68.72         63.06         6.41 o                         
   4 -11   1          3.56         -0.78         4.32 o                         
   5 -11   1         10.65          7.37         7.17 o                         
   6 -11   1          3.64          0.57         4.87 o                         
  -7 -10   1          2.89          6.89         5.42 o                         
  -6 -10   1          1.03         -0.12         3.76 o                         
  -5 -10   1          1.96          2.92         3.51 o                         
  -4 -10   1         14.67         13.46         4.80 o                         
  -3 -10   1          5.22         -0.80         4.20 o                         
  -2 -10   1        160.52        161.65         7.58 o                         
  -1 -10   1          1.77          2.57         3.16 o                         
   0 -10   1          2.75         -1.45         2.61 o                         
   1 -10   1         63.14         80.12         6.56 o                         
   2 -10   1          0.07         -4.20         4.20 o                         
   3 -10   1         39.27         41.58         6.41 o                         
   4 -10   1         18.58         10.74         4.47 o                         
   5 -10   1          8.25          5.46         4.92 o                         
   6 -10   1         29.72         27.23         5.30 o                         
   7 -10   1         44.83         57.41         6.71 o                         
  -8  -9   1         43.45         41.91         6.07 o                         
  -7  -9   1        143.84        134.94         6.69 o                         
  -6  -9   1          1.72          0.59         3.81 o                         
  -5  -9   1          1.01          0.17         3.28 o                         
  -4  -9   1         29.60         26.45         5.18 o                         
  -3  -9   1         13.34         14.33         4.24 o                         
  -2  -9   1          0.44         -0.42         3.72 o                         
  -1  -9   1        106.34        117.67         6.32 o                         
   0  -9   1         28.26         32.97         3.75 o                         
   1  -9   1          6.58          5.12         4.74 o                         
   2  -9   1        112.53        113.41         7.45 o                         
   3  -9   1          0.03          5.04         4.03 o                         
   4  -9   1         32.14         33.23         4.88 o                         
   5  -9   1         79.78         85.88         5.06 o                         
   6  -9   1         67.05         72.30         5.54 o                         
   7  -9   1         85.95         84.47         5.65 o                         
   8  -9   1         29.04         33.00         5.34 o                         
  -9  -8   1          1.74         -6.03         6.03 o                         
  -8  -8   1          8.10          8.29         4.28 o                         
  -7  -8   1         34.25         30.79         4.27 o                         
  -6  -8   1         12.63         12.03         3.44 o                         
  -5  -8   1         25.36         29.03         4.24 o                         
  -4  -8   1        121.83        112.85         6.69 o                         
  -3  -8   1         96.94         93.80         6.28 o                         
  -2  -8   1        200.62        232.51         8.09 o                         
  -1  -8   1         88.12         93.42         5.66 o                         
   0  -8   1        895.53        877.61        12.92 o                         
   1  -8   1          0.62          1.33         1.98 o                         
   2  -8   1         21.74         18.26         1.92 o                         
   3  -8   1        187.84        192.03         5.76 o                         
   4  -8   1        366.06        365.74         8.69 o                         
   5  -8   1        238.99        244.43         7.15 o                         
   6  -8   1         36.29         38.17         4.15 o                         
   7  -8   1          0.04          3.23         3.56 o                         
   8  -8   1         65.35         69.96         5.26 o                         
   9  -8   1         51.01         52.10         6.42 o                         
 -10  -7   1        154.69        194.95        11.83 o                         
  -9  -7   1         27.85         35.70         6.06 o                         
  -8  -7   1         37.82         28.57         4.36 o                         
  -7  -7   1         62.76         72.75         4.79 o                         
  -6  -7   1        336.39        325.71         7.73 o                         
  -5  -7   1        193.78        175.33         6.09 o                         
  -4  -7   1        980.02        923.16        14.83 o                         
  -3  -7   1        193.67        193.00         7.36 o                         
  -2  -7   1         69.44         72.78         4.89 o                         
  -1  -7   1         55.60         71.02         4.57 o                         
   0  -7   1        587.71        622.00         9.97 o                         
   1  -7   1          2.24          1.54         2.45 o                         
   2  -7   1          1.47          3.48         2.31 o                         
   3  -7   1        371.19        350.76         7.47 o                         
   4  -7   1         75.10         80.00         4.56 o                         
   5  -7   1          9.20         10.10         3.19 o                         
   6  -7   1        115.21        115.06         5.26 o                         
   7  -7   1         17.77         21.38         3.48 o                         
   8  -7   1          2.64         10.60         3.76 o                         
   9  -7   1         16.59         15.77         4.72 o                         
  10  -7   1         16.09         26.70         6.00 o                         
 -10  -6   1         32.46         36.42         6.39 o                         
  -9  -6   1        112.39        114.99         8.73 o                         
  -8  -6   1         42.49         39.96         4.46 o                         
  -7  -6   1         39.84         39.98         3.88 o                         
  -6  -6   1          3.64          5.22         2.73 o                         
  -5  -6   1        186.78        205.65         6.00 o                         
  -4  -6   1        104.45        102.63         5.22 o                         
  -3  -6   1        241.64        247.23         6.94 o                         
  -2  -6   1        101.23        107.51         4.97 o                         
  -1  -6   1        408.38        364.34         7.47 o                         
   0  -6   1         34.49         43.41         3.56 o                         
   1  -6   1          4.80          6.60         2.97 o                         
   2  -6   1          0.67          2.26         2.15 o                         
   3  -6   1         22.96         27.79         3.14 o                         
   4  -6   1         41.07         54.73         3.68 o                         
   5  -6   1        262.52        253.37         6.54 o                         
   6  -6   1        449.92        477.08         9.72 o                         
   7  -6   1         61.95         84.10         4.36 o                         
   8  -6   1         55.61         71.92         4.74 o                         
   9  -6   1          4.50          2.41         3.23 o                         
  10  -6   1         34.89         40.89         5.70 o                         
 -11  -5   1         24.84         34.52         8.48 o                         
 -10  -5   1         12.77         18.65         4.70 o                         
  -9  -5   1        127.60        138.07         6.37 o                         
  -8  -5   1        453.68        423.30        10.50 o                         
  -7  -5   1        432.46        402.71         8.98 o                         
  -6  -5   1         92.85        109.99         4.98 o                         
  -5  -5   1        209.44        196.01         5.44 o                         
  -4  -5   1         17.20         13.93         2.74 o                         
  -3  -5   1        302.44        313.53         6.74 o                         
  -2  -5   1        671.84        789.93        11.41 o                         
  -1  -5   1       1644.94       1718.58        19.41 o                         
   0  -5   1        295.44        347.65         6.98 o                         
   1  -5   1        954.55       1053.27        13.54 o                         
   2  -5   1        732.71        814.05        10.91 o                         
   3  -5   1        212.39        214.31         5.33 o                         
   4  -5   1          7.43         11.95         2.54 o                         
   5  -5   1         96.24        117.02         4.45 o                         
   6  -5   1        727.47        704.94        12.19 o                         
   7  -5   1        387.38        343.59         7.01 o                         
   8  -5   1        104.39         88.86         5.15 o                         
   9  -5   1        274.11        262.51         8.09 o                         
  10  -5   1         14.62         15.05         3.55 o                         
  11  -5   1        116.11        114.19         7.11 o                         
 -11  -4   1          4.02          4.58         6.04 o                         
 -10  -4   1        238.50        218.22         9.10 o                         
  -9  -4   1        187.38        182.02         6.14 o                         
  -8  -4   1        147.01        150.03         6.06 o                         
  -7  -4   1        390.73        416.39         8.65 o                         
  -6  -4   1         54.55         51.86         3.48 o                         
  -5  -4   1        263.82        258.16         5.55 o                         
  -4  -4   1         38.89         50.47         3.03 o                         
  -3  -4   1       1975.29       1947.96        20.51 o                         
  -2  -4   1        549.19        492.19         7.81 o                         
  -1  -4   1        154.83        239.68         5.76 o                         
   0  -4   1        177.44        159.62         5.20 o                         
   1  -4   1       1242.79       1218.52        15.62 o                         
   2  -4   1        134.20        142.10         4.44 o                         
   3  -4   1          0.06          1.51         2.46 o                         
   4  -4   1        322.66        289.72         6.36 o                         
   5  -4   1        102.54         86.36         3.67 o                         
   6  -4   1       1364.23       1310.96        14.93 o                         
   7  -4   1         18.70         22.84         3.71 o                         
   8  -4   1        125.40        123.11         5.41 o                         
   9  -4   1          3.54          4.27         3.00 o                         
  10  -4   1          3.42          6.30         2.93 o                         
  11  -4   1         48.07         41.16         4.81 o                         
 -11  -3   1          6.01         16.63         5.61 o                         
 -10  -3   1          3.70          4.89         4.04 o                         
  -9  -3   1         88.85         97.52         6.01 o                         
  -8  -3   1          0.10          0.92         2.45 o                         
  -7  -3   1         38.23         36.39         3.37 o                         
  -6  -3   1          0.19         -0.32         2.17 o                         
  -5  -3   1        159.88        130.89         4.12 o                         
  -4  -3   1          8.74          4.17         2.18 o                         
  -3  -3   1        775.49        787.68         9.74 o                         
  -2  -3   1        143.93        135.65         3.88 o                         
  -1  -3   1       3797.31       3665.49        34.65 o                         
   0  -3   1        471.35        548.98         7.84 o                         
   1  -3   1         75.57         66.60         3.00 o                         
   2  -3   1        110.39         84.47         3.25 o                         
   3  -3   1         13.79          5.04         2.37 o                         
   4  -3   1       1735.95       1737.62        16.51 o                         
   5  -3   1         18.35         23.06         2.39 o                         
   6  -3   1       1581.06       1485.57        18.32 o                         
   7  -3   1        509.86        506.10         9.58 o                         
   8  -3   1        323.07        306.45         8.03 o                         
   9  -3   1          3.22          2.52         3.22 o                         
  10  -3   1        214.55        204.47         6.99 o                         
  11  -3   1         57.77         61.05         4.55 o                         
 -12  -2   1         34.79         63.40         7.45 o                         
 -11  -2   1          1.98          4.09         3.34 o                         
 -10  -2   1        107.52        129.76         7.79 o                         
  -9  -2   1        199.79        211.17         8.59 o                         
  -8  -2   1         10.20          9.25         3.10 o                         
  -7  -2   1        249.29        254.69         6.47 o                         
  -6  -2   1         60.72         75.81         3.38 o                         
  -5  -2   1        953.43       1004.77        11.49 o                         
  -4  -2   1        439.36        481.97         6.51 o                         
  -3  -2   1         51.88         46.70         2.33 o                         
  -2  -2   1        160.02        174.09         4.52 o                         
  -1  -2   1         56.00         45.63         2.53 o                         
   0  -2   1      12662.88      12307.14       300.15 o                         
   1  -2   1       1703.34       1818.84        18.46 o                         
   2  -2   1       1760.71       1737.12        16.46 o                         
   3  -2   1       1751.93       1762.78        17.45 o                         
   4  -2   1         87.52         89.37         3.43 o                         
   5  -2   1        235.55        273.85         6.12 o                         
   6  -2   1         14.23         17.31         2.61 o                         
   7  -2   1        512.86        492.80         8.54 o                         
   8  -2   1        611.34        598.09        10.05 o                         
   9  -2   1        130.72        124.66         5.39 o                         
  10  -2   1        192.21        194.85         6.49 o                         
  11  -2   1        153.54        152.18         6.79 o                         
 -12  -1   1          3.28         22.37         5.40 o                         
 -11  -1   1          0.09         -1.30         2.99 o                         
 -10  -1   1         32.86         32.89         3.78 o                         
  -9  -1   1         36.50         32.86         3.49 o                         
  -8  -1   1        468.45        450.40         8.85 o                         
  -7  -1   1        487.27        443.86         7.67 o                         
  -6  -1   1        136.44        124.21         3.70 o                         
  -5  -1   1        126.13        109.45         3.42 o                         
  -4  -1   1         11.39         15.09         1.56 o                         
  -3  -1   1         64.49         60.20         2.09 o                         
  -2  -1   1         19.47         32.15         1.77 o                         
  -1  -1   1        305.19        384.60         4.44 o                         
   0  -1   1       1987.23       1710.66        31.46 o                         
   1  -1   1       4059.05       4378.59       124.55 o                         
   2  -1   1        142.48        192.12         3.60 o                         
   3  -1   1         98.24        103.11         3.21 o                         
   4  -1   1        124.60        128.61         3.87 o                         
   5  -1   1         26.64         39.50         2.65 o                         
   6  -1   1        289.49        237.58         5.51 o                         
   7  -1   1         21.72         17.13         2.53 o                         
   8  -1   1          5.65          5.58         2.73 o                         
   9  -1   1          1.70          1.83         2.72 o                         
  10  -1   1         18.32         14.46         3.32 o                         
  11  -1   1         41.49         27.99         3.69 o                         
 -12   0   1        142.40        130.42         8.25 o                         
 -11   0   1          9.48          5.66         2.89 o                         
 -10   0   1         26.68         33.98         3.47 o                         
  -9   0   1         74.49         84.71         4.63 o                         
  -8   0   1       2020.43       1988.15        20.01 o                         
  -7   0   1          0.89         -0.74         1.75 o                         
  -6   0   1       1311.66       1352.03        14.78 o                         
  -5   0   1        103.64         97.11         3.61 o                         
  -4   0   1       2450.47       2560.49        24.69 o                         
  -3   0   1         28.51         33.50         1.68 o                         
  -2   0   1       4313.00       4591.64       136.75 o                         
  -1   0   1         50.28        117.44         2.53 o                         
   1   0   1       3255.91       2742.45        86.61 o                         
   2   0   1        383.57        425.49         5.80 o                         
   3   0   1        449.31        462.65         6.33 o                         
   4   0   1        229.90        202.79         5.22 o                         
   5   0   1        259.23        263.57         4.81 o                         
   6   0   1        146.94        150.99         3.94 o                         
   7   0   1         48.36         50.94         3.21 o                         
   8   0   1         30.12         29.09         3.00 o                         
   9   0   1        333.25        303.19         7.04 o                         
  10   0   1         30.44         25.91         3.49 o                         
  11   0   1         38.30         44.15         4.14 o                         
 -12   1   1          2.53         12.01         3.96 o                         
 -11   1   1          8.74          9.19         3.34 o                         
 -10   1   1         16.08         26.90         3.14 o                         
  -9   1   1          2.91          1.12         2.35 o                         
  -8   1   1        115.24        124.91         4.62 o                         
  -7   1   1        212.09        204.75         4.71 o                         
  -6   1   1       1123.15       1136.58        11.91 o                         
  -5   1   1        133.92        117.63         3.50 o                         
  -4   1   1        371.37        413.24         5.62 o                         
  -3   1   1        529.49        502.78         5.72 o                         
  -2   1   1        576.57        584.63         6.33 o                         
  -1   1   1        226.25        162.36         2.10 o                         
   0   1   1        788.52        915.38         8.84 o                         
   1   1   1       2281.35       2384.46        18.91 o                         
   2   1   1        215.66        165.23         3.31 o                         
   3   1   1       2362.08       2207.57        19.33 o                         
   4   1   1        778.57        877.65         9.71 o                         
   5   1   1        863.17        941.31        10.97 o                         
   6   1   1          0.19          2.00         2.01 o                         
   7   1   1         27.96         30.64         2.99 o                         
   8   1   1        145.97        149.52         4.98 o                         
   9   1   1          1.67          1.54         2.29 o                         
  10   1   1        163.28        165.96         8.73 o                         
  11   1   1        126.09        130.56         7.42 o                         
 -12   2   1          4.41          5.66         3.90 o                         
 -11   2   1         20.39         16.24         3.13 o                         
 -10   2   1         71.58         72.50         4.44 o                         
  -9   2   1         78.86         77.80         4.20 o                         
  -8   2   1          9.31          6.38         2.57 o                         
  -7   2   1        630.55        607.19         8.23 o                         
  -6   2   1          0.83          0.86         1.78 o                         
  -5   2   1         36.58         61.38         3.01 o                         
  -4   2   1        566.46        643.00         8.05 o                         
  -3   2   1        145.27        150.10         2.82 o                         
  -2   2   1        294.93        306.23         4.36 o                         
  -1   2   1       1283.92       1255.09        12.50 o                         
   0   2   1       1493.10       1442.98        13.52 o                         
   1   2   1       3393.72       3226.41        31.45 o                         
   2   2   1       2385.13       2198.75        19.17 o                         
   3   2   1         69.88        105.27         3.45 o                         
   4   2   1          5.87          7.66         2.20 o                         
   5   2   1         24.10         33.48         2.46 o                         
   6   2   1        109.02         93.61         3.82 o                         
   7   2   1          0.03          1.15         2.40 o                         
   8   2   1        224.07        243.03         7.60 o                         
   9   2   1         53.05         62.10         4.68 o                         
  10   2   1         12.22         12.59         3.95 o                         
  11   2   1         67.68         75.60         5.32 o                         
 -12   3   1        206.68        209.08        13.81 o                         
 -11   3   1         13.52         15.59         3.17 o                         
 -10   3   1        227.49        225.76         6.66 o                         
  -9   3   1          0.29         -2.34         2.37 o                         
  -8   3   1          4.81          3.59         2.47 o                         
  -7   3   1        609.58        596.70         8.82 o                         
  -6   3   1         20.68         29.21         2.63 o                         
  -5   3   1         20.96         17.94         2.26 o                         
  -4   3   1        161.41        150.16         3.74 o                         
  -3   3   1       1672.74       1811.78        16.77 o                         
  -2   3   1       2197.04       2271.72        20.03 o                         
  -1   3   1          6.04          9.60         2.00 o                         
   0   3   1        754.78        732.51         8.19 o                         
   1   3   1       1190.06       1191.12        12.64 o                         
   2   3   1         67.36         92.15         3.65 o                         
   3   3   1        585.84        602.86         7.88 o                         
   4   3   1         70.57         91.51         3.97 o                         
   5   3   1         57.62         70.92         3.91 o                         
   6   3   1        689.95        663.97        10.69 o                         
   7   3   1        227.50        241.33         6.85 o                         
   8   3   1       1018.76        903.48        15.79 o                         
   9   3   1          9.57          4.59         3.45 o                         
  10   3   1         17.15         19.28         5.97 o                         
  11   3   1          0.52          9.89         5.34 o                         
 -11   4   1        208.63        238.96         9.99 o                         
 -10   4   1          0.02         -1.45         2.55 o                         
  -9   4   1        138.70        129.96         5.38 o                         
  -8   4   1        561.54        544.54         9.47 o                         
  -7   4   1       2272.28       2235.56        24.26 o                         
  -6   4   1         35.71         51.20         3.16 o                         
  -5   4   1          0.93         14.04         2.02 o                         
  -4   4   1        214.60        199.97         4.23 o                         
  -3   4   1        123.30        180.43         3.87 o                         
  -2   4   1        342.03        316.59         6.32 o                         
  -1   4   1         99.82        109.97         4.90 o                         
   0   4   1       2070.92       2273.02        23.14 o                         
   1   4   1          0.20          0.87         2.28 o                         
   2   4   1        790.76        781.53        10.36 o                         
   3   4   1         16.72         25.14         2.47 o                         
   4   4   1        372.15        424.76         6.88 o                         
   5   4   1          0.14          2.56         2.51 o                         
   6   4   1         16.92         20.12         3.33 o                         
   7   4   1        165.50        167.06         6.54 o                         
   8   4   1          9.89         12.64         3.57 o                         
   9   4   1         38.58         46.85         5.29 o                         
  10   4   1        133.76        122.12         7.99 o                         
  11   4   1         75.81        128.05        14.81 o                         
 -11   5   1         14.72         20.53         5.02 o                         
 -10   5   1         12.09         20.56         3.33 o                         
  -9   5   1        137.69        134.33         5.77 o                         
  -8   5   1        713.00        659.28        10.26 o                         
  -7   5   1        195.82        169.98         5.45 o                         
  -6   5   1         28.03         30.17         2.94 o                         
  -5   5   1         14.76          8.77         2.14 o                         
  -4   5   1        434.81        431.73         6.30 o                         
  -3   5   1        376.72        395.00         6.34 o                         
  -2   5   1        449.78        495.50         8.90 o                         
  -1   5   1        809.15        759.60        11.75 o                         
   0   5   1         89.94         71.10         3.51 o                         
   1   5   1        652.17        629.78         9.61 o                         
   2   5   1        157.18        166.07         5.00 o                         
   3   5   1         30.60         29.86         2.96 o                         
   4   5   1         65.81         77.97         3.61 o                         
   5   5   1          0.35         -1.59         2.84 o                         
   6   5   1         94.38         89.22         5.47 o                         
   7   5   1         22.06         26.46         4.00 o                         
   8   5   1        173.06        182.46         7.40 o                         
   9   5   1         77.78         83.81         5.67 o                         
  10   5   1          0.03         -1.38         3.91 o                         
 -10   6   1         53.94         61.07         4.86 o                         
  -9   6   1         15.84         13.28         3.86 o                         
  -8   6   1        139.97        124.43         5.55 o                         
  -7   6   1        444.80        422.67         7.75 o                         
  -6   6   1        297.20        290.51         6.05 o                         
  -5   6   1         29.83         31.87         3.12 o                         
  -4   6   1          0.60          1.46         2.11 o                         
  -3   6   1        183.69        207.56         5.99 o                         
  -2   6   1        428.79        421.37         8.68 o                         
  -1   6   1        167.95        157.92         5.59 o                         
   0   6   1        120.23        131.35         4.43 o                         
   1   6   1        320.69        286.42         6.60 o                         
   2   6   1         23.23         21.71         3.05 o                         
   3   6   1        676.98        676.24        10.32 o                         
   4   6   1       1042.54       1009.46        14.15 o                         
   5   6   1        118.27        126.63         4.96 o                         
   6   6   1        227.85        220.96         7.27 o                         
   7   6   1        148.73        167.87         7.32 o                         
   8   6   1          0.68          2.29         3.45 o                         
   9   6   1        142.99        141.33         7.70 o                         
  10   6   1          2.93          5.09         5.68 o                         
 -10   7   1          4.88         -4.16         4.16 o                         
  -9   7   1         57.07         62.63         4.44 o                         
  -8   7   1        116.78        114.47         5.60 o                         
  -7   7   1         96.60         99.99         4.93 o                         
  -6   7   1          2.87          6.57         2.87 o                         
  -5   7   1        586.23        573.31         9.69 o                         
  -4   7   1        221.71        253.05         6.94 o                         
  -3   7   1        382.65        381.30         8.64 o                         
  -2   7   1          6.93          4.52         3.24 o                         
  -1   7   1          3.01         -0.97         3.08 o                         
   0   7   1         14.68         17.08         2.44 o                         
   1   7   1          5.19          8.49         2.94 o                         
   2   7   1          0.88          0.83         3.12 o                         
   3   7   1         84.02         77.61         4.82 o                         
   4   7   1          8.75          5.81         2.72 o                         
   5   7   1         88.06         93.15         4.74 o                         
   6   7   1         73.51         91.95         5.69 o                         
   7   7   1          1.01         -3.69         3.69 o                         
   8   7   1        107.73        119.77         7.19 o                         
   9   7   1         34.25         29.46         5.02 o                         
  -9   8   1         14.05         10.80         3.57 o                         
  -8   8   1        128.31        144.06         7.02 o                         
  -7   8   1        146.16        166.96         5.86 o                         
  -6   8   1          1.13         -1.15         3.36 o                         
  -5   8   1         10.25          3.40         3.31 o                         
  -4   8   1         88.30         78.63         5.60 o                         
  -3   8   1        135.65        157.53         7.23 o                         
  -2   8   1        139.15        140.45         6.67 o                         
  -1   8   1        182.79        204.93         7.41 o                         
   0   8   1         13.04         12.93         2.36 o                         
   1   8   1       1812.41       1798.92        22.35 o                         
   2   8   1          2.77          1.17         3.40 o                         
   3   8   1         28.95         37.55         4.54 o                         
   4   8   1        132.25        124.34         5.24 o                         
   5   8   1        188.88        147.47         5.71 o                         
   6   8   1         55.27         53.52         5.16 o                         
   7   8   1         21.26         24.35         4.32 o                         
   8   8   1         87.99         96.48         7.67 o                         
  -8   9   1          0.19         -3.96         3.96 o                         
  -7   9   1         22.74         17.24         4.52 o                         
  -6   9   1         38.40         42.29         5.05 o                         
  -5   9   1         34.85         35.52         4.73 o                         
  -4   9   1        338.26        315.49         8.61 o                         
  -3   9   1          0.06          0.32         3.99 o                         
  -2   9   1          0.83         -3.79         3.79 o                         
  -1   9   1        468.24        449.05        10.49 o                         
   0   9   1        119.10        101.99         7.27 o                         
   1   9   1       1004.77       1026.52        16.61 o                         
   2   9   1          5.65         -1.67         3.75 o                         
   3   9   1         19.16          8.77         4.36 o                         
   4   9   1         36.10         38.05         5.36 o                         
   5   9   1         24.05         16.96         3.29 o                         
   6   9   1         83.51         79.46         5.83 o                         
   7   9   1          0.96          2.58         5.69 o                         
  -7  10   1         38.51         44.83         5.52 o                         
  -6  10   1         79.18         79.05         6.08 o                         
  -5  10   1          1.43          3.45         3.75 o                         
  -4  10   1         34.86         21.01         4.63 o                         
  -3  10   1          0.46         -4.03         4.03 o                         
  -2  10   1          2.14         -1.02         4.25 o                         
  -1  10   1          4.64          3.62         4.19 o                         
   0  10   1         96.59        105.35         6.90 o                         
   1  10   1         18.08         12.53         3.85 o                         
   2  10   1         15.47         15.55         4.31 o                         
   3  10   1          3.58          4.45         3.84 o                         
   4  10   1        105.63        108.25         5.77 o                         
   5  10   1          0.00         -2.50         2.50 o                         
   6  10   1         98.70        105.14         7.73 o                         
  -6  11   1          1.90          3.62         4.46 o                         
  -5  11   1         18.27         34.21         5.05 o                         
  -4  11   1         28.37         34.87         5.81 o                         
  -3  11   1         36.34         35.81         6.35 o                         
  -2  11   1          2.03          0.19         4.49 o                         
  -1  11   1         11.77          9.98         4.74 o                         
   0  11   1          0.58         -1.53         4.38 o                         
   1  11   1         46.44         37.73         6.21 o                         
   2  11   1         74.91         91.67         8.69 o                         
   3  11   1         10.01          0.32         6.07 o                         
   4  11   1         59.18         53.12         5.83 o                         
   5  11   1         88.21         98.91         5.98 o                         
  -3  12   1          2.27         -5.85         5.85 o                         
  -2  12   1          3.85         -4.51         6.25 o                         
  -1  12   1         69.67         80.19         7.82 o                         
   0  12   1         12.13         18.50         5.86 o                         
   1  12   1          5.54         19.56         8.60 o                         
   2  12   1          2.42          9.81         6.96 o                         
  -3 -12   2         13.28         17.30         7.89 o                         
  -2 -12   2         46.58         42.93         7.43 o                         
  -1 -12   2          4.36          7.29         4.32 o                         
   0 -12   2          0.72          3.60         5.33 o                         
   1 -12   2          6.91          0.83         7.47 o                         
   2 -12   2          4.09          8.09         6.24 o                         
   3 -12   2         41.29         24.20         7.57 o                         
  -5 -11   2         61.56         70.78         7.31 o                         
  -4 -11   2         22.94         20.33         5.60 o                         
  -3 -11   2         61.44         64.62         6.63 o                         
  -2 -11   2         71.70         69.63         5.85 o                         
  -1 -11   2          0.55         -2.67         5.09 o                         
   0 -11   2         29.42         22.80         3.43 o                         
   1 -11   2          7.24          9.72         4.94 o                         
   2 -11   2         14.76         17.70         5.27 o                         
   3 -11   2          2.09          6.80         4.64 o                         
   4 -11   2         26.54         38.41         6.57 o                         
   5 -11   2          0.14         -4.66         4.66 o                         
   6 -11   2          0.31          0.86         5.39 o                         
  -7 -10   2          4.67          4.12         6.04 o                         
  -6 -10   2         10.92         12.77         3.87 o                         
  -5 -10   2          2.83         -4.55         4.55 o                         
  -4 -10   2          0.01         -4.18         4.18 o                         
  -3 -10   2        107.39        104.58         6.87 o                         
  -2 -10   2        253.09        230.21         8.68 o                         
  -1 -10   2          2.29          1.71         3.39 o                         
   0 -10   2          5.64          5.17         3.29 o                         
   1 -10   2         96.33         84.29         4.19 o                         
   2 -10   2        184.02        193.94         9.01 o                         
   3 -10   2        212.11        209.15        10.96 o                         
   4 -10   2         51.09         60.91         6.37 o                         
   5 -10   2          1.41          2.74         3.94 o                         
   6 -10   2        113.74        130.14         6.86 o                         
   7 -10   2          1.55          1.32         8.22 o                         
  -8  -9   2         50.80         50.69         5.63 o                         
  -7  -9   2         35.44         29.24         4.30 o                         
  -6  -9   2          8.70          1.57         3.83 o                         
  -5  -9   2         36.14         38.86         5.44 o                         
  -4  -9   2         32.89         41.11         5.73 o                         
  -3  -9   2         72.82         85.68         6.27 o                         
  -2  -9   2        334.03        333.14         9.41 o                         
  -1  -9   2        178.86        185.18         7.44 o                         
   0  -9   2         69.11         65.16         4.88 o                         
   1  -9   2         21.11         16.99         3.95 o                         
   2  -9   2        159.47        168.54         6.13 o                         
   3  -9   2        260.76        257.62         7.46 o                         
   4  -9   2         32.98         34.70         5.16 o                         
   5  -9   2         17.89         18.74         3.80 o                         
   6  -9   2         31.16         40.65         4.61 o                         
   7  -9   2          9.10          2.62         4.04 o                         
   8  -9   2          6.13          6.14         5.74 o                         
  -9  -8   2         50.37         52.18         5.76 o                         
  -8  -8   2          9.42          7.61         3.53 o                         
  -7  -8   2         27.32         27.90         4.67 o                         
  -6  -8   2         75.69         77.80         5.29 o                         
  -5  -8   2         56.35         66.69         5.45 o                         
  -4  -8   2        327.03        333.70         9.50 o                         
  -3  -8   2         12.41         18.46         4.23 o                         
  -2  -8   2        111.75        113.23         6.22 o                         
  -1  -8   2         29.79         31.15         4.28 o                         
   0  -8   2        268.43        266.18         7.54 o                         
   1  -8   2          0.02          2.19         3.22 o                         
   2  -8   2         48.67         57.61         5.38 o                         
   3  -8   2        265.48        258.34         7.27 o                         
   4  -8   2         25.91         31.42         4.22 o                         
   5  -8   2        114.58        125.18         5.74 o                         
   6  -8   2          5.36          6.79         3.22 o                         
   7  -8   2        173.26        174.26         7.39 o                         
   8  -8   2          3.04          2.79         4.67 o                         
   9  -8   2          0.01         -2.99         5.10 o                         
 -10  -7   2          1.20         -1.54         3.97 o                         
  -9  -7   2         36.66         37.04         7.29 o                         
  -8  -7   2          3.76          6.51         3.90 o                         
  -7  -7   2         10.99         11.85         3.37 o                         
  -6  -7   2        617.80        621.94        10.96 o                         
  -5  -7   2          1.31         -0.61         3.14 o                         
  -4  -7   2        124.21        113.99         6.36 o                         
  -3  -7   2         20.70         26.91         3.96 o                         
  -2  -7   2        156.91        156.69         6.29 o                         
  -1  -7   2          1.31         -0.24         3.55 o                         
   0  -7   2        382.81        394.67         8.02 o                         
   1  -7   2        457.21        457.03         9.79 o                         
   2  -7   2        752.08        753.05        11.66 o                         
   3  -7   2         78.96         93.77         4.97 o                         
   4  -7   2        178.80        182.57         6.61 o                         
   5  -7   2          0.87          0.08         2.85 o                         
   6  -7   2         82.76         98.51         5.07 o                         
   7  -7   2          0.75          1.75         3.07 o                         
   8  -7   2          0.52         -3.34         3.34 o                         
   9  -7   2          0.13          2.57         5.00 o                         
  10  -7   2         37.17         29.44         6.65 o                         
 -10  -6   2          0.08          4.93         4.99 o                         
  -9  -6   2         42.29         40.92         5.10 o                         
  -8  -6   2          3.77          0.14         3.16 o                         
  -7  -6   2        405.99        370.13         8.29 o                         
  -6  -6   2        124.11        131.99         5.42 o                         
  -5  -6   2        115.03        104.14         5.11 o                         
  -4  -6   2        432.20        445.48         9.33 o                         
  -3  -6   2         10.39         14.28         3.48 o                         
  -2  -6   2          2.51          3.29         3.00 o                         
  -1  -6   2        402.36        404.94         8.11 o                         
   0  -6   2        958.04        989.06        13.67 o                         
   1  -6   2        326.05        273.95         7.20 o                         
   2  -6   2        400.58        411.50         7.81 o                         
   3  -6   2        116.14        114.37         4.80 o                         
   4  -6   2        205.63        207.02         6.01 o                         
   5  -6   2         93.36         95.12         4.70 o                         
   6  -6   2        630.68        645.98        10.31 o                         
   7  -6   2         32.91         40.49         3.96 o                         
   8  -6   2        750.84        734.75        13.73 o                         
   9  -6   2          0.20         -0.69         3.34 o                         
  10  -6   2        255.62        259.43         9.87 o                         
 -11  -5   2         31.13         30.64         7.50 o                         
 -10  -5   2          0.40         -2.54         5.20 o                         
  -9  -5   2          1.23          5.31         4.28 o                         
  -8  -5   2         15.78         15.85         3.14 o                         
  -7  -5   2         15.90         14.22         3.09 o                         
  -6  -5   2          0.07         -2.62         2.62 o                         
  -5  -5   2         35.17         41.42         3.28 o                         
  -4  -5   2        810.58        834.96        11.89 o                         
  -3  -5   2        251.95        280.56         6.86 o                         
  -2  -5   2        830.75        885.15        12.50 o                         
  -1  -5   2       1217.96       1171.61        14.74 o                         
   0  -5   2        119.54        124.15         5.23 o                         
   1  -5   2        638.77        631.64        10.34 o                         
   2  -5   2         51.41         48.30         3.32 o                         
   3  -5   2        334.17        345.51         6.70 o                         
   4  -5   2         10.92         19.13         2.84 o                         
   5  -5   2        371.52        362.06         7.03 o                         
   6  -5   2         54.35         59.02         3.86 o                         
   7  -5   2          0.34          1.09         2.85 o                         
   8  -5   2       1641.62       1615.13        22.93 o                         
   9  -5   2         34.21         43.21         4.40 o                         
  10  -5   2         71.47         71.45         5.39 o                         
 -11  -4   2        158.75        184.96        12.98 o                         
 -10  -4   2          0.03          1.80         3.69 o                         
  -9  -4   2       1099.60       1061.05        16.18 o                         
  -8  -4   2          0.10          0.23         2.05 o                         
  -7  -4   2       1160.24       1109.46        15.22 o                         
  -6  -4   2         35.10         33.41         3.05 o                         
  -5  -4   2        382.64        332.46         6.21 o                         
  -4  -4   2        586.64        606.81         8.81 o                         
  -3  -4   2         90.86         75.80         4.35 o                         
  -2  -4   2       2333.23       2408.72        26.20 o                         
  -1  -4   2         18.29         26.83         3.29 o                         
   0  -4   2       3024.41       2932.32        29.14 o                         
   1  -4   2         33.93         30.30         3.59 o                         
   2  -4   2        191.08        147.60         4.76 o                         
   3  -4   2        729.26        794.92        10.81 o                         
   4  -4   2         45.55         68.28         3.28 o                         
   5  -4   2        620.57        635.30         9.76 o                         
   6  -4   2        832.52        804.35        11.14 o                         
   7  -4   2        497.34        489.49         9.64 o                         
   8  -4   2        469.77        451.50         9.08 o                         
   9  -4   2          2.10          1.21         3.09 o                         
  10  -4   2          0.17          5.91         3.27 o                         
  11  -4   2         14.44         13.06         7.68 o                         
 -11  -3   2          0.15          3.74         6.04 o                         
 -10  -3   2         82.41         93.85         6.75 o                         
  -9  -3   2        994.29        991.18        15.09 o                         
  -8  -3   2          9.25         13.75         3.74 o                         
  -7  -3   2         68.16         66.87         3.17 o                         
  -6  -3   2        142.63        155.86         4.35 o                         
  -5  -3   2        132.01        143.14         4.13 o                         
  -4  -3   2        381.56        403.66         6.81 o                         
  -3  -3   2         35.42         50.33         3.34 o                         
  -2  -3   2        106.55        110.20         3.95 o                         
  -1  -3   2       3623.01       3466.68        36.52 o                         
   0  -3   2      11988.34      11560.89       310.60 o                         
   1  -3   2        886.65        886.84        10.75 o                         
   2  -3   2       1046.88       1051.49        12.82 o                         
   3  -3   2        144.23        152.91         4.47 o                         
   4  -3   2       1094.11       1148.49        12.63 o                         
   5  -3   2          1.53          9.56         2.14 o                         
   6  -3   2        649.57        639.68        10.78 o                         
   7  -3   2        166.75        176.68         6.22 o                         
   8  -3   2        109.66        113.67         5.61 o                         
   9  -3   2        423.45        417.20         9.13 o                         
  10  -3   2         31.68         47.13         4.36 o                         
  11  -3   2        102.72        105.61         6.60 o                         
 -12  -2   2         87.76        122.15         9.24 o                         
 -11  -2   2          0.09          2.97         2.90 o                         
 -10  -2   2         78.37         90.43         6.13 o                         
  -9  -2   2        101.44        107.61         5.67 o                         
  -8  -2   2        540.06        493.85         9.02 o                         
  -7  -2   2        205.29        226.65         5.89 o                         
  -6  -2   2         46.40         40.51         3.08 o                         
  -5  -2   2        126.70        165.84         3.66 o                         
  -4  -2   2        375.39        385.65         5.88 o                         
  -3  -2   2          8.75          4.86         1.80 o                         
  -2  -2   2       4194.10       4018.07        43.68 o                         
  -1  -2   2      35249.11      34760.37       767.40 o                         
   0  -2   2        332.28        341.24         5.46 o                         
   1  -2   2       1276.92       1290.19        13.55 o                         
   2  -2   2         49.65         57.12         2.50 o                         
   3  -2   2         93.17         91.84         3.28 o                         
   4  -2   2          5.47          3.16         2.09 o                         
   5  -2   2        619.74        594.90         9.18 o                         
   6  -2   2        108.91        131.47         4.86 o                         
   7  -2   2       2218.78       2142.60        23.27 o                         
   8  -2   2         22.40         23.27         3.52 o                         
   9  -2   2        393.71        363.88         8.21 o                         
  10  -2   2          0.67          3.52         2.99 o                         
  11  -2   2         48.91         50.04         5.19 o                         
 -12  -1   2         34.02         43.57         5.09 o                         
 -11  -1   2         28.81         32.91         3.95 o                         
 -10  -1   2        157.28        169.94         6.40 o                         
  -9  -1   2        138.48        152.52         5.84 o                         
  -8  -1   2       1405.60       1333.27        16.71 o                         
  -7  -1   2        100.95        107.59         4.37 o                         
  -6  -1   2        808.08        803.58        10.72 o                         
  -5  -1   2          1.55          8.16         2.37 o                         
  -4  -1   2        339.03        321.36         5.40 o                         
  -3  -1   2         63.06         73.24         2.50 o                         
  -2  -1   2         45.47         43.83         1.83 o                         
  -1  -1   2        558.96        432.97         6.13 o                         
   0  -1   2        345.17        272.95         4.42 o                         
   1  -1   2       2037.10       2018.86        19.30 o                         
   2  -1   2        893.35        920.72         9.95 o                         
   3  -1   2        492.47        488.00         6.79 o                         
   4  -1   2       3544.43       3624.17        33.46 o                         
   5  -1   2        548.40        537.71         7.84 o                         
   6  -1   2       1080.19       1031.78        13.12 o                         
   7  -1   2         30.37         30.02         3.42 o                         
   8  -1   2       1491.95       1390.44        17.18 o                         
   9  -1   2        120.32        108.78         5.33 o                         
  10  -1   2          0.50          4.87         3.06 o                         
  11  -1   2          3.45          6.86         3.22 o                         
 -12   0   2         45.48         57.54         5.37 o                         
 -11   0   2          0.01         -0.26         2.75 o                         
 -10   0   2        691.10        692.10        11.48 o                         
  -9   0   2          9.07         10.40         2.90 o                         
  -8   0   2        788.98        736.62         9.84 o                         
  -7   0   2        443.48        479.25         7.44 o                         
  -6   0   2        729.98        735.00         9.27 o                         
  -5   0   2         77.41         78.24         2.82 o                         
  -4   0   2         78.29         50.57         2.20 o                         
  -3   0   2        213.99        220.52         3.66 o                         
  -2   0   2       4542.44       4244.34        89.85 o                         
  -1   0   2        144.51         94.49         1.88 o                         
   0   0   2       1183.47        989.83         9.66 o                         
   1   0   2        543.20        582.89         6.40 o                         
   2   0   2        170.87        159.73         3.55 o                         
   3   0   2        116.22        124.43         3.81 o                         
   4   0   2       2554.32       2767.22        25.10 o                         
   5   0   2        133.97        127.58         3.67 o                         
   6   0   2         23.57         26.28         2.39 o                         
   7   0   2          0.61         -0.02         1.93 o                         
   8   0   2          1.51          1.84         2.23 o                         
   9   0   2         90.36        101.60         5.12 o                         
  10   0   2         16.26         16.48         3.63 o                         
  11   0   2        335.98        355.10        12.03 o                         
 -12   1   2         41.59         38.48         5.27 o                         
 -11   1   2         27.02         19.93         3.34 o                         
 -10   1   2         26.56         21.27         2.85 o                         
  -9   1   2       1402.90       1314.07        14.90 o                         
  -8   1   2        403.95        374.76         6.88 o                         
  -7   1   2        732.37        679.82         9.04 o                         
  -6   1   2         94.89         94.62         3.15 o                         
  -5   1   2        110.43        113.42         3.27 o                         
  -4   1   2        608.09        672.62         7.52 o                         
  -3   1   2       1991.87       1944.57        16.89 o                         
  -2   1   2         30.50         19.94         0.97 o                         
  -1   1   2      14448.25      14538.07       309.85 o                         
   0   1   2         23.22         42.76         1.50 o                         
   1   1   2        751.23        802.85         7.94 o                         
   2   1   2       2676.46       2652.45        22.67 o                         
   3   1   2        121.57        125.53         3.77 o                         
   4   1   2         24.58         28.19         2.74 o                         
   5   1   2        107.30        127.64         4.07 o                         
   6   1   2        249.94        217.25         5.37 o                         
   7   1   2          3.20          6.06         2.54 o                         
   8   1   2          6.37          6.77         2.73 o                         
   9   1   2          2.72          5.30         2.82 o                         
  10   1   2         16.27         13.81         3.38 o                         
  11   1   2         37.13         34.77         5.05 o                         
 -12   2   2         33.79         38.37         3.71 o                         
 -11   2   2          2.21          0.81         2.43 o                         
 -10   2   2         19.22         17.88         2.95 o                         
  -9   2   2         62.37         60.91         3.75 o                         
  -8   2   2        353.16        322.53         6.09 o                         
  -7   2   2         17.25         21.81         2.33 o                         
  -6   2   2        366.40        375.37         5.67 o                         
  -5   2   2        270.56        266.69         4.58 o                         
  -4   2   2       2089.16       2077.59        19.42 o                         
  -3   2   2        216.12        214.97         3.16 o                         
  -2   2   2        850.16        710.72         7.16 o                         
  -1   2   2        787.28        681.92         8.39 o                         
   0   2   2       1597.36       1449.57        17.11 o                         
   1   2   2          7.72          5.46         1.51 o                         
   2   2   2         53.17         56.85         2.55 o                         
   3   2   2         18.61          5.98         1.89 o                         
   4   2   2       3497.55       3713.98        32.14 o                         
   5   2   2        490.92        516.05         7.56 o                         
   6   2   2        498.78        484.30         8.08 o                         
   7   2   2        451.64        449.33         8.25 o                         
   8   2   2        121.44        111.06         5.07 o                         
   9   2   2        220.30        209.97         6.72 o                         
  10   2   2         11.86         21.68         3.14 o                         
  11   2   2          3.69         11.57         5.14 o                         
 -12   3   2         43.71         41.76         3.97 o                         
 -11   3   2         38.14         38.69         3.55 o                         
 -10   3   2          6.49          6.48         2.81 o                         
  -9   3   2         40.06         43.11         3.39 o                         
  -8   3   2        930.97        876.80        11.20 o                         
  -7   3   2        258.85        275.65         5.60 o                         
  -6   3   2        281.62        258.89         4.87 o                         
  -5   3   2       1088.73       1214.79        14.31 o                         
  -4   3   2        107.96        174.52         3.74 o                         
  -3   3   2        391.32        435.95         5.63 o                         
  -2   3   2          0.95          1.02         1.33 o                         
  -1   3   2        451.19        422.97         5.67 o                         
   0   3   2         80.85         71.80         2.47 o                         
   1   3   2        632.19        604.07         7.56 o                         
   2   3   2       1855.23       1907.67        21.22 o                         
   3   3   2         34.08         19.69         2.79 o                         
   4   3   2       1908.85       1954.59        20.13 o                         
   5   3   2        203.98        199.58         5.70 o                         
   6   3   2        173.60        184.08         6.44 o                         
   7   3   2       1475.05       1394.31        18.75 o                         
   8   3   2        589.50        571.87        11.47 o                         
   9   3   2          1.47          3.78         3.48 o                         
  10   3   2         55.76         56.18         5.11 o                         
  11   3   2        195.70        221.92        16.28 o                         
 -11   4   2         97.18        107.58         5.45 o                         
 -10   4   2         13.48         10.29         2.79 o                         
  -9   4   2          5.20          6.21         2.57 o                         
  -8   4   2        306.08        289.11         6.16 o                         
  -7   4   2          2.33          1.47         2.21 o                         
  -6   4   2        188.22        177.09         5.41 o                         
  -5   4   2        138.60        129.63         3.67 o                         
  -4   4   2       1194.93       1207.53        12.54 o                         
  -3   4   2        464.18        479.19         7.10 o                         
  -2   4   2        824.06        831.30        10.01 o                         
  -1   4   2        181.26        166.41         5.21 o                         
   0   4   2          6.81         18.28         2.18 o                         
   1   4   2        100.61         71.46         3.60 o                         
   2   4   2       2708.74       2833.69        26.61 o                         
   3   4   2        151.62        180.66         4.98 o                         
   4   4   2        342.93        382.29         7.21 o                         
   5   4   2         33.14         41.13         3.67 o                         
   6   4   2        226.84        223.95         6.81 o                         
   7   4   2          7.32          7.25         3.18 o                         
   8   4   2          0.46         -1.54         3.42 o                         
   9   4   2          5.08          6.21         5.41 o                         
  10   4   2         90.41         89.55         8.27 o                         
 -11   5   2          1.27          4.62         3.63 o                         
 -10   5   2         25.76         18.57         3.60 o                         
  -9   5   2          7.81          9.74         2.85 o                         
  -8   5   2         17.62         13.44         2.67 o                         
  -7   5   2         93.78        114.04         5.00 o                         
  -6   5   2         60.96         67.25         3.54 o                         
  -5   5   2         28.71         41.14         2.56 o                         
  -4   5   2        644.26        699.15         8.97 o                         
  -3   5   2          4.38          1.56         2.13 o                         
  -2   5   2        225.39        259.65         5.79 o                         
  -1   5   2          0.04          2.90         2.54 o                         
   0   5   2          6.88         11.41         1.97 o                         
   1   5   2         36.05         45.29         3.09 o                         
   2   5   2         23.39         19.25         2.66 o                         
   3   5   2        195.15        174.59         4.35 o                         
   4   5   2         44.03         48.69         3.75 o                         
   5   5   2       1038.08       1013.89        14.54 o                         
   6   5   2          0.09          0.09         3.05 o                         
   7   5   2        748.49        718.90        13.39 o                         
   8   5   2          1.55         -3.40         3.54 o                         
   9   5   2          7.90         12.87         4.24 o                         
  10   5   2         18.95         29.31         8.69 o                         
 -11   6   2         13.18         21.95         5.07 o                         
 -10   6   2         23.73         29.28         3.24 o                         
  -9   6   2          7.11          0.34         2.49 o                         
  -8   6   2         23.11         21.45         3.01 o                         
  -7   6   2          0.22          2.47         3.31 o                         
  -6   6   2        105.70        105.12         4.35 o                         
  -5   6   2          7.55          8.29         2.27 o                         
  -4   6   2        548.28        552.01         8.95 o                         
  -3   6   2        145.44        151.97         5.01 o                         
  -2   6   2         80.99         78.06         4.22 o                         
  -1   6   2        402.78        399.46         8.15 o                         
   0   6   2        146.50        146.72         4.58 o                         
   1   6   2          8.61          7.59         2.43 o                         
   2   6   2         67.09         77.27         4.04 o                         
   3   6   2         92.90         87.33         3.72 o                         
   4   6   2        286.49        276.66         7.14 o                         
   5   6   2         65.68         61.93         4.56 o                         
   6   6   2        133.21        130.63         6.32 o                         
   7   6   2          4.27          3.80         3.57 o                         
   8   6   2        279.82        279.31         9.36 o                         
   9   6   2         63.42         56.72         5.73 o                         
 -10   7   2         45.40         49.44         5.60 o                         
  -9   7   2         22.90         26.81         2.96 o                         
  -8   7   2         28.00         21.14         3.95 o                         
  -7   7   2          5.88          5.57         2.85 o                         
  -6   7   2         14.39         10.63         3.05 o                         
  -5   7   2        129.35        117.54         5.39 o                         
  -4   7   2         24.34         28.51         3.61 o                         
  -3   7   2        260.51        244.32         6.72 o                         
  -2   7   2         43.50         40.63         4.63 o                         
  -1   7   2        157.97        180.26         6.74 o                         
   0   7   2          0.58          3.43         3.38 o                         
   1   7   2         25.23         20.02         3.45 o                         
   2   7   2          5.35          5.32         2.97 o                         
   3   7   2         23.40         21.61         3.70 o                         
   4   7   2        144.68        149.79         4.84 o                         
   5   7   2          5.27          1.52         3.51 o                         
   6   7   2         32.03         30.88         4.48 o                         
   7   7   2        224.97        234.13         9.01 o                         
   8   7   2         42.61         38.30         4.90 o                         
   9   7   2         49.59         65.71         6.92 o                         
  -9   8   2          4.58          7.33         5.18 o                         
  -8   8   2         24.11         25.42         5.00 o                         
  -7   8   2         27.69         37.09         4.14 o                         
  -6   8   2          3.70          3.23         3.22 o                         
  -5   8   2          1.30          0.54         3.49 o                         
  -4   8   2          0.72          1.92         3.44 o                         
  -3   8   2        108.92        107.25         5.60 o                         
  -2   8   2         13.94          7.80         3.87 o                         
  -1   8   2        305.18        287.43         8.15 o                         
   0   8   2         39.74         28.92         4.64 o                         
   1   8   2         68.80         62.10         4.79 o                         
   2   8   2         88.46         84.42         5.53 o                         
   3   8   2          8.93          8.62         3.35 o                         
   4   8   2          0.84          3.31         2.19 o                         
   5   8   2         62.44         63.64         5.28 o                         
   6   8   2          8.77          4.73         5.65 o                         
   7   8   2          1.52          9.10         3.98 o                         
   8   8   2        107.36        119.67         7.91 o                         
  -8   9   2          1.82          4.71         4.24 o                         
  -7   9   2         80.86         88.89         6.38 o                         
  -6   9   2         24.48         37.76         4.41 o                         
  -5   9   2         75.44         72.65         5.85 o                         
  -4   9   2         24.89         32.80         4.33 o                         
  -3   9   2         15.70         13.60         4.07 o                         
  -2   9   2          0.07         -0.15         3.62 o                         
  -1   9   2         95.70         93.53         6.09 o                         
   0   9   2        258.05        239.77         8.98 o                         
   1   9   2        156.03        143.29         6.24 o                         
   2   9   2          1.47         -1.17         3.51 o                         
   3   9   2          0.06         -3.19         3.19 o                         
   4   9   2         11.95          6.56         2.53 o                         
   5   9   2          0.96          0.16         3.49 o                         
   6   9   2          3.86         -2.71         3.71 o                         
   7   9   2          0.50          7.62         5.05 o                         
  -7  10   2          0.84          4.20         4.09 o                         
  -6  10   2         61.57         81.98         6.44 o                         
  -5  10   2          3.94          8.43         4.47 o                         
  -4  10   2         71.18         81.66         6.37 o                         
  -3  10   2          1.47         -3.63         3.90 o                         
  -2  10   2          3.25          2.01         4.20 o                         
  -1  10   2          0.02         -4.40         4.40 o                         
   0  10   2        117.43        129.69         8.57 o                         
   1  10   2          7.19          4.93         5.02 o                         
   2  10   2         35.30         43.06         4.91 o                         
   3  10   2         94.88        107.62         8.33 o                         
   4  10   2        135.20        144.03         6.59 o                         
   5  10   2          9.98          7.09         4.93 o                         
   6  10   2          6.88          5.85         7.96 o                         
  -6  11   2         21.83         19.91         4.80 o                         
  -5  11   2        112.75        103.82         7.56 o                         
  -4  11   2        110.80        118.76         7.22 o                         
  -3  11   2         16.40         12.78         4.70 o                         
  -2  11   2         66.15         89.50         6.57 o                         
  -1  11   2         12.74         14.26         4.74 o                         
   0  11   2          2.48         -2.17         4.47 o                         
   1  11   2          2.00         -4.26         5.02 o                         
   2  11   2          0.76         -4.38         5.35 o                         
   3  11   2          0.49         -4.13         5.17 o                         
   4  11   2         27.84         18.58         5.31 o                         
  -3  12   2         52.38         55.22         7.42 o                         
  -2  12   2         39.44         21.96         6.25 o                         
  -1  12   2          8.45         -1.82         8.40 o                         
   0  12   2          5.61          0.77         7.66 o                         
   1  12   2         18.75         29.27         7.38 o                         
  -3 -12   3          0.11          0.48         7.20 o                         
  -2 -12   3         52.62         54.66         5.76 o                         
  -1 -12   3          0.06         -6.20         6.20 o                         
   0 -12   3          3.17         -2.92         4.00 o                         
   1 -12   3         28.78         38.56         9.36 o                         
   2 -12   3          0.52          2.39         5.69 o                         
   3 -12   3          3.12         14.30         9.39 o                         
  -6 -11   3          0.69          4.59         4.33 o                         
  -5 -11   3          6.20         -3.54         5.48 o                         
  -4 -11   3          2.18         -0.86         4.82 o                         
  -3 -11   3          1.01          5.17         4.09 o                         
  -2 -11   3          1.85          0.12         5.23 o                         
  -1 -11   3          4.10         -0.59         3.80 o                         
   0 -11   3         83.46         83.11         6.28 o                         
   1 -11   3          4.86         -1.71         3.14 o                         
   2 -11   3          0.77          0.46         4.75 o                         
   3 -11   3         14.45          8.90         4.88 o                         
   4 -11   3          3.14          7.08         5.84 o                         
   5 -11   3          0.02         -4.65         4.93 o                         
  -7 -10   3          0.02          4.95         5.50 o                         
  -6 -10   3         44.43         34.32         6.14 o                         
  -5 -10   3         39.69         21.35         6.07 o                         
  -4 -10   3          3.82          3.83         5.99 o                         
  -3 -10   3         50.58         67.48         6.74 o                         
  -2 -10   3         47.24         32.99         5.01 o                         
  -1 -10   3        138.00        151.35         7.09 o                         
   0 -10   3          1.55         -2.95         3.96 o                         
   1 -10   3        125.40        139.16         5.74 o                         
   2 -10   3         28.78         25.19         4.16 o                         
   3 -10   3         34.81         34.92         5.98 o                         
   4 -10   3         36.02         28.63         4.10 o                         
   5 -10   3         44.62         46.08         5.53 o                         
   6 -10   3          4.10         -3.67         3.67 o                         
   7 -10   3          6.93          8.88         4.57 o                         
  -8  -9   3         31.94         36.05         5.53 o                         
  -7  -9   3         45.96         41.69         4.80 o                         
  -6  -9   3          0.12         -2.81         3.28 o                         
  -5  -9   3         77.04         65.74         6.17 o                         
  -4  -9   3         18.56         16.45         4.95 o                         
  -3  -9   3        309.17        337.26        10.67 o                         
  -2  -9   3         35.52         32.28         5.20 o                         
  -1  -9   3        208.23        225.53         7.94 o                         
   0  -9   3         77.90         83.52         5.89 o                         
   1  -9   3        177.06        177.74         6.38 o                         
   2  -9   3        580.50        558.89        12.03 o                         
   3  -9   3        204.36        198.74         7.32 o                         
   4  -9   3          4.24         -1.35         3.35 o                         
   5  -9   3        279.04        309.37         9.24 o                         
   6  -9   3          1.87          2.19         3.49 o                         
   7  -9   3          6.72         10.08         4.15 o                         
   8  -9   3          5.61          6.98         4.97 o                         
  -9  -8   3          2.04         -6.12         6.12 o                         
  -8  -8   3        179.83        213.11        10.62 o                         
  -7  -8   3         34.44         39.17         4.46 o                         
  -6  -8   3         50.00         52.94         4.88 o                         
  -5  -8   3         50.72         51.61         5.57 o                         
  -4  -8   3         45.99         41.08         5.04 o                         
  -3  -8   3         22.97         23.68         4.47 o                         
  -2  -8   3         35.28         36.30         4.83 o                         
  -1  -8   3         91.38         75.12         5.06 o                         
   0  -8   3          1.06          4.84         3.49 o                         
   1  -8   3         37.91         53.86         5.26 o                         
   2  -8   3        273.04        296.61         8.22 o                         
   3  -8   3        284.45        304.86         8.44 o                         
   4  -8   3         41.54         41.17         4.89 o                         
   5  -8   3        415.79        415.79         8.95 o                         
   6  -8   3         36.29         38.08         4.22 o                         
   7  -8   3          9.19         10.06         5.52 o                         
   8  -8   3          0.59          2.75         4.78 o                         
   9  -8   3         37.93         36.52         6.08 o                         
 -10  -7   3          0.04          2.41         7.77 o                         
  -9  -7   3        251.39        245.83        11.25 o                         
  -8  -7   3         18.83         12.31         4.54 o                         
  -7  -7   3          8.17          3.49         3.33 o                         
  -6  -7   3        431.74        422.76         9.11 o                         
  -5  -7   3        521.45        527.23        11.58 o                         
  -4  -7   3        366.98        363.15         9.22 o                         
  -3  -7   3        464.62        457.10         9.87 o                         
  -2  -7   3         27.36         29.47         4.15 o                         
  -1  -7   3         47.31         59.15         4.31 o                         
   0  -7   3         87.00         91.16         5.53 o                         
   1  -7   3          9.67         12.85         3.90 o                         
   2  -7   3        211.06        186.74         6.34 o                         
   3  -7   3          6.18          4.18         3.37 o                         
   4  -7   3         16.97         15.91         3.53 o                         
   5  -7   3        283.90        271.51         6.98 o                         
   6  -7   3       1007.36        936.61        13.16 o                         
   7  -7   3        202.53        189.93         7.20 o                         
   8  -7   3         35.16         33.76         4.91 o                         
   9  -7   3         12.15         16.50         6.23 o                         
 -10  -6   3        182.89        196.03         9.97 o                         
  -9  -6   3        541.25        532.75        13.62 o                         
  -8  -6   3        147.84        147.15         5.90 o                         
  -7  -6   3          7.50          3.12         3.08 o                         
  -6  -6   3        222.19        194.65         6.37 o                         
  -5  -6   3         30.28         36.38         4.00 o                         
  -4  -6   3        199.08        207.55         6.85 o                         
  -3  -6   3        482.92        457.91         9.08 o                         
  -2  -6   3        332.74        394.60         9.02 o                         
  -1  -6   3          0.88          0.97         2.57 o                         
   0  -6   3        694.24        801.64        12.80 o                         
   1  -6   3        121.47        127.38         5.67 o                         
   2  -6   3          0.44          0.10         2.61 o                         
   3  -6   3        202.19        186.84         5.81 o                         
   4  -6   3        436.44        432.88         9.11 o                         
   5  -6   3        417.17        362.43         7.70 o                         
   6  -6   3        103.92        104.88         5.17 o                         
   7  -6   3          8.52         13.77         3.55 o                         
   8  -6   3        223.03        212.86         9.43 o                         
   9  -6   3         20.66         27.29         4.41 o                         
  10  -6   3         36.87         32.44        15.29 o                         
 -11  -5   3          1.92          1.32         7.65 o                         
 -10  -5   3          0.79         -0.31         4.08 o                         
  -9  -5   3         20.74         26.42         4.88 o                         
  -8  -5   3         12.17         12.95         2.42 o                         
  -7  -5   3         48.12         42.74         3.64 o                         
  -6  -5   3         10.44          7.07         2.72 o                         
  -5  -5   3         62.37         49.85         3.86 o                         
  -4  -5   3         70.00         70.09         4.54 o                         
  -3  -5   3          0.03          0.93         2.86 o                         
  -2  -5   3         59.96         70.89         4.41 o                         
  -1  -5   3         23.75         36.97         4.09 o                         
   0  -5   3       3211.44       3308.10        33.38 o                         
   1  -5   3        273.21        310.37         7.39 o                         
   2  -5   3         70.09         82.02         4.14 o                         
   3  -5   3          0.29          2.25         2.50 o                         
   4  -5   3        467.10        478.63         8.48 o                         
   5  -5   3        897.77        859.30        14.93 o                         
   6  -5   3        816.45        839.90        12.30 o                         
   7  -5   3         23.40         20.44         3.43 o                         
   8  -5   3        373.12        358.13         9.56 o                         
   9  -5   3         18.06         16.52         3.87 o                         
  10  -5   3          7.59          8.72         4.56 o                         
 -11  -4   3          0.95          5.66         4.28 o                         
 -10  -4   3          7.39         17.91         5.60 o                         
  -9  -4   3         19.25         20.57         4.19 o                         
  -8  -4   3        960.51        918.41        15.56 o                         
  -7  -4   3         44.25         40.82         2.91 o                         
  -6  -4   3        344.78        346.39         6.72 o                         
  -5  -4   3         97.97        120.20         4.62 o                         
  -4  -4   3        287.70        301.88         6.87 o                         
  -3  -4   3        331.00        346.73         7.25 o                         
  -2  -4   3        141.92        186.49         6.04 o                         
  -1  -4   3       3444.13       3546.38        36.51 o                         
   0  -4   3        188.41        207.79         6.79 o                         
   1  -4   3          3.15          7.61         3.22 o                         
   2  -4   3       1340.09       1409.33        17.22 o                         
   3  -4   3          2.74          9.23         2.60 o                         
   4  -4   3         87.89        111.72         4.57 o                         
   5  -4   3        113.29        125.22         4.59 o                         
   6  -4   3        151.43        163.60         5.35 o                         
   7  -4   3          0.34         -0.49         3.15 o                         
   8  -4   3         41.63         41.97         4.37 o                         
   9  -4   3         26.26         25.56         4.17 o                         
  10  -4   3        313.57        341.15         9.65 o                         
  11  -4   3          1.75          3.98         5.45 o                         
 -12  -3   3         16.34         46.05         9.49 o                         
 -11  -3   3         74.61         92.76         7.37 o                         
 -10  -3   3          4.83          5.07         3.82 o                         
  -9  -3   3        363.59        371.76         8.95 o                         
  -8  -3   3       1818.18       1730.86        27.02 o                         
  -7  -3   3          3.73          4.77         2.92 o                         
  -6  -3   3        172.22        155.00         5.09 o                         
  -5  -3   3         33.99         32.62         2.42 o                         
  -4  -3   3        250.44        235.54         5.56 o                         
  -3  -3   3         21.53         18.64         3.07 o                         
  -2  -3   3        211.93        195.39         4.89 o                         
  -1  -3   3        530.03        525.94         7.32 o                         
   0  -3   3        408.19        418.50         6.19 o                         
   1  -3   3       1088.81       1149.74        13.30 o                         
   2  -3   3        283.04        308.85         6.07 o                         
   3  -3   3          8.16         28.32         3.22 o                         
   4  -3   3          0.23         -0.76         2.12 o                         
   5  -3   3          0.88          2.70         2.05 o                         
   6  -3   3          1.59          3.40         2.92 o                         
   7  -3   3         51.19         55.10         4.44 o                         
   8  -3   3         13.06         11.95         3.38 o                         
   9  -3   3         38.23         36.72         5.68 o                         
  10  -3   3         67.38         73.63         4.93 o                         
  11  -3   3         15.06         15.90         5.39 o                         
 -12  -2   3         15.24         46.46        12.32 o                         
 -11  -2   3          2.86         10.21         3.67 o                         
 -10  -2   3         92.11         98.74         6.08 o                         
  -9  -2   3        290.67        309.47         7.75 o                         
  -8  -2   3          8.47         13.86         3.18 o                         
  -7  -2   3       1674.20       1714.63        18.52 o                         
  -6  -2   3         29.08         14.22         2.35 o                         
  -5  -2   3       1570.39       1609.72        16.49 o                         
  -4  -2   3         49.85         58.19         2.57 o                         
  -3  -2   3        524.08        492.01        10.09 o                         
  -2  -2   3        150.82        191.31         4.20 o                         
  -1  -2   3       3386.48       3180.84        31.00 o                         
   0  -2   3       2715.65       2703.41        25.86 o                         
   1  -2   3       2547.78       2467.70        24.09 o                         
   2  -2   3         66.14         76.34         3.20 o                         
   3  -2   3       1727.54       1664.61        17.35 o                         
   4  -2   3        199.77        178.56         4.23 o                         
   5  -2   3        128.90        141.81         5.08 o                         
   6  -2   3        317.82        304.63         7.13 o                         
   7  -2   3         52.85         38.00         3.79 o                         
   8  -2   3          5.70         10.12         3.33 o                         
   9  -2   3          1.23         -0.82         3.07 o                         
  10  -2   3         20.03         29.36         3.96 o                         
  11  -2   3        106.11         93.13         6.38 o                         
 -12  -1   3         12.60         22.65         5.56 o                         
 -11  -1   3         93.01         88.54         5.10 o                         
 -10  -1   3         27.06         24.10         3.67 o                         
  -9  -1   3          1.01         -2.89         2.89 o                         
  -8  -1   3          2.97          2.23         2.67 o                         
  -7  -1   3        256.25        261.15         5.90 o                         
  -6  -1   3         34.03         22.10         2.46 o                         
  -5  -1   3         31.62         55.03         2.90 o                         
  -4  -1   3          3.24         -0.36         1.90 o                         
  -3  -1   3       2362.98       2393.85        20.80 o                         
  -2  -1   3       6439.39       6202.17       105.10 o                         
  -1  -1   3        734.72        646.46         8.20 o                         
   0  -1   3       7267.43       7666.03       206.93 o                         
   1  -1   3      13025.56      13408.14       338.60 o                         
   2  -1   3          5.42         -0.19         1.63 o                         
   3  -1   3         39.66         59.57         3.41 o                         
   4  -1   3        985.36       1051.47        13.04 o                         
   5  -1   3         13.77         11.65         2.39 o                         
   6  -1   3        141.25        128.88         4.74 o                         
   7  -1   3         12.09         10.44         3.13 o                         
   8  -1   3        121.66        133.16         6.10 o                         
   9  -1   3        102.40        105.20         5.39 o                         
  10  -1   3        350.40        387.05         8.98 o                         
  11  -1   3          0.79         11.54         4.49 o                         
 -12   0   3         40.69         46.59         4.39 o                         
 -11   0   3        106.75        101.90         5.28 o                         
 -10   0   3          8.18         15.22         3.11 o                         
  -9   0   3          8.80         10.73         2.79 o                         
  -8   0   3        458.25        464.08         8.55 o                         
  -7   0   3        323.29        350.25         6.78 o                         
  -6   0   3         47.29         59.64         1.99 o                         
  -5   0   3        320.25        367.07         4.87 o                         
  -4   0   3         41.10         48.99         2.15 o                         
  -3   0   3         38.64         40.05         1.62 o                         
  -2   0   3        140.92        173.26         2.64 o                         
   0   0   3        289.46        241.17         3.52 o                         
   1   0   3         69.89         70.22         2.55 o                         
   2   0   3        208.51        215.12         4.44 o                         
   3   0   3        100.76        150.42         4.50 o                         
   4   0   3        102.42        126.00         4.42 o                         
   5   0   3         93.25        132.60         4.50 o                         
   6   0   3         58.99         60.85         3.80 o                         
   7   0   3        504.78        473.63         8.50 o                         
   8   0   3        504.82        461.74         8.82 o                         
   9   0   3          0.04          3.05         3.15 o                         
  10   0   3        108.56         92.91         5.35 o                         
  11   0   3          2.94         21.48         6.62 o                         
 -12   1   3         87.34        111.61         6.39 o                         
 -11   1   3         30.65         39.57         4.12 o                         
 -10   1   3         91.00         91.27         3.03 o                         
  -9   1   3        376.12        370.18         6.84 o                         
  -8   1   3          0.01         -0.26         1.92 o                         
  -7   1   3        329.57        307.91         5.25 o                         
  -6   1   3          6.59          1.13         1.54 o                         
  -5   1   3          0.56         -0.36         1.57 o                         
  -4   1   3        645.51        692.56         7.41 o                         
  -3   1   3       2528.66       2385.12        26.27 o                         
  -2   1   3        255.06        281.08         6.09 o                         
  -1   1   3         10.06          3.44         0.97 o                         
   0   1   3        268.01        270.61         3.98 o                         
   1   1   3        135.82        145.71         3.05 o                         
   2   1   3          8.50          4.41         1.62 o                         
   3   1   3        285.45        278.68         5.72 o                         
   4   1   3        505.66        616.26         8.97 o                         
   5   1   3        804.87        759.29        10.28 o                         
   6   1   3        168.98        155.89         5.04 o                         
   7   1   3        159.80        159.58         4.54 o                         
   8   1   3        121.59        118.20         5.04 o                         
   9   1   3         69.62         65.90         4.37 o                         
  10   1   3          4.54          6.24         3.84 o                         
  11   1   3         63.42         77.65         8.18 o                         
 -12   2   3        149.06        158.89         7.87 o                         
 -11   2   3          5.05          6.13         2.94 o                         
 -10   2   3         25.34         26.32         2.81 o                         
  -9   2   3          0.94         -1.02         2.12 o                         
  -8   2   3        154.18        156.87         4.37 o                         
  -7   2   3         22.61         24.43         2.29 o                         
  -6   2   3        454.68        444.52         5.97 o                         
  -5   2   3         76.53         98.20         2.64 o                         
  -4   2   3       2210.20       2300.76        19.24 o                         
  -3   2   3        346.78        347.81         5.06 o                         
  -2   2   3        269.60        282.10         3.86 o                         
  -1   2   3         26.17         16.36         1.32 o                         
   0   2   3       4761.46       4428.06        38.61 o                         
   1   2   3        121.50        126.91         3.11 o                         
   2   2   3          2.44         -1.08         1.91 o                         
   3   2   3         37.67         50.13         2.68 o                         
   4   2   3        208.03        226.77         4.97 o                         
   5   2   3         13.22         14.26         2.32 o                         
   6   2   3         34.70         28.73         3.24 o                         
   7   2   3         23.98         27.78         3.27 o                         
   8   2   3          0.61          1.21         2.65 o                         
   9   2   3        239.21        221.63         7.49 o                         
  10   2   3         12.48         23.05         5.59 o                         
  11   2   3        100.09        173.01        12.53 o                         
 -12   3   3         48.01         44.48         6.21 o                         
 -11   3   3        139.86        143.82         5.68 o                         
 -10   3   3          9.36         10.15         2.84 o                         
  -9   3   3         51.86         48.63         3.34 o                         
  -8   3   3         67.25         76.56         3.48 o                         
  -7   3   3         79.40         85.75         3.27 o                         
  -6   3   3        302.98        315.15         4.85 o                         
  -5   3   3         31.60         42.29         1.91 o                         
  -4   3   3        504.61        551.42         6.47 o                         
  -3   3   3        983.79       1009.55        10.19 o                         
  -2   3   3        212.74        215.53         3.93 o                         
  -1   3   3          7.52          0.38         1.51 o                         
   0   3   3       1125.45       1161.88        12.26 o                         
   1   3   3        839.45        832.74         9.08 o                         
   2   3   3         11.07          7.08         2.86 o                         
   3   3   3        123.15        124.23         4.36 o                         
   4   3   3        120.69        137.18         4.74 o                         
   5   3   3         97.69         88.60         4.28 o                         
   6   3   3         93.12         90.82         5.19 o                         
   7   3   3        125.14        109.76         6.15 o                         
   8   3   3         49.91         37.60         4.54 o                         
   9   3   3         19.67         41.37         4.57 o                         
  10   3   3         54.67         39.27         5.02 o                         
 -11   4   3        117.66        118.09         4.91 o                         
 -10   4   3          9.28          5.01         2.62 o                         
  -9   4   3          0.07         -2.26         2.26 o                         
  -8   4   3        832.59        759.49         9.87 o                         
  -7   4   3        203.51        204.92         4.67 o                         
  -6   4   3        154.33        154.06         3.85 o                         
  -5   4   3          0.30          0.64         1.44 o                         
  -4   4   3        340.11        402.16         5.60 o                         
  -3   4   3       1360.04       1465.76        15.37 o                         
  -2   4   3          0.17          3.51         1.16 o                         
  -1   4   3       2783.02       2889.53        27.20 o                         
   0   4   3         84.51        125.28         4.19 o                         
   1   4   3       1283.60       1371.36        14.53 o                         
   2   4   3          0.01         -2.10         2.10 o                         
   3   4   3         56.12         47.62         3.34 o                         
   4   4   3        322.55        318.97         6.84 o                         
   5   4   3        367.18        331.78         7.46 o                         
   6   4   3        213.84        225.77         7.07 o                         
   7   4   3        314.50        293.90         9.18 o                         
   8   4   3          4.87          0.02         3.45 o                         
   9   4   3         49.54         44.62         5.20 o                         
  10   4   3        104.48        118.64        11.70 o                         
 -11   5   3          7.59         10.54         5.72 o                         
 -10   5   3         19.70         24.17         2.92 o                         
  -9   5   3         39.38         27.81         2.83 o                         
  -8   5   3        524.83        525.82         8.01 o                         
  -7   5   3        178.78        156.67         4.13 o                         
  -6   5   3        433.01        422.72         6.90 o                         
  -5   5   3        121.29        110.58         3.54 o                         
  -4   5   3         16.88         29.87         2.40 o                         
  -3   5   3         23.34         16.97         2.31 o                         
  -2   5   3          9.59         14.92         2.39 o                         
  -1   5   3        152.80        135.90         5.08 o                         
   0   5   3          2.24          0.78         2.06 o                         
   1   5   3        772.96        766.54        10.02 o                         
   2   5   3        384.15        351.43         6.66 o                         
   3   5   3          0.72          1.28         2.40 o                         
   4   5   3        130.82        136.11         5.61 o                         
   5   5   3         42.26         41.14         4.14 o                         
   6   5   3          0.09         -0.42         3.31 o                         
   7   5   3        354.17        340.42         9.35 o                         
   8   5   3        143.63        121.93         7.72 o                         
   9   5   3          2.93         10.58         4.77 o                         
  10   5   3        178.53        245.60        20.00 o                         
 -11   6   3         22.90         26.87         4.59 o                         
 -10   6   3         24.25         28.03         3.10 o                         
  -9   6   3         40.03         43.32         3.30 o                         
  -8   6   3        171.77        176.37         5.28 o                         
  -7   6   3          2.60          2.01         2.78 o                         
  -6   6   3         68.90         74.94         3.50 o                         
  -5   6   3          0.67          0.47         2.03 o                         
  -4   6   3        287.97        280.54         6.34 o                         
  -3   6   3          7.27         14.62         2.69 o                         
  -2   6   3         40.89         46.98         3.41 o                         
  -1   6   3         94.85         98.40         5.17 o                         
   0   6   3       2274.91       2253.41        24.53 o                         
   1   6   3         94.69        103.60         4.24 o                         
   2   6   3          8.31          6.32         2.58 o                         
   3   6   3        955.19        933.62        12.88 o                         
   4   6   3       1350.02       1288.15        16.48 o                         
   5   6   3        434.48        396.16         9.83 o                         
   6   6   3        148.36        145.91         7.42 o                         
   7   6   3         61.36         62.04         5.37 o                         
   8   6   3         61.94         78.46         6.59 o                         
   9   6   3         11.24         14.50         7.34 o                         
 -10   7   3          2.24          5.42         5.63 o                         
  -9   7   3          1.27          1.87         2.66 o                         
  -8   7   3          1.99         -0.62         2.33 o                         
  -7   7   3         89.08        105.79         4.88 o                         
  -6   7   3          6.64          6.38         2.95 o                         
  -5   7   3       1168.18       1105.85        14.40 o                         
  -4   7   3        612.50        559.92         9.48 o                         
  -3   7   3        452.62        425.51         8.42 o                         
  -2   7   3        124.38        131.23         5.40 o                         
  -1   7   3        143.02        136.36         6.13 o                         
   0   7   3       3256.09       3223.90        38.18 o                         
   1   7   3        202.63        206.16         5.87 o                         
   2   7   3         62.45         63.52         4.15 o                         
   3   7   3        109.61        117.75         5.51 o                         
   4   7   3        400.97        360.80         8.93 o                         
   5   7   3        113.98        132.76         6.34 o                         
   6   7   3        118.48        115.22         6.59 o                         
   7   7   3         14.81         12.73         3.98 o                         
   8   7   3        107.31         97.79         7.97 o                         
  -9   8   3        104.70        136.34         9.62 o                         
  -8   8   3         37.78         33.64         3.90 o                         
  -7   8   3        129.25        146.73         5.77 o                         
  -6   8   3         28.08         27.09         3.60 o                         
  -5   8   3        200.38        182.78         6.21 o                         
  -4   8   3         16.96          9.32         3.31 o                         
  -3   8   3          9.19          7.95         3.37 o                         
  -2   8   3         13.54         10.06         3.58 o                         
  -1   8   3        142.92        154.49         7.10 o                         
   0   8   3         50.72         59.36         5.38 o                         
   1   8   3         80.24         75.56         4.95 o                         
   2   8   3          4.60         -1.81         2.87 o                         
   3   8   3          0.37         -1.70         1.70 o                         
   4   8   3         76.04         90.24         5.85 o                         
   5   8   3        215.94        216.64         8.75 o                         
   6   8   3          9.40         11.13         3.98 o                         
   7   8   3         67.25         80.11         6.86 o                         
   8   8   3         15.95         17.07         5.40 o                         
  -8   9   3         70.58         79.95         5.91 o                         
  -7   9   3          4.80          4.51         3.34 o                         
  -6   9   3         19.69         21.45         3.72 o                         
  -5   9   3         50.19         57.69         5.14 o                         
  -4   9   3         19.26         27.80         4.05 o                         
  -3   9   3          0.11         -3.03         3.26 o                         
  -2   9   3         40.45         50.68         5.07 o                         
  -1   9   3          1.89          1.38         3.77 o                         
   0   9   3        401.99        445.79        11.65 o                         
   1   9   3          9.22          9.64         4.20 o                         
   2   9   3          0.34         -3.24         3.24 o                         
   3   9   3        101.94         97.54         4.35 o                         
   4   9   3         64.83         86.26         5.72 o                         
   5   9   3         76.32         63.14         5.36 o                         
   6   9   3          6.92          7.10         5.84 o                         
   7   9   3         13.21         17.15         5.12 o                         
  -7  10   3         27.01         24.47         4.29 o                         
  -6  10   3          0.09          3.35         4.16 o                         
  -5  10   3          8.08          4.62         3.34 o                         
  -4  10   3         52.33         63.45         5.84 o                         
  -3  10   3        198.26        199.30         8.85 o                         
  -2  10   3        101.90        110.59         7.90 o                         
  -1  10   3          2.60          4.88         4.43 o                         
   0  10   3         70.04         68.01         6.83 o                         
   1  10   3          9.71         -1.18         4.33 o                         
   2  10   3          4.71          5.52         4.43 o                         
   3  10   3         51.85         48.35         5.63 o                         
   4  10   3         15.51          3.71         6.02 o                         
   5  10   3         15.88          4.09         6.23 o                         
  -5  11   3         44.02         38.65         6.73 o                         
  -4  11   3        115.50        112.02         7.60 o                         
  -3  11   3        131.88        134.27         7.51 o                         
  -2  11   3        118.06        131.49         8.13 o                         
  -1  11   3         41.16         44.40         5.72 o                         
   0  11   3          1.59          3.12         4.62 o                         
   1  11   3          9.07          7.46         5.27 o                         
   2  11   3          0.61         -2.29         6.52 o                         
   3  11   3          5.18          3.31         6.29 o                         
  -2  12   3         37.33         23.98         6.86 o                         
  -1  12   3         10.92          7.22         5.34 o                         
   0  12   3          3.52         12.97         5.33 o                         
  -3 -12   4         63.07         44.08         6.92 o                         
  -2 -12   4         69.92         74.67         8.13 o                         
  -1 -12   4         11.18          1.83         5.24 o                         
   0 -12   4          4.05         -0.25         7.06 o                         
   1 -12   4         66.26         59.18         4.28 o                         
   2 -12   4         74.57         66.33         7.96 o                         
   3 -12   4         31.25         38.19         8.34 o                         
  -6 -11   4          2.39         -3.22         4.84 o                         
  -5 -11   4         44.43         60.82         8.02 o                         
  -4 -11   4         84.13         88.11         7.17 o                         
  -3 -11   4          0.93         -0.32         4.57 o                         
  -2 -11   4          0.37         -4.04         4.04 o                         
  -1 -11   4         19.84         14.58         4.73 o                         
   0 -11   4          4.87          3.37         4.36 o                         
   1 -11   4         28.29         30.04         4.51 o                         
   2 -11   4         69.68         60.99         5.14 o                         
   3 -11   4          2.79          4.29         3.93 o                         
   4 -11   4          4.52          1.35         3.58 o                         
   5 -11   4         13.09         12.33         5.95 o                         
  -7 -10   4          5.58         12.00         6.17 o                         
  -6 -10   4         21.14         18.83         4.66 o                         
  -5 -10   4         38.65         42.99         6.35 o                         
  -4 -10   4          2.02         -0.38         4.65 o                         
  -3 -10   4        166.67        172.58         7.76 o                         
  -2 -10   4         57.30         53.05         5.42 o                         
  -1 -10   4        230.22        225.82         9.19 o                         
   0 -10   4        124.13        116.35         6.90 o                         
   1 -10   4        326.27        325.65         8.43 o                         
   2 -10   4          7.54          6.56         3.91 o                         
   3 -10   4         63.05         58.88         5.76 o                         
   4 -10   4        180.27        202.87         7.71 o                         
   5 -10   4        184.51        167.23         8.04 o                         
   6 -10   4        452.21        452.88        11.68 o                         
   7 -10   4         32.24         29.98        12.94 o                         
  -8  -9   4          9.07          1.86         4.97 o                         
  -7  -9   4         39.49         44.66         4.79 o                         
  -6  -9   4          1.72         -2.39         3.90 o                         
  -5  -9   4         46.41         34.73         5.46 o                         
  -4  -9   4        459.70        455.57        11.26 o                         
  -3  -9   4        839.25        837.00        15.86 o                         
  -2  -9   4        108.82        126.14         6.81 o                         
  -1  -9   4        322.03        332.25         9.28 o                         
   0  -9   4        227.20        230.71         8.57 o                         
   1  -9   4       1073.76       1101.58        18.06 o                         
   2  -9   4          0.80          3.40         3.82 o                         
   3  -9   4          7.80         10.40         3.73 o                         
   4  -9   4         41.76         47.53         4.73 o                         
   5  -9   4         20.89         12.26         4.34 o                         
   6  -9   4        423.02        446.81        14.66 o                         
   7  -9   4         45.88         51.95         6.27 o                         
   8  -9   4          0.42          4.89         5.89 o                         
  -9  -8   4          0.10         -1.59         4.48 o                         
  -8  -8   4          9.29          5.97         3.85 o                         
  -7  -8   4         30.71         29.22         4.20 o                         
  -6  -8   4         23.60         27.27         4.38 o                         
  -5  -8   4          0.57         -3.84         3.84 o                         
  -4  -8   4        141.75        160.71         7.62 o                         
  -3  -8   4         94.52         83.81         6.02 o                         
  -2  -8   4        144.66        148.63         6.65 o                         
  -1  -8   4        381.63        391.13         8.96 o                         
   0  -8   4         97.81        109.33         6.55 o                         
   1  -8   4          4.22         -0.59         3.99 o                         
   2  -8   4        518.74        514.17        10.57 o                         
   3  -8   4          0.95         -1.24         3.48 o                         
   4  -8   4         47.36         43.28         4.55 o                         
   5  -8   4         47.65         48.70         4.83 o                         
   6  -8   4         34.61         40.97         4.31 o                         
   7  -8   4        317.59        300.08        11.20 o                         
   8  -8   4        275.38        277.50        10.10 o                         
 -10  -7   4          0.08          6.12         6.64 o                         
  -9  -7   4         91.61         98.68         6.73 o                         
  -8  -7   4         40.83         46.82         4.41 o                         
  -7  -7   4         61.52         50.50         4.55 o                         
  -6  -7   4        352.66        360.32         8.96 o                         
  -5  -7   4          0.27          0.26         3.70 o                         
  -4  -7   4        178.23        177.62         7.32 o                         
  -3  -7   4        228.69        209.69         7.32 o                         
  -2  -7   4        730.62        698.70        12.19 o                         
  -1  -7   4        146.53        155.32         5.94 o                         
   0  -7   4        209.67        242.62         7.62 o                         
   1  -7   4          0.03          3.93         3.81 o                         
   2  -7   4        493.48        506.04         9.93 o                         
   3  -7   4          0.91          3.20         3.24 o                         
   4  -7   4        277.24        288.11         7.69 o                         
   5  -7   4         30.30         31.31         4.29 o                         
   6  -7   4        191.74        191.76         6.96 o                         
   7  -7   4        678.12        694.79        14.08 o                         
   8  -7   4        108.37        104.62         6.56 o                         
   9  -7   4         59.70         65.18         8.07 o                         
 -10  -6   4        416.85        429.29        17.60 o                         
  -9  -6   4        219.22        215.99        11.26 o                         
  -8  -6   4         19.06         17.28         2.96 o                         
  -7  -6   4         78.85         74.94         5.05 o                         
  -6  -6   4        106.65        100.38         5.55 o                         
  -5  -6   4         11.27         16.69         3.83 o                         
  -4  -6   4        401.64        388.94         8.76 o                         
  -3  -6   4        173.62        176.26         6.27 o                         
  -2  -6   4        430.65        439.43         8.87 o                         
  -1  -6   4        518.60        492.05         9.16 o                         
   0  -6   4       1122.87       1083.15        15.36 o                         
   1  -6   4         58.99         57.04         4.52 o                         
   2  -6   4        252.74        264.27         6.32 o                         
   3  -6   4         13.87         17.21         3.27 o                         
   4  -6   4        840.52        807.72        12.30 o                         
   5  -6   4        203.41        218.38         6.99 o                         
   6  -6   4        188.27        185.79         6.68 o                         
   7  -6   4        145.17        158.82         6.57 o                         
   8  -6   4         22.21         30.10         4.72 o                         
   9  -6   4         67.28         67.10         6.19 o                         
  10  -6   4          1.89         -3.17         6.69 o                         
 -11  -5   4         12.20         28.81         7.58 o                         
 -10  -5   4        202.57        233.99         8.82 o                         
  -9  -5   4         55.23         52.68         5.79 o                         
  -8  -5   4        201.95        200.17         7.15 o                         
  -7  -5   4         88.48         91.11         4.10 o                         
  -6  -5   4          3.99         -1.68         3.33 o                         
  -5  -5   4        133.02        135.96         5.46 o                         
  -4  -5   4          0.22          0.12         2.84 o                         
  -3  -5   4         19.26         18.86         3.23 o                         
  -2  -5   4       1783.98       1759.91        20.27 o                         
  -1  -5   4       4480.45       4420.86        43.21 o                         
   0  -5   4        343.34        323.48         7.50 o                         
   1  -5   4        183.77        158.02         5.27 o                         
   2  -5   4          0.72          0.13         2.44 o                         
   3  -5   4        299.00        310.24         6.82 o                         
   4  -5   4         37.45         38.04         3.73 o                         
   5  -5   4        192.35        190.22         6.32 o                         
   6  -5   4          0.06          1.70         2.97 o                         
   7  -5   4        824.34        816.52        12.59 o                         
   8  -5   4        114.33        111.51         8.47 o                         
   9  -5   4        264.80        278.71         8.31 o                         
  10  -5   4         23.39         21.37         5.01 o                         
 -11  -4   4         10.92          9.89         4.89 o                         
 -10  -4   4         52.07         58.65         5.45 o                         
  -9  -4   4        180.93        183.04         7.49 o                         
  -8  -4   4        162.75        164.42         6.86 o                         
  -7  -4   4        137.65        139.40         5.64 o                         
  -6  -4   4          0.03          0.70         1.73 o                         
  -5  -4   4          0.04          1.33         2.16 o                         
  -4  -4   4        514.49        484.08         8.57 o                         
  -3  -4   4        336.36        357.96         7.73 o                         
  -2  -4   4       1628.06       1664.70        19.68 o                         
  -1  -4   4        869.59        838.00        10.73 o                         
   0  -4   4         22.88         28.19         3.37 o                         
   1  -4   4         41.23         55.73         3.86 o                         
   2  -4   4         93.73         78.78         4.07 o                         
   3  -4   4        180.29        190.76         5.65 o                         
   4  -4   4        815.69        732.63        11.17 o                         
   5  -4   4        255.00        246.13         6.23 o                         
   6  -4   4        104.68        105.74         4.65 o                         
   7  -4   4        475.07        470.27        10.43 o                         
   8  -4   4         90.37         85.56         5.61 o                         
   9  -4   4          5.36          6.11         3.54 o                         
  10  -4   4        271.09        284.96        10.19 o                         
 -12  -3   4          1.46         14.10         6.02 o                         
 -11  -3   4          1.44         -0.22         3.73 o                         
 -10  -3   4        103.41        111.31         7.03 o                         
  -9  -3   4        550.33        534.45        10.44 o                         
  -8  -3   4        198.42        197.25         6.18 o                         
  -7  -3   4          6.22          4.02         2.89 o                         
  -6  -3   4        801.77        803.64        10.72 o                         
  -5  -3   4         10.75         24.11         2.25 o                         
  -4  -3   4        251.11        241.11         5.28 o                         
  -3  -3   4        659.28        704.04         9.40 o                         
  -2  -3   4        431.43        466.11         7.42 o                         
  -1  -3   4        305.25        304.35         5.25 o                         
   0  -3   4         51.77         46.92         2.88 o                         
   1  -3   4          4.42         12.01         3.10 o                         
   2  -3   4        157.20        182.51         5.74 o                         
   3  -3   4        716.45        716.01        10.49 o                         
   4  -3   4        819.23        817.93        12.73 o                         
   5  -3   4        753.97        715.20         9.84 o                         
   6  -3   4          5.75          8.52         3.29 o                         
   7  -3   4        349.00        328.77         8.72 o                         
   8  -3   4          1.04          2.01         3.30 o                         
   9  -3   4         88.40         91.63         6.26 o                         
  10  -3   4          1.34         11.81         4.07 o                         
 -12  -2   4         99.41        163.81        14.37 o                         
 -11  -2   4         22.31         26.40         4.09 o                         
 -10  -2   4         54.50         57.41         5.58 o                         
  -9  -2   4        152.83        148.58         6.51 o                         
  -8  -2   4         55.47         57.39         4.36 o                         
  -7  -2   4        390.16        377.18         7.45 o                         
  -6  -2   4          9.37         10.62         2.44 o                         
  -5  -2   4         24.09         22.89         2.79 o                         
  -4  -2   4        876.53        895.17        11.61 o                         
  -3  -2   4       2757.88       2767.34        25.52 o                         
  -2  -2   4        162.84        147.83         3.36 o                         
  -1  -2   4        152.87        127.11         2.80 o                         
   0  -2   4       1139.96       1110.38        12.35 o                         
   1  -2   4          6.07          9.69         2.12 o                         
   2  -2   4        878.10        914.96        11.08 o                         
   3  -2   4       3450.98       3616.29        32.59 o                         
   4  -2   4         67.80         69.56         2.76 o                         
   5  -2   4         11.97          8.29         2.68 o                         
   6  -2   4          8.95          7.44         3.15 o                         
   7  -2   4        206.65        188.94         6.54 o                         
   8  -2   4        328.60        296.69         8.04 o                         
   9  -2   4        115.29        101.56         6.28 o                         
  10  -2   4        108.59        100.12         5.72 o                         
  11  -2   4        136.19        169.61        11.36 o                         
 -12  -1   4         46.52         57.63         5.18 o                         
 -11  -1   4          2.07          5.58         2.87 o                         
 -10  -1   4        320.53        314.88         8.29 o                         
  -9  -1   4          0.02          0.10         2.89 o                         
  -8  -1   4         42.32         43.69         3.72 o                         
  -7  -1   4        315.25        306.81         6.78 o                         
  -6  -1   4        239.14        241.94         4.94 o                         
  -5  -1   4       1848.62       1988.13        19.67 o                         
  -4  -1   4         35.72         37.35         2.36 o                         
  -3  -1   4         50.31         36.75         1.83 o                         
  -2  -1   4      26136.05      26117.48       583.49 o                         
  -1  -1   4       9905.84       9900.65       362.87 o                         
   0  -1   4      20257.26      20032.28       473.85 o                         
   1  -1   4       3617.61       3711.42        34.91 o                         
   2  -1   4        140.06        150.59         4.63 o                         
   3  -1   4         72.64         84.04         3.96 o                         
   4  -1   4       1367.36       1410.94        16.63 o                         
   5  -1   4         72.60         76.47         4.00 o                         
   6  -1   4       1141.33       1095.37        14.42 o                         
   7  -1   4         29.51         29.70         3.57 o                         
   8  -1   4         23.79         34.66         4.28 o                         
   9  -1   4        188.42        210.16         7.33 o                         
  10  -1   4         58.33         57.63         4.52 o                         
  11  -1   4        152.94        183.98        16.17 o                         
 -12   0   4        108.45        112.92         7.64 o                         
 -11   0   4          0.05          8.53         2.88 o                         
 -10   0   4         91.16        104.52         5.09 o                         
  -9   0   4          6.59         19.00         3.05 o                         
  -8   0   4        722.60        722.92        10.31 o                         
  -7   0   4        510.11        491.81         7.58 o                         
  -6   0   4        275.85        260.93         3.99 o                         
  -5   0   4       2191.59       2349.95        21.21 o                         
  -4   0   4        250.68        311.91         4.52 o                         
  -3   0   4         12.33          7.86         1.11 o                         
  -2   0   4        164.80        128.99         2.43 o                         
  -1   0   4       4961.09       4551.44        40.90 o                         
   0   0   4       2308.91       2197.30        20.75 o                         
   1   0   4        665.86        677.59         8.10 o                         
   2   0   4          0.20         -2.05         2.07 o                         
   3   0   4       4081.93       4267.96        39.21 o                         
   4   0   4       1856.56       1927.71        19.61 o                         
   5   0   4        223.92        195.38         5.37 o                         
   6   0   4        328.55        292.49         7.66 o                         
   7   0   4         40.51         44.13         3.77 o                         
   8   0   4          7.58          5.96         3.02 o                         
   9   0   4         32.72         37.36         4.06 o                         
  10   0   4          3.42          6.73         3.16 o                         
  11   0   4         30.22         45.00         5.85 o                         
 -12   1   4         72.12        102.37         6.98 o                         
 -11   1   4          4.05          3.32         2.85 o                         
 -10   1   4         22.81         20.22         3.15 o                         
  -9   1   4        595.99        566.92         7.90 o                         
  -8   1   4         16.91         18.42         2.02 o                         
  -7   1   4        134.08        128.13         3.37 o                         
  -6   1   4         15.66         18.37         1.67 o                         
  -5   1   4         96.80        123.85         2.78 o                         
  -4   1   4       1661.96       1887.99        23.60 o                         
  -3   1   4         78.56         96.32         4.53 o                         
  -2   1   4        285.20        268.59         4.34 o                         
  -1   1   4        375.50        371.78         4.80 o                         
   0   1   4       1776.40       1645.71        14.61 o                         
   1   1   4        449.07        414.54         5.62 o                         
   2   1   4       2147.88       2076.91        19.00 o                         
   3   1   4        481.51        451.85         6.91 o                         
   4   1   4        481.07        508.09         7.27 o                         
   5   1   4          6.25          3.81         1.57 o                         
   6   1   4        374.48        354.63         7.06 o                         
   7   1   4        558.15        539.09         9.22 o                         
   8   1   4         11.56         10.06         2.94 o                         
   9   1   4        191.16        192.36         8.57 o                         
  10   1   4        262.43        280.69         9.17 o                         
  11   1   4         30.15         57.40         7.71 o                         
 -12   2   4          0.22          0.68         3.46 o                         
 -11   2   4         31.42         25.48         2.13 o                         
 -10   2   4        116.58        111.32         4.07 o                         
  -9   2   4          0.24         -0.87         2.05 o                         
  -8   2   4        275.64        261.12         4.93 o                         
  -7   2   4        219.89        206.71         4.13 o                         
  -6   2   4       1147.85       1117.84        10.93 o                         
  -5   2   4         51.22         51.13         2.42 o                         
  -4   2   4       3032.26       3254.12        38.41 o                         
  -3   2   4        916.50        886.45        13.75 o                         
  -2   2   4         87.49        100.65         2.67 o                         
  -1   2   4          0.50          2.10         1.38 o                         
   0   2   4          3.55         12.90         1.82 o                         
   1   2   4         95.38         84.15         2.95 o                         
   2   2   4        819.73        930.93        10.54 o                         
   3   2   4        142.36        184.57         4.96 o                         
   4   2   4        192.82        213.56         6.27 o                         
   5   2   4        429.60        431.64         7.57 o                         
   6   2   4          5.96         11.42         2.73 o                         
   7   2   4        378.74        388.45         7.81 o                         
   8   2   4          1.45          3.27         2.83 o                         
   9   2   4        250.80        258.47         7.35 o                         
  10   2   4          8.11         17.49         3.88 o                         
 -12   3   4         24.41         24.53         4.62 o                         
 -11   3   4          1.41          1.14         2.22 o                         
 -10   3   4        152.70        178.71         4.87 o                         
  -9   3   4        164.27        170.36         4.40 o                         
  -8   3   4         14.39         20.91         2.27 o                         
  -7   3   4        102.77        106.51         3.27 o                         
  -6   3   4         87.21         74.87         2.23 o                         
  -5   3   4          0.21          0.03         1.39 o                         
  -4   3   4         15.35          8.16         1.50 o                         
  -3   3   4        659.55        671.94         6.81 o                         
  -2   3   4          2.76          1.07         1.76 o                         
  -1   3   4        277.35        322.31         4.81 o                         
   0   3   4         19.56         22.85         2.28 o                         
   1   3   4         29.86         32.13         2.67 o                         
   2   3   4          3.28          0.22         2.21 o                         
   3   3   4         28.55         39.47         2.94 o                         
   4   3   4        158.91        152.19         4.95 o                         
   5   3   4        378.63        352.57         8.01 o                         
   6   3   4        804.14        784.59        12.59 o                         
   7   3   4        235.99        236.55         6.67 o                         
   8   3   4        105.43         92.15         5.87 o                         
   9   3   4         20.53         21.25         4.71 o                         
  10   3   4         92.13        116.63        11.87 o                         
 -11   4   4          4.91          6.75         3.08 o                         
 -10   4   4         37.96         37.32         3.40 o                         
  -9   4   4         11.98          7.33         2.12 o                         
  -8   4   4         19.46         27.74         2.39 o                         
  -7   4   4         16.92         18.66         1.98 o                         
  -6   4   4          8.10          9.57         1.39 o                         
  -5   4   4        591.91        590.32         6.95 o                         
  -4   4   4         16.21         11.98         1.36 o                         
  -3   4   4         24.00         29.05         1.91 o                         
  -2   4   4        329.99        364.15         5.73 o                         
  -1   4   4       1540.98       1592.88        15.17 o                         
   0   4   4         36.23         53.09         2.83 o                         
   1   4   4        232.12        223.89         4.33 o                         
   2   4   4        117.10        152.98         4.55 o                         
   3   4   4        220.85        223.85         5.76 o                         
   4   4   4         54.69         58.53         3.97 o                         
   5   4   4         57.65         65.46         4.85 o                         
   6   4   4        849.55        811.33        13.75 o                         
   7   4   4        729.78        680.35        13.76 o                         
   8   4   4         53.28         55.14         6.04 o                         
   9   4   4          4.17          3.91         3.91 o                         
  10   4   4         67.76         92.46        10.79 o                         
 -11   5   4         33.38         24.39         3.67 o                         
 -10   5   4        197.65        194.22         5.31 o                         
  -9   5   4        115.85         94.72         3.44 o                         
  -8   5   4          4.65          5.90         1.68 o                         
  -7   5   4        232.92        221.07         4.80 o                         
  -6   5   4         20.79         24.27         2.04 o                         
  -5   5   4        192.12        191.50         3.77 o                         
  -4   5   4          1.84          2.34         1.52 o                         
  -3   5   4        256.96        257.71         4.72 o                         
  -2   5   4          6.36          5.10         2.16 o                         
  -1   5   4         11.69          9.48         1.85 o                         
   0   5   4        569.39        622.08         8.43 o                         
   1   5   4        187.17        193.51         4.28 o                         
   2   5   4         12.83          8.46         2.54 o                         
   3   5   4         21.22         18.08         3.15 o                         
   4   5   4        816.12        773.53        11.77 o                         
   5   5   4        425.99        399.00         8.81 o                         
   6   5   4          2.05          1.76         3.50 o                         
   7   5   4        110.10        123.56         7.02 o                         
   8   5   4         47.33         62.84         5.86 o                         
   9   5   4          3.17          9.95         5.40 o                         
 -11   6   4         13.18         15.15         4.52 o                         
 -10   6   4         25.01         32.37         4.07 o                         
  -9   6   4          0.07         -0.83         1.43 o                         
  -8   6   4         58.95         57.03         2.61 o                         
  -7   6   4          9.61          4.97         2.06 o                         
  -6   6   4        149.29        138.86         3.80 o                         
  -5   6   4        209.66        186.87         4.55 o                         
  -4   6   4       1206.52       1180.08        15.80 o                         
  -3   6   4        256.26        252.19         5.88 o                         
  -2   6   4          8.78          5.66         2.58 o                         
  -1   6   4         29.01         29.06         3.42 o                         
   0   6   4         85.14         94.13         4.19 o                         
   1   6   4        225.52        237.15         5.16 o                         
   2   6   4          5.47          6.02         2.72 o                         
   3   6   4         48.62         48.81         4.33 o                         
   4   6   4        135.73        127.83         6.05 o                         
   5   6   4          0.12          0.60         3.43 o                         
   6   6   4         14.02         21.16         4.22 o                         
   7   6   4         57.16         63.48         5.56 o                         
   8   6   4         17.35         17.58         4.83 o                         
   9   6   4         20.44         57.33         9.15 o                         
 -10   7   4         48.17         39.59         7.37 o                         
  -9   7   4          3.73          6.24         3.37 o                         
  -8   7   4         53.56         43.93         2.54 o                         
  -7   7   4          2.66          2.50         2.41 o                         
  -6   7   4        546.31        529.97         8.79 o                         
  -5   7   4          0.69          4.16         2.46 o                         
  -4   7   4         93.86         87.09         4.37 o                         
  -3   7   4         17.43         14.80         3.14 o                         
  -2   7   4        265.58        272.91         6.87 o                         
  -1   7   4        126.83        133.61         6.57 o                         
   0   7   4          4.21          3.87         2.66 o                         
   1   7   4        107.51        111.29         5.58 o                         
   2   7   4        141.73        154.13         4.35 o                         
   3   7   4         17.57         16.28         3.65 o                         
   4   7   4        159.84        152.89         6.51 o                         
   5   7   4         17.74         14.60         3.90 o                         
   6   7   4          0.78         -0.97         3.65 o                         
   7   7   4        147.14        157.51         8.92 o                         
   8   7   4         51.71         67.01         6.95 o                         
  -9   8   4         42.73         38.83         5.29 o                         
  -8   8   4         46.96         52.03         5.24 o                         
  -7   8   4         26.23         27.79         3.34 o                         
  -6   8   4         26.41         28.31         3.11 o                         
  -5   8   4         41.86         46.51         4.02 o                         
  -4   8   4        114.54        101.77         5.09 o                         
  -3   8   4         29.06         24.33         3.76 o                         
  -2   8   4         14.54         12.92         3.87 o                         
  -1   8   4         21.19         13.03         3.83 o                         
   0   8   4        538.73        462.89        10.49 o                         
   1   8   4         29.96         12.90         3.67 o                         
   2   8   4         79.88         74.51         3.73 o                         
   3   8   4          0.17         -3.04         3.04 o                         
   4   8   4        385.57        370.72         9.59 o                         
   5   8   4          7.37          7.60         3.99 o                         
   6   8   4          0.28          4.65         3.87 o                         
   7   8   4         28.87         28.36         5.65 o                         
  -8   9   4         81.67        106.04         6.53 o                         
  -7   9   4         56.93         70.53         4.72 o                         
  -6   9   4        108.78        100.91         5.67 o                         
  -5   9   4          5.55          6.81         3.11 o                         
  -4   9   4        130.97        126.80         6.08 o                         
  -3   9   4        113.16        100.01         5.75 o                         
  -2   9   4          1.14         -1.89         3.30 o                         
  -1   9   4          5.20          1.25         3.72 o                         
   0   9   4          0.59         -1.09         3.68 o                         
   1   9   4         15.75         12.79         4.35 o                         
   2   9   4         37.34         37.12         3.88 o                         
   3   9   4        234.78        232.05         8.38 o                         
   4   9   4        108.80        117.20         7.49 o                         
   5   9   4         33.12         38.23         5.46 o                         
   6   9   4          5.27          7.03         4.42 o                         
  -7  10   4         85.97        100.05         6.55 o                         
  -6  10   4          8.11          8.64         4.12 o                         
  -5  10   4         87.71         88.93         7.33 o                         
  -4  10   4         35.90         34.58         4.35 o                         
  -3  10   4         85.66        106.37         6.33 o                         
  -2  10   4        109.81        113.73         6.55 o                         
  -1  10   4         13.12         10.36         4.28 o                         
   0  10   4          3.89         -1.59         4.07 o                         
   1  10   4         48.11         41.83         5.47 o                         
   2  10   4         41.71         48.00         5.74 o                         
   3  10   4         65.47         71.88         6.71 o                         
   4  10   4        320.46        382.02        13.87 o                         
   5  10   4         55.66         58.29         7.00 o                         
  -5  11   4         68.44         60.30         7.56 o                         
  -4  11   4        142.03        181.53         8.27 o                         
  -3  11   4          0.97          0.52         4.23 o                         
  -2  11   4         33.02         37.15         5.66 o                         
  -1  11   4          1.58          2.35         4.16 o                         
   0  11   4          0.02         -0.43         5.67 o                         
   1  11   4          1.06          3.69         3.55 o                         
   2  11   4         18.14         29.20         7.92 o                         
   3  11   4         56.15         56.91         8.28 o                         
  -3 -12   5         23.95         29.48         7.26 o                         
  -2 -12   5          2.82         -0.90         6.33 o                         
  -1 -12   5         31.11         30.13         6.63 o                         
   0 -12   5          1.09         -0.96         3.63 o                         
   1 -12   5          2.27         -4.57         4.79 o                         
   2 -12   5          0.91         -4.05         6.00 o                         
   3 -12   5         56.97         47.45         5.56 o                         
  -6 -11   5          0.90         -4.43         7.34 o                         
  -5 -11   5          0.61         -4.01         5.48 o                         
  -4 -11   5        148.17        173.55         9.88 o                         
  -3 -11   5          3.66         -3.47         4.70 o                         
  -2 -11   5          0.90         -4.25         4.25 o                         
  -1 -11   5         40.79         24.17         4.85 o                         
   0 -11   5         17.27          7.32         4.61 o                         
   1 -11   5         64.03         82.07         5.39 o                         
   2 -11   5         89.11         68.44         4.95 o                         
   3 -11   5          0.01         -2.06         4.86 o                         
   4 -11   5         74.64         80.87         6.74 o                         
   5 -11   5         53.21         49.36         6.30 o                         
  -7 -10   5         11.30         15.29         5.62 o                         
  -6 -10   5          8.26          4.05         4.33 o                         
  -5 -10   5          0.05         -1.71         5.36 o                         
  -4 -10   5          0.08         -1.48         4.70 o                         
  -3 -10   5          4.61          2.47         3.92 o                         
  -2 -10   5         41.44         25.48         4.95 o                         
  -1 -10   5          0.57         -0.50         4.39 o                         
   0 -10   5         43.85         43.38         5.42 o                         
   1 -10   5         23.59         19.47         4.66 o                         
   2 -10   5         70.45         65.10         5.50 o                         
   3 -10   5          0.06          4.43         6.35 o                         
   4 -10   5          3.53          4.81         3.78 o                         
   5 -10   5         42.21         51.27         6.07 o                         
   6 -10   5         92.16         78.21         7.63 o                         
  -8  -9   5          7.60          1.84         4.34 o                         
  -7  -9   5         62.60         47.51         5.26 o                         
  -6  -9   5          0.17         -2.46         3.85 o                         
  -5  -9   5         34.27         36.34         5.47 o                         
  -4  -9   5          4.45          7.81         4.58 o                         
  -3  -9   5         37.23         35.71         5.16 o                         
  -2  -9   5        220.42        219.45         8.27 o                         
  -1  -9   5         41.72         42.12         5.19 o                         
   0  -9   5        181.67        181.24         8.42 o                         
   1  -9   5          0.61          0.32         4.23 o                         
   2  -9   5          1.12         -2.03         3.80 o                         
   3  -9   5        101.66         99.64         6.14 o                         
   4  -9   5         99.39        118.69         6.73 o                         
   5  -9   5         33.94         30.01         4.58 o                         
   6  -9   5          1.57          1.80         4.28 o                         
   7  -9   5         29.85         28.89         5.87 o                         
  -9  -8   5         38.99         26.91         5.29 o                         
  -8  -8   5         99.25         98.32         5.96 o                         
  -7  -8   5         25.53         28.50         4.36 o                         
  -6  -8   5        181.96        183.80         8.04 o                         
  -5  -8   5        364.31        370.61        10.14 o                         
  -4  -8   5          6.17          0.80         3.92 o                         
  -3  -8   5         26.34         20.08         4.50 o                         
  -2  -8   5         41.83         46.85         4.69 o                         
  -1  -8   5        346.72        329.44         9.10 o                         
   0  -8   5        417.19        427.12        10.63 o                         
   1  -8   5        181.15        190.54         7.62 o                         
   2  -8   5         75.47         77.24         5.29 o                         
   3  -8   5        324.98        314.24         8.48 o                         
   4  -8   5        100.81        107.92         5.87 o                         
   5  -8   5          8.53          6.51         3.71 o                         
   6  -8   5         88.82         91.93         6.27 o                         
   7  -8   5         94.30         77.98         5.85 o                         
   8  -8   5          7.54         20.48         7.04 o                         
 -10  -7   5        140.53        145.68        10.76 o                         
  -9  -7   5          6.09          9.60         5.17 o                         
  -8  -7   5        136.91        117.64         6.18 o                         
  -7  -7   5          2.14         -0.04         2.93 o                         
  -6  -7   5        191.72        198.71         7.61 o                         
  -5  -7   5          0.33          0.54         3.85 o                         
  -4  -7   5          9.03          3.60         3.92 o                         
  -3  -7   5          3.75          5.57         4.01 o                         
  -2  -7   5         27.83         26.95         3.87 o                         
  -1  -7   5        978.76        978.94        14.56 o                         
   0  -7   5        123.49        130.25         6.20 o                         
   1  -7   5         14.97         12.81         4.42 o                         
   2  -7   5         65.73         60.00         4.56 o                         
   3  -7   5        150.02        167.00         6.61 o                         
   4  -7   5         90.17         92.58         5.41 o                         
   5  -7   5          0.31          0.84         3.54 o                         
   6  -7   5        162.63        169.08         6.93 o                         
   7  -7   5          3.28          6.69         3.73 o                         
   8  -7   5         85.74         88.30         7.27 o                         
   9  -7   5         33.88          5.82         8.85 o                         
 -11  -6   5          5.29          8.00         8.11 o                         
 -10  -6   5        108.24        118.18         8.34 o                         
  -9  -6   5        341.30        352.75         9.50 o                         
  -8  -6   5        131.41        123.70         4.97 o                         
  -7  -6   5        196.81        207.79         6.42 o                         
  -6  -6   5        440.17        447.42         8.93 o                         
  -5  -6   5         13.61         11.04         3.48 o                         
  -4  -6   5         97.98        126.21         6.12 o                         
  -3  -6   5        554.06        571.36        10.41 o                         
  -2  -6   5       2123.23       2203.79        24.76 o                         
  -1  -6   5        330.71        363.73         7.50 o                         
   0  -6   5         12.09         17.21         3.39 o                         
   1  -6   5        343.97        345.65         8.00 o                         
   2  -6   5          1.27          6.32         2.95 o                         
   3  -6   5        110.50        122.85         5.71 o                         
   4  -6   5        231.28        221.44         7.26 o                         
   5  -6   5          8.38          9.30         3.69 o                         
   6  -6   5         14.98         11.12         3.54 o                         
   7  -6   5        248.99        214.45         8.56 o                         
   8  -6   5         64.48         61.31         6.21 o                         
   9  -6   5        435.08        459.81        13.59 o                         
 -11  -5   5        249.81        280.40        10.59 o                         
 -10  -5   5        742.81        771.82        15.85 o                         
  -9  -5   5        342.48        353.63        10.02 o                         
  -8  -5   5          1.86          3.09         3.47 o                         
  -7  -5   5        197.36        205.24         5.20 o                         
  -6  -5   5        273.33        276.35         6.89 o                         
  -5  -5   5         21.90         28.52         3.23 o                         
  -4  -5   5         66.83         61.79         3.94 o                         
  -3  -5   5        221.34        223.66         5.97 o                         
  -2  -5   5          1.41          4.92         2.39 o                         
  -1  -5   5        908.22        919.84        12.53 o                         
   0  -5   5         91.84         98.90         4.83 o                         
   1  -5   5         99.56        114.62         4.95 o                         
   2  -5   5        289.46        261.17         6.35 o                         
   3  -5   5          5.91          6.59         2.98 o                         
   4  -5   5        148.18        142.10         6.36 o                         
   5  -5   5        176.86        161.23         6.09 o                         
   6  -5   5          9.60          9.53         3.95 o                         
   7  -5   5         22.49         20.78         4.24 o                         
   8  -5   5         13.40         17.20         4.96 o                         
   9  -5   5         99.34        123.15         9.12 o                         
  10  -5   5          0.65         -5.43         5.43 o                         
 -11  -4   5          0.59          1.99         4.12 o                         
 -10  -4   5          9.39         14.45         4.43 o                         
  -9  -4   5         67.16         71.88         5.07 o                         
  -8  -4   5        533.77        536.04        11.37 o                         
  -7  -4   5         44.62         44.41         4.10 o                         
  -6  -4   5         19.97         13.54         2.42 o                         
  -5  -4   5        448.96        444.22         8.34 o                         
  -4  -4   5        193.21        171.73         5.03 o                         
  -3  -4   5        148.19        163.70         5.05 o                         
  -2  -4   5        310.48        339.09         6.16 o                         
  -1  -4   5         45.30         45.96         3.34 o                         
   0  -4   5          6.91          4.28         2.54 o                         
   1  -4   5        237.52        209.41         6.28 o                         
   2  -4   5        473.04        500.56         8.97 o                         
   3  -4   5         66.44         94.29         4.76 o                         
   4  -4   5        556.87        499.25         9.41 o                         
   5  -4   5          0.04          2.43         2.61 o                         
   6  -4   5        198.67        186.17         5.93 o                         
   7  -4   5         29.10         33.33         4.51 o                         
   8  -4   5        164.23        153.01         7.59 o                         
   9  -4   5         10.03          9.60         3.80 o                         
  10  -4   5        445.51        449.43        22.02 o                         
 -11  -3   5         35.63         36.27         4.61 o                         
 -10  -3   5         31.11         34.78         4.84 o                         
  -9  -3   5         15.09         19.07         4.10 o                         
  -8  -3   5         58.34         58.73         4.57 o                         
  -7  -3   5         11.92         23.62         3.33 o                         
  -6  -3   5        449.31        465.54         8.03 o                         
  -5  -3   5        535.40        530.82         7.58 o                         
  -4  -3   5         13.94         23.02         2.40 o                         
  -3  -3   5       1132.21       1147.54        12.66 o                         
  -2  -3   5        304.28        312.73         6.20 o                         
  -1  -3   5        162.12        157.01         5.22 o                         
   0  -3   5         39.08         34.64         3.33 o                         
   1  -3   5        538.26        511.42         8.47 o                         
   2  -3   5         95.44        127.40         4.77 o                         
   3  -3   5        619.01        620.53         9.46 o                         
   4  -3   5        166.23        171.84         5.36 o                         
   5  -3   5         20.34         13.64         2.46 o                         
   6  -3   5         84.59         96.48         5.96 o                         
   7  -3   5         27.99         23.84         4.21 o                         
   8  -3   5        744.52        658.22        12.80 o                         
   9  -3   5         47.41         43.54         4.66 o                         
  10  -3   5         49.03         50.45         8.18 o                         
 -12  -2   5         13.94         19.79         4.80 o                         
 -11  -2   5         71.82         85.27         6.39 o                         
 -10  -2   5         23.50         27.45         4.93 o                         
  -9  -2   5         15.94         11.50         3.34 o                         
  -8  -2   5         19.11         15.47         3.10 o                         
  -7  -2   5          0.18         -0.01         2.50 o                         
  -6  -2   5        497.12        520.83         8.07 o                         
  -5  -2   5        192.72        202.29         4.11 o                         
  -4  -2   5         32.53         53.73         3.46 o                         
  -3  -2   5       1946.73       1909.04        19.20 o                         
  -2  -2   5        304.30        297.66         5.21 o                         
  -1  -2   5         30.60         43.31         3.05 o                         
   0  -2   5       2552.47       2573.40        28.35 o                         
   1  -2   5         13.91          5.34         2.81 o                         
   2  -2   5        744.36        821.86        11.27 o                         
   3  -2   5        413.24        474.12         7.97 o                         
   4  -2   5         70.93        113.89         4.42 o                         
   5  -2   5         84.87         90.41         4.72 o                         
   6  -2   5        360.45        333.77         7.99 o                         
   7  -2   5        321.21        323.31         8.58 o                         
   8  -2   5          0.77          8.25         3.54 o                         
   9  -2   5         78.86         85.07         6.25 o                         
  10  -2   5          0.04         14.58         4.27 o                         
 -12  -1   5         66.25         94.65         7.12 o                         
 -11  -1   5          0.11          6.48         4.85 o                         
 -10  -1   5         35.48         37.95         3.99 o                         
  -9  -1   5        117.90        128.14         5.92 o                         
  -8  -1   5         22.53         16.68         2.81 o                         
  -7  -1   5         68.93         58.17         3.38 o                         
  -6  -1   5        239.64        221.55         4.78 o                         
  -5  -1   5         10.00         19.92         1.86 o                         
  -4  -1   5       1654.42       1703.57        15.35 o                         
  -3  -1   5         49.85         49.20         2.23 o                         
  -2  -1   5        561.54        533.49         6.95 o                         
  -1  -1   5        287.48        319.39         4.99 o                         
   0  -1   5       2330.24       2339.82        24.31 o                         
   1  -1   5       1898.64       1886.81        22.71 o                         
   2  -1   5        865.69        912.52        11.86 o                         
   3  -1   5          3.43          7.70         2.65 o                         
   4  -1   5        237.46        250.02         7.04 o                         
   5  -1   5        530.90        523.87         9.46 o                         
   6  -1   5         21.39         25.24         3.42 o                         
   7  -1   5        384.56        330.60         7.94 o                         
   8  -1   5        147.69        135.72         6.13 o                         
   9  -1   5          5.87         10.64         3.93 o                         
  10  -1   5        268.61        291.89        16.33 o                         
 -12   0   5         11.71         21.03         3.51 o                         
 -11   0   5        176.35        204.50         6.61 o                         
 -10   0   5          6.74          8.57         3.34 o                         
  -9   0   5          0.14          6.65         2.90 o                         
  -8   0   5         25.98         22.98         2.95 o                         
  -7   0   5         52.02         73.93         3.46 o                         
  -6   0   5        278.60        280.56         4.75 o                         
  -5   0   5         97.55         90.22         2.79 o                         
  -4   0   5       1443.10       1615.01        14.30 o                         
  -3   0   5       2106.80       2247.97        19.54 o                         
  -2   0   5         16.04         22.44         1.67 o                         
  -1   0   5        428.07        393.94         5.45 o                         
   0   0   5       2862.01       2927.17        26.80 o                         
   1   0   5        150.37        135.04         3.78 o                         
   2   0   5         11.03          5.10         2.38 o                         
   3   0   5       1267.95       1217.92        15.45 o                         
   4   0   5        100.49        130.87         4.67 o                         
   5   0   5         49.44         64.23         3.97 o                         
   6   0   5          7.73          2.27         2.63 o                         
   7   0   5         34.02         34.44         3.96 o                         
   8   0   5        131.90        119.06         5.42 o                         
   9   0   5          2.37          4.80         3.05 o                         
  10   0   5        138.69        147.11         8.90 o                         
 -12   1   5         72.99         80.49         4.77 o                         
 -11   1   5          7.33         12.57         2.99 o                         
 -10   1   5          0.34          1.99         2.45 o                         
  -9   1   5         14.66         21.57         1.78 o                         
  -8   1   5          6.45          9.51         1.75 o                         
  -7   1   5         72.84         83.16         2.80 o                         
  -6   1   5        120.58        138.08         2.97 o                         
  -5   1   5        109.52        125.94         3.93 o                         
  -4   1   5          0.17          0.82         1.35 o                         
  -3   1   5        452.33        478.25         6.26 o                         
  -2   1   5        502.65        501.36         5.24 o                         
  -1   1   5       1672.46       1697.11        16.23 o                         
   0   1   5        672.61        710.92         8.51 o                         
   1   1   5        402.21        406.25         6.01 o                         
   2   1   5         24.08         24.32         2.53 o                         
   3   1   5        842.72        851.01        10.13 o                         
   4   1   5         46.19         31.35         3.00 o                         
   5   1   5        442.49        436.01         8.14 o                         
   6   1   5          0.15          1.03         2.79 o                         
   7   1   5         46.33         41.90         3.86 o                         
   8   1   5        798.30        731.57        11.69 o                         
   9   1   5         27.51         24.34         3.63 o                         
  10   1   5        147.86        164.56         9.18 o                         
 -12   2   5        199.07        220.90        11.14 o                         
 -11   2   5          0.01         -2.78         2.78 o                         
 -10   2   5        153.33        155.29         5.70 o                         
  -9   2   5        419.41        388.22         5.93 o                         
  -8   2   5         13.51          7.98         1.76 o                         
  -7   2   5        602.18        580.61         7.38 o                         
  -6   2   5        127.73        121.42         5.11 o                         
  -5   2   5        118.44        158.23         7.42 o                         
  -4   2   5       1134.50       1192.88        31.15 o                         
  -3   2   5          8.57         30.26         1.91 o                         
  -2   2   5        866.78        854.78         8.14 o                         
  -1   2   5         94.18         91.57         2.82 o                         
   0   2   5         20.27         15.06         2.11 o                         
   1   2   5        104.52        116.25         3.50 o                         
   2   2   5         28.77         25.46         2.64 o                         
   3   2   5       1008.21        951.93        11.63 o                         
   4   2   5         20.25         15.12         2.37 o                         
   5   2   5        930.17        863.34        10.91 o                         
   6   2   5        112.95         92.30         3.73 o                         
   7   2   5         25.85         22.12         3.22 o                         
   8   2   5        674.03        590.17        10.53 o                         
   9   2   5         92.30        100.20         5.44 o                         
  10   2   5          9.84         19.54         7.72 o                         
 -12   3   5          9.33          4.61         1.97 o                         
 -11   3   5          1.27         -0.40         1.98 o                         
 -10   3   5          0.52         -0.65         1.81 o                         
  -9   3   5       1325.84       1202.14        15.65 o                         
  -8   3   5         18.87         22.61         2.68 o                         
  -7   3   5        901.08        821.73        11.41 o                         
  -6   3   5         90.15         99.86         3.77 o                         
  -5   3   5        181.26        239.93         7.98 o                         
  -4   3   5          0.00         -0.03         0.94 o                         
  -3   3   5        294.80        304.38         4.00 o                         
  -2   3   5          1.76          0.66         1.70 o                         
  -1   3   5        159.44        153.52         3.57 o                         
   0   3   5       6618.67       6669.89        58.65 o                         
   1   3   5         31.92         23.41         2.52 o                         
   2   3   5        413.04        344.55         6.16 o                         
   3   3   5        215.08        198.89         5.07 o                         
   4   3   5         73.15         69.49         4.44 o                         
   5   3   5        363.94        328.39         8.66 o                         
   6   3   5        151.39        151.40         5.73 o                         
   7   3   5        298.88        232.73         6.47 o                         
   8   3   5        194.24        154.44         7.44 o                         
   9   3   5        108.99        110.24         7.38 o                         
  10   3   5        124.01        187.75        20.85 o                         
 -11   4   5          3.12          1.46         2.66 o                         
 -10   4   5         66.75         56.96         3.93 o                         
  -9   4   5        317.98        292.90         7.33 o                         
  -8   4   5        148.33        119.82         4.39 o                         
  -7   4   5         13.54         11.80         2.30 o                         
  -6   4   5         59.81         61.38         3.03 o                         
  -5   4   5        235.49        214.38         4.22 o                         
  -4   4   5         30.82         32.41         1.84 o                         
  -3   4   5        354.36        334.67         4.66 o                         
  -2   4   5         69.12         60.33         2.67 o                         
  -1   4   5       2043.83       2094.46        19.83 o                         
   0   4   5        454.01        461.12         6.55 o                         
   1   4   5          5.59          6.51         2.22 o                         
   2   4   5          2.09         -0.53         2.00 o                         
   3   4   5        549.26        507.88         8.76 o                         
   4   4   5        119.68        135.71         5.59 o                         
   5   4   5        288.18        272.74         7.93 o                         
   6   4   5          2.02          4.42         3.60 o                         
   7   4   5         37.65         42.45         4.86 o                         
   8   4   5        184.85        189.36         7.84 o                         
   9   4   5         38.36         38.01         6.86 o                         
 -11   5   5          2.22          2.68         2.87 o                         
 -10   5   5          4.03          5.76         3.19 o                         
  -9   5   5        148.20        111.36         4.62 o                         
  -8   5   5          3.44          1.57         2.11 o                         
  -7   5   5        306.25        280.73         7.16 o                         
  -6   5   5         34.31         31.69         2.77 o                         
  -5   5   5         14.33         15.68         1.64 o                         
  -4   5   5          3.45          0.89         1.37 o                         
  -3   5   5         10.27         12.60         1.82 o                         
  -2   5   5        236.19        242.21         4.48 o                         
  -1   5   5        720.07        681.61         8.52 o                         
   0   5   5         52.46         54.72         3.19 o                         
   1   5   5         44.35         34.68         3.09 o                         
   2   5   5        613.69        593.90         9.38 o                         
   3   5   5         69.93         84.33         4.69 o                         
   4   5   5        966.59        956.96        14.26 o                         
   5   5   5        166.95        173.69         6.91 o                         
   6   5   5         38.90         36.97         5.39 o                         
   7   5   5        125.72        129.20         7.26 o                         
   8   5   5          0.43          0.94         5.58 o                         
   9   5   5          0.06         15.38         4.95 o                         
 -10   6   5        165.44        147.62         7.23 o                         
  -9   6   5          5.88          6.36         2.40 o                         
  -8   6   5         99.99        107.23         4.69 o                         
  -7   6   5         45.43         45.25         3.28 o                         
  -6   6   5         62.46         61.82         2.70 o                         
  -5   6   5        529.74        553.93         7.06 o                         
  -4   6   5        142.74        156.25         4.38 o                         
  -3   6   5          0.03          0.94         2.26 o                         
  -2   6   5        311.80        306.95         6.33 o                         
  -1   6   5          0.25          0.09         1.73 o                         
   0   6   5         71.81         87.20         3.98 o                         
   1   6   5         30.29         28.14         2.63 o                         
   2   6   5         73.94         68.83         4.20 o                         
   3   6   5        493.34        497.52         9.38 o                         
   4   6   5        440.07        424.27         9.50 o                         
   5   6   5         55.79         60.43         4.89 o                         
   6   6   5         24.16         30.63         4.55 o                         
   7   6   5          0.02          4.06         5.43 o                         
   8   6   5          1.98          2.55         5.13 o                         
 -10   7   5         76.52         72.01         7.16 o                         
  -9   7   5         45.86         36.70         3.32 o                         
  -8   7   5          0.33          4.13         3.00 o                         
  -7   7   5         48.39         42.33         3.22 o                         
  -6   7   5        271.25        262.44         5.44 o                         
  -5   7   5        126.43        131.12         4.30 o                         
  -4   7   5         16.90         13.40         3.08 o                         
  -3   7   5        220.16        238.44         6.22 o                         
  -2   7   5         93.83         95.27         4.89 o                         
  -1   7   5       1202.81       1178.55        15.33 o                         
   0   7   5        288.19        269.31         6.64 o                         
   1   7   5        189.58        166.23         5.52 o                         
   2   7   5          5.75          3.01         3.06 o                         
   3   7   5         41.32         54.95         4.49 o                         
   4   7   5        549.19        510.02        11.57 o                         
   5   7   5         23.63         21.59         4.52 o                         
   6   7   5         27.96         34.15         4.62 o                         
   7   7   5         49.05         64.78         6.70 o                         
  -9   8   5         23.10         34.22         4.76 o                         
  -8   8   5         24.18         30.15         3.52 o                         
  -7   8   5          3.50          2.99         2.33 o                         
  -6   8   5         88.10         78.62         4.78 o                         
  -5   8   5         38.10         54.39         3.56 o                         
  -4   8   5        840.57        800.26        12.07 o                         
  -3   8   5        188.27        199.04         6.57 o                         
  -2   8   5        229.33        212.27         6.40 o                         
  -1   8   5        843.98        809.74        13.43 o                         
   0   8   5        115.74        108.16         5.21 o                         
   1   8   5         11.14         11.76         3.41 o                         
   2   8   5          1.74         -1.10         3.33 o                         
   3   8   5          0.79         -1.53         3.29 o                         
   4   8   5        341.30        354.00         9.34 o                         
   5   8   5        239.91        257.33         8.68 o                         
   6   8   5         20.00         38.64         5.22 o                         
   7   8   5         40.30         42.89         6.50 o                         
  -8   9   5         56.77         92.82        10.65 o                         
  -7   9   5         10.16         12.06         3.36 o                         
  -6   9   5        126.26        122.84         6.19 o                         
  -5   9   5        198.05        232.94         6.62 o                         
  -4   9   5          7.74          3.58         2.99 o                         
  -3   9   5         44.79         45.10         4.90 o                         
  -2   9   5         69.33         74.47         4.82 o                         
  -1   9   5         37.54         29.09         4.37 o                         
   0   9   5          1.95         -0.82         3.01 o                         
   1   9   5         55.36         57.35         4.69 o                         
   2   9   5          2.19          6.14         4.32 o                         
   3   9   5          5.01          4.11         3.80 o                         
   4   9   5        674.51        711.98        14.17 o                         
   5   9   5          3.76          2.27         5.01 o                         
  -6  10   5         14.57         22.52         3.88 o                         
  -5  10   5         23.64         24.17         4.21 o                         
  -4  10   5        217.29        239.21         7.93 o                         
  -3  10   5        111.60        108.34         6.16 o                         
  -2  10   5         24.75         27.73         3.84 o                         
  -1  10   5          0.43         -3.73         3.73 o                         
   0  10   5          0.69          0.17         3.22 o                         
   1  10   5         52.05         54.50         4.44 o                         
   2  10   5        132.45        151.12         9.44 o                         
   3  10   5          5.73          3.12         4.95 o                         
   4  10   5        109.08        116.23         7.56 o                         
  -4  11   5        131.30        131.42         8.16 o                         
  -3  11   5         23.51         25.01         5.51 o                         
  -2  11   5          1.73          1.08         4.01 o                         
  -1  11   5          2.13          3.24         5.48 o                         
   0  11   5          0.20         -2.49         3.54 o                         
   1  11   5          5.49          3.84         5.49 o                         
   2  11   5         16.11         16.87         7.52 o                         
  -3 -12   6         56.66         64.32         6.54 o                         
  -2 -12   6         22.58         15.43         7.80 o                         
  -1 -12   6         28.61         22.37         5.47 o                         
   0 -12   6          7.88          5.02         4.81 o                         
   1 -12   6          7.18          3.39         4.25 o                         
   2 -12   6         27.03         23.13         4.61 o                         
  -6 -11   6          2.56         -6.72         7.04 o                         
  -5 -11   6         46.26         37.64         7.75 o                         
  -4 -11   6        195.26        157.85         7.92 o                         
  -3 -11   6         12.53          4.80         5.28 o                         
  -2 -11   6         73.53         64.07         6.92 o                         
  -1 -11   6         23.08         15.56         4.72 o                         
   0 -11   6        158.91        183.05         8.72 o                         
   1 -11   6          2.98          2.54         3.70 o                         
   2 -11   6         78.82         73.02         8.51 o                         
   3 -11   6         29.35         16.63         6.60 o                         
   4 -11   6         61.07         64.07         7.55 o                         
  -7 -10   6         57.37         58.20         5.81 o                         
  -6 -10   6          0.16         -3.71         5.70 o                         
  -5 -10   6         55.77         58.20         6.45 o                         
  -4 -10   6         19.37         14.58         4.47 o                         
  -3 -10   6          0.05         -3.75         3.75 o                         
  -2 -10   6        393.77        378.32        10.41 o                         
  -1 -10   6         32.14         25.16         4.93 o                         
   0 -10   6          1.97         -2.47         4.01 o                         
   1 -10   6          2.35          0.09         4.14 o                         
   2 -10   6         22.33         21.00         4.57 o                         
   3 -10   6         10.13          3.94         4.53 o                         
   4 -10   6          0.94          2.64         3.85 o                         
   5 -10   6         36.24         29.73         7.02 o                         
   6 -10   6        185.59        199.02        10.57 o                         
  -8  -9   6          0.93         -2.52         3.59 o                         
  -7  -9   6          1.14         -3.69         3.69 o                         
  -6  -9   6         69.75         69.27         6.87 o                         
  -5  -9   6          3.10          0.70         4.35 o                         
  -4  -9   6        164.83        175.66         7.33 o                         
  -3  -9   6        220.29        231.19         8.15 o                         
  -2  -9   6         13.37         16.04         4.29 o                         
  -1  -9   6        217.65        228.98         7.87 o                         
   0  -9   6         94.45        117.84         6.90 o                         
   1  -9   6         75.39         94.92         6.66 o                         
   2  -9   6          5.07          7.27         4.10 o                         
   3  -9   6        112.78        119.12         6.57 o                         
   4  -9   6          0.01          2.08         5.13 o                         
   5  -9   6        290.64        292.28        10.00 o                         
   6  -9   6        159.92        145.87         7.57 o                         
   7  -9   6          8.62          9.18         7.52 o                         
  -9  -8   6         77.36         74.68         5.17 o                         
  -8  -8   6         43.02         41.98         4.31 o                         
  -7  -8   6        131.58        144.08         6.57 o                         
  -6  -8   6         74.53         78.26         5.34 o                         
  -5  -8   6          0.03         -3.53         3.53 o                         
  -4  -8   6         29.73         19.08         4.57 o                         
  -3  -8   6         44.80         52.56         4.57 o                         
  -2  -8   6        621.46        631.44        10.98 o                         
  -1  -8   6        122.37        135.91         6.85 o                         
   0  -8   6        757.17        772.77        13.70 o                         
   1  -8   6         81.42         87.85         6.30 o                         
   2  -8   6        220.28        217.64         8.09 o                         
   3  -8   6        160.68        169.75         7.54 o                         
   4  -8   6         10.13         13.79         4.07 o                         
   5  -8   6          3.79          4.38         3.80 o                         
   6  -8   6         38.20         41.08         5.41 o                         
   7  -8   6        121.07        105.89         7.81 o                         
   8  -8   6         83.70         97.44         9.11 o                         
 -10  -7   6          0.18         10.96         5.22 o                         
  -9  -7   6        136.05        162.89         7.46 o                         
  -8  -7   6        131.68        122.25         5.29 o                         
  -7  -7   6        171.05        163.34         6.77 o                         
  -6  -7   6        317.02        311.97         8.20 o                         
  -5  -7   6         31.13         26.35         4.35 o                         
  -4  -7   6         48.27         51.00         5.01 o                         
  -3  -7   6        127.39        126.62         5.32 o                         
  -2  -7   6       1160.01       1166.49        15.69 o                         
  -1  -7   6         11.23          8.46         3.51 o                         
   0  -7   6         18.85         18.97         4.22 o                         
   1  -7   6        103.84         99.50         5.86 o                         
   2  -7   6          6.96          5.22         3.46 o                         
   3  -7   6         88.90         94.43         5.35 o                         
   4  -7   6        267.43        252.94         7.96 o                         
   5  -7   6        353.94        348.71         9.78 o                         
   6  -7   6        320.96        312.65        11.39 o                         
   7  -7   6         19.26         17.33         3.92 o                         
   8  -7   6        688.49        675.93        27.60 o                         
 -11  -6   6          0.47         11.16         8.44 o                         
 -10  -6   6        107.30        102.60         7.00 o                         
  -9  -6   6         94.63         86.86         5.78 o                         
  -8  -6   6         46.02         42.41         2.79 o                         
  -7  -6   6         34.92         37.35         3.80 o                         
  -6  -6   6         38.76         47.05         4.12 o                         
  -5  -6   6         57.95         63.16         4.70 o                         
  -4  -6   6         57.90         64.16         4.75 o                         
  -3  -6   6         13.27        115.00         9.39 o                         
  -2  -6   6        272.80        298.84         6.83 o                         
  -1  -6   6         17.93         13.66         3.18 o                         
   0  -6   6         56.26         74.27         4.79 o                         
   1  -6   6         25.17         24.34         3.52 o                         
   2  -6   6         18.76         14.47         3.55 o                         
   3  -6   6       1696.59       1714.11        21.44 o                         
   4  -6   6         64.85         79.58         5.47 o                         
   5  -6   6        151.66        162.26         7.74 o                         
   6  -6   6        203.65        219.18         7.53 o                         
   7  -6   6         12.88         17.28         6.17 o                         
   8  -6   6        337.04        315.10        14.39 o                         
   9  -6   6          0.66         -5.55         5.55 o                         
 -11  -5   6         12.34         14.80         7.47 o                         
 -10  -5   6        117.50        125.16         7.94 o                         
  -9  -5   6        100.50        103.17         7.76 o                         
  -8  -5   6        103.30        110.60         6.19 o                         
  -7  -5   6        721.84        699.83        10.05 o                         
  -6  -5   6         25.53         23.82         3.35 o                         
  -5  -5   6         92.69         81.79         4.20 o                         
  -4  -5   6         54.44         66.28         4.05 o                         
  -3  -5   6        117.08        139.47         5.45 o                         
  -2  -5   6          4.79          5.98         2.25 o                         
  -1  -5   6          0.25          0.32         2.41 o                         
   0  -5   6        160.66        147.28         5.87 o                         
   1  -5   6         64.09         70.83         4.46 o                         
   2  -5   6        262.53        236.34         6.64 o                         
   3  -5   6       1527.12       1553.39        22.19 o                         
   4  -5   6         26.85         22.30         3.88 o                         
   5  -5   6         25.86         28.69         4.50 o                         
   6  -5   6          6.04          7.82         3.19 o                         
   7  -5   6          9.28         17.97         4.31 o                         
   8  -5   6         31.40         37.50         5.81 o                         
   9  -5   6         29.40         22.40         5.87 o                         
 -11  -4   6          1.91         -0.71         4.26 o                         
 -10  -4   6         95.91        105.80         6.63 o                         
  -9  -4   6         49.47         49.71         4.55 o                         
  -8  -4   6         49.82         51.30         4.61 o                         
  -7  -4   6        128.05        141.72         5.79 o                         
  -6  -4   6         24.24         21.86         2.75 o                         
  -5  -4   6        883.47        911.32        11.33 o                         
  -4  -4   6        255.81        267.88         5.39 o                         
  -3  -4   6        459.11        439.03         7.71 o                         
  -2  -4   6        314.32        279.23         7.08 o                         
  -1  -4   6         86.14         89.34         4.71 o                         
   0  -4   6       1250.23       1217.08        15.04 o                         
   1  -4   6          1.25         -2.88         2.88 o                         
   2  -4   6       1640.66       1742.34        29.79 o                         
   3  -4   6        285.01        307.39         7.37 o                         
   4  -4   6          3.59          4.43         3.22 o                         
   5  -4   6         27.49         27.62         3.45 o                         
   6  -4   6         47.95         55.74         5.11 o                         
   7  -4   6          0.77         -1.91         4.13 o                         
   8  -4   6         74.72         71.32         6.35 o                         
   9  -4   6        224.31        225.86        10.13 o                         
  10  -4   6         83.91         92.61        11.15 o                         
 -11  -3   6          3.77          3.78         4.37 o                         
 -10  -3   6          5.64         10.00         3.71 o                         
  -9  -3   6          6.54          7.89         3.33 o                         
  -8  -3   6          3.11          0.02         2.90 o                         
  -7  -3   6          2.36          5.40         3.07 o                         
  -6  -3   6        423.59        457.31         7.68 o                         
  -5  -3   6         42.42         38.48         2.65 o                         
  -4  -3   6         23.87         26.77         2.40 o                         
  -3  -3   6       1374.73       1376.47        15.50 o                         
  -2  -3   6          8.42          7.42         2.67 o                         
  -1  -3   6        953.82        975.04        11.53 o                         
   0  -3   6          2.58          1.68         2.94 o                         
   1  -3   6          0.22          2.72         2.84 o                         
   2  -3   6        723.23        745.38        10.61 o                         
   3  -3   6        688.70        674.07        10.25 o                         
   4  -3   6        130.38        145.51         5.58 o                         
   5  -3   6       1854.01       1824.50        23.72 o                         
   6  -3   6         63.65         68.47         5.53 o                         
   7  -3   6        242.88        286.16         9.15 o                         
   8  -3   6         17.56         19.37         4.12 o                         
   9  -3   6         96.51         97.49         6.11 o                         
  10  -3   6          7.49         15.54         6.65 o                         
 -12  -2   6         14.01         20.36         5.43 o                         
 -11  -2   6          8.56         11.67         3.75 o                         
 -10  -2   6        171.48        162.04         7.98 o                         
  -9  -2   6          3.82          1.84         3.00 o                         
  -8  -2   6        895.61        852.53        12.02 o                         
  -7  -2   6          8.00         11.09         2.79 o                         
  -6  -2   6        187.40        205.15         5.15 o                         
  -5  -2   6         22.30         29.67         2.23 o                         
  -4  -2   6        248.58        241.35         4.62 o                         
  -3  -2   6          1.91          3.40         2.03 o                         
  -2  -2   6       3578.22       3469.16        33.10 o                         
  -1  -2   6         38.40         46.05         3.54 o                         
   0  -2   6        566.19        558.94         9.21 o                         
   1  -2   6         74.27         66.72         4.46 o                         
   2  -2   6       2856.05       2955.84        31.75 o                         
   3  -2   6        518.06        527.04         9.14 o                         
   4  -2   6        234.96        224.82         6.19 o                         
   5  -2   6          7.19          7.66         3.21 o                         
   6  -2   6        632.89        583.67        10.70 o                         
   7  -2   6        485.96        449.11         9.45 o                         
   8  -2   6          3.25          8.29         3.74 o                         
   9  -2   6        178.18        172.92         9.33 o                         
  10  -2   6         46.56         56.79         7.84 o                         
 -12  -1   6          3.74         25.10         6.39 o                         
 -11  -1   6         81.64         74.53         4.91 o                         
 -10  -1   6        628.61        618.84        10.41 o                         
  -9  -1   6         93.63         97.65         4.80 o                         
  -8  -1   6        538.84        518.14         8.94 o                         
  -7  -1   6         61.93         58.95         3.28 o                         
  -6  -1   6         36.01         35.56         2.23 o                         
  -5  -1   6        811.92        851.12         9.47 o                         
  -4  -1   6       1633.67       1683.03        16.60 o                         
  -3  -1   6        113.22         91.82         2.84 o                         
  -2  -1   6       1900.17       1965.62        20.85 o                         
  -1  -1   6       1156.37       1241.58        13.76 o                         
   0  -1   6        251.46        236.92         6.34 o                         
   1  -1   6        157.03        145.66         5.10 o                         
   2  -1   6        253.24        244.10         5.39 o                         
   3  -1   6        396.39        391.26         7.65 o                         
   4  -1   6        137.39        141.09         5.42 o                         
   5  -1   6         19.85         20.68         3.61 o                         
   6  -1   6        225.46        203.55         7.05 o                         
   7  -1   6          4.49          8.85         3.31 o                         
   8  -1   6         21.50         21.95         3.75 o                         
   9  -1   6        692.31        652.16        13.43 o                         
  10  -1   6         20.62         28.00         6.12 o                         
 -12   0   6         23.65         38.22         6.83 o                         
 -11   0   6        152.61        149.14         6.15 o                         
 -10   0   6        196.98        169.84         5.72 o                         
  -9   0   6        930.06        918.19        19.17 o                         
  -8   0   6        114.48        119.57         4.31 o                         
  -7   0   6         68.23         71.89         2.68 o                         
  -6   0   6          3.83         18.71         2.01 o                         
  -5   0   6        331.78        318.15         4.54 o                         
  -4   0   6          4.92          4.26         1.59 o                         
  -3   0   6        634.06        672.72         7.63 o                         
  -2   0   6        266.33        308.68         4.54 o                         
  -1   0   6         21.41          9.88         2.07 o                         
   0   0   6         43.81         65.43         3.38 o                         
   1   0   6       1084.43       1119.73        13.54 o                         
   2   0   6        127.71        130.92         4.44 o                         
   3   0   6        437.24        472.21         8.83 o                         
   4   0   6        284.06        270.58         6.36 o                         
   5   0   6         63.37         69.26         4.33 o                         
   6   0   6        802.60        759.78        12.41 o                         
   7   0   6          3.62          4.25         3.37 o                         
   8   0   6          8.20         14.32         3.82 o                         
   9   0   6         23.58         34.39         4.13 o                         
  10   0   6         19.38         43.10         7.73 o                         
 -12   1   6          4.57          9.02         5.35 o                         
 -11   1   6         34.59         39.64         3.17 o                         
 -10   1   6        126.04        122.97         4.58 o                         
  -9   1   6        307.91        274.80         5.31 o                         
  -8   1   6         19.12         16.26         1.85 o                         
  -7   1   6         92.24         92.44         2.87 o                         
  -6   1   6        143.61        149.58         4.57 o                         
  -5   1   6        456.22        452.54         6.80 o                         
  -4   1   6        488.28        486.27         6.24 o                         
  -3   1   6        333.12        342.54         5.97 o                         
  -2   1   6        111.28        118.19         3.65 o                         
  -1   1   6        232.83        243.77         4.72 o                         
   0   1   6        772.96        806.00         9.91 o                         
   1   1   6         37.89         36.23         2.81 o                         
   2   1   6         45.93         67.77         3.76 o                         
   3   1   6          3.84          6.64         2.50 o                         
   4   1   6        866.35        818.41        11.39 o                         
   5   1   6         71.03         60.54         4.26 o                         
   6   1   6        209.45        202.48         6.80 o                         
   7   1   6        151.54        132.24         6.58 o                         
   8   1   6        298.63        283.00         8.76 o                         
   9   1   6          1.66          5.61         3.63 o                         
  10   1   6          2.97         24.40         8.75 o                         
 -12   2   6          0.18          0.52         4.29 o                         
 -11   2   6         15.13          9.86         2.51 o                         
 -10   2   6        134.14        135.95         4.05 o                         
  -9   2   6         12.72          5.13         2.22 o                         
  -8   2   6        139.03        128.29         4.29 o                         
  -7   2   6         37.63         46.05         2.28 o                         
  -6   2   6        100.32        100.15         6.06 o                         
  -5   2   6         84.04        101.92         5.79 o                         
  -4   2   6         17.01         19.65         3.64 o                         
  -3   2   6        187.72        207.55         4.58 o                         
  -2   2   6        461.17        433.70         5.56 o                         
  -1   2   6          1.86          4.76         1.76 o                         
   0   2   6        294.32        348.15         5.16 o                         
   1   2   6          1.79         -0.12         1.84 o                         
   2   2   6        648.79        613.53         8.46 o                         
   3   2   6          0.74         -0.42         2.03 o                         
   4   2   6        443.75        410.30         7.43 o                         
   5   2   6       1065.85        973.41        12.25 o                         
   6   2   6        467.94        451.58         8.47 o                         
   7   2   6         16.06         14.62         3.09 o                         
   8   2   6        207.47        220.55         7.60 o                         
   9   2   6          6.50         16.47         5.13 o                         
  10   2   6        100.32        108.88         8.17 o                         
 -12   3   6          1.62          0.96         1.88 o                         
 -11   3   6         44.53         58.78         4.45 o                         
 -10   3   6         39.63         28.95         3.71 o                         
  -9   3   6          1.43          3.47         2.14 o                         
  -8   3   6        743.04        664.45        12.52 o                         
  -7   3   6        274.20        276.06         9.87 o                         
  -6   3   6        457.98        459.54        11.67 o                         
  -5   3   6        194.56        217.59         7.82 o                         
  -4   3   6        674.40        737.93        14.72 o                         
  -3   3   6         44.39        144.65         5.63 o                         
  -2   3   6         86.71         81.86         2.93 o                         
  -1   3   6        286.55        355.86         5.61 o                         
   0   3   6        526.63        541.41         8.15 o                         
   1   3   6          1.02          1.02         2.05 o                         
   2   3   6        145.09        144.25         4.67 o                         
   3   3   6        290.39        292.28         6.28 o                         
   4   3   6         36.36         26.46         3.48 o                         
   5   3   6        124.91        116.08         5.01 o                         
   6   3   6         25.86         32.61         3.41 o                         
   7   3   6         15.67         14.73         2.84 o                         
   8   3   6        125.86        150.32         7.13 o                         
   9   3   6         37.88         50.89         6.38 o                         
 -11   4   6         81.76         83.91         4.61 o                         
 -10   4   6          4.95          4.49         3.72 o                         
  -9   4   6          6.55          3.40         1.57 o                         
  -8   4   6        124.05        118.38        12.57 o                         
  -7   4   6        291.66        271.61         9.90 o                         
  -6   4   6         24.31         32.77         4.44 o                         
  -5   4   6         35.40         29.41         4.01 o                         
  -4   4   6        357.73        367.17         8.73 o                         
  -3   4   6         50.97         75.64         3.07 o                         
  -2   4   6        112.15        104.70         3.48 o                         
  -1   4   6        138.25        154.81         3.79 o                         
   0   4   6         58.45         82.66         3.58 o                         
   1   4   6         25.23         21.21         2.81 o                         
   2   4   6         32.57         37.88         3.27 o                         
   3   4   6        368.95        330.56         7.21 o                         
   4   4   6        413.13        387.31         8.50 o                         
   5   4   6        171.25        174.68         6.56 o                         
   6   4   6         26.86         20.32         3.89 o                         
   7   4   6          3.22          2.86         3.02 o                         
   8   4   6          0.50          5.46         3.79 o                         
   9   4   6          0.10         19.51         9.31 o                         
 -11   5   6          3.07         -4.76         5.99 o                         
 -10   5   6          0.02         -2.00         8.67 o                         
  -9   5   6         11.37          9.41         6.32 o                         
  -8   5   6         47.96         37.57         6.89 o                         
  -7   5   6         66.88         67.32         8.89 o                         
  -6   5   6         91.06         94.34         5.34 o                         
  -5   5   6        189.57        197.83         4.61 o                         
  -4   5   6        205.75        191.59         4.16 o                         
  -3   5   6         15.89         17.16         1.91 o                         
  -2   5   6        168.14        166.37         4.00 o                         
  -1   5   6         24.66         27.44         2.46 o                         
   0   5   6          7.01          8.92         2.44 o                         
   1   5   6        620.53        612.02         9.49 o                         
   2   5   6        118.78        127.30         5.66 o                         
   3   5   6        312.97        342.04         7.43 o                         
   4   5   6         60.50         58.17         4.97 o                         
   5   5   6         69.58         69.47         5.00 o                         
   6   5   6          4.27          5.59         3.48 o                         
   7   5   6          7.28         17.00         5.75 o                         
   8   5   6          0.95          4.47         3.57 o                         
 -10   6   6         31.08         37.92        10.45 o                         
  -9   6   6         11.57         24.00         6.53 o                         
  -8   6   6         11.35         17.91         6.05 o                         
  -7   6   6          5.17          4.54         1.66 o                         
  -6   6   6         45.87         39.54         2.73 o                         
  -5   6   6        505.95        486.73         9.11 o                         
  -4   6   6          0.18          0.53         1.29 o                         
  -3   6   6        659.98        644.77         7.78 o                         
  -2   6   6        372.21        368.78         6.18 o                         
  -1   6   6        163.51        161.42         5.07 o                         
   0   6   6         69.60         74.91         3.62 o                         
   1   6   6        122.69        134.19         5.37 o                         
   2   6   6        106.04         97.31         5.05 o                         
   3   6   6        587.92        563.07        10.23 o                         
   4   6   6         11.80          8.58         3.32 o                         
   5   6   6          3.77          4.39         3.69 o                         
   6   6   6          1.79          0.59         3.86 o                         
   7   6   6        249.56        271.23        14.37 o                         
   8   6   6          9.31         22.81         6.72 o                         
 -10   7   6          2.04         -6.50         9.33 o                         
  -9   7   6          4.64          8.15         6.87 o                         
  -8   7   6          2.16          3.05         2.53 o                         
  -7   7   6         99.62         92.53         4.19 o                         
  -6   7   6          8.81          9.33         2.81 o                         
  -5   7   6        197.31        194.16         6.12 o                         
  -4   7   6        146.65        157.55         4.99 o                         
  -3   7   6         33.95         33.50         3.11 o                         
  -2   7   6        281.15        279.78         6.65 o                         
  -1   7   6          0.87          0.49         2.12 o                         
   0   7   6        157.98        133.64         4.76 o                         
   1   7   6        193.54        190.23         6.76 o                         
   2   7   6         15.68         16.09         3.70 o                         
   3   7   6        123.39        124.24         5.76 o                         
   4   7   6        197.69        202.47         7.70 o                         
   5   7   6         72.28         60.28         5.21 o                         
   6   7   6         63.29         60.63         6.08 o                         
   7   7   6          0.66         -0.36         4.68 o                         
  -9   8   6          0.36        -11.62        18.30 o                         
  -8   8   6         15.52         26.00         2.94 o                         
  -7   8   6         12.84         11.82         3.75 o                         
  -6   8   6         36.61         34.28         2.86 o                         
  -5   8   6         36.05         42.42         3.22 o                         
  -4   8   6          0.10          1.14         2.80 o                         
  -3   8   6        231.07        236.79         6.20 o                         
  -2   8   6        127.20        115.11         5.34 o                         
  -1   8   6         13.94          3.98         3.01 o                         
   0   8   6          0.67          1.66         2.75 o                         
   1   8   6          1.65          2.15         3.16 o                         
   2   8   6         28.70         27.49         4.05 o                         
   3   8   6         56.53         50.40         5.17 o                         
   4   8   6        110.24        119.45         6.50 o                         
   5   8   6          1.84          0.33         3.64 o                         
   6   8   6          6.84          6.00         5.49 o                         
  -8   9   6          0.61          9.64         3.47 o                         
  -7   9   6          3.84         10.26         3.74 o                         
  -6   9   6         45.72         53.29         3.92 o                         
  -5   9   6          5.37          8.46         2.45 o                         
  -4   9   6        201.88        180.98         6.66 o                         
  -3   9   6         51.80         44.60         4.05 o                         
  -2   9   6        104.19        127.21         5.78 o                         
  -1   9   6          0.17         -3.37         3.55 o                         
   0   9   6         32.28         37.15         4.31 o                         
   1   9   6          0.66         -0.03         3.35 o                         
   2   9   6          5.44          8.64         3.80 o                         
   3   9   6         11.09          4.38         3.91 o                         
   4   9   6         94.90        111.26         6.99 o                         
   5   9   6         37.57         27.95         5.25 o                         
  -6  10   6         27.87         29.81         5.01 o                         
  -5  10   6          9.50         21.28         3.82 o                         
  -4  10   6        247.69        288.59         7.80 o                         
  -3  10   6        275.96        307.51         8.00 o                         
  -2  10   6         23.89         23.76         4.20 o                         
  -1  10   6         16.20         13.77         3.67 o                         
   0  10   6          5.48          2.40         4.35 o                         
   1  10   6          4.97          5.11         5.72 o                         
   2  10   6          7.81          6.09         5.71 o                         
   3  10   6         62.50         73.65         6.76 o                         
  -3  11   6         45.40         49.99         5.57 o                         
  -2  11   6         19.80         24.81         4.51 o                         
  -1  11   6          0.07         -3.01         4.09 o                         
   0  11   6          6.22          8.47         5.09 o                         
  -3 -12   7         22.12          7.20         8.27 o                         
  -2 -12   7         31.28         21.92         7.26 o                         
  -1 -12   7          0.30         -3.16         5.20 o                         
   0 -12   7         31.53         25.17         5.87 o                         
   1 -12   7          3.46         -4.33         4.33 o                         
  -5 -11   7         64.19         60.24         6.87 o                         
  -4 -11   7         10.62          8.36         4.47 o                         
  -3 -11   7        110.43         80.86         6.86 o                         
  -2 -11   7          0.05         -4.00         4.00 o                         
  -1 -11   7        104.31         92.25         6.96 o                         
   0 -11   7          1.25         -4.47         4.47 o                         
   1 -11   7        192.33        191.16         8.75 o                         
   2 -11   7         90.61         94.83         7.83 o                         
   3 -11   7          4.42         -2.75         5.82 o                         
   4 -11   7         25.66         11.98         5.92 o                         
  -7 -10   7          3.39          5.51         5.87 o                         
  -6 -10   7          5.91          6.33         5.14 o                         
  -5 -10   7         76.97         81.56         6.02 o                         
  -4 -10   7         11.63          8.42         4.17 o                         
  -3 -10   7         51.58         51.33         5.14 o                         
  -2 -10   7        247.74        233.83         8.72 o                         
  -1 -10   7        334.21        302.81         9.47 o                         
   0 -10   7        207.48        237.28        10.13 o                         
   1 -10   7        389.19        366.13        10.96 o                         
   2 -10   7        212.26        217.70         8.56 o                         
   3 -10   7          5.01          6.16         4.44 o                         
   4 -10   7          0.02         -1.94         4.92 o                         
   5 -10   7          1.40         -4.73         4.73 o                         
  -8  -9   7          3.73          3.45         6.84 o                         
  -7  -9   7         52.36         42.96         5.12 o                         
  -6  -9   7         12.68         19.29         4.91 o                         
  -5  -9   7          0.06         -1.46         3.45 o                         
  -4  -9   7         50.20         53.10         4.91 o                         
  -3  -9   7          0.67         -4.02         4.02 o                         
  -2  -9   7        271.93        253.67         8.25 o                         
  -1  -9   7         14.76          8.58         4.46 o                         
   0  -9   7          0.63         -2.63         3.88 o                         
   1  -9   7        301.17        330.47         9.98 o                         
   2  -9   7         99.96        116.27         6.88 o                         
   3  -9   7        369.92        361.91        10.48 o                         
   4  -9   7          8.09          7.99         5.21 o                         
   5  -9   7         10.00         12.37         4.51 o                         
   6  -9   7         11.63         18.85         5.83 o                         
  -9  -8   7        229.72        221.19         9.17 o                         
  -8  -8   7         32.13         25.04         4.07 o                         
  -7  -8   7        200.98        201.12         7.93 o                         
  -6  -8   7        290.97        287.63         9.06 o                         
  -5  -8   7        201.98        213.76         7.99 o                         
  -4  -8   7         24.95         16.27         3.52 o                         
  -3  -8   7          1.21         -2.75         3.05 o                         
  -2  -8   7         22.74         28.27         4.42 o                         
  -1  -8   7          5.27          4.27         3.97 o                         
   0  -8   7        164.68        142.84         7.05 o                         
   1  -8   7         50.51         61.81         5.77 o                         
   2  -8   7         14.85         11.13         4.12 o                         
   3  -8   7        163.06        172.52         7.33 o                         
   4  -8   7         13.89         14.64         4.34 o                         
   5  -8   7        115.37        112.33         7.31 o                         
   6  -8   7        243.16        242.99        10.09 o                         
   7  -8   7          9.39          8.40         4.49 o                         
 -10  -7   7         62.29         56.92         8.92 o                         
  -9  -7   7         36.27         34.45         4.91 o                         
  -8  -7   7         30.14         34.86         3.33 o                         
  -7  -7   7         16.84         15.00         3.57 o                         
  -6  -7   7         14.29          8.29         3.88 o                         
  -5  -7   7        304.31        295.62         8.68 o                         
  -4  -7   7          5.12          7.85         2.94 o                         
  -3  -7   7        271.06        257.02         6.64 o                         
  -2  -7   7        133.47        143.70         6.35 o                         
  -1  -7   7         25.94         24.47         4.04 o                         
   0  -7   7          1.38          0.25         3.50 o                         
   1  -7   7        302.22        293.65         9.15 o                         
   2  -7   7          1.99          3.15         3.71 o                         
   3  -7   7         14.94         11.16         4.01 o                         
   4  -7   7        107.21        105.79         6.23 o                         
   5  -7   7         53.77         53.17         5.25 o                         
   6  -7   7         15.00         25.74         6.15 o                         
   7  -7   7         16.70         18.18         6.30 o                         
   8  -7   7          0.52         -6.57         6.57 o                         
 -10  -6   7         24.98         22.73         6.60 o                         
  -9  -6   7         14.09         16.84         4.01 o                         
  -8  -6   7          0.61          2.09         1.47 o                         
  -7  -6   7         43.00         40.45         3.84 o                         
  -6  -6   7         29.45         25.89         3.55 o                         
  -5  -6   7        269.62        253.03         6.48 o                         
  -4  -6   7        110.19        110.12         4.20 o                         
  -3  -6   7         29.97         37.74         4.13 o                         
  -2  -6   7        141.14        145.81         6.48 o                         
  -1  -6   7         32.12         30.99         4.26 o                         
   0  -6   7          3.03          6.68         3.71 o                         
   1  -6   7        119.36        115.00         5.92 o                         
   2  -6   7         14.51          8.94         3.54 o                         
   3  -6   7        296.66        266.82         8.25 o                         
   4  -6   7         84.17         80.05         6.20 o                         
   5  -6   7          0.18         -1.23         3.63 o                         
   6  -6   7         70.79         76.02         5.54 o                         
   7  -6   7          3.01          7.12         6.46 o                         
   8  -6   7        283.32        281.59        15.63 o                         
 -11  -5   7          6.60         14.00         8.19 o                         
 -10  -5   7         31.50         35.10         4.75 o                         
  -9  -5   7          9.73          7.88         3.74 o                         
  -8  -5   7        119.76        110.65         5.71 o                         
  -7  -5   7        174.74        192.24         5.74 o                         
  -6  -5   7        347.40        356.27         7.29 o                         
  -5  -5   7         60.10         54.69         3.65 o                         
  -4  -5   7        308.28        316.23         7.18 o                         
  -3  -5   7         25.20         42.62         3.78 o                         
  -2  -5   7        672.07        683.68        11.47 o                         
  -1  -5   7        106.21        138.61         6.39 o                         
   0  -5   7          3.11          3.11         2.69 o                         
   1  -5   7          3.47          6.45         2.99 o                         
   2  -5   7         21.06         21.44         3.77 o                         
   3  -5   7        141.37        145.44         6.58 o                         
   4  -5   7         86.92         98.77         6.09 o                         
   5  -5   7         23.40         20.37         4.68 o                         
   6  -5   7        221.71        233.39         7.14 o                         
   7  -5   7         59.29         50.32         5.87 o                         
   8  -5   7        443.32        464.36        18.35 o                         
   9  -5   7          7.74          1.15         6.86 o                         
 -11  -4   7         40.24         54.11         5.95 o                         
 -10  -4   7          3.07         -0.37         3.62 o                         
  -9  -4   7          6.57          5.47         4.13 o                         
  -8  -4   7        125.37        134.41         6.25 o                         
  -7  -4   7         47.39         41.68         3.92 o                         
  -6  -4   7         98.24        117.03         5.15 o                         
  -5  -4   7         51.63         53.04         3.28 o                         
  -4  -4   7        969.54        947.14        12.31 o                         
  -3  -4   7          0.60          3.72         2.38 o                         
  -2  -4   7         29.41         32.61         3.68 o                         
  -1  -4   7        127.47        130.57         5.35 o                         
   0  -4   7        166.46        195.78         5.62 o                         
   1  -4   7         90.38         96.96         4.88 o                         
   2  -4   7         29.45         31.45         3.46 o                         
   3  -4   7         85.84        103.37         5.38 o                         
   4  -4   7         47.84         43.24         4.49 o                         
   5  -4   7          5.00          3.56         2.78 o                         
   6  -4   7        309.12        312.53         9.01 o                         
   7  -4   7         13.97         12.99         4.37 o                         
   8  -4   7          4.66         14.93         6.02 o                         
   9  -4   7         54.87         60.26         7.31 o                         
 -11  -3   7          2.52          1.00         4.98 o                         
 -10  -3   7          0.22          1.88         3.41 o                         
  -9  -3   7        101.40        104.18         5.40 o                         
  -8  -3   7         81.17         84.17         5.02 o                         
  -7  -3   7        370.50        386.11         8.01 o                         
  -6  -3   7          8.09         13.27         2.27 o                         
  -5  -3   7        777.56        803.87        10.48 o                         
  -4  -3   7         37.53         39.63         3.07 o                         
  -3  -3   7       2055.80       2010.05        22.65 o                         
  -2  -3   7        102.28        104.21         4.04 o                         
  -1  -3   7        527.77        530.66         8.17 o                         
   0  -3   7        469.18        510.22         8.54 o                         
   1  -3   7       4615.71       4513.05        44.09 o                         
   2  -3   7        156.19        183.41         5.56 o                         
   3  -3   7         14.79          7.94         2.90 o                         
   4  -3   7        196.11        202.40         6.71 o                         
   5  -3   7         74.51         81.50         5.12 o                         
   6  -3   7        241.53        225.12         8.23 o                         
   7  -3   7          7.91          4.71         4.04 o                         
   8  -3   7         47.59         38.97         5.19 o                         
   9  -3   7         20.61         34.23         6.51 o                         
 -12  -2   7         90.79        177.21        29.07 o                         
 -11  -2   7         13.89         16.34         3.79 o                         
 -10  -2   7         39.93         34.04         4.14 o                         
  -9  -2   7        118.76        118.66         5.86 o                         
  -8  -2   7        109.36        127.01         5.10 o                         
  -7  -2   7         15.50         22.64         2.91 o                         
  -6  -2   7         38.99         45.91         3.36 o                         
  -5  -2   7        397.38        461.26         6.71 o                         
  -4  -2   7       3947.71       3896.18        35.43 o                         
  -3  -2   7        371.20        407.33         7.69 o                         
  -2  -2   7        188.06        194.41         5.82 o                         
  -1  -2   7       4321.80       4358.06        52.53 o                         
   0  -2   7        888.25        982.65        13.52 o                         
   1  -2   7       2991.52       3047.76        32.73 o                         
   2  -2   7         33.39         28.52         3.31 o                         
   3  -2   7         47.02         54.49         4.06 o                         
   4  -2   7         33.87         39.21         3.89 o                         
   5  -2   7          3.59          4.02         3.51 o                         
   6  -2   7        166.71        150.12         6.85 o                         
   7  -2   7        165.80        154.13         6.77 o                         
   8  -2   7        264.53        233.38         8.68 o                         
   9  -2   7         33.86         29.29         5.24 o                         
 -12  -1   7        107.16        159.27        14.30 o                         
 -11  -1   7          3.19         10.69         4.68 o                         
 -10  -1   7          7.58         16.39         3.72 o                         
  -9  -1   7        331.74        326.46         7.30 o                         
  -8  -1   7         38.18         53.17         3.76 o                         
  -7  -1   7        179.73        168.26         5.09 o                         
  -6  -1   7         74.84         87.55         3.68 o                         
  -5  -1   7         91.70        109.96         3.49 o                         
  -4  -1   7        164.84        152.56         3.32 o                         
  -3  -1   7        571.88        599.39         7.83 o                         
  -2  -1   7        238.13        231.61         5.78 o                         
  -1  -1   7        819.13        851.72        11.52 o                         
   0  -1   7          8.57          2.68         2.66 o                         
   1  -1   7         49.41         56.79         3.74 o                         
   2  -1   7        385.18        384.61         6.71 o                         
   3  -1   7        125.34        107.92         3.94 o                         
   4  -1   7        335.66        339.61         8.12 o                         
   5  -1   7        431.77        430.37         9.12 o                         
   6  -1   7        291.76        261.91         7.40 o                         
   7  -1   7        595.63        544.39        10.49 o                         
   8  -1   7        306.36        281.05         8.89 o                         
   9  -1   7         46.55         56.06         7.77 o                         
  10  -1   7          0.34         26.95         5.17 o                         
 -12   0   7          6.61          4.38         4.93 o                         
 -11   0   7        199.49        205.38         6.11 o                         
 -10   0   7          4.80          4.44         2.28 o                         
  -9   0   7        538.96        488.81        10.06 o                         
  -8   0   7         11.03         12.02         2.21 o                         
  -7   0   7        347.36        326.86         4.84 o                         
  -6   0   7        152.15        186.39         3.41 o                         
  -5   0   7        195.06        176.12         3.31 o                         
  -4   0   7          2.58          6.27         1.37 o                         
  -3   0   7        111.69        118.35         3.23 o                         
  -2   0   7         51.23         62.87         2.59 o                         
  -1   0   7        225.76        227.00         5.10 o                         
   0   0   7        801.24        779.40         9.93 o                         
   1   0   7       1196.29       1228.30        14.10 o                         
   2   0   7        155.67        140.79         5.11 o                         
   3   0   7        550.93        530.47         9.41 o                         
   4   0   7         41.78         35.86         3.67 o                         
   5   0   7          1.21         -2.88         2.88 o                         
   6   0   7         60.84         52.32         4.67 o                         
   7   0   7         81.88         80.47         5.25 o                         
   8   0   7         89.73         91.31         5.90 o                         
   9   0   7         69.23         74.24         6.27 o                         
 -12   1   7          0.09         -3.15         3.15 o                         
 -11   1   7          3.54          1.73         4.06 o                         
 -10   1   7        249.04        231.57         7.56 o                         
  -9   1   7        209.22        196.73         5.55 o                         
  -8   1   7          1.17          6.10         2.02 o                         
  -7   1   7         43.20         49.06         2.97 o                         
  -6   1   7          3.28          1.77         1.57 o                         
  -5   1   7       1141.64       1120.22        12.25 o                         
  -4   1   7         37.18         51.71         2.38 o                         
  -3   1   7         80.48         77.62         2.36 o                         
  -2   1   7       1980.01       1966.19        18.17 o                         
  -1   1   7       1518.46       1618.83        16.32 o                         
   0   1   7        321.14        293.06         5.51 o                         
   1   1   7          2.39          2.88         2.14 o                         
   2   1   7         55.36         53.08         3.47 o                         
   3   1   7         25.41         34.16         3.33 o                         
   4   1   7        175.45        165.28         5.82 o                         
   5   1   7        328.66        300.51         7.59 o                         
   6   1   7          5.31          1.28         3.10 o                         
   7   1   7        145.89        143.93         6.89 o                         
   8   1   7         72.57         69.45         4.83 o                         
   9   1   7        346.61        386.74        14.21 o                         
 -12   2   7         25.83         32.07         4.33 o                         
 -11   2   7         60.91         50.35         3.95 o                         
 -10   2   7          1.50          1.56         2.25 o                         
  -9   2   7          0.06          1.83         1.89 o                         
  -8   2   7         68.77         48.48         3.59 o                         
  -7   2   7          9.58         15.25         3.97 o                         
  -6   2   7          7.77         11.11         3.79 o                         
  -5   2   7        252.59        264.50         8.41 o                         
  -4   2   7          3.84          3.17         2.90 o                         
  -3   2   7         39.55         42.21         1.79 o                         
  -2   2   7        818.54        853.66         9.17 o                         
  -1   2   7       1215.30       1273.21        12.36 o                         
   0   2   7          3.39          1.05         1.69 o                         
   1   2   7          7.84         14.06         2.01 o                         
   2   2   7        211.74        212.15         5.25 o                         
   3   2   7        159.10        155.56         5.12 o                         
   4   2   7       2052.89       1963.90        21.43 o                         
   5   2   7          2.00         -0.76         3.16 o                         
   6   2   7        343.13        285.75         7.28 o                         
   7   2   7        435.34        409.34         8.74 o                         
   8   2   7         12.10         14.16         4.21 o                         
   9   2   7         43.71         59.40         7.69 o                         
 -11   3   7         14.20          9.39         4.19 o                         
 -10   3   7        155.28        143.30        11.15 o                         
  -9   3   7          8.46          1.70         3.83 o                         
  -8   3   7        133.21        144.17         8.53 o                         
  -7   3   7        198.69        175.74         9.94 o                         
  -6   3   7        106.90         98.59         6.78 o                         
  -5   3   7         73.29         80.49         5.92 o                         
  -4   3   7         28.31         26.22         1.51 o                         
  -3   3   7        561.93        601.86         6.72 o                         
  -2   3   7        406.67        457.82         6.43 o                         
  -1   3   7        237.19        245.68         4.87 o                         
   0   3   7        275.34        280.19         5.39 o                         
   1   3   7         20.97         29.98         2.89 o                         
   2   3   7        217.20        206.23         5.40 o                         
   3   3   7         84.06         81.31         4.21 o                         
   4   3   7       1467.94       1419.08        17.14 o                         
   5   3   7        109.07        100.54         4.91 o                         
   6   3   7        155.57        138.04         5.61 o                         
   7   3   7        102.74        102.68         7.01 o                         
   8   3   7         99.97         91.02         8.10 o                         
   9   3   7        156.03        188.60        16.96 o                         
 -11   4   7        109.77        117.07        15.24 o                         
 -10   4   7         29.12         22.86         5.22 o                         
  -9   4   7        290.95        263.40        10.98 o                         
  -8   4   7         39.59         52.12         6.02 o                         
  -7   4   7          7.18          7.29         4.08 o                         
  -6   4   7        220.11        224.53         9.10 o                         
  -5   4   7         66.87         73.13         5.46 o                         
  -4   4   7        372.41        343.87         6.15 o                         
  -3   4   7        526.45        519.23         6.70 o                         
  -2   4   7          6.13          3.28         1.79 o                         
  -1   4   7        524.97        545.42         8.24 o                         
   0   4   7         28.55         26.23         2.85 o                         
   1   4   7        125.92        140.73         5.14 o                         
   2   4   7        887.39        840.42        12.38 o                         
   3   4   7        733.92        686.17        10.88 o                         
   4   4   7        240.23        230.49         7.04 o                         
   5   4   7        240.95        216.58         6.87 o                         
   6   4   7          1.96          3.76         3.12 o                         
   7   4   7          3.52          2.11         4.72 o                         
   8   4   7         39.76         59.32         9.54 o                         
 -11   5   7          0.82          2.89         5.94 o                         
 -10   5   7         14.43         11.26         5.85 o                         
  -9   5   7         29.24         37.78         9.48 o                         
  -8   5   7         17.16          9.48         4.71 o                         
  -7   5   7        164.20        151.81         9.03 o                         
  -6   5   7        169.67        166.29         8.39 o                         
  -5   5   7        217.69        209.52         4.52 o                         
  -4   5   7        528.74        529.36         6.64 o                         
  -3   5   7        675.26        685.97         9.21 o                         
  -2   5   7        336.85        332.93         6.34 o                         
  -1   5   7         10.92         10.30         2.31 o                         
   0   5   7        116.88        124.28         4.96 o                         
   1   5   7        128.64        125.24         5.42 o                         
   2   5   7        126.33        101.79         5.30 o                         
   3   5   7       1112.83       1057.79        15.58 o                         
   4   5   7       1457.92       1362.79        17.67 o                         
   5   5   7         34.23         44.03         4.69 o                         
   6   5   7        355.84        353.73         9.31 o                         
   7   5   7          1.68          8.57         4.90 o                         
   8   5   7         14.85         24.26         8.88 o                         
 -10   6   7         10.06         16.18         9.16 o                         
  -9   6   7          5.17          9.19         4.79 o                         
  -8   6   7          1.82         -2.52         5.49 o                         
  -7   6   7        183.08        199.54         9.35 o                         
  -6   6   7         18.95         14.68         1.59 o                         
  -5   6   7       2603.12       2446.22        28.09 o                         
  -4   6   7        120.81        106.32         3.35 o                         
  -3   6   7         21.00         25.39         2.37 o                         
  -2   6   7        465.29        466.26         7.81 o                         
  -1   6   7        322.70        310.80         6.16 o                         
   0   6   7        233.95        229.35         6.31 o                         
   1   6   7        561.39        546.02         9.57 o                         
   2   6   7          0.95          1.62         3.22 o                         
   3   6   7        581.02        585.92        12.32 o                         
   4   6   7        817.22        788.23        13.00 o                         
   5   6   7         43.14         39.74         4.96 o                         
   6   6   7        184.68        197.57         9.63 o                         
   7   6   7         23.71         42.42         5.05 o                         
  -9   7   7         42.63         49.24         7.81 o                         
  -8   7   7          6.10          7.28         5.59 o                         
  -7   7   7        110.20         94.56         6.36 o                         
  -6   7   7         23.18         29.75         2.36 o                         
  -5   7   7         10.43          7.30         2.08 o                         
  -4   7   7        511.65        478.18         8.54 o                         
  -3   7   7        357.26        357.87         7.71 o                         
  -2   7   7          4.63          3.50         1.94 o                         
  -1   7   7         36.69         30.39         3.44 o                         
   0   7   7         43.27         45.59         3.93 o                         
   1   7   7        253.99        248.07         7.12 o                         
   2   7   7         63.71         71.29         5.47 o                         
   3   7   7        460.56        461.08        10.06 o                         
   4   7   7        209.73        227.69         7.82 o                         
   5   7   7         12.43         14.23         4.73 o                         
   6   7   7         46.76         51.94         5.73 o                         
  -8   8   7          1.04          3.80         7.40 o                         
  -7   8   7          5.77         13.80         2.33 o                         
  -6   8   7         20.57         17.70         3.08 o                         
  -5   8   7         16.70         18.93         2.71 o                         
  -4   8   7        295.83        338.27         7.25 o                         
  -3   8   7          1.00          3.90         2.85 o                         
  -2   8   7          0.56          0.52         2.72 o                         
  -1   8   7          4.41          2.84         2.23 o                         
   0   8   7         64.53         81.92         4.18 o                         
   1   8   7          0.19          0.14         3.52 o                         
   2   8   7          9.85          7.16         3.95 o                         
   3   8   7         67.42         66.35         5.46 o                         
   4   8   7         27.32         29.00         4.60 o                         
   5   8   7         61.22         72.71         6.18 o                         
  -7   9   7         10.52         20.40         3.71 o                         
  -6   9   7         48.31         59.26         4.74 o                         
  -5   9   7         31.23         26.65         4.25 o                         
  -4   9   7         89.30        101.77         5.01 o                         
  -3   9   7          2.49          1.28         2.88 o                         
  -2   9   7          6.97          5.44         3.19 o                         
  -1   9   7          0.24         -2.22         2.94 o                         
   0   9   7          0.83         -1.88         2.80 o                         
   1   9   7          6.21          2.66         3.24 o                         
   2   9   7         42.85         44.79         4.76 o                         
   3   9   7         15.89         19.82         5.04 o                         
   4   9   7         58.92         72.43         6.94 o                         
  -5  10   7         22.91         30.32         4.69 o                         
  -4  10   7         30.62         42.01         4.41 o                         
  -3  10   7         31.14         40.95         4.32 o                         
  -2  10   7          0.99         -1.44         5.40 o                         
  -1  10   7          4.86          6.31         4.04 o                         
   0  10   7        149.42        133.28         6.33 o                         
   1  10   7         15.51         14.47         4.74 o                         
   2  10   7          0.18         -2.90         4.54 o                         
  -2 -12   8          3.33          2.40         5.05 o                         
  -1 -12   8         52.14         48.53         6.79 o                         
   0 -12   8          0.04         -0.48         6.72 o                         
  -5 -11   8         46.89         46.08         5.67 o                         
  -4 -11   8         23.80         13.88         6.46 o                         
  -3 -11   8         20.79         12.88         4.80 o                         
  -2 -11   8        119.12        130.31         9.38 o                         
  -1 -11   8        272.71        289.82         9.73 o                         
   0 -11   8         22.62          9.88         5.94 o                         
   1 -11   8        155.49        157.53         9.54 o                         
   2 -11   8          0.11         -0.83         6.64 o                         
   3 -11   8          2.22         -4.24         7.03 o                         
  -7 -10   8          0.70          2.92         8.93 o                         
  -6 -10   8         65.58         67.32         7.22 o                         
  -5 -10   8        148.47        151.17         7.15 o                         
  -4 -10   8        291.96        289.51         8.47 o                         
  -3 -10   8          1.91         -2.32         4.07 o                         
  -2 -10   8        236.10        245.94         8.70 o                         
  -1 -10   8        161.98        170.05         8.94 o                         
   0 -10   8        192.62        182.77         9.66 o                         
   1 -10   8        357.18        357.94        10.13 o                         
   2 -10   8         12.83         19.04         6.75 o                         
   3 -10   8          0.01         -5.09         5.09 o                         
   4 -10   8         54.15         54.37         7.02 o                         
   5 -10   8        166.78        150.76        11.94 o                         
  -8  -9   8          8.26          4.65         4.40 o                         
  -7  -9   8          8.69          1.15         3.77 o                         
  -6  -9   8         38.47         30.89         5.55 o                         
  -5  -9   8         32.34         27.40         5.14 o                         
  -4  -9   8         35.12         34.64         5.33 o                         
  -3  -9   8          8.58          8.98         4.47 o                         
  -2  -9   8         50.29         53.70         5.43 o                         
  -1  -9   8         39.30         41.68         5.34 o                         
   0  -9   8        132.80        125.55         7.68 o                         
   1  -9   8          0.97         -4.52         4.52 o                         
   2  -9   8          3.45          3.00         4.76 o                         
   3  -9   8         21.61         22.65         5.18 o                         
   4  -9   8         22.02         25.43         5.29 o                         
   5  -9   8        166.43        173.06         9.59 o                         
   6  -9   8         13.01         25.65         9.29 o                         
  -9  -8   8         20.26         11.24         4.32 o                         
  -8  -8   8         53.26         52.16         5.12 o                         
  -7  -8   8         25.42         21.03         5.27 o                         
  -6  -8   8        192.93        183.91         6.58 o                         
  -5  -8   8         36.93         36.39         2.96 o                         
  -4  -8   8         38.46         42.30         3.46 o                         
  -3  -8   8          0.39         -0.01         2.89 o                         
  -2  -8   8          3.56          3.09         4.37 o                         
  -1  -8   8         23.57         25.37         4.78 o                         
   0  -8   8        200.96        202.01         9.53 o                         
   1  -8   8          7.35          1.54         4.87 o                         
   2  -8   8        770.82        735.71        14.11 o                         
   3  -8   8         34.08         38.21         4.96 o                         
   4  -8   8         80.14         81.51         6.05 o                         
   5  -8   8          1.36          9.48         5.82 o                         
   6  -8   8         18.78         14.36         4.36 o                         
   7  -8   8        173.42        162.98        11.93 o                         
 -10  -7   8          0.19          0.46         9.11 o                         
  -9  -7   8        114.24        121.97         7.30 o                         
  -8  -7   8         15.92          3.91         2.97 o                         
  -7  -7   8         24.15         21.37         3.81 o                         
  -6  -7   8         36.20         30.51         3.39 o                         
  -5  -7   8        543.88        542.00        10.76 o                         
  -4  -7   8          0.07         -1.28         3.65 o                         
  -3  -7   8          4.49          5.21         3.91 o                         
  -2  -7   8         59.25         65.49         5.82 o                         
  -1  -7   8          4.54         10.39         4.32 o                         
   0  -7   8        297.61        315.79         9.68 o                         
   1  -7   8         50.43         56.16         5.87 o                         
   2  -7   8       1132.02       1116.24        16.24 o                         
   3  -7   8         13.24         17.20         4.16 o                         
   4  -7   8         20.41         20.65         4.40 o                         
   5  -7   8         28.73         24.92         7.39 o                         
   6  -7   8          1.39          3.26         3.88 o                         
   7  -7   8          7.82         12.64         5.71 o                         
 -10  -6   8         27.88         38.87         5.79 o                         
  -9  -6   8         96.57         97.75         5.81 o                         
  -8  -6   8          5.25          7.74         1.93 o                         
  -7  -6   8        102.33        115.42         5.13 o                         
  -6  -6   8         25.75         24.55         3.13 o                         
  -5  -6   8         81.62         88.49         5.54 o                         
  -4  -6   8         47.13         56.22         4.54 o                         
  -3  -6   8        190.77        199.55         7.38 o                         
  -2  -6   8         71.44         73.72         5.40 o                         
  -1  -6   8        404.51        385.21         9.71 o                         
   0  -6   8         25.43         23.68         4.36 o                         
   1  -6   8         93.78        100.55         6.07 o                         
   2  -6   8        219.05        214.97         7.41 o                         
   3  -6   8          4.28         -0.75         3.62 o                         
   4  -6   8        184.25        178.10         7.70 o                         
   5  -6   8        280.73        273.21         9.10 o                         
   6  -6   8          1.97          7.83         4.64 o                         
   7  -6   8        301.91        341.77        13.79 o                         
   8  -6   8          8.65          8.90         5.97 o                         
 -11  -5   8         12.41         40.53        15.88 o                         
 -10  -5   8          4.39         -1.98         3.97 o                         
  -9  -5   8         11.09         20.77         3.93 o                         
  -8  -5   8         38.36         36.58         4.20 o                         
  -7  -5   8         54.79         57.37         4.45 o                         
  -6  -5   8        340.41        350.02         7.06 o                         
  -5  -5   8        136.78        146.35         6.42 o                         
  -4  -5   8        189.29        209.97         6.53 o                         
  -3  -5   8          0.29         -0.29         3.05 o                         
  -2  -5   8         13.40         13.74         3.55 o                         
  -1  -5   8        126.31        136.48         6.41 o                         
   0  -5   8        167.66        176.49         5.96 o                         
   1  -5   8         71.83         81.48         5.07 o                         
   2  -5   8        489.18        467.44         9.80 o                         
   3  -5   8         73.82         89.35         6.08 o                         
   4  -5   8        299.09        301.47         8.76 o                         
   5  -5   8        168.83        172.07         7.82 o                         
   6  -5   8          6.91         10.42         3.61 o                         
   7  -5   8        117.92        114.84        11.49 o                         
   8  -5   8         18.26         20.22         5.35 o                         
 -11  -4   8         20.76         20.34         5.60 o                         
 -10  -4   8         14.00         16.13         3.94 o                         
  -9  -4   8        182.80        178.68         7.77 o                         
  -8  -4   8          5.24          6.23         3.55 o                         
  -7  -4   8         93.11         98.13         4.52 o                         
  -6  -4   8         76.36        101.10         4.19 o                         
  -5  -4   8       1078.81       1121.88        15.45 o                         
  -4  -4   8        497.32        473.61        10.68 o                         
  -3  -4   8          2.08          2.95         2.65 o                         
  -2  -4   8         47.26         55.31         4.15 o                         
  -1  -4   8          0.81         -0.37         1.97 o                         
   0  -4   8        198.90        206.30         5.78 o                         
   1  -4   8        206.72        201.56         6.37 o                         
   2  -4   8        545.31        549.30         9.76 o                         
   3  -4   8         89.87         88.20         5.25 o                         
   4  -4   8         57.68         63.19         5.12 o                         
   5  -4   8        185.09        177.60         6.27 o                         
   6  -4   8        454.42        403.24        10.36 o                         
   7  -4   8         40.35         37.38         6.18 o                         
   8  -4   8         17.71         12.68         6.24 o                         
   9  -4   8        187.64        184.39        12.51 o                         
 -12  -3   8          3.75         10.21        13.02 o                         
 -11  -3   8          7.85         22.34         4.31 o                         
 -10  -3   8          2.40          0.47         4.11 o                         
  -9  -3   8        401.21        391.46         8.45 o                         
  -8  -3   8         29.06         30.78         3.63 o                         
  -7  -3   8        123.69        129.90         5.15 o                         
  -6  -3   8        205.33        195.34         5.42 o                         
  -5  -3   8        557.10        540.05         8.65 o                         
  -4  -3   8        116.37        112.60         4.90 o                         
  -3  -3   8        479.66        471.10         8.58 o                         
  -2  -3   8        323.70        347.16         6.57 o                         
  -1  -3   8         13.95         18.74         2.59 o                         
   0  -3   8         49.31         59.83         3.86 o                         
   1  -3   8         48.18         63.16         4.24 o                         
   2  -3   8        217.84        220.98         6.97 o                         
   3  -3   8          0.71          2.37         3.04 o                         
   4  -3   8          0.01          0.71         3.13 o                         
   5  -3   8        187.53        192.57         8.58 o                         
   6  -3   8         37.75         33.85         4.72 o                         
   7  -3   8        119.41        124.53         7.50 o                         
   8  -3   8         19.08         29.97         4.58 o                         
   9  -3   8         61.66         79.75         9.60 o                         
 -12  -2   8         29.03        160.86        14.08 o                         
 -11  -2   8          1.46          5.73         3.45 o                         
 -10  -2   8         76.48         80.73         5.63 o                         
  -9  -2   8        106.01        121.15         5.72 o                         
  -8  -2   8         12.12         11.31         2.87 o                         
  -7  -2   8         21.53         21.94         2.93 o                         
  -6  -2   8          7.98          8.54         2.33 o                         
  -5  -2   8        270.33        282.91         5.24 o                         
  -4  -2   8       1246.64       1270.12        13.91 o                         
  -3  -2   8        458.98        490.29         9.51 o                         
  -2  -2   8        470.87        494.94         8.55 o                         
  -1  -2   8       1541.59       1592.51        17.88 o                         
   0  -2   8       1726.45       1765.67        23.56 o                         
   1  -2   8       1043.57       1067.75        14.97 o                         
   2  -2   8        563.97        579.69        10.07 o                         
   3  -2   8          7.42         11.07         2.60 o                         
   4  -2   8       1298.72       1199.40        17.95 o                         
   5  -2   8          1.05         -1.32         3.47 o                         
   6  -2   8        186.68        214.75         8.13 o                         
   7  -2   8         69.88         71.37         6.89 o                         
   8  -2   8          0.97          8.31         6.67 o                         
   9  -2   8         40.84         44.99         7.41 o                         
 -12  -1   8         76.21        105.40        11.95 o                         
 -11  -1   8         28.67         47.06         6.63 o                         
 -10  -1   8         11.78         24.35         3.48 o                         
  -9  -1   8         67.08         80.91         4.18 o                         
  -8  -1   8         21.23         26.56         3.07 o                         
  -7  -1   8          9.56         11.92         2.12 o                         
  -6  -1   8        151.29        172.76         4.58 o                         
  -5  -1   8        539.15        551.47         6.91 o                         
  -4  -1   8         15.37         22.11         2.15 o                         
  -3  -1   8       1134.14       1221.04        13.87 o                         
  -2  -1   8        281.81        282.54         7.92 o                         
  -1  -1   8        213.41        259.17         6.62 o                         
   0  -1   8        265.35        282.82         6.24 o                         
   1  -1   8       1801.41       1767.28        20.00 o                         
   2  -1   8         64.62         68.45         3.64 o                         
   3  -1   8        227.22        202.06         5.38 o                         
   4  -1   8        223.68        216.71         7.74 o                         
   5  -1   8         31.91         25.91         4.00 o                         
   6  -1   8        216.54        208.88         7.75 o                         
   7  -1   8        167.35        147.41         7.74 o                         
   8  -1   8          5.68          6.80         3.30 o                         
   9  -1   8         56.38         55.53         7.78 o                         
 -12   0   8          3.53         11.97        13.73 o                         
 -11   0   8        269.58        272.58         6.31 o                         
 -10   0   8         75.86         64.76         3.27 o                         
  -9   0   8        216.49        205.99         6.38 o                         
  -8   0   8        169.48        164.66         4.00 o                         
  -7   0   8          6.67          8.70         1.57 o                         
  -6   0   8          0.53         -0.81         1.21 o                         
  -5   0   8         25.68         26.63         1.72 o                         
  -4   0   8        212.91        240.50         3.91 o                         
  -3   0   8        193.69        174.52         3.73 o                         
  -2   0   8         79.68        103.33         3.11 o                         
  -1   0   8        233.89        275.23         5.71 o                         
   0   0   8        259.39        237.50         5.39 o                         
   1   0   8         38.07         48.98         3.21 o                         
   2   0   8        270.16        273.48         6.29 o                         
   3   0   8         82.05         78.39         4.73 o                         
   4   0   8        614.52        576.63        10.46 o                         
   5   0   8         39.56         41.70         4.32 o                         
   6   0   8         10.44         12.18         3.61 o                         
   7   0   8        125.10        134.58         8.28 o                         
   8   0   8         16.51         28.83         5.15 o                         
   9   0   8        238.13        233.99         9.33 o                         
 -12   1   8          0.19         -2.06         7.18 o                         
 -11   1   8         24.65         17.73         3.24 o                         
 -10   1   8        267.18        260.54         6.91 o                         
  -9   1   8         45.34         30.70         2.48 o                         
  -8   1   8         80.71         75.47         3.06 o                         
  -7   1   8        217.59        226.02         4.55 o                         
  -6   1   8       1433.56       1446.62        20.65 o                         
  -5   1   8         20.96         21.02         1.65 o                         
  -4   1   8         69.83         72.14         1.91 o                         
  -3   1   8         67.09         60.08         2.44 o                         
  -2   1   8        102.17        128.92         3.56 o                         
  -1   1   8        949.90        978.86        11.07 o                         
   0   1   8         34.67         24.52         2.56 o                         
   1   1   8         40.05         50.84         3.19 o                         
   2   1   8        463.84        499.22         8.76 o                         
   3   1   8         78.01         70.03         4.43 o                         
   4   1   8         16.16         22.33         4.04 o                         
   5   1   8         67.80         78.80         4.95 o                         
   6   1   8         21.66         29.83         4.20 o                         
   7   1   8        433.28        435.35        10.47 o                         
   8   1   8         14.53         21.91         3.89 o                         
   9   1   8        396.86        410.66        11.35 o                         
 -12   2   8         33.98         36.87         5.25 o                         
 -11   2   8        140.99        134.76         5.37 o                         
 -10   2   8        148.98        161.33         8.29 o                         
  -9   2   8         31.43         22.03         4.94 o                         
  -8   2   8        175.92        161.75        12.40 o                         
  -7   2   8         55.98         51.05         5.39 o                         
  -6   2   8         61.36         56.35         5.44 o                         
  -5   2   8         43.89         49.35         4.46 o                         
  -4   2   8        130.67        121.25         3.30 o                         
  -3   2   8         62.36         56.23         2.29 o                         
  -2   2   8        165.87        171.21         3.76 o                         
  -1   2   8         26.41         43.75         2.59 o                         
   0   2   8        188.40        155.98         3.88 o                         
   1   2   8        915.28        921.38        10.61 o                         
   2   2   8         70.70         71.36         4.20 o                         
   3   2   8         23.50         27.51         3.63 o                         
   4   2   8          1.30          0.24         3.27 o                         
   5   2   8        177.33        188.54         6.99 o                         
   6   2   8         37.51         33.47         3.55 o                         
   7   2   8         44.15         45.72         4.46 o                         
   8   2   8          3.19         13.89         4.18 o                         
   9   2   8          0.27         12.18         4.75 o                         
 -11   3   8          0.01         -1.78         3.46 o                         
 -10   3   8         17.03         18.75         4.82 o                         
  -9   3   8          0.05          0.21         4.10 o                         
  -8   3   8         91.68        102.61         7.43 o                         
  -7   3   8          1.30          3.48         3.91 o                         
  -6   3   8        176.61        179.88         8.31 o                         
  -5   3   8        261.66        267.32         9.27 o                         
  -4   3   8        264.03        273.80         5.20 o                         
  -3   3   8         61.73         62.66         2.44 o                         
  -2   3   8        156.49        171.00         4.07 o                         
  -1   3   8        296.26        300.83         5.35 o                         
   0   3   8          0.03          0.54         1.80 o                         
   1   3   8        121.38        136.84         4.17 o                         
   2   3   8        417.93        434.45         8.15 o                         
   3   3   8        214.87        202.54         6.22 o                         
   4   3   8        474.18        408.25         8.82 o                         
   5   3   8         41.59         38.85         4.09 o                         
   6   3   8        161.30        146.98         7.84 o                         
   7   3   8        186.27        199.17        10.59 o                         
   8   3   8         56.30         68.28         7.04 o                         
 -11   4   8         11.54          0.47         5.32 o                         
 -10   4   8         95.04         89.94         8.31 o                         
  -9   4   8         15.98         17.42         5.45 o                         
  -8   4   8         27.61         16.11         5.21 o                         
  -7   4   8         18.01         29.38         5.03 o                         
  -6   4   8          8.42          5.74         4.28 o                         
  -5   4   8        908.88        878.56        16.54 o                         
  -4   4   8        138.05        136.37         4.81 o                         
  -3   4   8        170.27        170.79         3.88 o                         
  -2   4   8          0.15         -1.22         1.85 o                         
  -1   4   8        226.75        206.85         5.13 o                         
   0   4   8          0.65         -1.15         2.44 o                         
   1   4   8         30.50         28.54         3.21 o                         
   2   4   8         11.93         20.50         3.36 o                         
   3   4   8        271.50        249.38         7.13 o                         
   4   4   8        582.29        541.68        10.16 o                         
   5   4   8        227.21        225.99         7.17 o                         
   6   4   8         22.62         22.64         3.92 o                         
   7   4   8         38.17         34.77         4.65 o                         
   8   4   8          7.72         12.95         7.11 o                         
 -10   5   8          6.85          8.69         5.59 o                         
  -9   5   8         16.37         14.42         5.29 o                         
  -8   5   8         16.42         13.20         4.87 o                         
  -7   5   8         83.25         79.24         7.27 o                         
  -6   5   8         12.21         13.73         4.43 o                         
  -5   5   8        874.01        807.08        23.35 o                         
  -4   5   8        573.67        552.92         6.54 o                         
  -3   5   8        171.69        178.90         4.46 o                         
  -2   5   8         64.60         64.72         3.26 o                         
  -1   5   8         13.16          9.63         2.84 o                         
   0   5   8        200.23        204.71         6.37 o                         
   1   5   8         35.22         37.12         3.91 o                         
   2   5   8        250.32        221.43         7.07 o                         
   3   5   8        659.30        619.07        12.03 o                         
   4   5   8        146.85        141.69         6.42 o                         
   5   5   8        144.67        149.22         7.05 o                         
   6   5   8          7.12         11.39         3.95 o                         
   7   5   8         30.56         30.44         4.61 o                         
 -10   6   8         13.59         15.56         6.71 o                         
  -9   6   8         12.52         16.77         5.35 o                         
  -8   6   8        159.95        152.11        11.92 o                         
  -7   6   8          2.30          8.70         4.73 o                         
  -6   6   8         20.36         12.31         5.49 o                         
  -5   6   8         44.34         45.05         2.89 o                         
  -4   6   8        293.43        276.96         4.84 o                         
  -3   6   8        363.47        355.11         6.52 o                         
  -2   6   8         20.85         17.81         3.00 o                         
  -1   6   8         42.18         35.25         3.68 o                         
   0   6   8        305.10        303.29         8.40 o                         
   1   6   8        437.35        396.15         8.91 o                         
   2   6   8         80.75         74.42         5.38 o                         
   3   6   8          0.15          1.24         3.52 o                         
   4   6   8         15.61         14.78         4.19 o                         
   5   6   8         16.44         14.23         4.36 o                         
   6   6   8         18.75         29.98         4.37 o                         
   7   6   8          9.90         21.28        10.01 o                         
  -9   7   8         52.69         58.47         8.28 o                         
  -8   7   8         21.33         32.00         5.30 o                         
  -7   7   8          7.77          9.87         3.61 o                         
  -6   7   8         78.68         74.92         4.23 o                         
  -5   7   8          2.09          3.28         2.74 o                         
  -4   7   8        317.88        301.76         6.45 o                         
  -3   7   8        350.31        349.23         5.94 o                         
  -2   7   8        309.57        297.84         7.32 o                         
  -1   7   8        305.50        268.53         7.94 o                         
   0   7   8        344.18        324.74         8.10 o                         
   1   7   8         13.64         12.20         3.69 o                         
   2   7   8         27.47         25.09         4.28 o                         
   3   7   8          1.87         -0.50         4.00 o                         
   4   7   8          7.83         16.70         3.93 o                         
   5   7   8         17.05         18.42         5.39 o                         
   6   7   8         94.98        113.88         8.01 o                         
  -8   8   8         40.31         47.07        10.05 o                         
  -7   8   8         17.59         26.15         8.62 o                         
  -6   8   8          0.64          5.33         3.32 o                         
  -5   8   8          8.39         12.97         2.15 o                         
  -4   8   8         25.62         32.94         3.95 o                         
  -3   8   8         17.66         15.15         3.32 o                         
  -2   8   8          1.31         -1.65         3.02 o                         
  -1   8   8          8.76          6.35         2.98 o                         
   0   8   8          2.32          5.32         3.65 o                         
   1   8   8         51.84         46.44         4.56 o                         
   2   8   8         54.36         55.64         5.05 o                         
   3   8   8         55.48         66.19         5.47 o                         
   4   8   8         11.52         18.20         4.92 o                         
   5   8   8         67.08         71.67         7.96 o                         
  -7   9   8         60.50         95.54         6.00 o                         
  -6   9   8          2.88         13.44         3.35 o                         
  -5   9   8        133.91        154.41         8.28 o                         
  -4   9   8         27.24         34.57         3.94 o                         
  -3   9   8        126.53        130.88         5.76 o                         
  -2   9   8          0.00         -0.99         3.01 o                         
  -1   9   8          4.90          2.59         3.27 o                         
   0   9   8         57.00         48.65         6.59 o                         
   1   9   8          0.30         -3.22         3.22 o                         
   2   9   8         19.94         28.53         5.22 o                         
   3   9   8        117.11        139.73         9.52 o                         
  -4  10   8         20.28         38.38         4.62 o                         
  -3  10   8         31.37         40.14         4.07 o                         
  -2  10   8         40.09         39.15         4.57 o                         
  -1  10   8         21.90         23.77         3.91 o                         
   0  10   8         13.84         19.48         6.04 o                         
   1  10   8         15.99         17.66         5.20 o                         
  -5 -11   9          4.18         -0.82         6.39 o                         
  -4 -11   9          4.37         -7.33         7.44 o                         
  -3 -11   9          0.04         -5.09         5.09 o                         
  -2 -11   9          8.82          6.10         5.64 o                         
  -1 -11   9         20.59         18.22         5.73 o                         
   0 -11   9         65.25         55.38        12.20 o                         
   1 -11   9         93.60         95.93         7.95 o                         
   2 -11   9         47.52         31.77         6.90 o                         
  -7 -10   9         14.20          0.25         5.15 o                         
  -6 -10   9          0.01         -6.40         6.40 o                         
  -5 -10   9         55.21         52.28         7.16 o                         
  -4 -10   9         72.99         63.36         6.64 o                         
  -3 -10   9         86.75         87.95         7.57 o                         
  -2 -10   9          3.69          1.78         5.07 o                         
  -1 -10   9         29.66         18.73         6.07 o                         
   0 -10   9          7.30          6.00         5.34 o                         
   1 -10   9         15.49         21.91         5.07 o                         
   2 -10   9        114.00        109.99         8.71 o                         
   3 -10   9          0.39         -0.24         5.86 o                         
   4 -10   9          0.08         -1.03         8.50 o                         
  -8  -9   9         65.98         59.68         7.40 o                         
  -7  -9   9         71.49         79.19         6.64 o                         
  -6  -9   9          2.76         -2.16         4.01 o                         
  -5  -9   9        254.25        256.88         9.24 o                         
  -4  -9   9          0.04         -4.20         4.20 o                         
  -3  -9   9        231.29        191.52         9.28 o                         
  -2  -9   9         30.75         33.82         5.81 o                         
  -1  -9   9         47.88         51.64         6.28 o                         
   0  -9   9         43.93         48.32         6.30 o                         
   1  -9   9        363.98        368.72        11.58 o                         
   2  -9   9         93.37         85.27         7.08 o                         
   3  -9   9          0.93         -4.83         5.01 o                         
   4  -9   9         17.93         20.29         5.55 o                         
   5  -9   9         10.94         16.31         7.55 o                         
  -9  -8   9          5.79          6.47         3.52 o                         
  -8  -8   9          4.67          3.74         3.81 o                         
  -7  -8   9         43.77         42.51         4.94 o                         
  -6  -8   9        296.14        271.00         9.89 o                         
  -5  -8   9          2.55         -3.69         4.14 o                         
  -4  -8   9         36.06         33.74         5.53 o                         
  -3  -8   9         19.88          7.23         4.79 o                         
  -2  -8   9          1.04         -2.30         4.30 o                         
  -1  -8   9          0.81          0.23         4.50 o                         
   0  -8   9          5.22          1.82         4.84 o                         
   1  -8   9          6.80          9.22         5.45 o                         
   2  -8   9        219.21        202.33         8.81 o                         
   3  -8   9         87.95         92.52         6.60 o                         
   4  -8   9        115.43        114.79         7.24 o                         
   5  -8   9        132.46        136.04         7.97 o                         
   6  -8   9        159.70        184.73        12.12 o                         
 -10  -7   9         16.89         32.11         7.02 o                         
  -9  -7   9          5.18          5.54         5.06 o                         
  -8  -7   9         22.43         21.48         4.11 o                         
  -7  -7   9        209.83        212.83         7.95 o                         
  -6  -7   9          2.31         -0.95         3.89 o                         
  -5  -7   9         25.48         24.59         4.37 o                         
  -4  -7   9         32.81         34.07         4.79 o                         
  -3  -7   9        711.98        719.66        15.19 o                         
  -2  -7   9        424.19        443.40        11.00 o                         
  -1  -7   9         59.63         53.35         5.80 o                         
   0  -7   9          0.01          0.69         4.15 o                         
   1  -7   9          0.54         -2.99         3.43 o                         
   2  -7   9        282.74        276.59         8.64 o                         
   3  -7   9        101.40         99.07         6.36 o                         
   4  -7   9         47.02         59.04         6.07 o                         
   5  -7   9         42.97         56.91         7.55 o                         
   6  -7   9         54.53         62.91         8.16 o                         
   7  -7   9        321.35        340.93        22.84 o                         
 -10  -6   9         54.62         64.53         7.78 o                         
  -9  -6   9         11.55         14.28         3.59 o                         
  -8  -6   9         81.51         82.96         4.75 o                         
  -7  -6   9         46.77         48.05         4.48 o                         
  -6  -6   9        376.97        377.69         8.77 o                         
  -5  -6   9        110.57        120.89         5.73 o                         
  -4  -6   9         81.45         78.24         5.81 o                         
  -3  -6   9        269.24        305.23        10.27 o                         
  -2  -6   9        167.19        184.10         7.54 o                         
  -1  -6   9          5.28         10.50         4.42 o                         
   0  -6   9          9.90         10.65         4.25 o                         
   1  -6   9         67.99         72.67         5.39 o                         
   2  -6   9          3.23          2.69         3.77 o                         
   3  -6   9         55.71         57.11         5.32 o                         
   4  -6   9          6.56          6.31         4.06 o                         
   5  -6   9         20.42         35.68         6.55 o                         
   6  -6   9        106.21        102.39         6.00 o                         
   7  -6   9         19.06         30.76         8.72 o                         
   8  -6   9         20.48         44.70        17.60 o                         
 -11  -5   9          0.47         -0.92         6.30 o                         
 -10  -5   9         34.52         39.00         4.64 o                         
  -9  -5   9         38.42         38.17         4.48 o                         
  -8  -5   9         91.65         92.53         5.80 o                         
  -7  -5   9          1.54          0.18         2.37 o                         
  -6  -5   9         37.46         34.27         3.87 o                         
  -5  -5   9        163.97        174.67         6.30 o                         
  -4  -5   9         12.64         15.61         3.66 o                         
  -3  -5   9         19.53         20.28         3.59 o                         
  -2  -5   9        136.31        141.31         6.47 o                         
  -1  -5   9        165.84        152.89         6.73 o                         
   0  -5   9        554.95        559.98        11.31 o                         
   1  -5   9        103.81         95.88         5.88 o                         
   2  -5   9        232.96        232.67         7.79 o                         
   3  -5   9          5.44          1.19         3.49 o                         
   4  -5   9         22.42         19.78         4.47 o                         
   5  -5   9         25.58         19.16         4.47 o                         
   6  -5   9          2.15          0.87         4.89 o                         
   7  -5   9         24.54         29.52         5.56 o                         
   8  -5   9        174.66        159.48        13.94 o                         
 -11  -4   9          3.66         12.51         6.17 o                         
 -10  -4   9         29.48         42.11         4.93 o                         
  -9  -4   9         27.68         21.69         3.67 o                         
  -8  -4   9          0.57          0.69         3.03 o                         
  -7  -4   9          0.41          0.92         2.73 o                         
  -6  -4   9         38.06         34.62         3.79 o                         
  -5  -4   9        161.84        147.71         5.34 o                         
  -4  -4   9         12.59         13.20         3.59 o                         
  -3  -4   9        153.39        169.70         5.05 o                         
  -2  -4   9        298.24        290.17         7.14 o                         
  -1  -4   9        339.85        313.25         6.62 o                         
   0  -4   9         23.68         18.63         3.39 o                         
   1  -4   9        270.32        265.36         7.52 o                         
   2  -4   9         54.32         66.08         5.20 o                         
   3  -4   9        131.05        131.29         6.24 o                         
   4  -4   9         19.12         27.67         4.41 o                         
   5  -4   9         27.67         25.33         4.63 o                         
   6  -4   9        494.77        464.42        11.87 o                         
   7  -4   9        229.09        201.36         9.76 o                         
   8  -4   9        213.84        219.62        14.92 o                         
 -11  -3   9          4.38         18.32         7.47 o                         
 -10  -3   9         77.65         64.21         4.59 o                         
  -9  -3   9        217.31        225.50         6.98 o                         
  -8  -3   9         40.65         47.67         3.90 o                         
  -7  -3   9        335.16        335.62         6.85 o                         
  -6  -3   9        186.07        210.21         5.49 o                         
  -5  -3   9        207.48        221.03         6.17 o                         
  -4  -3   9         80.69         78.99         4.60 o                         
  -3  -3   9        197.86        218.85         6.28 o                         
  -2  -3   9         32.30         35.11         2.83 o                         
  -1  -3   9          0.12          1.65         2.47 o                         
   0  -3   9        436.24        471.08         9.47 o                         
   1  -3   9          1.69          0.66         2.92 o                         
   2  -3   9        157.49        159.88         6.49 o                         
   3  -3   9         77.96        113.13         5.74 o                         
   4  -3   9        263.14        261.70         6.58 o                         
   5  -3   9        215.81        216.99         8.72 o                         
   6  -3   9        163.85        172.97         8.48 o                         
   7  -3   9        354.67        319.15        10.45 o                         
   8  -3   9          0.57          7.71         5.17 o                         
 -12  -2   9          2.25          3.74         9.93 o                         
 -11  -2   9         39.08         27.67         4.44 o                         
 -10  -2   9         70.88         63.05         7.31 o                         
  -9  -2   9         99.26        114.24         5.13 o                         
  -8  -2   9          2.06         -1.01         2.55 o                         
  -7  -2   9         16.85         18.34         3.02 o                         
  -6  -2   9          0.04         -1.89         1.89 o                         
  -5  -2   9        151.07        151.64         4.62 o                         
  -4  -2   9        289.06        308.52         5.88 o                         
  -3  -2   9          4.90          3.69         2.26 o                         
  -2  -2   9        358.71        379.09         7.66 o                         
  -1  -2   9        391.91        414.12         7.57 o                         
   0  -2   9       2439.17       2404.78        34.22 o                         
   1  -2   9         40.71         47.78         3.72 o                         
   2  -2   9        443.43        456.08         9.17 o                         
   3  -2   9        147.52        144.58         6.43 o                         
   4  -2   9        231.01        234.63         7.93 o                         
   5  -2   9        596.00        555.40        11.69 o                         
   6  -2   9        121.98        109.33         6.65 o                         
   7  -2   9         43.93         44.15         4.81 o                         
   8  -2   9        251.18        255.59        15.57 o                         
   9  -2   9          2.74         11.23         5.99 o                         
 -12  -1   9         95.98        146.93        11.91 o                         
 -11  -1   9        120.61        142.16         9.41 o                         
 -10  -1   9         32.32         42.07         4.86 o                         
  -9  -1   9         72.48         50.83         3.32 o                         
  -8  -1   9         16.57         15.12         2.56 o                         
  -7  -1   9         44.94         44.33         2.73 o                         
  -6  -1   9          1.31          2.50         1.89 o                         
  -5  -1   9        501.21        558.49         7.01 o                         
  -4  -1   9        194.73        229.78         4.84 o                         
  -3  -1   9       1034.55       1077.14        12.86 o                         
  -2  -1   9        519.41        539.70         8.37 o                         
  -1  -1   9          0.91         -0.59         2.19 o                         
   0  -1   9          2.45          3.66         2.23 o                         
   1  -1   9          8.00          5.98         2.38 o                         
   2  -1   9        100.68        112.37         4.78 o                         
   3  -1   9         99.21        104.04         4.87 o                         
   4  -1   9        164.27        187.18         7.67 o                         
   5  -1   9          2.42          1.22         3.29 o                         
   6  -1   9        138.70        140.84         6.99 o                         
   7  -1   9        109.92        101.47         6.50 o                         
   8  -1   9        193.29        186.55        14.24 o                         
   9  -1   9         11.18         22.90         7.27 o                         
 -12   0   9         43.18         84.35        12.69 o                         
 -11   0   9          1.97          6.92         4.41 o                         
 -10   0   9          5.71          2.38         4.22 o                         
  -9   0   9         83.80         54.00         8.03 o                         
  -8   0   9         64.08         64.55         3.52 o                         
  -7   0   9         51.18         50.90         3.35 o                         
  -6   0   9          1.68          2.13         1.32 o                         
  -5   0   9        211.57        216.68         3.80 o                         
  -4   0   9         13.33         18.71         1.78 o                         
  -3   0   9        182.33        221.74         4.38 o                         
  -2   0   9        625.78        638.05         8.21 o                         
  -1   0   9         10.30          7.37         2.29 o                         
   0   0   9          2.38          6.39         2.34 o                         
   1   0   9         64.24         62.05         3.88 o                         
   2   0   9         24.60         23.16         3.11 o                         
   3   0   9       1654.37       1604.04        20.46 o                         
   4   0   9          9.77          7.69         3.42 o                         
   5   0   9        526.45        513.28        10.74 o                         
   6   0   9        330.31        323.52         9.25 o                         
   7   0   9          2.07         10.33         6.86 o                         
   8   0   9        225.17        242.09        12.09 o                         
 -12   1   9         59.60         38.62         6.86 o                         
 -11   1   9         64.17         56.20         6.29 o                         
 -10   1   9         72.73         61.09         3.78 o                         
  -9   1   9         55.01         50.48         2.66 o                         
  -8   1   9         21.18         27.06         4.54 o                         
  -7   1   9         96.29        103.21         6.24 o                         
  -6   1   9        247.68        260.21         5.70 o                         
  -5   1   9          4.71          5.43         1.74 o                         
  -4   1   9         25.77         18.80         1.58 o                         
  -3   1   9        450.09        475.56        10.39 o                         
  -2   1   9         17.60         20.41         2.25 o                         
  -1   1   9         31.85         33.39         2.89 o                         
   0   1   9         66.00         66.63         3.69 o                         
   1   1   9         21.54         14.30         2.65 o                         
   2   1   9        529.13        452.55         9.19 o                         
   3   1   9       4167.01       3969.88        39.69 o                         
   4   1   9         39.67         42.08         4.28 o                         
   5   1   9          0.16          2.81         3.31 o                         
   6   1   9         37.84         26.72         4.35 o                         
   7   1   9        350.75        359.73        14.91 o                         
   8   1   9         46.68         56.71         7.61 o                         
 -11   2   9         59.58         40.56         9.53 o                         
 -10   2   9         34.76         45.60         7.54 o                         
  -9   2   9         91.69         86.76         7.66 o                         
  -8   2   9         43.16         44.24         5.40 o                         
  -7   2   9        482.75        485.25        12.89 o                         
  -6   2   9        538.32        534.47        13.16 o                         
  -5   2   9        487.62        457.90        11.60 o                         
  -4   2   9        470.42        455.43         7.58 o                         
  -3   2   9        313.22        338.82         5.20 o                         
  -2   2   9        425.67        422.47         6.26 o                         
  -1   2   9        164.65        165.86         4.29 o                         
   0   2   9        107.92         99.85         3.82 o                         
   1   2   9         24.15         27.50         2.82 o                         
   2   2   9        416.97        396.27         8.74 o                         
   3   2   9        499.98        484.73        10.06 o                         
   4   2   9         59.52         55.75         4.79 o                         
   5   2   9         25.18         24.35         4.92 o                         
   6   2   9        433.19        391.13         8.79 o                         
   7   2   9          1.39          8.70         4.12 o                         
   8   2   9        202.04        234.69        13.50 o                         
 -11   3   9          4.77         -2.54         4.62 o                         
 -10   3   9         24.14         12.63         4.62 o                         
  -9   3   9         47.44         57.95         6.35 o                         
  -8   3   9         36.25         40.87         5.62 o                         
  -7   3   9          0.22          0.53         3.91 o                         
  -6   3   9        725.53        745.42        16.66 o                         
  -5   3   9       1540.13       1542.83        25.98 o                         
  -4   3   9          7.78          8.60         2.14 o                         
  -3   3   9        360.79        370.87         5.85 o                         
  -2   3   9          4.01          2.99         1.89 o                         
  -1   3   9        103.36        123.53         3.95 o                         
   0   3   9         81.46         90.85         4.04 o                         
   1   3   9         89.71         85.77         3.78 o                         
   2   3   9         55.38         53.97         3.17 o                         
   3   3   9       1528.70       1456.05        18.56 o                         
   4   3   9        350.76        348.28         8.95 o                         
   5   3   9         92.55        115.37         6.43 o                         
   6   3   9         85.98         90.48         6.46 o                         
   7   3   9          2.98          2.17         4.16 o                         
   8   3   9        271.67        264.01        17.68 o                         
 -11   4   9         33.01         16.90         6.23 o                         
 -10   4   9          1.52          2.42         5.23 o                         
  -9   4   9         22.01         19.04         5.42 o                         
  -8   4   9          4.19          3.90         4.35 o                         
  -7   4   9        110.54         98.19         7.39 o                         
  -6   4   9         57.80         60.60         6.25 o                         
  -5   4   9         32.42         31.88         5.23 o                         
  -4   4   9        540.64        528.70        11.23 o                         
  -3   4   9         17.67         17.18         2.24 o                         
  -2   4   9          0.16          1.12         2.18 o                         
  -1   4   9         18.24         15.97         2.96 o                         
   0   4   9        553.27        524.99         9.11 o                         
   1   4   9          0.20          0.97         2.72 o                         
   2   4   9       1482.67       1461.22        17.78 o                         
   3   4   9        340.15        332.17         8.06 o                         
   4   4   9         71.07         68.25         4.75 o                         
   5   4   9         17.28         21.12         3.70 o                         
   6   4   9          5.10         12.79         5.18 o                         
   7   4   9          7.52         17.22         6.32 o                         
 -10   5   9         61.62         64.70         9.70 o                         
  -9   5   9         25.70         33.86         5.96 o                         
  -8   5   9         10.10         11.92         5.01 o                         
  -7   5   9         93.43        102.13         8.13 o                         
  -6   5   9        264.41        267.61        11.42 o                         
  -5   5   9         40.81         36.80         2.62 o                         
  -4   5   9       1086.68       1091.04        17.06 o                         
  -3   5   9         59.54         59.19         3.00 o                         
  -2   5   9          0.27          0.25         2.27 o                         
  -1   5   9         16.88         14.01         2.94 o                         
   0   5   9         13.81         12.87         3.18 o                         
   1   5   9        236.56        236.41         7.44 o                         
   2   5   9         11.40          4.26         3.20 o                         
   3   5   9        209.61        214.84         7.45 o                         
   4   5   9         43.45         44.70         4.54 o                         
   5   5   9         33.91         44.54         4.45 o                         
   6   5   9         15.29         33.25         5.10 o                         
   7   5   9         20.72         39.97         9.10 o                         
 -10   6   9         23.27         16.22         6.89 o                         
  -9   6   9         68.13         58.57         8.62 o                         
  -8   6   9         17.63         13.59         5.21 o                         
  -7   6   9        266.52        263.89        11.12 o                         
  -6   6   9         24.00         28.86         4.87 o                         
  -5   6   9        230.34        228.87         8.19 o                         
  -4   6   9         13.04         14.33         1.93 o                         
  -3   6   9         25.06         29.93         2.79 o                         
  -2   6   9          4.24          2.98         2.56 o                         
  -1   6   9        147.42        147.34         5.38 o                         
   0   6   9        230.41        253.33         7.50 o                         
   1   6   9          4.05          6.32         3.43 o                         
   2   6   9          5.17          0.97         3.48 o                         
   3   6   9          0.04          1.98         3.40 o                         
   4   6   9          7.39         14.99         3.82 o                         
   5   6   9          8.38         14.72         4.94 o                         
   6   6   9         24.17         32.20         5.54 o                         
  -9   7   9          3.29         -0.87         4.94 o                         
  -8   7   9         38.03         49.06         6.80 o                         
  -7   7   9         26.60         22.12         4.38 o                         
  -6   7   9         76.80         70.84         5.35 o                         
  -5   7   9         20.59         29.82         2.27 o                         
  -4   7   9         14.32         15.00         2.06 o                         
  -3   7   9        270.43        271.58         7.17 o                         
  -2   7   9          0.01          0.17         2.54 o                         
  -1   7   9         24.02         22.46         3.50 o                         
   0   7   9        264.74        257.37         8.06 o                         
   1   7   9         22.26         20.27         4.16 o                         
   2   7   9         48.55         48.95         5.22 o                         
   3   7   9          1.49          3.64         3.88 o                         
   4   7   9          1.71         10.28         4.75 o                         
   5   7   9          1.46          4.96         9.72 o                         
  -8   8   9         19.17         31.06        12.32 o                         
  -7   8   9         10.71         10.10         5.81 o                         
  -6   8   9          2.50          2.02         2.99 o                         
  -5   8   9         58.54         59.27         4.38 o                         
  -4   8   9          2.70         -0.62         2.64 o                         
  -3   8   9          2.08          1.81         3.94 o                         
  -2   8   9         31.31         35.51         3.26 o                         
  -1   8   9        221.21        207.76         8.74 o                         
   0   8   9         21.75         11.48         5.00 o                         
   1   8   9         27.67         29.48         4.85 o                         
   2   8   9          2.32          2.92         4.51 o                         
   3   8   9          6.58         14.33         4.97 o                         
   4   8   9        144.40        137.96         9.35 o                         
  -6   9   9         24.40         49.56         5.37 o                         
  -5   9   9          1.86          4.52         4.35 o                         
  -4   9   9         61.16         60.02         4.49 o                         
  -3   9   9         57.60         54.81         6.14 o                         
  -2   9   9         89.62         99.29         6.17 o                         
  -1   9   9         93.16         86.04         7.10 o                         
   0   9   9          2.13          6.08         4.20 o                         
   1   9   9          5.72         25.33         5.09 o                         
   2   9   9          7.84          6.42         8.30 o                         
  -2  10   9          2.00          8.59         5.22 o                         
  -4 -11  10         19.81          8.27         8.37 o                         
  -3 -11  10         23.67         18.99         6.46 o                         
  -2 -11  10          1.40          1.88         6.19 o                         
  -1 -11  10          0.29         -3.09         6.48 o                         
   0 -11  10         42.22         45.14         7.77 o                         
   1 -11  10         58.93         41.06         8.00 o                         
  -6 -10  10          0.10         -5.84         5.84 o                         
  -5 -10  10          0.72         -2.69         4.77 o                         
  -4 -10  10          5.03          3.19         7.40 o                         
  -3 -10  10          3.30         -4.56         4.56 o                         
  -2 -10  10          4.42          2.47         5.37 o                         
  -1 -10  10         84.09        101.69         8.36 o                         
   0 -10  10          0.66         -3.85         5.15 o                         
   1 -10  10        179.71        200.39         9.31 o                         
   2 -10  10         22.87         26.96         6.92 o                         
   3 -10  10         15.81         21.67         6.18 o                         
  -8  -9  10        120.45        102.37        10.99 o                         
  -7  -9  10         63.21         72.05         8.16 o                         
  -6  -9  10         58.90         57.02         5.83 o                         
  -5  -9  10          7.69          1.89         4.99 o                         
  -4  -9  10         51.46         51.95         5.99 o                         
  -3  -9  10          2.35         -4.32         4.32 o                         
  -2  -9  10        198.03        206.61         9.95 o                         
  -1  -9  10          0.19         -4.66         4.66 o                         
   0  -9  10        259.19        264.70        10.51 o                         
   1  -9  10         32.19         25.05         5.60 o                         
   2  -9  10          1.40          3.32         4.42 o                         
   3  -9  10         10.00         12.81         5.64 o                         
   4  -9  10         33.56         32.74         6.65 o                         
   5  -9  10         42.36         30.73         7.44 o                         
  -9  -8  10          2.22          1.24         5.68 o                         
  -8  -8  10        122.18        105.46         6.55 o                         
  -7  -8  10          5.16          0.97         3.76 o                         
  -6  -8  10         90.83         81.09         7.35 o                         
  -5  -8  10         50.20         45.97         5.50 o                         
  -4  -8  10        149.73        141.20         7.42 o                         
  -3  -8  10         73.19         65.31         6.38 o                         
  -2  -8  10         70.06         80.26         6.73 o                         
  -1  -8  10         50.25         46.11         5.91 o                         
   0  -8  10         25.79         34.88         5.71 o                         
   1  -8  10          1.21         -2.06         4.65 o                         
   2  -8  10         12.97         11.67         4.11 o                         
   3  -8  10        217.35        231.16         8.75 o                         
   4  -8  10         68.39         71.07         7.52 o                         
   5  -8  10         51.17         57.07         7.86 o                         
   6  -8  10         95.36        101.33         8.12 o                         
  -9  -7  10         50.81         55.01         6.12 o                         
  -8  -7  10          0.42         -2.92         3.11 o                         
  -7  -7  10        117.37        104.68         6.20 o                         
  -6  -7  10         55.44         49.52         5.54 o                         
  -5  -7  10          0.78          0.36         3.79 o                         
  -4  -7  10         35.33         25.73         5.75 o                         
  -3  -7  10          1.23          4.46         4.10 o                         
  -2  -7  10         72.01         67.06         5.97 o                         
  -1  -7  10         33.59         40.25         5.56 o                         
   0  -7  10         44.52         44.36         5.72 o                         
   1  -7  10        215.36        239.18         8.66 o                         
   2  -7  10          0.06          2.88         3.99 o                         
   3  -7  10        232.60        226.18         8.19 o                         
   4  -7  10          3.60          6.37         6.21 o                         
   5  -7  10         11.77          9.37         6.66 o                         
   6  -7  10          3.94         13.28        11.10 o                         
 -10  -6  10         28.55         27.03         7.30 o                         
  -9  -6  10         23.00         17.31         5.29 o                         
  -8  -6  10        117.01        104.50         5.67 o                         
  -7  -6  10        301.85        302.86         8.35 o                         
  -6  -6  10        569.49        564.92        10.59 o                         
  -5  -6  10         91.55         88.36         6.29 o                         
  -4  -6  10         72.33         78.26         5.64 o                         
  -3  -6  10         12.46          9.53         4.14 o                         
  -2  -6  10        117.71        116.04         7.12 o                         
  -1  -6  10         60.83         68.58         5.73 o                         
   0  -6  10         11.32         12.11         3.75 o                         
   1  -6  10         85.79         93.57         6.21 o                         
   2  -6  10         33.25         25.75         4.61 o                         
   3  -6  10         86.75         85.90         6.70 o                         
   4  -6  10         30.07         23.41         4.79 o                         
   5  -6  10         27.28         30.98         7.15 o                         
   6  -6  10         12.75         18.96         7.06 o                         
   7  -6  10          7.97         -3.98         7.64 o                         
 -10  -5  10        250.98        278.11        11.17 o                         
  -9  -5  10         32.33         28.44         3.83 o                         
  -8  -5  10          0.48         -2.09         2.39 o                         
  -7  -5  10         21.50         21.45         3.44 o                         
  -6  -5  10        238.64        226.82         7.76 o                         
  -5  -5  10        117.38        123.22         6.38 o                         
  -4  -5  10         10.04          7.56         4.10 o                         
  -3  -5  10          8.22          6.91         3.26 o                         
  -2  -5  10          3.54          2.42         3.50 o                         
  -1  -5  10         38.80         42.02         5.05 o                         
   0  -5  10        405.99        395.32         8.96 o                         
   1  -5  10         58.77         70.76         5.78 o                         
   2  -5  10        179.95        185.83         7.45 o                         
   3  -5  10         12.15         15.57         4.31 o                         
   4  -5  10         66.78         67.04         6.07 o                         
   5  -5  10         16.42         27.41         5.48 o                         
   6  -5  10          4.51          6.59         5.13 o                         
   7  -5  10         13.62         20.36         7.23 o                         
 -11  -4  10          1.59         -6.47         9.51 o                         
 -10  -4  10         50.43         52.70         4.74 o                         
  -9  -4  10         85.79         86.48         5.06 o                         
  -8  -4  10         33.63         35.13         4.20 o                         
  -7  -4  10         20.31         18.99         3.17 o                         
  -6  -4  10        173.05        175.59         5.48 o                         
  -5  -4  10        679.88        635.33        12.03 o                         
  -4  -4  10          0.03         -1.15         3.34 o                         
  -3  -4  10          9.45          6.58         3.59 o                         
  -2  -4  10        148.61        163.12         5.78 o                         
  -1  -4  10         22.09         35.40         3.62 o                         
   0  -4  10         52.75         60.28         4.89 o                         
   1  -4  10        216.45        237.03         7.39 o                         
   2  -4  10        194.51        203.73         7.32 o                         
   3  -4  10        336.18        329.89         8.91 o                         
   4  -4  10          1.56          3.86         3.60 o                         
   5  -4  10        130.71        151.01         7.69 o                         
   6  -4  10        215.21        233.39        10.82 o                         
   7  -4  10         45.53         50.01        11.70 o                         
   8  -4  10          6.10          1.48         7.32 o                         
 -11  -3  10          4.51          4.12         4.52 o                         
 -10  -3  10         61.40         52.98         4.48 o                         
  -9  -3  10         34.81         32.67         4.09 o                         
  -8  -3  10        148.55        142.69         6.17 o                         
  -7  -3  10         63.22         72.96         4.33 o                         
  -6  -3  10          0.05         -2.59         2.59 o                         
  -5  -3  10         80.37         78.82         4.32 o                         
  -4  -3  10        564.06        573.78        11.44 o                         
  -3  -3  10        668.98        635.52        10.84 o                         
  -2  -3  10        482.22        533.88        10.08 o                         
  -1  -3  10          6.40          7.12         3.01 o                         
   0  -3  10       1435.65       1445.95        19.47 o                         
   1  -3  10          1.38          2.15         3.13 o                         
   2  -3  10        226.71        212.23         7.41 o                         
   3  -3  10         33.81         30.64         4.29 o                         
   4  -3  10        521.55        480.82         9.40 o                         
   5  -3  10        410.06        385.93        10.95 o                         
   6  -3  10         34.14         38.49         6.54 o                         
   7  -3  10         51.64         48.08         6.29 o                         
   8  -3  10         23.51         27.04         6.75 o                         
 -11  -2  10         76.63         47.62         4.49 o                         
 -10  -2  10        534.61        522.65         9.87 o                         
  -9  -2  10          1.11         -2.15         3.67 o                         
  -8  -2  10          4.55          6.81         3.02 o                         
  -7  -2  10         52.81         49.29         3.40 o                         
  -6  -2  10         65.82         66.89         3.77 o                         
  -5  -2  10         17.28         17.14         2.67 o                         
  -4  -2  10        348.51        342.17         6.48 o                         
  -3  -2  10        957.17        982.56        13.44 o                         
  -2  -2  10        159.60        156.95         5.64 o                         
  -1  -2  10         16.13         17.67         3.03 o                         
   0  -2  10         60.61         64.30         4.29 o                         
   1  -2  10         35.92         47.39         4.82 o                         
   2  -2  10         41.43         37.52         3.75 o                         
   3  -2  10        167.42        171.92         6.24 o                         
   4  -2  10         19.70         17.54         4.41 o                         
   5  -2  10         14.39          9.50         3.99 o                         
   6  -2  10        104.95        110.74         6.90 o                         
   7  -2  10        280.72        282.26        11.50 o                         
   8  -2  10         24.80         34.74         6.03 o                         
 -11  -1  10        249.90        242.43        12.95 o                         
 -10  -1  10         49.01         49.21         5.51 o                         
  -9  -1  10        188.32        206.97         5.50 o                         
  -8  -1  10        103.66         98.39         3.83 o                         
  -7  -1  10         20.64         19.44         2.33 o                         
  -6  -1  10         22.63         26.40         2.11 o                         
  -5  -1  10        156.46        175.79         4.77 o                         
  -4  -1  10         26.77         25.16         2.52 o                         
  -3  -1  10        237.27        231.69         5.59 o                         
  -2  -1  10        120.24        124.63         4.40 o                         
  -1  -1  10          6.25          4.78         2.52 o                         
   0  -1  10          0.33          1.40         2.55 o                         
   1  -1  10        728.40        735.10        11.99 o                         
   2  -1  10          0.33          3.78         2.74 o                         
   3  -1  10        250.22        242.20         7.19 o                         
   4  -1  10         29.06         23.51         4.29 o                         
   5  -1  10          5.68          9.02         3.82 o                         
   6  -1  10        157.54        172.10         9.72 o                         
   7  -1  10          4.58         16.42         5.00 o                         
   8  -1  10        128.32        140.07         9.57 o                         
 -11   0  10         26.98         32.94         4.82 o                         
 -10   0  10          0.89         -1.08         2.91 o                         
  -9   0  10         32.54         28.99         4.03 o                         
  -8   0  10        141.40        150.01         4.78 o                         
  -7   0  10         99.62         85.66         3.82 o                         
  -6   0  10         45.56         49.57         2.22 o                         
  -5   0  10        577.43        577.04         6.97 o                         
  -4   0  10          2.70          3.21         1.73 o                         
  -3   0  10          0.54         -1.89         1.89 o                         
  -2   0  10         46.29         56.06         3.10 o                         
  -1   0  10        410.51        394.25         7.23 o                         
   0   0  10        353.82        387.01         7.52 o                         
   1   0  10         79.64         83.18         4.97 o                         
   2   0  10          7.18          5.81         3.11 o                         
   3   0  10         26.09         31.32         3.88 o                         
   4   0  10          0.52         -0.72         3.38 o                         
   5   0  10         56.81         64.52         5.48 o                         
   6   0  10          0.80          9.15         4.39 o                         
   7   0  10         14.68         26.59         4.96 o                         
   8   0  10         53.17         34.12         6.51 o                         
 -11   1  10         28.36         47.69         9.64 o                         
 -10   1  10         36.86         39.64         5.05 o                         
  -9   1  10          1.64         -3.09         4.02 o                         
  -8   1  10          5.22          1.08         4.25 o                         
  -7   1  10        110.54         93.45         6.58 o                         
  -6   1  10        292.40        290.74         6.71 o                         
  -5   1  10       1123.83       1126.24        18.67 o                         
  -4   1  10          1.59          1.65         1.65 o                         
  -3   1  10         15.81         16.54         2.44 o                         
  -2   1  10         46.06         49.33         3.03 o                         
  -1   1  10          0.43          1.69         2.36 o                         
   0   1  10          3.70          3.38         2.48 o                         
   1   1  10         92.64        115.31         4.97 o                         
   2   1  10        140.91        152.32         6.26 o                         
   3   1  10        411.86        379.22         9.28 o                         
   4   1  10        148.73        154.24         7.12 o                         
   5   1  10         60.50         65.16         5.56 o                         
   6   1  10        200.86        192.48         9.07 o                         
   7   1  10         16.83         26.45         5.09 o                         
   8   1  10        293.28        307.86        11.21 o                         
 -11   2  10        110.65        117.54        14.11 o                         
 -10   2  10          8.08          3.26         4.06 o                         
  -9   2  10         46.44         43.56         6.05 o                         
  -8   2  10        268.59        259.26        10.00 o                         
  -7   2  10        156.48        157.63         8.43 o                         
  -6   2  10        928.85        851.73        19.32 o                         
  -5   2  10         10.14          9.25         1.68 o                         
  -4   2  10        558.11        549.96         6.81 o                         
  -3   2  10          1.63          4.68         1.83 o                         
  -2   2  10        917.18        921.33        10.71 o                         
  -1   2  10         69.17         81.91         3.92 o                         
   0   2  10          3.37         -0.17         2.24 o                         
   1   2  10          8.94          9.16         2.82 o                         
   2   2  10          4.84          8.38         2.78 o                         
   3   2  10        102.43         96.33         5.84 o                         
   4   2  10        272.68        272.09         8.23 o                         
   5   2  10        138.51        152.21         7.69 o                         
   6   2  10         48.99         68.54         6.34 o                         
   7   2  10          6.60         25.13         3.73 o                         
 -11   3  10          1.08         -5.60         5.60 o                         
 -10   3  10         28.33         27.55         5.93 o                         
  -9   3  10         74.58         70.43         7.32 o                         
  -8   3  10         13.99         10.49         4.35 o                         
  -7   3  10         65.66         69.63         6.48 o                         
  -6   3  10         15.75         20.12         4.86 o                         
  -5   3  10        132.56        124.51        11.21 o                         
  -4   3  10       1075.95       1108.37        15.84 o                         
  -3   3  10        248.55        251.45         4.97 o                         
  -2   3  10         32.51         38.87         2.93 o                         
  -1   3  10         21.44         25.29         2.77 o                         
   0   3  10          5.35          5.96         2.47 o                         
   1   3  10        132.45        125.00         4.77 o                         
   2   3  10        389.95        368.83         9.19 o                         
   3   3  10         72.04         69.23         5.21 o                         
   4   3  10         41.81         44.92         4.63 o                         
   5   3  10         12.86         20.81         4.24 o                         
   6   3  10          4.92          5.40         3.59 o                         
   7   3  10          5.13         24.63         7.13 o                         
 -10   4  10          1.36          2.27         5.23 o                         
  -9   4  10         83.94         93.88         7.84 o                         
  -8   4  10         42.49         47.27         6.10 o                         
  -7   4  10          0.50         -2.69         3.95 o                         
  -6   4  10        367.70        346.28        11.67 o                         
  -5   4  10          2.04         -0.54         4.13 o                         
  -4   4  10         46.89         49.99         3.72 o                         
  -3   4  10          9.87         16.44         2.39 o                         
  -2   4  10         67.54         73.75         3.90 o                         
  -1   4  10         76.91         93.56         4.42 o                         
   0   4  10         51.11         52.89         4.08 o                         
   1   4  10        293.98        281.46         7.79 o                         
   2   4  10         30.35         28.21         3.61 o                         
   3   4  10        171.78        185.70         7.02 o                         
   4   4  10         53.90         48.25         4.39 o                         
   5   4  10         75.12         66.10         5.55 o                         
   6   4  10          3.99         19.16         7.02 o                         
   7   4  10         27.03         52.08         9.00 o                         
 -10   5  10         96.87         77.46        11.07 o                         
  -9   5  10         59.63         70.18         7.98 o                         
  -8   5  10          2.80          1.54         5.22 o                         
  -7   5  10         29.75         41.48         6.25 o                         
  -6   5  10         67.87         69.95         7.37 o                         
  -5   5  10        456.88        437.79        10.53 o                         
  -4   5  10       1431.20       1435.96        18.56 o                         
  -3   5  10         32.23         29.92         2.89 o                         
  -2   5  10         29.12         22.65         3.48 o                         
  -1   5  10         89.84         87.95         4.50 o                         
   0   5  10         22.59         15.88         3.53 o                         
   1   5  10         70.55         83.50         4.84 o                         
   2   5  10         33.75         40.84         4.22 o                         
   3   5  10         19.40         28.82         4.01 o                         
   4   5  10         28.31         27.85         4.29 o                         
   5   5  10        469.93        503.08        19.38 o                         
   6   5  10        184.96        229.11        26.75 o                         
  -9   6  10          2.93          0.98         5.43 o                         
  -8   6  10          0.33         -2.88         6.93 o                         
  -7   6  10         11.15          7.17         4.69 o                         
  -6   6  10         16.56         13.97         5.16 o                         
  -5   6  10        120.22        105.52         5.33 o                         
  -4   6  10         33.24         37.08         2.17 o                         
  -3   6  10         80.28         79.38         3.95 o                         
  -2   6  10        106.73        126.84         4.94 o                         
  -1   6  10          1.01          2.54         2.84 o                         
   0   6  10        181.23        177.74         6.93 o                         
   1   6  10        126.51        124.93         6.35 o                         
   2   6  10         19.50         26.83         4.31 o                         
   3   6  10         30.69         48.05         4.68 o                         
   4   6  10         20.91         31.92         6.58 o                         
   5   6  10          1.94         12.76         4.24 o                         
  -8   7  10         27.40         12.75         5.17 o                         
  -7   7  10         55.81         78.13        13.18 o                         
  -6   7  10         77.69         72.54         8.08 o                         
  -5   7  10          0.06          1.67         2.10 o                         
  -4   7  10        149.85        144.08         5.35 o                         
  -3   7  10         29.14         24.34         2.87 o                         
  -2   7  10          9.70         11.29         2.99 o                         
  -1   7  10         65.73         55.85         4.33 o                         
   0   7  10         41.31         38.59         4.03 o                         
   1   7  10         66.63         67.09         4.88 o                         
   2   7  10          0.13          5.01         4.72 o                         
   3   7  10          4.44         12.55         4.15 o                         
   4   7  10          0.40          8.10         5.09 o                         
  -7   8  10          0.24          9.66         5.81 o                         
  -6   8  10          7.53         14.24         6.35 o                         
  -5   8  10         13.71         22.31         3.43 o                         
  -4   8  10          0.29          2.51         2.86 o                         
  -3   8  10          1.35         -1.19         3.70 o                         
  -2   8  10          0.23         -0.46         3.44 o                         
  -1   8  10          1.14         -1.76         3.31 o                         
   0   8  10          7.96          5.03         3.44 o                         
   1   8  10          0.88          0.45         3.63 o                         
   2   8  10          7.74         11.85         4.76 o                         
   3   8  10          5.49          4.81         5.04 o                         
  -5   9  10         89.91         79.39         7.26 o                         
  -4   9  10          8.81          7.51         4.38 o                         
  -3   9  10         18.71         26.51         4.40 o                         
  -2   9  10          2.04          4.24         6.65 o                         
  -1   9  10         14.86         17.52         6.04 o                         
   0   9  10         57.54         59.07         6.28 o                         
   1   9  10         38.90         53.14         6.22 o                         
  -3 -11  11         47.22         49.01        14.42 o                         
  -2 -11  11          0.51         -1.36         5.39 o                         
  -1 -11  11         92.04         87.40        10.84 o                         
   0 -11  11        173.64        163.68        30.98 o                         
  -6 -10  11         27.19          4.45         7.88 o                         
  -5 -10  11         31.86         37.49         7.26 o                         
  -4 -10  11         21.81         12.14         6.04 o                         
  -3 -10  11         69.69         75.72        10.40 o                         
  -2 -10  11         18.01          8.61         5.98 o                         
  -1 -10  11         51.20         52.33         6.81 o                         
   0 -10  11         51.32         53.98         8.12 o                         
   1 -10  11        232.01        217.54        11.88 o                         
   2 -10  11          3.92         -3.74         6.17 o                         
  -7  -9  11         16.49         11.57         4.67 o                         
  -6  -9  11          8.80          0.54         4.89 o                         
  -5  -9  11        128.29        109.60         9.56 o                         
  -4  -9  11          0.62         -4.95         4.95 o                         
  -3  -9  11          0.63          0.17         4.86 o                         
  -2  -9  11          8.03          7.73         5.02 o                         
  -1  -9  11         29.77         29.76         5.79 o                         
   0  -9  11         14.65         17.19         6.14 o                         
   1  -9  11         45.19         52.34         6.21 o                         
   2  -9  11         14.86          5.81         6.78 o                         
   3  -9  11         14.70         15.97         5.95 o                         
   4  -9  11         32.79         33.47         6.75 o                         
  -8  -8  11        115.69        116.93         7.51 o                         
  -7  -8  11          3.34         -0.37         3.85 o                         
  -6  -8  11          4.51         -2.91         4.30 o                         
  -5  -8  11        283.00        283.07        10.27 o                         
  -4  -8  11          0.99         -2.04         4.34 o                         
  -3  -8  11         11.57          8.49         4.83 o                         
  -2  -8  11         12.44         10.72         4.70 o                         
  -1  -8  11         70.57         80.61         6.71 o                         
   0  -8  11         27.99         34.47         5.65 o                         
   1  -8  11        115.42        115.45         7.25 o                         
   2  -8  11         88.84         78.74         6.88 o                         
   3  -8  11         52.48         70.48         6.57 o                         
   4  -8  11          4.56          5.24         7.47 o                         
   5  -8  11        103.35        214.46        17.40 o                         
  -9  -7  11         18.60          9.27         6.55 o                         
  -8  -7  11          5.82         -0.78         3.29 o                         
  -7  -7  11          0.14         -3.02         3.43 o                         
  -6  -7  11         25.16         13.64         5.11 o                         
  -5  -7  11         14.84          5.43         5.34 o                         
  -4  -7  11         84.86         80.07         6.77 o                         
  -3  -7  11        228.87        224.47         8.65 o                         
  -2  -7  11        120.44        136.21         8.61 o                         
  -1  -7  11        175.11        160.06         8.01 o                         
   0  -7  11         49.24         53.26         6.04 o                         
   1  -7  11        206.04        219.85         8.37 o                         
   2  -7  11         12.24         17.43         4.26 o                         
   3  -7  11        103.38        110.94         7.29 o                         
   4  -7  11         53.99         60.77         7.88 o                         
   5  -7  11         37.19         49.65        10.04 o                         
   6  -7  11        113.21         83.99        12.66 o                         
 -10  -6  11          8.92          3.77         7.04 o                         
  -9  -6  11         29.90         19.34         4.98 o                         
  -8  -6  11          0.12         -2.66         2.66 o                         
  -7  -6  11         71.23         75.18         5.21 o                         
  -6  -6  11          0.39         -1.90         3.53 o                         
  -5  -6  11          0.07         -3.55         3.90 o                         
  -4  -6  11         57.61         54.98         5.85 o                         
  -3  -6  11          5.51          5.82         3.80 o                         
  -2  -6  11         38.73         34.64         4.86 o                         
  -1  -6  11         30.04         34.93         5.11 o                         
   0  -6  11          0.21          0.20         3.48 o                         
   1  -6  11          8.98          6.22         3.89 o                         
   2  -6  11         18.14         15.08         4.98 o                         
   3  -6  11         60.49         72.15         5.85 o                         
   4  -6  11          9.24         20.42         8.44 o                         
   5  -6  11        220.92        263.09        12.61 o                         
   6  -6  11        537.53        584.20        25.40 o                         
 -10  -5  11         44.15         53.16         5.88 o                         
  -9  -5  11         13.69          6.30         3.73 o                         
  -8  -5  11          0.01         -0.07         2.62 o                         
  -7  -5  11          1.87          5.16         2.92 o                         
  -6  -5  11          0.43          2.14         3.39 o                         
  -5  -5  11          0.37          1.71         3.81 o                         
  -4  -5  11         56.09         65.54         5.68 o                         
  -3  -5  11          3.94          6.32         4.07 o                         
  -2  -5  11        110.39        127.31         6.08 o                         
  -1  -5  11         54.63         52.81         3.96 o                         
   0  -5  11         67.11         74.79         5.09 o                         
   1  -5  11          1.24          7.87         4.02 o                         
   2  -5  11        170.11        158.44         7.12 o                         
   3  -5  11         38.00         35.51         4.99 o                         
   4  -5  11         99.51         94.76         6.76 o                         
   5  -5  11         14.74         29.55         5.99 o                         
   6  -5  11         99.48         87.91         8.92 o                         
   7  -5  11          1.21          8.90         8.77 o                         
 -11  -4  11         60.22         25.67         5.37 o                         
 -10  -4  11         37.11         42.59         6.34 o                         
  -9  -4  11          6.97          9.57         3.92 o                         
  -8  -4  11         66.05         46.03         4.42 o                         
  -7  -4  11         27.76         35.28         3.87 o                         
  -6  -4  11         67.55         60.47         4.62 o                         
  -5  -4  11        263.47        258.93         8.84 o                         
  -4  -4  11         99.96         94.77         5.54 o                         
  -3  -4  11         71.30         79.27         5.29 o                         
  -2  -4  11        437.72        443.72         7.87 o                         
  -1  -4  11       1089.52        994.50        15.90 o                         
   0  -4  11        309.93        298.38         8.25 o                         
   1  -4  11        841.06        828.72        13.23 o                         
   2  -4  11         53.15         56.95         5.28 o                         
   3  -4  11          8.71          8.88         3.89 o                         
   4  -4  11         89.82         90.70         5.45 o                         
   5  -4  11        182.35        159.40         8.46 o                         
   6  -4  11         21.65         23.57         5.42 o                         
   7  -4  11         86.77         75.54        10.38 o                         
 -11  -3  11         33.20         41.68         7.07 o                         
 -10  -3  11         19.80         20.75         4.64 o                         
  -9  -3  11          0.64          0.39         4.19 o                         
  -8  -3  11         15.60         17.38         3.63 o                         
  -7  -3  11         17.44         12.81         3.25 o                         
  -6  -3  11        697.77        721.82        11.50 o                         
  -5  -3  11        163.79        173.26         5.94 o                         
  -4  -3  11        304.74        320.58         8.47 o                         
  -3  -3  11         12.67         12.53         3.55 o                         
  -2  -3  11         40.48         41.65         4.26 o                         
  -1  -3  11        166.36        180.70         6.39 o                         
   0  -3  11        173.05        189.38         6.76 o                         
   1  -3  11       1076.37       1036.82        14.90 o                         
   2  -3  11        560.86        543.54        11.30 o                         
   3  -3  11         63.52         65.59         4.56 o                         
   4  -3  11         28.78         30.11         3.44 o                         
   5  -3  11        434.23        409.10        11.71 o                         
   6  -3  11         47.04         46.13         5.66 o                         
   7  -3  11         98.79         96.33         8.78 o                         
 -11  -2  11        196.98        210.55         7.63 o                         
 -10  -2  11          3.09         -3.08         3.08 o                         
  -9  -2  11          6.29          7.98         2.97 o                         
  -8  -2  11          5.53          1.20         2.58 o                         
  -7  -2  11         60.82         62.29         4.07 o                         
  -6  -2  11         91.05         98.32         4.74 o                         
  -5  -2  11          6.06          9.90         2.60 o                         
  -4  -2  11          5.70          5.03         2.98 o                         
  -3  -2  11         35.31         34.04         3.33 o                         
  -2  -2  11         16.04         10.44         3.27 o                         
  -1  -2  11         57.34         54.56         4.56 o                         
   0  -2  11          4.33          5.40         3.21 o                         
   1  -2  11         51.84         57.60         4.25 o                         
   2  -2  11       1173.22       1170.00        15.38 o                         
   3  -2  11        607.16        600.94        11.04 o                         
   4  -2  11         64.71         74.69         5.83 o                         
   5  -2  11        167.87        188.27         9.27 o                         
   6  -2  11          0.02          3.45         5.39 o                         
   7  -2  11         43.56         42.05         6.80 o                         
 -11  -1  11         54.98         56.67        19.01 o                         
 -10  -1  11          2.92          6.07         3.41 o                         
  -9  -1  11         85.54         91.36         4.62 o                         
  -8  -1  11         12.96         13.47         2.13 o                         
  -7  -1  11        710.54        709.41         8.17 o                         
  -6  -1  11         96.61         93.96         3.54 o                         
  -5  -1  11        550.61        496.71         8.09 o                         
  -4  -1  11         94.86         89.57         3.92 o                         
  -3  -1  11        252.01        240.23         5.94 o                         
  -2  -1  11        156.08        141.63         4.84 o                         
  -1  -1  11         64.75         79.51         4.30 o                         
   0  -1  11         34.85         33.60         3.62 o                         
   1  -1  11       1104.27       1101.17        14.32 o                         
   2  -1  11       1262.52       1227.28        15.82 o                         
   3  -1  11          1.39         -3.82         3.82 o                         
   4  -1  11          0.35          1.40         3.76 o                         
   5  -1  11          0.73          0.85         3.62 o                         
   6  -1  11         76.27         89.52         8.54 o                         
   7  -1  11         15.69         27.44         5.56 o                         
 -10   0  11         10.38         13.50         2.75 o                         
  -9   0  11         93.88         97.77         4.24 o                         
  -8   0  11          8.74          6.60         1.94 o                         
  -7   0  11        446.85        419.38         7.38 o                         
  -6   0  11        181.32        162.28         3.60 o                         
  -5   0  11       1514.26       1482.01        15.05 o                         
  -4   0  11          5.24          5.66         2.36 o                         
  -3   0  11         83.73        100.47         4.39 o                         
  -2   0  11          7.47          6.50         2.61 o                         
  -1   0  11          2.15          0.12         2.63 o                         
   0   0  11         85.06         94.89         4.82 o                         
   1   0  11          1.02         -2.88         2.88 o                         
   2   0  11        284.67        267.81         7.66 o                         
   3   0  11        273.82        267.47         8.05 o                         
   4   0  11        314.90        305.75         8.84 o                         
   5   0  11        168.96        173.71         8.17 o                         
   6   0  11        112.73        126.80        10.79 o                         
   7   0  11        351.81        419.22        14.67 o                         
 -11   1  11          0.23         -8.08         8.09 o                         
 -10   1  11         23.83         10.49         4.40 o                         
  -9   1  11         43.48         45.09         6.20 o                         
  -8   1  11          3.93          1.96         4.52 o                         
  -7   1  11        306.98        319.48        10.59 o                         
  -6   1  11        246.27        240.98         6.35 o                         
  -5   1  11          3.70          4.20         1.16 o                         
  -4   1  11         55.94         60.57         3.02 o                         
  -3   1  11        216.22        236.94         5.45 o                         
  -2   1  11          9.47         11.75         2.80 o                         
  -1   1  11          1.99          3.10         2.58 o                         
   0   1  11        161.42        149.50         5.38 o                         
   1   1  11        173.28        167.95         5.96 o                         
   2   1  11       1766.47       1710.82        21.01 o                         
   3   1  11          6.71          6.46         3.54 o                         
   4   1  11        246.22        243.84         8.54 o                         
   5   1  11          1.16          6.68         4.04 o                         
   6   1  11         18.67         23.15         5.60 o                         
   7   1  11        184.95        195.68        13.77 o                         
 -11   2  11          0.20         -3.59         6.46 o                         
 -10   2  11          0.31         -2.76         6.89 o                         
  -9   2  11          5.41          2.53         5.67 o                         
  -8   2  11         28.11         37.10         5.95 o                         
  -7   2  11         25.55         20.23         5.36 o                         
  -6   2  11         48.63         55.82         6.01 o                         
  -5   2  11        583.34        552.31         8.91 o                         
  -4   2  11        144.00        146.80         4.24 o                         
  -3   2  11        164.68        156.77         4.51 o                         
  -2   2  11        429.40        425.02         7.80 o                         
  -1   2  11          0.90          1.05         2.17 o                         
   0   2  11        462.33        467.11         8.04 o                         
   1   2  11          8.25          5.25         2.81 o                         
   2   2  11       1171.25       1130.86        15.05 o                         
   3   2  11          0.03          2.93         3.03 o                         
   4   2  11          0.87          0.47         3.44 o                         
   5   2  11        116.11        117.25         7.11 o                         
   6   2  11        152.52        112.56         9.61 o                         
   7   2  11          2.62         11.40         6.80 o                         
 -10   3  11         35.60         26.88         7.15 o                         
  -9   3  11         26.77         28.84         5.56 o                         
  -8   3  11         24.19         27.00         5.46 o                         
  -7   3  11        152.58        140.87         9.46 o                         
  -6   3  11         11.66         16.42         5.38 o                         
  -5   3  11        565.85        557.62         8.96 o                         
  -4   3  11        326.96        327.33         5.76 o                         
  -3   3  11         66.34         70.29         3.36 o                         
  -2   3  11          4.68          6.65         2.59 o                         
  -1   3  11         18.14         18.37         2.83 o                         
   0   3  11         72.96         70.66         4.07 o                         
   1   3  11         46.58         47.23         3.83 o                         
   2   3  11        139.14        125.33         5.15 o                         
   3   3  11          0.02         -2.81         3.24 o                         
   4   3  11         18.20         25.00         4.47 o                         
   5   3  11         24.39         26.81         7.81 o                         
   6   3  11        190.08        217.94        15.81 o                         
 -10   4  11          2.53         -2.06         5.39 o                         
  -9   4  11          2.87         -3.97         4.49 o                         
  -8   4  11         94.71         78.49         8.03 o                         
  -7   4  11         73.34         64.79         6.76 o                         
  -6   4  11        107.83        107.04         8.00 o                         
  -5   4  11        214.26        202.76         9.75 o                         
  -4   4  11         22.01         24.03         2.06 o                         
  -3   4  11        135.03        137.24         5.05 o                         
  -2   4  11          2.67          1.30         2.65 o                         
  -1   4  11         20.42         16.40         3.13 o                         
   0   4  11        481.68        451.87         9.16 o                         
   1   4  11         58.79         65.90         4.56 o                         
   2   4  11         91.76         94.47         5.61 o                         
   3   4  11         66.48         73.78         5.74 o                         
   4   4  11        173.79        194.45         8.07 o                         
   5   4  11         53.72         71.16         6.48 o                         
   6   4  11        125.00        101.09        11.93 o                         
  -9   5  11         63.72         69.04         8.73 o                         
  -8   5  11        122.55        122.56        16.07 o                         
  -7   5  11        206.01        222.16        11.39 o                         
  -6   5  11         75.03         86.64         8.03 o                         
  -5   5  11        169.64        169.63         6.89 o                         
  -4   5  11         35.18         42.99         2.17 o                         
  -3   5  11        121.23        119.90         4.77 o                         
  -2   5  11         31.24         28.94         3.19 o                         
  -1   5  11        602.22        565.36         9.68 o                         
   0   5  11         78.88         94.93         5.28 o                         
   1   5  11        797.55        794.45        12.70 o                         
   2   5  11        120.26        126.26         6.45 o                         
   3   5  11          0.10          4.62         3.26 o                         
   4   5  11        363.25        438.47        15.21 o                         
   5   5  11          0.38         13.40         6.34 o                         
  -9   6  11          0.20          8.99        13.90 o                         
  -8   6  11         39.47         39.76         6.94 o                         
  -7   6  11         17.23         14.84         5.90 o                         
  -6   6  11         57.49         70.78         7.28 o                         
  -5   6  11          1.03          2.37         2.31 o                         
  -4   6  11        102.43         92.92         5.25 o                         
  -3   6  11          6.21          7.21         2.48 o                         
  -2   6  11         85.89         97.25         5.30 o                         
  -1   6  11        371.24        350.43         7.92 o                         
   0   6  11         25.01         24.08         3.88 o                         
   1   6  11        142.44        125.22         6.65 o                         
   2   6  11         23.62         24.50         4.04 o                         
   3   6  11          0.26          8.13         3.75 o                         
   4   6  11          2.49          6.54         4.57 o                         
  -7   7  11          1.24         -6.20         6.20 o                         
  -6   7  11         28.32         25.25         5.44 o                         
  -5   7  11          1.12          0.91         2.70 o                         
  -4   7  11         13.06         15.70         3.13 o                         
  -3   7  11         24.86         30.21         3.92 o                         
  -2   7  11          0.20          1.94         3.31 o                         
  -1   7  11          5.03          8.12         4.03 o                         
   0   7  11         25.82         23.89         3.99 o                         
   1   7  11         13.26         18.93         3.95 o                         
   2   7  11         16.70         23.38         5.53 o                         
   3   7  11          0.04          9.31         6.74 o                         
  -6   8  11         42.28         51.67        12.55 o                         
  -5   8  11          9.63         14.23         3.91 o                         
  -4   8  11          1.41         -1.39         3.91 o                         
  -3   8  11          9.23          6.79         3.12 o                         
  -2   8  11          3.90          9.87         3.27 o                         
  -1   8  11          1.04          9.23         4.57 o                         
   0   8  11         29.20         33.70         6.00 o                         
   1   8  11          0.44         10.34         7.52 o                         
  -5 -10  12          0.00         -6.27         6.27 o                         
  -4 -10  12          0.01         -2.27         6.37 o                         
  -3 -10  12         49.92         61.33         8.65 o                         
  -2 -10  12        164.07        158.46        12.40 o                         
  -1 -10  12         91.28        104.07         8.93 o                         
   0 -10  12          1.12         -3.88        10.47 o                         
   1 -10  12          2.83         -6.05         6.05 o                         
  -7  -9  12          9.98          6.34        12.67 o                         
  -6  -9  12          0.48         -1.08         5.39 o                         
  -5  -9  12         20.75         10.02         5.61 o                         
  -4  -9  12          7.66         -1.42         4.42 o                         
  -3  -9  12         21.42         13.19         5.97 o                         
  -2  -9  12         22.95         28.93         5.84 o                         
  -1  -9  12        103.53         90.83         8.15 o                         
   0  -9  12        250.55        269.04        10.65 o                         
   1  -9  12         78.76         88.66         8.45 o                         
   2  -9  12         63.54         68.44         8.12 o                         
   3  -9  12          4.02          9.96         9.99 o                         
  -8  -8  12          0.28         -2.10         4.84 o                         
  -7  -8  12         32.40         20.24         6.12 o                         
  -6  -8  12         64.70         51.04         6.23 o                         
  -5  -8  12        220.16        213.50         9.54 o                         
  -4  -8  12         34.01         28.89         5.49 o                         
  -3  -8  12         40.71         35.45         5.43 o                         
  -2  -8  12        103.87         97.38         7.22 o                         
  -1  -8  12          8.45          1.60         5.18 o                         
   0  -8  12        310.68        278.58        11.26 o                         
   1  -8  12          8.34         17.22         4.95 o                         
   2  -8  12         76.13         72.32         7.29 o                         
   3  -8  12         86.32         90.63         7.54 o                         
   4  -8  12          0.86         -0.19         6.20 o                         
  -9  -7  12         17.29         22.24         5.14 o                         
  -8  -7  12          9.48         12.40         4.29 o                         
  -7  -7  12         67.74         51.26         5.36 o                         
  -6  -7  12         11.66          5.64         4.85 o                         
  -5  -7  12        139.68        140.86         8.87 o                         
  -4  -7  12         16.59         10.64         4.11 o                         
  -3  -7  12          1.20         -2.47         4.34 o                         
  -2  -7  12          4.94          2.36         4.11 o                         
  -1  -7  12         53.78         49.81         5.75 o                         
   0  -7  12         17.48         17.31         4.96 o                         
   1  -7  12        134.08        126.97         6.89 o                         
   2  -7  12          4.33         12.23         4.87 o                         
   3  -7  12         33.69         37.35         7.76 o                         
   4  -7  12          4.93         22.25        10.68 o                         
   5  -7  12         11.10          9.74         8.69 o                         
  -9  -6  12         31.41         41.36         4.95 o                         
  -8  -6  12          6.20          1.28         3.41 o                         
  -7  -6  12          3.48          2.21         3.69 o                         
  -6  -6  12        351.40        317.36        10.38 o                         
  -5  -6  12         17.68         18.98         5.06 o                         
  -4  -6  12         36.36         42.71         5.65 o                         
  -3  -6  12         38.38         45.31         4.46 o                         
  -2  -6  12         11.72         15.25         4.31 o                         
  -1  -6  12         32.73         28.51         4.90 o                         
   0  -6  12         92.56        105.52         6.44 o                         
   1  -6  12          2.90          4.29         3.85 o                         
   2  -6  12         89.91         90.74         6.50 o                         
   3  -6  12         81.03         93.39         8.37 o                         
   4  -6  12         14.32          9.62         6.23 o                         
   5  -6  12         15.31         16.82         8.55 o                         
 -10  -5  12          1.33         -4.94         4.94 o                         
  -9  -5  12         14.55         17.40         4.37 o                         
  -8  -5  12          2.12         -2.90         2.90 o                         
  -7  -5  12        121.08         99.17         6.04 o                         
  -6  -5  12        527.28        506.86        10.70 o                         
  -5  -5  12         42.20         40.17         5.10 o                         
  -4  -5  12         15.71         19.65         4.68 o                         
  -3  -5  12          2.46          2.56         4.26 o                         
  -2  -5  12         71.66         73.44         4.80 o                         
  -1  -5  12        231.32        214.18         6.52 o                         
   0  -5  12        188.60        189.81         7.05 o                         
   1  -5  12         58.58         61.95         5.23 o                         
   2  -5  12         76.21         77.07         5.69 o                         
   3  -5  12        164.42        172.98         9.97 o                         
   4  -5  12        123.11        123.35        10.32 o                         
   5  -5  12          9.59         26.71         5.68 o                         
   6  -5  12         50.60        201.66        23.94 o                         
 -10  -4  12         13.06         15.77         3.89 o                         
  -9  -4  12         59.58         63.99         5.15 o                         
  -8  -4  12        173.87        179.53         6.91 o                         
  -7  -4  12          1.53          5.01         3.95 o                         
  -6  -4  12         31.98         31.04         4.06 o                         
  -5  -4  12         66.64         72.51         5.43 o                         
  -4  -4  12        147.52        135.60         6.68 o                         
  -3  -4  12         76.65         84.92         6.05 o                         
  -2  -4  12         34.98         28.93         3.09 o                         
  -1  -4  12          3.96          6.43         2.92 o                         
   0  -4  12          4.58         10.80         3.64 o                         
   1  -4  12        497.69        474.13        10.29 o                         
   2  -4  12        476.40        445.29        10.40 o                         
   3  -4  12         14.30         10.80         4.09 o                         
   4  -4  12        123.15        131.02         8.16 o                         
   5  -4  12        121.35        128.57         9.01 o                         
   6  -4  12        116.00        209.39        29.87 o                         
 -11  -3  12         10.16         -2.61         7.52 o                         
 -10  -3  12          0.01          3.03         4.53 o                         
  -9  -3  12          1.08         -1.03         2.43 o                         
  -8  -3  12          5.51          4.27         3.33 o                         
  -7  -3  12        118.12        108.43         5.70 o                         
  -6  -3  12        231.05        308.23         7.92 o                         
  -5  -3  12         67.94         76.07         4.92 o                         
  -4  -3  12        232.18        236.15         7.42 o                         
  -3  -3  12          8.98         26.84         3.13 o                         
  -2  -3  12         96.20         93.61         5.61 o                         
  -1  -3  12        355.44        361.03         9.38 o                         
   0  -3  12        217.73        279.84         8.21 o                         
   1  -3  12        412.92        390.75         9.88 o                         
   2  -3  12        589.50        589.68        10.85 o                         
   3  -3  12          4.11         21.20         3.65 o                         
   4  -3  12        217.11        228.73        10.72 o                         
   5  -3  12        166.34        167.61         9.16 o                         
   6  -3  12        128.48        112.31         8.48 o                         
   7  -3  12          0.44          0.60         6.02 o                         
 -11  -2  12         89.60        106.64         5.61 o                         
 -10  -2  12         25.66         28.07         3.41 o                         
  -9  -2  12         22.35         24.00         2.64 o                         
  -8  -2  12          1.40          0.46         2.35 o                         
  -7  -2  12          0.28         -0.04         2.50 o                         
  -6  -2  12        421.10        435.14         7.70 o                         
  -5  -2  12       1251.80       1280.05        15.21 o                         
  -4  -2  12        383.47        359.07         7.23 o                         
  -3  -2  12        431.63        447.90         9.54 o                         
  -2  -2  12        414.83        389.47         9.05 o                         
  -1  -2  12        527.77        504.91        10.56 o                         
   0  -2  12         41.91         54.40         4.38 o                         
   1  -2  12         34.67         34.85         4.02 o                         
   2  -2  12         62.39         66.48         4.79 o                         
   3  -2  12         58.90         55.83         4.55 o                         
   4  -2  12         13.52         11.90         5.27 o                         
   5  -2  12          4.32         18.38         5.41 o                         
   6  -2  12          6.28          7.25         4.70 o                         
   7  -2  12         48.07         25.42         6.76 o                         
 -11  -1  12        186.58        219.63         9.36 o                         
 -10  -1  12          0.28         -1.21         2.50 o
[truncated: 76,222 more chars]
