# Supplementary material for: Synthesis of 5-(aryl­methyl­idene­amino)-4-(1H-benzo[d]imidazol-1-yl)py­rimi­dine hybrids: synthetic sequence and the mol­ecular and supra­molecular structures of two inter­mediates and three final products
Source: Acta Crystallogr C Struct Chem. 2023 May 5;79(Pt 6):227–36. doi: 10.1107/S2053229623003728 (PMC10240168; doi:10.1107/S2053229623003728)
Supplement: Supplementary file 13 [file c-79-00227-sup13.txt]

 
data_VIb

# 194Bcg
 

# before SQUEEZE


_audit_creation_method            SHELXL-2014
_chemical_name_systematic
;
 ?
;
_chemical_name_common             ?
_chemical_melting_point           ?
_chemical_formula_moiety          
'C26 H21 Cl N6 O'
_chemical_formula_sum
 'C26 H21 Cl N6 O' 
_chemical_formula_weight          468.94

loop_
 _atom_type_symbol
 _atom_type_description
 _atom_type_scat_dispersion_real
 _atom_type_scat_dispersion_imag
 _atom_type_scat_source
 'C'  'C'   0.0033   0.0016
 'International Tables Vol C Tables 4.2.6.8 and 6.1.1.4'
 'H'  'H'   0.0000   0.0000
 'International Tables Vol C Tables 4.2.6.8 and 6.1.1.4'
 'N'  'N'   0.0061   0.0033
 'International Tables Vol C Tables 4.2.6.8 and 6.1.1.4'
 'O'  'O'   0.0106   0.0060
 'International Tables Vol C Tables 4.2.6.8 and 6.1.1.4'
 'Cl'  'Cl'   0.1484   0.1585
 'International Tables Vol C Tables 4.2.6.8 and 6.1.1.4'
 
_space_group_crystal_system       triclinic
_space_group_IT_number            2
_space_group_name_H-M_alt         'P -1'
_space_group_name_Hall            '-P 1'
 
_shelx_space_group_comment
;
The symmetry employed for this shelxl refinement is uniquely defined
by the following loop, which should always be used as a source of
symmetry information in preference to the above space-group names.
They are only intended as comments.
;
 
loop_
 _space_group_symop_operation_xyz
 'x, y, z'
 '-x, -y, -z'
 
_cell_length_a                    9.6520(8)
_cell_length_b                    9.7408(10)
_cell_length_c                    14.1445(12)
_cell_angle_alpha                 98.183(4)
_cell_angle_beta                  104.638(3)
_cell_angle_gamma                 90.059(4)
_cell_volume                      1272.6(2)
_cell_formula_units_Z             2
_cell_measurement_temperature     100(2)
_cell_measurement_reflns_used     5851 
_cell_measurement_theta_min       2.114 
_cell_measurement_theta_max       27.539 
 
_exptl_crystal_description        bplate 
_exptl_crystal_colour             yellow 
_exptl_crystal_density_meas       ? 
_exptl_crystal_density_method     ?              
_exptl_crystal_density_diffrn     1.224          
_exptl_crystal_F_000              488
_exptl_transmission_factor_min    ?                                             
_exptl_transmission_factor_max    ?                                             
_exptl_crystal_size_max           0.120
_exptl_crystal_size_mid           0.090
_exptl_crystal_size_min           0.080
_exptl_absorpt_coefficient_mu     0.179
_shelx_estimated_absorpt_T_min    0.979
_shelx_estimated_absorpt_T_max    0.986
_exptl_absorpt_correction_type    multi-scan 
_exptl_absorpt_correction_T_min   0.916 
_exptl_absorpt_correction_T_max   0.986 
_exptl_absorpt_process_details    'SADABS 2016/2 (Bruker, 2016)' 
 
_exptl_special_details
;
 ?
;
 
_diffrn_ambient_temperature       100(2)
_diffrn_radiation_wavelength      0.71073
_diffrn_radiation_type            MoK\a

_diffrn_source                  
'INCOATEC high brilliance microfocus sealed tube'
_diffrn_radiation_monochromator  
'multilayer mirror'
_diffrn_measurement_device_type   'Bruker D8 Venture'
_diffrn_detector_type             'Bruker PHOTON II'
_diffrn_measurement_method       '\f and \w scans'
_diffrn_detector_area_resol_mean ?
_diffrn_standards_interval_count   0
_diffrn_standards_interval_time    0
_diffrn_standards_number          0
_diffrn_standards_decay_%         0

_diffrn_reflns_number             60697
_diffrn_reflns_av_unetI/netI      0.0338
_diffrn_reflns_av_R_equivalents   0.0741
_diffrn_reflns_limit_h_min        -12
_diffrn_reflns_limit_h_max        12
_diffrn_reflns_limit_k_min        -12
_diffrn_reflns_limit_k_max        12
_diffrn_reflns_limit_l_min        -18
_diffrn_reflns_limit_l_max        18
_diffrn_reflns_theta_min          2.114
_diffrn_reflns_theta_max          27.539
_diffrn_reflns_theta_full         25.242
_diffrn_measured_fraction_theta_max   0.995
_diffrn_measured_fraction_theta_full  1.000
_diffrn_reflns_Laue_measured_fraction_max    0.995
_diffrn_reflns_Laue_measured_fraction_full   1.000
_diffrn_reflns_point_group_measured_fraction_max   0.995
_diffrn_reflns_point_group_measured_fraction_full  1.000
_reflns_number_total              5851
_reflns_number_gt                 4655
_reflns_threshold_expression      'I > 2\s(I)'
_reflns_Friedel_coverage          0.000
_reflns_Friedel_fraction_max      .
_reflns_Friedel_fraction_full     .
 
_reflns_special_details
;
 Reflections were merged by SHELXL according to the crystal
 class for the calculation of statistics and refinement.
 
 _reflns_Friedel_fraction is defined as the number of unique
 Friedel pairs measured divided by the number that would be
 possible theoretically, ignoring centric projections and
 systematic absences.
;
 
_computing_data_collection        'APEX3 v2016.7-2 (Bruker, 2018)'
_computing_cell_refinement        'SAINT v8.38A (Bruker, 2017)'
_computing_data_reduction         'SAINT v8.38A (Bruker, 2017)'
_computing_structure_solution     'SHELXT-2014/5 (Sheldrick, 2015a)'
_computing_structure_refinement   'SHELXL-2014 (Sheldrick, 2015b)'
_computing_molecular_graphics     'PLATON (Spek, 2009)'
_computing_publication_material   
'SHELXL-2014 (Sheldrick, 2015b) and PLATON (Spek, 2009)'
 
_refine_special_details
;
 ?
;
_refine_ls_structure_factor_coef  Fsqd
_refine_ls_matrix_type            full
_refine_ls_weighting_scheme       calc
_refine_ls_weighting_details
'w=1/[\s^2^(Fo^2^)+(0.2000P)^2^] where P=(Fo^2^+2Fc^2^)/3'
_atom_sites_solution_primary      dual
_atom_sites_solution_secondary    ?
_atom_sites_solution_hydrogens    mixed
_refine_ls_hydrogen_treatment     mixed
_refine_ls_extinction_method      none
_refine_ls_extinction_coef        .
_refine_ls_number_reflns          5851
_refine_ls_number_parameters      314
_refine_ls_number_restraints      0
_refine_ls_R_factor_all           0.1674
_refine_ls_R_factor_gt            0.1465
_refine_ls_wR_factor_ref          0.4731
_refine_ls_wR_factor_gt           0.4457
_refine_ls_goodness_of_fit_ref    2.142
_refine_ls_restrained_S_all       2.142
_refine_ls_shift/su_max           0.000
_refine_ls_shift/su_mean          0.000
 
loop_
 _atom_site_label
 _atom_site_type_symbol
 _atom_site_fract_x
 _atom_site_fract_y
 _atom_site_fract_z
 _atom_site_U_iso_or_equiv
 _atom_site_adp_type
 _atom_site_occupancy
 _atom_site_site_symmetry_order  
 _atom_site_calc_flag
 _atom_site_refinement_flags_posn
 _atom_site_refinement_flags_adp
 _atom_site_refinement_flags_occupancy
 _atom_site_disorder_assembly
 _atom_site_disorder_group
N1 N 0.0362(4) 0.6812(4) 0.7492(3) 0.0148(8) Uani 1 1 d . . . . .
C2 C 0.0307(5) 0.6137(5) 0.6573(3) 0.0146(9) Uani 1 1 d . . . . .
N3 N 0.1459(4) 0.5781(4) 0.6231(3) 0.0131(8) Uani 1 1 d . . . . .
C4 C 0.2720(4) 0.5979(4) 0.6903(3) 0.0116(9) Uani 1 1 d . . . . .
C5 C 0.2905(5) 0.6514(5) 0.7893(3) 0.0130(9) Uani 1 1 d . . . . .
C6 C 0.1623(5) 0.6982(5) 0.8125(3) 0.0140(9) Uani 1 1 d . . . . .
N21 N -0.0988(4) 0.5861(5) 0.5959(3) 0.0183(9) Uani 1 1 d . . . . .
H21A H -0.114(7) 0.522(6) 0.535(5) 0.022 Uiso 1 1 d . U . . .
H21B H -0.186(7) 0.592(6) 0.616(5) 0.022 Uiso 1 1 d . U . . .
N41 N 0.3955(4) 0.5641(4) 0.6558(3) 0.0126(8) Uani 1 1 d . . . . .
C42 C 0.5203(4) 0.6434(5) 0.6721(3) 0.0116(9) Uani 1 1 d . . . . .
N43 N 0.6230(4) 0.5725(4) 0.6458(3) 0.0132(8) Uani 1 1 d . . . . .
C43A C 0.5644(5) 0.4388(5) 0.6093(3) 0.0134(9) Uani 1 1 d . . . . .
C44 C 0.6287(5) 0.3213(5) 0.5720(4) 0.0176(10) Uani 1 1 d . . . . .
H44 H 0.7247 0.3253 0.5666 0.021 Uiso 1 1 calc R U . . .
C45 C 0.5452(6) 0.1990(5) 0.5432(4) 0.0216(11) Uani 1 1 d . . . . .
H45 H 0.5854 0.1170 0.5182 0.026 Uiso 1 1 calc R U . . .
C46 C 0.4036(5) 0.1935(5) 0.5501(4) 0.0195(10) Uani 1 1 d . . . . .
H46 H 0.3497 0.1081 0.5287 0.023 Uiso 1 1 calc R U . . .
C47 C 0.3390(5) 0.3090(5) 0.5874(3) 0.0157(9) Uani 1 1 d . . . . .
H47 H 0.2436 0.3043 0.5940 0.019 Uiso 1 1 calc R U . . .
C47A C 0.4219(5) 0.4314(5) 0.6146(3) 0.0128(9) Uani 1 1 d . . . . .
C71 C 0.5357(5) 0.7929(5) 0.7118(3) 0.0129(9) Uani 1 1 d . . . . .
C72 C 0.4193(5) 0.8802(5) 0.6957(3) 0.0143(9) Uani 1 1 d . . . . .
H72 H 0.3276 0.8434 0.6581 0.017 Uiso 1 1 calc R U . . .
C73 C 0.4372(5) 1.0196(5) 0.7343(3) 0.0170(10) Uani 1 1 d . . . . .
H73 H 0.3572 1.0774 0.7237 0.020 Uiso 1 1 calc R U . . .
C74 C 0.5720(6) 1.0767(5) 0.7889(4) 0.0195(10) Uani 1 1 d . . . . .
C75 C 0.6873(5) 0.9885(5) 0.8046(4) 0.0245(12) Uani 1 1 d . . . . .
H75 H 0.7790 1.0252 0.8424 0.029 Uiso 1 1 calc R U . . .
C76 C 0.6704(5) 0.8478(5) 0.7659(4) 0.0205(10) Uani 1 1 d . . . . .
H76 H 0.7502 0.7897 0.7764 0.025 Uiso 1 1 calc R U . . .
C77 C 0.5935(6) 1.2310(5) 0.8256(4) 0.0253(11) Uani 1 1 d . . . . .
H77A H 0.5015 1.2758 0.8080 0.038 Uiso 1 1 calc R U . . .
H77B H 0.6313 1.2461 0.8975 0.038 Uiso 1 1 calc R U . . .
H77C H 0.6615 1.2709 0.7949 0.038 Uiso 1 1 calc R U . . .
N51 N 0.4257(4) 0.6453(4) 0.8536(3) 0.0157(9) Uani 1 1 d . . . . .
C57 C 0.4787(5) 0.7367(5) 0.9273(3) 0.0187(10) Uani 1 1 d . . . . .
H57 H 0.4266 0.8164 0.9414 0.022 Uiso 1 1 calc R U . . .
C51 C 0.6224(5) 0.7182(5) 0.9913(3) 0.0167(10) Uani 1 1 d . . . . .
C52 C 0.6921(6) 0.5935(6) 0.9824(4) 0.0251(11) Uani 1 1 d . . . . .
H52 H 0.6473 0.5196 0.9327 0.030 Uiso 1 1 calc R U . . .
C53 C 0.8219(6) 0.5748(6) 1.0428(4) 0.0299(13) Uani 1 1 d . . . . .
H53 H 0.8675 0.4890 1.0351 0.036 Uiso 1 1 calc R U . . .
C54 C 0.8877(5) 0.6828(6) 1.1163(4) 0.0247(11) Uani 1 1 d . . . . .
Cl54 Cl 1.05253(16) 0.65634(19) 1.19502(13) 0.0457(6) Uani 1 1 d . . . . .
C55 C 0.8221(6) 0.8088(7) 1.1270(5) 0.0359(15) Uani 1 1 d . . . . .
H55 H 0.8673 0.8824 1.1769 0.043 Uiso 1 1 calc R U . . .
C56 C 0.6914(6) 0.8256(7) 1.0647(4) 0.0321(13) Uani 1 1 d . . . . .
H56 H 0.6467 0.9120 1.0715 0.038 Uiso 1 1 calc R U . . .
O61 O 0.1738(3) 0.7621(4) 0.9059(2) 0.0195(8) Uani 1 1 d . . . . .
C61 C 0.0425(5) 0.8051(6) 0.9293(4) 0.0251(12) Uani 1 1 d . . . . .
H61A H 0.0632 0.8498 0.9982 0.038 Uiso 1 1 calc R U . . .
H61B H -0.0030 0.8710 0.8858 0.038 Uiso 1 1 calc R U . . .
H61C H -0.0222 0.7239 0.9198 0.038 Uiso 1 1 calc R U . . .
 
loop_
 _atom_site_aniso_label
 _atom_site_aniso_U_11
 _atom_site_aniso_U_22
 _atom_site_aniso_U_33
 _atom_site_aniso_U_23
 _atom_site_aniso_U_13
 _atom_site_aniso_U_12
N1 0.0107(17) 0.021(2) 0.0117(19) -0.0005(15) 0.0020(15) 0.0023(14)
C2 0.009(2) 0.019(2) 0.016(2) 0.0015(17) 0.0030(17) 0.0010(16)
N3 0.0072(17) 0.0188(19) 0.0124(18) 0.0000(14) 0.0018(14) 0.0002(14)
C4 0.0096(19) 0.014(2) 0.010(2) 0.0016(16) 0.0013(16) 0.0010(15)
C5 0.012(2) 0.018(2) 0.009(2) 0.0024(16) 0.0014(17) 0.0011(16)
C6 0.013(2) 0.017(2) 0.010(2) -0.0011(16) 0.0017(17) 0.0008(16)
N21 0.0067(17) 0.033(2) 0.0120(19) -0.0034(17) 0.0008(15) -0.0001(15)
N41 0.0109(18) 0.0130(18) 0.0128(18) 0.0002(14) 0.0019(14) 0.0015(14)
C42 0.0071(18) 0.017(2) 0.0084(19) 0.0002(16) -0.0012(15) 0.0003(15)
N43 0.0099(17) 0.0163(19) 0.0121(18) -0.0006(14) 0.0021(14) 0.0010(14)
C43A 0.013(2) 0.019(2) 0.0082(19) 0.0030(16) 0.0005(16) 0.0038(16)
C44 0.015(2) 0.019(2) 0.019(2) 0.0024(18) 0.0050(18) 0.0058(17)
C45 0.030(3) 0.019(2) 0.017(2) 0.0022(18) 0.007(2) 0.010(2)
C46 0.024(2) 0.014(2) 0.019(2) 0.0003(18) 0.003(2) -0.0002(18)
C47 0.015(2) 0.016(2) 0.014(2) 0.0002(17) 0.0000(17) -0.0012(17)
C47A 0.013(2) 0.014(2) 0.011(2) -0.0003(16) 0.0029(16) 0.0037(16)
C71 0.012(2) 0.013(2) 0.012(2) 0.0004(16) 0.0029(17) 0.0007(16)
C72 0.012(2) 0.017(2) 0.013(2) 0.0002(16) 0.0022(17) 0.0013(16)
C73 0.018(2) 0.019(2) 0.013(2) 0.0029(17) 0.0026(18) 0.0029(17)
C74 0.024(2) 0.018(2) 0.015(2) -0.0001(18) 0.0038(19) -0.0036(18)
C75 0.015(2) 0.020(2) 0.030(3) -0.005(2) -0.007(2) -0.0065(18)
C76 0.015(2) 0.019(2) 0.023(2) -0.0015(19) -0.0008(19) 0.0002(17)
C77 0.030(3) 0.020(2) 0.021(3) -0.002(2) 0.001(2) -0.003(2)
N51 0.0078(17) 0.027(2) 0.0116(18) 0.0021(15) 0.0010(14) -0.0007(14)
C57 0.014(2) 0.026(2) 0.014(2) 0.0018(18) 0.0019(18) 0.0049(18)
C51 0.009(2) 0.026(2) 0.012(2) 0.0003(18) -0.0008(17) -0.0006(17)
C52 0.023(2) 0.020(2) 0.029(3) 0.003(2) 0.000(2) -0.0033(19)
C53 0.025(3) 0.025(3) 0.031(3) 0.005(2) -0.008(2) 0.003(2)
C54 0.010(2) 0.038(3) 0.022(3) 0.007(2) -0.0056(19) -0.003(2)
Cl54 0.0215(8) 0.0575(11) 0.0460(10) 0.0131(8) -0.0168(7) 0.0019(7)
C55 0.023(3) 0.044(4) 0.028(3) -0.010(3) -0.008(2) 0.002(2)
C56 0.023(3) 0.037(3) 0.027(3) -0.008(2) -0.004(2) 0.007(2)
O61 0.0117(16) 0.032(2) 0.0111(16) -0.0051(14) 0.0009(13) 0.0015(14)
C61 0.020(2) 0.040(3) 0.014(2) -0.005(2) 0.008(2) 0.008(2)
 
_geom_special_details
;
 All esds (except the esd in the dihedral angle between two l.s. planes)
 are estimated using the full covariance matrix.  The cell esds are taken
 into account individually in the estimation of esds in distances, angles
 and torsion angles; correlations between esds in cell parameters are only
 used when they are defined by crystal symmetry.  An approximate (isotropic)
 treatment of cell esds is used for estimating esds involving l.s. planes.
;
 
loop_
 _geom_bond_atom_site_label_1
 _geom_bond_atom_site_label_2
 _geom_bond_distance
 _geom_bond_site_symmetry_2
 _geom_bond_publ_flag
N1 C6 1.310(6) . ?
N1 C2 1.359(6) . ?
C2 N21 1.333(6) . ?
C2 N3 1.348(5) . ?
N3 C4 1.337(6) . ?
C4 C5 1.388(6) . ?
C4 N41 1.419(5) . ?
C5 N51 1.397(6) . ?
C5 C6 1.419(6) . ?
C6 O61 1.355(5) . ?
N21 H21A 0.96(6) . ?
N21 H21B 0.96(6) . ?
N41 C42 1.381(6) . ?
N41 C47A 1.392(5) . ?
C42 N43 1.308(5) . ?
C42 C71 1.478(6) . ?
N43 C43A 1.394(6) . ?
C43A C47A 1.399(6) . ?
C43A C44 1.403(6) . ?
C44 C45 1.389(7) . ?
C44 H44 0.9500 . ?
C45 C46 1.396(7) . ?
C45 H45 0.9500 . ?
C46 C47 1.390(6) . ?
C46 H46 0.9500 . ?
C47 C47A 1.386(6) . ?
C47 H47 0.9500 . ?
C71 C76 1.393(7) . ?
C71 C72 1.402(6) . ?
C72 C73 1.382(6) . ?
C72 H72 0.9500 . ?
C73 C74 1.402(7) . ?
C73 H73 0.9500 . ?
C74 C75 1.399(7) . ?
C74 C77 1.515(7) . ?
C75 C76 1.395(7) . ?
C75 H75 0.9500 . ?
C76 H76 0.9500 . ?
C77 H77A 0.9800 . ?
C77 H77B 0.9800 . ?
C77 H77C 0.9800 . ?
N51 C57 1.267(6) . ?
C57 C51 1.479(6) . ?
C57 H57 0.9500 . ?
C51 C52 1.394(7) . ?
C51 C56 1.399(7) . ?
C52 C53 1.355(8) . ?
C52 H52 0.9500 . ?
C53 C54 1.395(8) . ?
C53 H53 0.9500 . ?
C54 C55 1.388(9) . ?
C54 Cl54 1.739(5) . ?
C55 C56 1.369(8) . ?
C55 H55 0.9500 . ?
C56 H56 0.9500 . ?
O61 C61 1.436(5) . ?
C61 H61A 0.9800 . ?
C61 H61B 0.9800 . ?
C61 H61C 0.9800 . ?
 
loop_
 _geom_angle_atom_site_label_1
 _geom_angle_atom_site_label_2
 _geom_angle_atom_site_label_3
 _geom_angle
 _geom_angle_site_symmetry_1
 _geom_angle_site_symmetry_3
 _geom_angle_publ_flag
C6 N1 C2 117.0(4) . . ?
N21 C2 N3 118.1(4) . . ?
N21 C2 N1 116.9(4) . . ?
N3 C2 N1 125.0(4) . . ?
C4 N3 C2 115.2(4) . . ?
N3 C4 C5 125.1(4) . . ?
N3 C4 N41 116.4(4) . . ?
C5 C4 N41 118.5(4) . . ?
C4 C5 N51 118.2(4) . . ?
C4 C5 C6 113.5(4) . . ?
N51 C5 C6 128.1(4) . . ?
N1 C6 O61 119.6(4) . . ?
N1 C6 C5 123.4(4) . . ?
O61 C6 C5 116.9(4) . . ?
C2 N21 H21A 122(4) . . ?
C2 N21 H21B 124(4) . . ?
H21A N21 H21B 109(5) . . ?
C42 N41 C47A 106.8(3) . . ?
C42 N41 C4 128.2(4) . . ?
C47A N41 C4 124.0(4) . . ?
N43 C42 N41 112.6(4) . . ?
N43 C42 C71 123.3(4) . . ?
N41 C42 C71 124.0(4) . . ?
C42 N43 C43A 105.5(4) . . ?
N43 C43A C47A 110.2(4) . . ?
N43 C43A C44 129.2(4) . . ?
C47A C43A C44 120.7(4) . . ?
C45 C44 C43A 116.8(4) . . ?
C45 C44 H44 121.6 . . ?
C43A C44 H44 121.6 . . ?
C44 C45 C46 121.6(4) . . ?
C44 C45 H45 119.2 . . ?
C46 C45 H45 119.2 . . ?
C47 C46 C45 122.1(5) . . ?
C47 C46 H46 119.0 . . ?
C45 C46 H46 119.0 . . ?
C47A C47 C46 116.1(4) . . ?
C47A C47 H47 121.9 . . ?
C46 C47 H47 121.9 . . ?
C47 C47A N41 132.3(4) . . ?
C47 C47A C43A 122.7(4) . . ?
N41 C47A C43A 104.9(4) . . ?
C76 C71 C72 119.6(4) . . ?
C76 C71 C42 118.5(4) . . ?
C72 C71 C42 121.9(4) . . ?
C73 C72 C71 120.4(4) . . ?
C73 C72 H72 119.8 . . ?
C71 C72 H72 119.8 . . ?
C72 C73 C74 120.8(4) . . ?
C72 C73 H73 119.6 . . ?
C74 C73 H73 119.6 . . ?
C75 C74 C73 118.3(4) . . ?
C75 C74 C77 120.9(5) . . ?
C73 C74 C77 120.8(5) . . ?
C76 C75 C74 121.3(4) . . ?
C76 C75 H75 119.3 . . ?
C74 C75 H75 119.3 . . ?
C71 C76 C75 119.6(4) . . ?
C71 C76 H76 120.2 . . ?
C75 C76 H76 120.2 . . ?
C74 C77 H77A 109.5 . . ?
C74 C77 H77B 109.5 . . ?
H77A C77 H77B 109.5 . . ?
C74 C77 H77C 109.5 . . ?
H77A C77 H77C 109.5 . . ?
H77B C77 H77C 109.5 . . ?
C57 N51 C5 124.2(4) . . ?
N51 C57 C51 119.4(4) . . ?
N51 C57 H57 120.3 . . ?
C51 C57 H57 120.3 . . ?
C52 C51 C56 117.8(5) . . ?
C52 C51 C57 121.7(4) . . ?
C56 C51 C57 120.5(5) . . ?
C53 C52 C51 121.9(5) . . ?
C53 C52 H52 119.0 . . ?
C51 C52 H52 119.0 . . ?
C52 C53 C54 119.2(5) . . ?
C52 C53 H53 120.4 . . ?
C54 C53 H53 120.4 . . ?
C55 C54 C53 120.5(5) . . ?
C55 C54 Cl54 120.6(4) . . ?
C53 C54 Cl54 118.9(4) . . ?
C56 C55 C54 119.2(5) . . ?
C56 C55 H55 120.4 . . ?
C54 C55 H55 120.4 . . ?
C55 C56 C51 121.3(5) . . ?
C55 C56 H56 119.3 . . ?
C51 C56 H56 119.3 . . ?
C6 O61 C61 116.3(4) . . ?
O61 C61 H61A 109.5 . . ?
O61 C61 H61B 109.5 . . ?
H61A C61 H61B 109.5 . . ?
O61 C61 H61C 109.5 . . ?
H61A C61 H61C 109.5 . . ?
H61B C61 H61C 109.5 . . ?
 
loop_
 _geom_torsion_atom_site_label_1
 _geom_torsion_atom_site_label_2
 _geom_torsion_atom_site_label_3
 _geom_torsion_atom_site_label_4
 _geom_torsion
 _geom_torsion_site_symmetry_1
 _geom_torsion_site_symmetry_2
 _geom_torsion_site_symmetry_3
 _geom_torsion_site_symmetry_4
 _geom_torsion_publ_flag
C6 N1 C2 N21 174.4(4) . . . . ?
C6 N1 C2 N3 -8.3(7) . . . . ?
N21 C2 N3 C4 -174.7(4) . . . . ?
N1 C2 N3 C4 8.1(7) . . . . ?
C2 N3 C4 C5 -0.2(7) . . . . ?
C2 N3 C4 N41 -178.7(4) . . . . ?
N3 C4 C5 N51 169.8(4) . . . . ?
N41 C4 C5 N51 -11.7(6) . . . . ?
N3 C4 C5 C6 -6.3(7) . . . . ?
N41 C4 C5 C6 172.2(4) . . . . ?
C2 N1 C6 O61 -178.6(4) . . . . ?
C2 N1 C6 C5 0.6(7) . . . . ?
C4 C5 C6 N1 6.0(7) . . . . ?
N51 C5 C6 N1 -169.6(5) . . . . ?
C4 C5 C6 O61 -174.8(4) . . . . ?
N51 C5 C6 O61 9.6(7) . . . . ?
N3 C4 N41 C42 131.1(5) . . . . ?
C5 C4 N41 C42 -47.4(7) . . . . ?
N3 C4 N41 C47A -62.0(6) . . . . ?
C5 C4 N41 C47A 119.4(5) . . . . ?
C47A N41 C42 N43 -0.6(5) . . . . ?
C4 N41 C42 N43 168.0(4) . . . . ?
C47A N41 C42 C71 177.5(4) . . . . ?
C4 N41 C42 C71 -13.9(7) . . . . ?
N41 C42 N43 C43A 0.4(5) . . . . ?
C71 C42 N43 C43A -177.7(4) . . . . ?
C42 N43 C43A C47A 0.0(5) . . . . ?
C42 N43 C43A C44 -179.5(5) . . . . ?
N43 C43A C44 C45 178.0(4) . . . . ?
C47A C43A C44 C45 -1.4(7) . . . . ?
C43A C44 C45 C46 0.7(7) . . . . ?
C44 C45 C46 C47 -1.0(8) . . . . ?
C45 C46 C47 C47A 2.0(7) . . . . ?
C46 C47 C47A N41 -178.3(5) . . . . ?
C46 C47 C47A C43A -2.7(7) . . . . ?
C42 N41 C47A C47 176.7(5) . . . . ?
C4 N41 C47A C47 7.5(8) . . . . ?
C42 N41 C47A C43A 0.6(5) . . . . ?
C4 N41 C47A C43A -168.7(4) . . . . ?
N43 C43A C47A C47 -177.0(4) . . . . ?
C44 C43A C47A C47 2.6(7) . . . . ?
N43 C43A C47A N41 -0.4(5) . . . . ?
C44 C43A C47A N41 179.2(4) . . . . ?
N43 C42 C71 C76 -30.8(7) . . . . ?
N41 C42 C71 C76 151.3(5) . . . . ?
N43 C42 C71 C72 148.6(5) . . . . ?
N41 C42 C71 C72 -29.3(7) . . . . ?
C76 C71 C72 C73 -0.8(7) . . . . ?
C42 C71 C72 C73 179.7(4) . . . . ?
C71 C72 C73 C74 0.9(7) . . . . ?
C72 C73 C74 C75 -1.0(7) . . . . ?
C72 C73 C74 C77 176.1(4) . . . . ?
C73 C74 C75 C76 1.1(8) . . . . ?
C77 C74 C75 C76 -176.0(5) . . . . ?
C72 C71 C76 C75 0.9(7) . . . . ?
C42 C71 C76 C75 -179.6(5) . . . . ?
C74 C75 C76 C71 -1.0(8) . . . . ?
C4 C5 N51 C57 146.0(5) . . . . ?
C6 C5 N51 C57 -38.6(8) . . . . ?
C5 N51 C57 C51 179.2(4) . . . . ?
N51 C57 C51 C52 -10.2(7) . . . . ?
N51 C57 C51 C56 171.3(5) . . . . ?
C56 C51 C52 C53 0.5(8) . . . . ?
C57 C51 C52 C53 -178.0(5) . . . . ?
C51 C52 C53 C54 0.4(9) . . . . ?
C52 C53 C54 C55 -0.8(9) . . . . ?
C52 C53 C54 Cl54 178.6(5) . . . . ?
C53 C54 C55 C56 0.3(10) . . . . ?
Cl54 C54 C55 C56 -179.1(5) . . . . ?
C54 C55 C56 C51 0.6(10) . . . . ?
C52 C51 C56 C55 -1.0(9) . . . . ?
C57 C51 C56 C55 177.6(6) . . . . ?
N1 C6 O61 C61 1.1(7) . . . . ?
C5 C6 O61 C61 -178.1(4) . . . . ?
 
#=====================================================================


loop_
 _geom_hbond_atom_site_label_D
 _geom_hbond_atom_site_label_H
 _geom_hbond_atom_site_label_A
 _geom_hbond_distance_DH
 _geom_hbond_distance_HA
 _geom_hbond_distance_DA
 _geom_hbond_angle_DHA
 _geom_hbond_site_symmetry_A
 _geom_hbond_publ_flag
#
# Hydrogen bonding scheme
# ======== ======= ======
#
#   D   H    A   D-H  H...A  D...A    D-H...A  symm  publ
#   -   -    -   ---  -----  -----    -------  ----  ----
N21 H21A  N3   0.97(6)  2.25(7)  3.200(6)  166(5)  2_566  no
N21 H21B  N43  0.95(7)  2.01(7)  2.951(6)  171(6)  1_455  no

C72 H72   Cg5  0.95     2.97     3.586(5)  124      .     no

# 2_566 = (-x, 1 - y, 1 - z)
# 1_455 = (-1 +x, y, z)

# Cg5 represents the centroid of the ring (N1,C2,C3,C4,C5,C6
#======================================================================


_refine_diff_density_max    4.639
_refine_diff_density_min   -0.615
_refine_diff_density_rms    0.250

_shelxl_version_number 2014-3

_shelx_res_file
;
TITL 194Bcg
CELL  0.71073   9.6520   9.7408  14.1445   98.183  104.638   90.059
ZERR     2.00   0.0008   0.0010   0.0012    0.004    0.003    0.004
LATT   1
SFAC  C    H    N    O    CL
UNIT  52 42 12 2 2
MERG   2
OMIT    -2.00  180.0
FMAP   2
PLAN   20
SIZE     0.080   0.090   0.120
ACTA
BOND $H
CONF
HTAB
LIST   4
L.S.   20
TEMP  -173.15
WGHT    0.200000
FVAR       0.50318   7.00000
N1    3    0.036162    0.681168    0.749231    11.00000    0.01066    0.02079 =
         0.01171   -0.00052    0.00195    0.00230
C2    1    0.030742    0.613692    0.657346    11.00000    0.00906    0.01865 =
         0.01567    0.00154    0.00299    0.00099
N3    3    0.145906    0.578051    0.623075    11.00000    0.00719    0.01879 =
         0.01237    0.00003    0.00179    0.00021
C4    1    0.272039    0.597946    0.690335    11.00000    0.00961    0.01425 =
         0.01028    0.00161    0.00130    0.00099
C5    1    0.290507    0.651360    0.789261    11.00000    0.01191    0.01777 =
         0.00884    0.00236    0.00143    0.00109
C6    1    0.162280    0.698195    0.812516    11.00000    0.01341    0.01666 =
         0.01028   -0.00109    0.00166    0.00076

N21   3   -0.098843    0.586066    0.595861    11.00000    0.00669    0.03343 =
         0.01196   -0.00338    0.00082   -0.00015
H21A  2   -0.113705    0.522011    0.535371    11.00000   -1.20000
H21B  2   -0.186266    0.592311    0.616476    11.00000   -1.20000
N41   3    0.395478    0.564137    0.655842    11.00000    0.01088    0.01304 =
         0.01281    0.00019    0.00191    0.00149
C42   1    0.520321    0.643357    0.672110    11.00000    0.00705    0.01714 =
         0.00841    0.00022   -0.00119    0.00027
N43   3    0.623031    0.572548    0.645809    11.00000    0.00989    0.01633 =
         0.01205   -0.00062    0.00215    0.00099
C43A  1    0.564409    0.438819    0.609327    11.00000    0.01256    0.01870 =
         0.00816    0.00299    0.00052    0.00378
C44   1    0.628713    0.321341    0.571976    11.00000    0.01503    0.01879 =
         0.01918    0.00237    0.00504    0.00584
AFIX  43
H44   2    0.724732    0.325274    0.566604    11.00000   -1.20000
AFIX   0
C45   1    0.545163    0.198986    0.543227    11.00000    0.02984    0.01852 =
         0.01707    0.00225    0.00729    0.01001
AFIX  43
H45   2    0.585387    0.117035    0.518246    11.00000   -1.20000
AFIX   0
C46   1    0.403575    0.193478    0.550138    11.00000    0.02421    0.01387 =
         0.01878    0.00025    0.00341   -0.00016
AFIX  43
H46   2    0.349665    0.108065    0.528668    11.00000   -1.20000
AFIX   0
C47   1    0.338970    0.309009    0.587440    11.00000    0.01514    0.01552 =
         0.01390    0.00019   -0.00004   -0.00123
AFIX  43
H47   2    0.243568    0.304345    0.593958    11.00000   -1.20000
AFIX   0
C47A  1    0.421853    0.431420    0.614574    11.00000    0.01256    0.01388 =
         0.01111   -0.00033    0.00289    0.00367

C71   1    0.535685    0.792922    0.711779    11.00000    0.01236    0.01326 =
         0.01241    0.00043    0.00292    0.00073
C72   1    0.419312    0.880236    0.695697    11.00000    0.01194    0.01710 =
         0.01269    0.00024    0.00215    0.00132
AFIX  43
H72   2    0.327587    0.843438    0.658061    11.00000   -1.20000
AFIX   0
C73   1    0.437228    1.019585    0.734281    11.00000    0.01794    0.01925 =
         0.01307    0.00292    0.00259    0.00290
AFIX  43
H73   2    0.357206    1.077392    0.723683    11.00000   -1.20000
AFIX   0
C74   1    0.571981    1.076695    0.788851    11.00000    0.02414    0.01752 =
         0.01528   -0.00010    0.00376   -0.00356
C75   1    0.687314    0.988513    0.804602    11.00000    0.01451    0.01963 =
         0.02997   -0.00520   -0.00654   -0.00652
AFIX  43
H75   2    0.778991    1.025229    0.842396    11.00000   -1.20000
AFIX   0

C76   1    0.670415    0.847752    0.765930    11.00000    0.01524    0.01883 =
         0.02309   -0.00154   -0.00076    0.00018
AFIX  43
H76   2    0.750229    0.789680    0.776447    11.00000   -1.20000
AFIX   0
C77   1    0.593476    1.230992    0.825553    11.00000    0.03047    0.01981 =
         0.02109   -0.00161    0.00070   -0.00329
AFIX  33
H77A  2    0.501528    1.275828    0.807958    11.00000   -1.50000
H77B  2    0.631329    1.246096    0.897512    11.00000   -1.50000
H77C  2    0.661478    1.270884    0.794935    11.00000   -1.50000
AFIX   0

N51   3    0.425709    0.645271    0.853649    11.00000    0.00775    0.02664 =
         0.01161    0.00207    0.00102   -0.00068
C57   1    0.478695    0.736681    0.927328    11.00000    0.01431    0.02640 =
         0.01404    0.00180    0.00188    0.00487
AFIX  43
H57   2    0.426575    0.816375    0.941362    11.00000   -1.20000
AFIX   0
C51   1    0.622366    0.718178    0.991252    11.00000    0.00924    0.02574 =
         0.01244    0.00035   -0.00081   -0.00057
C52   1    0.692078    0.593534    0.982445    11.00000    0.02274    0.02038 =
         0.02850    0.00301   -0.00008   -0.00328
AFIX  43
H52   2    0.647261    0.519584    0.932687    11.00000   -1.20000
AFIX   0
C53   1    0.821889    0.574775    1.042778    11.00000    0.02528    0.02524 =
         0.03126    0.00464   -0.00753    0.00327
AFIX  43
H53   2    0.867537    0.489039    1.035099    11.00000   -1.20000
AFIX   0

C54   1    0.887702    0.682786    1.116275    11.00000    0.00996    0.03753 =
         0.02211    0.00679   -0.00557   -0.00264
CL54  5    1.052535    0.656342    1.195023    11.00000    0.02153    0.05745 =
         0.04599    0.01309   -0.01680    0.00188
C55   1    0.822081    0.808782    1.126957    11.00000    0.02307    0.04384 =
         0.02841   -0.00953   -0.00796    0.00238
AFIX  43
H55   2    0.867311    0.882386    1.176867    11.00000   -1.20000
AFIX   0

C56   1    0.691437    0.825641    1.064701    11.00000    0.02251    0.03735 =
         0.02665   -0.00808   -0.00440    0.00686
AFIX  43
H56   2    0.646728    0.912047    1.071482    11.00000   -1.20000
AFIX   0

O61   4    0.173765    0.762062    0.905902    11.00000    0.01166    0.03200 =
         0.01115   -0.00515    0.00090    0.00146
C61   1    0.042513    0.805098    0.929280    11.00000    0.02017    0.04002 =
         0.01435   -0.00511    0.00813    0.00775
AFIX  33
H61A  2    0.063192    0.849776    0.998206    11.00000   -1.50000
H61B  2   -0.003004    0.870993    0.885754    11.00000   -1.50000
H61C  2   -0.022195    0.723888    0.919829    11.00000   -1.50000

AFIX   0
HKLF    4

REM  194Bcg
REM R1 =  0.1465 for    4655 Fo > 4sig(Fo)  and  0.1674 for all    5851 data
REM    314 parameters refined using      0 restraints

END

WGHT      0.2000      0.0000

REM Instructions for potential hydrogen bonds
EQIV $1 -x, -y+1, -z+1
HTAB N21 N3_$1
EQIV $2 x-1, y, z
HTAB N21 N43_$2
HTAB C57 O61

REM Highest difference peak  4.639,  deepest hole -0.615,  1-sigma level  0.250
Q1    1   0.1076  1.0294  0.6132  11.00000  0.05    4.64
Q2    1   0.1170  0.0218  0.3531  11.00000  0.05    4.29
Q3    1   0.0029  0.0327  0.4181  11.00000  0.05    4.01
Q4    1   0.0940 -0.0291  0.5075  11.00000  0.05    3.08
Q5    1   0.0722  0.0757  0.5131  11.00000  0.05    2.80
Q6    1   0.4904  1.0499  0.7452  11.00000  0.05    0.76
Q7    1   0.6583  0.8812  0.7851  11.00000  0.05    0.73
Q8    1   0.6485  1.2260  0.8518  11.00000  0.05    0.71
Q9    1   0.5776  1.1032  0.8086  11.00000  0.05    0.66
Q10   1   0.8420  0.6182  1.0784  11.00000  0.05    0.57
Q11   1   0.7128  1.0020  0.8294  11.00000  0.05    0.52
Q12   1   0.4676  0.4185  0.6152  11.00000  0.05    0.52
Q13   1   0.5145  1.2553  0.8491  11.00000  0.05    0.51
Q14   1   0.3807  0.2461  0.5711  11.00000  0.05    0.49
Q15   1   0.6094  0.8166  0.7514  11.00000  0.05    0.49
Q16   1   0.5954  1.0272  0.8222  11.00000  0.05    0.49
Q17   1   1.0340  1.0282  1.2818  11.00000  0.05    0.47
Q18   1   0.5881  0.3768  0.5734  11.00000  0.05    0.45
Q19   1   0.4968  0.8187  0.7265  11.00000  0.05    0.44
Q20   1   0.4725  0.2152  0.5482  11.00000  0.05    0.44
;
_shelx_res_checksum   30097

_shelx_hkl_file
;
  -2   0   0 1790.22   73.29
   3   0   0  206.68    7.90
   3   0   0  192.98    7.00
   3   0   0  200.68    7.70
   3   0   0  225.28    8.10
   3   0   0  195.98    7.80
  -3   0   0  198.08    7.00
  -3   0   0  210.18    7.90
  -3   0   0  202.58    7.80
  -3   0   0  208.18    8.70
  -3   0   0  205.98    8.00
  -3   0   0  199.78    8.00
  -3   0   0  212.98    7.90
   4   0   0  550.14   18.90
   4   0   0  562.24   19.10
   4   0   0  566.54   19.20
   4   0   0  578.54   18.60
   4   0   0  565.54   19.00
   4   0   0  569.54   17.80
  -4   0   0  571.84   19.00
  -4   0   0  544.65   19.10
  -4   0   0  562.64   17.80
  -4   0   0  581.94   19.10
  -4   0   0  557.84   18.90
  -4   0   0  568.84   19.20
  -4   0   0  581.94   20.20
   5   0   0   56.19    4.80
   5   0   0   56.99    4.60
   5   0   0   57.99    4.90
   5   0   0   67.99    4.60
   5   0   0   65.89    5.20
   5   0   0   65.49    3.60
  -5   0   0   55.09    4.60
  -5   0   0   55.99    4.80
  -5   0   0   59.19    4.60
  -5   0   0   68.29    6.20
  -5   0   0   51.09    4.90
  -5   0   0   55.89    4.70
   6   0   0   14.80    3.30
   6   0   0   12.40    2.00
   6   0   0   13.00    2.80
   6   0   0   11.30    2.00
   6   0   0   12.50    3.10
   6   0   0   14.70    3.00
   6   0   0   12.70    2.90
   6   0   0   14.30    3.10
  -6   0   0   10.60    2.90
  -6   0   0   11.60    3.00
  -6   0   0   10.00    3.90
  -6   0   0   13.90    3.00
  -6   0   0   13.40    3.10
  -6   0   0   13.90    3.20
   7   0   0   99.79    6.40
   7   0   0   97.69    6.90
   7   0   0  104.29    6.90
   7   0   0   98.19    6.80
   7   0   0  118.89    7.60
   7   0   0   96.59    5.20
   7   0   0   98.29    7.00
   7   0   0   96.39    5.10
  -7   0   0   91.39    6.80
  -7   0   0   96.19    6.70
  -7   0   0  109.89    7.50
  -7   0   0   95.49    6.90
  -7   0   0   98.09    8.30
   8   0   0  159.78    9.50
   8   0   0  152.78    9.70
   8   0   0  164.98    9.70
   8   0   0  163.18    7.40
   8   0   0  168.08    9.60
   8   0   0  168.38    9.00
   8   0   0  164.78    7.20
   8   0   0  161.98    9.50
  -8   0   0  149.49    9.80
  -8   0   0  147.49   10.80
  -8   0   0  151.18    9.30
  -8   0   0  152.28    9.40
  -8   0   0  170.28    9.60
  -8   0   0  156.28    9.90
   9   0   0   65.19    6.90
   9   0   0   62.79    4.60
   9   0   0   65.19    6.60
   9   0   0   67.69    6.10
   9   0   0   64.59    6.70
   9   0   0   66.09    6.50
   9   0   0   64.59    4.30
   9   0   0   60.39    6.50
  -9   0   0   71.89    7.00
  -9   0   0   61.19    7.10
  -9   0   0   69.99    9.40
  -9   0   0   53.19    7.10
  -9   0   0   59.79    6.50
  -9   0   0   52.89    6.20
  10   0   0    3.70    3.70
  10   0   0   11.20    4.40
  10   0   0    7.30    3.80
  10   0   0    8.60    3.60
  10   0   0    8.10    3.70
  10   0   0    5.50    2.20
  10   0   0    8.50    5.10
  10   0   0    5.60    1.60
  10   0   0   10.70    7.10
 -10   0   0    3.40    4.80
 -10   0   0    1.40    3.00
 -10   0   0    8.90    3.60
 -10   0   0    2.20    3.40
 -10   0   0    3.80    3.90
 -10   0   0   11.00    4.10
  11   0   0   25.50    5.00
  11   0   0   10.90    4.50
  11   0   0    8.00    2.50
  11   0   0   10.30    2.50
  11   0   0   17.60    4.60
  11   0   0   19.00    4.90
  11   0   0   22.30    5.00
  11   0   0   16.20    4.30
 -11   0   0   27.20    5.30
 -11   0   0   10.60    5.00
 -11   0   0   19.00    6.50
 -11   0   0   18.10    4.70
 -11   0   0   16.30    5.00
 -11   0   0   15.40    4.80
  12   0   0    6.40    3.30
  12   0   0   11.10    3.40
  12   0   0    3.60    3.20
  12   0   0   12.50    3.70
 -12   0   0    3.20    5.90
 -12   0   0    9.00    3.60
 -12   0   0    5.40    3.10
 -12   1   0    8.80    3.60
 -12   1   0   11.90    4.50
  12  -1   0    8.10    3.30
  12  -1   0    5.80    1.90
  12  -1   0   13.20    3.60
  12  -1   0    7.60    4.60
  12  -1   0   13.50    4.00
  12  -1   0   17.90    4.00
  12  -1   0   18.70    4.50
 -11   1   0   24.30    6.70
 -11   1   0   42.90   10.20
 -11   1   0   17.70    4.50
 -11   1   0   17.70    5.40
 -11   1   0   28.20    5.50
  11  -1   0   18.90    4.70
  11  -1   0   23.50    4.70
  11  -1   0   22.30    4.60
  11  -1   0   25.50    4.90
  11  -1   0   18.10    2.60
  11  -1   0   29.00    5.30
  11  -1   0   18.70    5.20
 -10   1   0   11.30    4.40
 -10   1   0    6.00    3.40
 -10   1   0    3.40    3.30
 -10   1   0    7.00    3.50
 -10   1   0   11.00    5.50
  10  -1   0    3.70    1.80
  10  -1   0    9.80    3.50
  10  -1   0    8.00    3.50
  10  -1   0    4.30    3.40
  10  -1   0    1.50    3.10
  10  -1   0   11.00    4.20
  10  -1   0    6.20    4.00
  -9   1   0   68.79    6.80
  -9   1   0   65.19    6.30
  -9   1   0   72.79    8.50
  -9   1   0   64.99    6.60
  -9   1   0   75.89    7.40
  -9   1   0   56.79    6.20
   9  -1   0   57.89    6.10
   9  -1   0   66.59    6.70
   9  -1   0   68.99    6.70
   9  -1   0   60.79    4.60
   9  -1   0   63.89    6.30
   9  -1   0   51.79    4.50
   9  -1   0   58.29    6.00
  -8   1   0  410.36   19.20
  -8   1   0  424.76   17.70
  -8   1   0  418.76   20.20
  -8   1   0  408.66   17.10
  -8   1   0  417.26   17.00
  -8   1   0  418.06   16.90
   8  -1   0  407.46   15.00
   8  -1   0  417.56   16.90
   8  -1   0  391.26   14.70
   8  -1   0  403.86   16.80
   8  -1   0  406.36   17.00
   8  -1   0  400.76   16.90
   8  -1   0  408.46   17.20
  -7   1   0   68.39    5.60
  -7   1   0   67.49    5.50
  -7   1   0   71.39    6.20
  -7   1   0   64.29    7.20
  -7   1   0   71.99    5.60
  -7   1   0   72.89    5.90
   7  -1   0   76.39    6.10
   7  -1   0   79.69    6.00
   7  -1   0   59.39    5.40
   7  -1   0   71.69    5.70
   7  -1   0   66.09    4.60
   7  -1   0   67.89    4.50
   7  -1   0   69.99    6.10
   7  -1   0   71.09    5.60
  -6   1   0   48.30    4.40
  -6   1   0   53.09    4.40
  -6   1   0   49.10    4.90
  -6   1   0   55.49    6.10
  -6   1   0   58.49    4.90
  -6   1   0   57.89    4.80
   6  -1   0   49.70    4.40
   6  -1   0   57.69    5.00
   6  -1   0   54.09    3.70
   6  -1   0   49.70    3.80
   6  -1   0   59.19    4.70
   6  -1   0   55.59    4.60
   6  -1   0   60.89    5.10
   6  -1   0   54.99    4.70
  -5   1   0  794.02   26.70
  -5   1   0  760.62   24.90
  -5   1   0  747.83   24.60
  -5   1   0  739.33   24.40
  -5   1   0  745.33   24.70
   5  -1   0  766.02   24.70
   5  -1   0  720.23   23.40
   5  -1   0  753.62   24.70
   5  -1   0  722.53   24.60
   5  -1   0  720.43   24.60
   5  -1   0  756.32   24.60
   5  -1   0  727.43   23.70
  -4   1   0  122.79    6.00
  -4   1   0  124.69    6.40
  -4   1   0  119.79    6.20
  -4   1   0  116.69    5.80
  -4   1   0  127.49    7.50
   4  -1   0  130.29    5.80
   4  -1   0  121.79    6.10
   4  -1   0  127.69    6.20
   4  -1   0  124.69    6.30
   4  -1   0  114.79    6.00
   4  -1   0  123.99    5.40
   4  -1   0  116.39    6.20
  -3   1   0  345.47   11.80
  -3   1   0  348.87   13.00
  -3   1   0  330.97   11.80
   3  -1   0  341.47   11.80
   3  -1   0  335.27   11.80
   3  -1   0  339.97   11.80
   3  -1   0  341.57   11.70
   3  -1   0  346.17   11.80
   3  -1   0  367.06   13.20
   3  -1   0  360.46   11.40
   3  -1   0  341.57   11.60
  -2   1   0   96.49    4.20
  -2   1   0   85.99    4.00
  -2   1   0   92.89    4.00
  -2   1   0   92.49    4.90
  -2   1   0   89.39    3.90
   2  -1   0   95.79    4.10
   2  -1   0   87.99    4.00
   2  -1   0   89.49    3.90
   2  -1   0   96.39    5.10
   2  -1   0   84.49    3.90
   2  -1   0   92.69    4.00
   2  -1   0   79.89    3.80
  -1   1   0   21.30    1.70
  -1   1   0   22.30    1.30
  -1   1   0   20.30    2.10
  -1   1   0   20.50    1.40
  -1   1   0   19.30    1.50
   1  -1   0   21.80    1.30
   1  -1   0   20.50    1.60
   1  -1   0   21.90    1.70
   1  -1   0   21.20    2.10
   1  -1   0   22.70    1.50
   1  -1   0   20.30    1.80
   0   1   0  377.46   12.20
   1   1   0   22.60    2.30
   1   1   0   28.10    2.10
   1   1   0   24.20    2.00
   1   1   0   27.20    2.30
   1   1   0   25.70    1.90
   1   1   0   24.90    2.20
  -1  -1   0   25.50    2.50
  -1  -1   0   25.40    2.00
  -1  -1   0   27.60    1.90
  -1  -1   0   24.50    2.00
  -1  -1   0   25.40    2.00
  -1  -1   0   26.30    2.20
   2   1   0  220.58    8.40
   2   1   0  213.98    8.00
   2   1   0  219.98    8.00
   2   1   0  228.28    7.30
   2   1   0  218.58    8.20
   2   1   0  216.78    7.30
   2   1   0  226.08    8.20
   2   1   0  208.18    8.80
  -2  -1   0  221.88    8.30
  -2  -1   0  217.18    7.30
  -2  -1   0  216.28    8.10
  -2  -1   0  210.58    8.30
  -2  -1   0  230.28    7.30
  -2  -1   0  229.88    8.10
  -2  -1   0  221.88    8.00
   3   1   0  366.66   12.90
   3   1   0  353.36   13.90
   3   1   0  337.37   12.70
   3   1   0  372.96   12.90
   3   1   0  378.26   12.00
   3   1   0  379.36   12.90
   3   1   0  362.06   11.60
   3   1   0  372.96   13.10
  -3  -1   0  354.66   12.80
  -3  -1   0  365.66   12.80
  -3  -1   0  360.06   11.60
  -3  -1   0  370.76   13.00
  -3  -1   0  383.56   13.00
  -3  -1   0  362.06   13.10
   4   1   0    2.80    2.50
   4   1   0    6.70    2.70
   4   1   0    3.80    2.20
   4   1   0    5.60    2.90
   4   1   0    4.40    1.30
   4   1   0    2.60    1.90
   4   1   0    0.80    3.60
   4   1   0    3.80    2.40
  -4  -1   0    5.40    2.60
  -4  -1   0    6.30    2.30
  -4  -1   0    5.00    2.50
  -4  -1   0    8.30    2.70
  -4  -1   0    5.00    2.10
  -4  -1   0    5.30    1.40
   5   1   0  374.06   14.10
   5   1   0  368.16   14.30
   5   1   0  389.66   14.20
   5   1   0  356.26   12.10
   5   1   0  381.06   13.20
   5   1   0  365.06   16.00
   5   1   0  342.47   13.90
   5   1   0  338.97   13.90
  -5  -1   0  352.46   14.10
  -5  -1   0  355.66   12.00
  -5  -1   0  362.26   14.00
  -5  -1   0  372.16   14.30
  -5  -1   0  356.46   14.40
  -5  -1   0  361.26   14.00
   6   1   0  140.79    8.00
   6   1   0  146.19    8.00
   6   1   0  144.39    9.90
   6   1   0  139.79    8.10
   6   1   0  135.79    6.00
   6   1   0  144.19    7.10
   6   1   0  139.89    8.00
  -6  -1   0  151.28    8.10
  -6  -1   0  149.09    8.20
  -6  -1   0  165.68    8.60
  -6  -1   0  150.78    6.10
  -6  -1   0  135.29    8.20
   7   1   0   78.59    6.60
   7   1   0   96.59    7.20
   7   1   0   93.29    7.10
   7   1   0   96.99    5.00
   7   1   0   87.39    6.70
   7   1   0   91.69    6.10
   7   1   0   94.19    9.00
  -7  -1   0   89.89    7.30
  -7  -1   0  102.19    7.30
  -7  -1   0   87.89    6.60
  -7  -1   0   96.29    8.20
  -7  -1   0   79.89    6.90
  -7  -1   0   88.39    6.60
   8   1   0  251.07   12.30
   8   1   0  210.18   11.70
   8   1   0  230.98   10.60
   8   1   0  225.58   11.70
   8   1   0  213.38   11.60
   8   1   0  208.78    8.50
   8   1   0  209.38   14.50
  -8  -1   0  226.78   11.90
  -8  -1   0  221.18   12.10
  -8  -1   0  200.38   11.70
  -8  -1   0  213.18   11.40
  -8  -1   0  235.48   11.70
  -8  -1   0  229.48   13.40
   9   1   0  185.38   10.90
   9   1   0  183.48   11.20
   9   1   0  195.78   11.40
   9   1   0  171.18   10.80
   9   1   0  176.48   13.90
   9   1   0  170.58   12.10
   9   1   0  174.58    7.30
   9   1   0  176.68    8.10
   9   1   0  180.98   11.10
  -9  -1   0  190.18   11.00
  -9  -1   0  176.68   12.80
  -9  -1   0  177.98   11.40
  -9  -1   0  165.78   10.40
  -9  -1   0  184.08   11.30
  -9  -1   0  167.38   11.10
  10   1   0    4.90    4.10
  10   1   0   10.20    4.00
  10   1   0    4.00    1.90
  10   1   0    5.10    3.70
  10   1   0    8.50    4.50
  10   1   0    3.60    3.90
  10   1   0   19.60    8.50
  10   1   0    9.20    3.40
 -10  -1   0    9.50    5.70
 -10  -1   0    0.50    4.40
 -10  -1   0    8.50    3.70
 -10  -1   0   14.30    4.10
 -10  -1   0    8.20    4.40
 -10  -1   0    3.60    3.40
  11   1   0   17.20    4.60
  11   1   0   13.20    2.70
  11   1   0   11.10    4.90
  11   1   0   17.60    5.20
  11   1   0   11.50    3.70
  11   1   0   15.70    4.40
 -11  -1   0    4.90    5.30
 -11  -1   0    8.20    3.60
 -11  -1   0   26.10    5.40
 -11  -1   0   21.60    6.50
 -11  -1   0   12.20    4.50
  12   1   0   19.10    4.40
  12   1   0   18.60    5.40
  12   1   0   12.10    4.30
  12   1   0   18.50    5.00
  12   1   0   17.30    8.40
 -12  -1   0   20.10    4.30
 -12  -1   0   25.10    4.60
 -12  -1   0   13.00    6.50
 -12   2   0    5.60    3.30
 -12   2   0    0.70    2.90
 -12   2   0    3.90    4.40
  12  -2   0    5.70    3.50
  12  -2   0    5.40    2.60
  12  -2   0   11.70    3.60
  12  -2   0    0.40    1.50
  12  -2   0   -3.30    3.50
 -11   2   0   12.10    4.00
 -11   2   0    1.40    4.50
 -11   2   0    8.60    4.40
 -11   2   0    7.40    3.20
 -11   2   0    8.40    3.70
  11  -2   0    1.50    2.80
  11  -2   0    3.40    1.90
  11  -2   0    5.30    3.60
  11  -2   0    8.70    3.60
  11  -2   0    3.70    3.00
  11  -2   0    1.90    3.80
  11  -2   0    7.50    3.40
 -10   2   0   22.90    4.70
 -10   2   0   19.90    5.10
 -10   2   0   18.20    4.60
 -10   2   0   32.80    6.20
 -10   2   0   23.10    4.70
 -10   2   0   20.90    7.40
  10  -2   0   22.20    4.90
  10  -2   0   31.00    5.30
  10  -2   0   24.30    5.30
  10  -2   0   25.00    5.30
  10  -2   0   25.50    5.10
  10  -2   0   21.00    3.30
  10  -2   0   24.90    5.00
  -9   2   0  148.19    9.90
  -9   2   0  150.48   11.60
  -9   2   0  134.59    8.90
  -9   2   0  136.09    8.80
  -9   2   0  147.69    9.10
   9  -2   0  140.89    9.20
   9  -2   0  148.89    9.30
   9  -2   0  133.59    7.70
   9  -2   0  145.49    9.30
   9  -2   0  173.18   10.10
   9  -2   0  133.79    9.10
   9  -2   0  143.09    9.10
  -8   2   0  209.98   11.20
  -8   2   0  208.28   10.70
  -8   2   0  203.78   10.30
  -8   2   0  199.68   12.60
  -8   2   0  199.88   10.50
   8  -2   0  200.68   10.60
   8  -2   0  198.78   10.40
   8  -2   0  199.08   10.30
   8  -2   0  198.68    9.30
   8  -2   0  202.18   10.40
   8  -2   0  189.38   10.30
   8  -2   0  205.08   10.90
  -7   2   0  268.37   12.40
  -7   2   0  267.57   11.70
  -7   2   0  274.27   14.30
  -7   2   0  281.77   12.20
   7  -2   0  271.97   12.10
   7  -2   0  277.17   11.40
   7  -2   0  271.47   12.30
   7  -2   0  283.87   12.30
   7  -2   0  284.37   12.20
   7  -2   0  270.97   12.10
  -6   2   0   28.50    3.50
  -6   2   0   26.50    3.80
  -6   2   0   29.60    4.00
  -6   2   0   24.80    5.00
  -6   2   0   29.10    3.80
   6  -2   0   21.90    3.00
   6  -2   0   22.80    3.50
   6  -2   0   22.20    3.60
   6  -2   0   26.80    3.60
   6  -2   0   23.40    3.50
  -5   2   0   22.30    3.30
  -5   2   0   30.50    3.70
  -5   2   0   30.70    5.10
  -5   2   0   26.70    3.30
   5  -2   0   29.40    3.50
   5  -2   0   22.50    4.80
   5  -2   0   19.70    3.10
   5  -2   0   19.90    3.10
   5  -2   0   22.90    3.20
   5  -2   0   21.00    3.30
   5  -2   0   22.00    3.10
  -4   2   0   39.70    3.80
  -4   2   0   34.60    3.80
  -4   2   0   45.40    5.40
  -4   2   0   37.80    3.30
  -4   2   0   39.10    4.10
  -4   2   0   33.90    3.60
   4  -2   0   34.90    3.80
   4  -2   0   34.20    3.80
   4  -2   0   45.60    4.20
   4  -2   0   40.80    3.80
   4  -2   0   48.10    6.10
   4  -2   0   39.30    3.90
   4  -2   0   42.40    3.90
  -3   2   0    5.90    1.70
  -3   2   0   10.40    2.10
  -3   2   0    7.10    2.40
  -3   2   0    7.60    2.00
  -3   2   0    5.80    2.00
  -3   2   0    7.50    1.80
   3  -2   0    7.30    2.10
   3  -2   0    8.30    2.00
   3  -2   0    7.80    1.80
   3  -2   0    6.10    2.60
   3  -2   0    4.70    1.80
   3  -2   0    5.10    1.80
  -2   2   0   -0.10    2.10
  -2   2   0    1.60    1.20
  -2   2   0    1.30    1.40
  -2   2   0    0.90    1.40
  -2   2   0    1.70    1.00
   2  -2   0    2.10    1.40
   2  -2   0    0.20    1.00
   2  -2   0    2.30    1.70
   2  -2   0   -1.00    1.80
   2  -2   0    1.20    1.30
   2  -2   0    0.60    1.30
  -1   2   0  555.24   18.00
  -1   2   0  567.04   16.60
  -1   2   0  569.54   17.40
  -1   2   0  562.94   17.90
  -1   2   0  584.94   17.60
   1  -2   0  562.74   17.50
   1  -2   0  550.04   17.90
   1  -2   0  563.24   18.50
   1  -2   0  551.64   17.60
   1  -2   0  574.54   18.20
   1  -2   0  568.64   17.90
   0   2   0  375.96   11.40
   0   2   0  389.16   12.90
   0   2   0  392.66   12.80
   0   2   0  371.86   13.00
   0   2   0  391.26   12.30
   0   2   0  366.26   12.40
   0  -2   0  372.46   13.00
   0  -2   0  378.16   12.30
   0  -2   0  379.06   13.00
   0  -2   0  375.56   12.70
   0  -2   0  385.66   12.50
   1   2   0   64.59    3.20
   1   2   0   58.79    4.30
   1   2   0   64.49    3.50
   1   2   0   58.89    3.80
   1   2   0   67.99    4.10
   1   2   0   61.79    3.80
  -1  -2   0   62.49    4.30
  -1  -2   0   61.19    3.80
  -1  -2   0   63.09    3.80
  -1  -2   0   61.99    3.30
  -1  -2   0   63.29    4.40
  -1  -2   0   63.99    4.20
   2   2   0   68.79    4.50
   2   2   0   72.49    3.80
   2   2   0   57.79    4.60
   2   2   0   59.69    3.90
   2   2   0   58.89    4.10
  -2  -2   0   61.99    4.00
  -2  -2   0   67.99    4.20
  -2  -2   0   62.49    3.70
  -2  -2   0   58.29    2.80
  -2  -2   0   70.39    4.40
  -2  -2   0   58.19    3.30
  -2  -2   0   67.49    4.30
  -2  -2   0   57.49    4.70
   3   2   0    5.00    2.20
   3   2   0    3.30    1.90
   3   2   0    5.00    2.60
   3   2   0    6.60    2.30
   3   2   0    5.20    2.90
  -3  -2   0    6.30    2.20
  -3  -2   0    5.30    3.20
  -3  -2   0    5.10    1.40
  -3  -2   0    2.40    2.30
  -3  -2   0    5.60    2.70
  -3  -2   0    7.60    2.60
  -3  -2   0    7.10    2.30
  -3  -2   0    6.10    1.30
   4   2   0  460.45   15.40
   4   2   0  469.65   17.20
   4   2   0  490.45   18.90
   4   2   0  491.35   17.50
   4   2   0  485.45   16.90
   4   2   0  470.55   17.20
   4   2   0  451.65   17.00
  -4  -2   0  466.15   17.60
  -4  -2   0  460.15   17.10
  -4  -2   0  489.85   15.40
  -4  -2   0  488.25   17.20
  -4  -2   0  466.95   17.50
  -4  -2   0  464.15   17.00
   5   2   0  131.29    9.10
   5   2   0  148.69    7.90
   5   2   0  142.19    6.30
   5   2   0  123.99    7.50
   5   2   0  134.39    7.90
   5   2   0  132.89    7.60
   5   2   0  145.99    7.50
  -5  -2   0  140.19    7.70
  -5  -2   0  139.19    8.20
  -5  -2   0  133.89    5.80
  -5  -2   0  128.69    7.50
  -5  -2   0  137.89    8.00
  -5  -2   0  152.68    7.80
   6   2   0  279.37   12.40
   6   2   0  270.77   12.10
   6   2   0  288.97   12.60
   6   2   0  276.37   10.70
   6   2   0  248.48   14.00
   6   2   0  256.87   12.20
  -6  -2   0  274.57   12.30
  -6  -2   0  271.57    9.80
  -6  -2   0  283.07   12.40
  -6  -2   0  259.27   12.30
  -6  -2   0  283.17   12.80
  -6  -2   0  269.37   12.90
   7   2   0    1.60    4.30
   7   2   0    5.20    3.20
   7   2   0    0.80    2.20
   7   2   0   -0.40    2.90
   7   2   0   -0.40    2.10
   7   2   0   -1.00    1.80
   7   2   0    2.60    2.70
  -7  -2   0   -1.10    2.70
  -7  -2   0   -4.20    2.40
  -7  -2   0    5.00    3.60
  -7  -2   0    1.70    2.80
  -7  -2   0    0.60    2.70
  -7  -2   0    2.90    1.40
   8   2   0   96.79    6.30
   8   2   0   86.59    7.60
   8   2   0   80.99    7.50
   8   2   0   93.29    7.60
   8   2   0   93.29   10.50
   8   2   0   82.69    7.50
  -8  -2   0   87.09    4.70
  -8  -2   0   76.89    7.70
  -8  -2   0   77.19    7.50
  -8  -2   0   90.89    8.00
  -8  -2   0   87.69    7.40
  -8  -2   0   82.39    7.20
  -8  -2   0  102.59    9.30
   9   2   0   25.60    5.50
   9   2   0   29.00    4.40
   9   2   0   21.90    5.30
   9   2   0   20.80    4.90
   9   2   0   29.90    8.80
   9   2   0   20.90    5.20
  -9  -2   0   25.70    5.70
  -9  -2   0   15.30    6.00
  -9  -2   0   29.20    5.70
  -9  -2   0   28.30    5.50
  -9  -2   0   32.90    5.70
  -9  -2   0   27.30    5.70
  10   2   0   24.70    4.50
  10   2   0   27.40    6.10
  10   2   0   63.19   12.10
  10   2   0   33.10    6.50
  10   2   0   27.60    3.60
  10   2   0   31.90    6.00
  10   2   0   21.40    5.20
  10   2   0   18.40    4.90
 -10  -2   0   23.10    6.90
 -10  -2   0   29.50    5.60
 -10  -2   0   26.20    6.90
 -10  -2   0   35.80    5.90
  11   2   0    7.10    3.40
  11   2   0   10.10    4.70
  11   2   0    7.10    2.10
  11   2   0    2.80    4.20
  11   2   0   11.30    3.80
  11   2   0    5.30    3.90
  11   2   0    7.00    3.60
 -11  -2   0    7.40    3.40
 -11  -2   0    8.90    5.80
 -11  -2   0   14.90    4.10
 -11   3   0   -0.90    3.70
 -11   3   0    2.10    2.90
 -11   3   0    3.30    5.10
 -11   3   0    5.00    3.40
 -11   3   0    2.20    3.60
  11  -3   0    3.00    2.90
  11  -3   0    4.40    3.00
  11  -3   0    8.50    3.20
  11  -3   0    2.20    2.70
  11  -3   0   10.70    3.80
  11  -3   0   -0.20    3.60
  11  -3   0   -1.50    1.70
 -10   3   0   58.09    6.10
 -10   3   0   63.79    6.60
 -10   3   0   52.69    8.10
 -10   3   0   58.19    9.00
 -10   3   0   58.79    8.00
 -10   3   0   58.19    7.60
  10  -3   0   49.90    6.80
  10  -3   0   70.19    7.20
  10  -3   0   62.09    6.20
  10  -3   0   58.99    5.60
  10  -3   0   56.39    7.10
  10  -3   0   68.79    6.90
  10  -3   0   56.09    6.00
  -9   3   0   27.90    5.30
  -9   3   0   26.70    4.50
  -9   3   0   25.20    4.90
  -9   3   0   31.20    5.50
  -9   3   0   30.90    6.80
  -9   3   0   27.50    4.90
   9  -3   0   22.10    3.80
   9  -3   0   26.90    4.80
   9  -3   0   27.00    5.00
   9  -3   0   31.10    5.10
   9  -3   0   30.70    5.20
   9  -3   0   28.70    4.90
   9  -3   0   29.20    5.00
  -8   3   0   30.00    6.10
  -8   3   0   32.60    5.30
  -8   3   0   31.80    4.50
  -8   3   0   38.80    5.60
  -8   3   0   34.90    4.90
  -8   3   0   35.00    5.20
   8  -3   0   36.30    5.10
   8  -3   0   33.60    5.00
   8  -3   0   38.40    5.10
   8  -3   0   37.80    5.10
   8  -3   0   33.90    4.50
   8  -3   0   28.00    4.40
  -7   3   0    7.10    3.10
  -7   3   0   -2.80    2.80
  -7   3   0    1.50    2.20
  -7   3   0    2.60    2.80
  -7   3   0    3.60    3.10
  -7   3   0    2.60    2.40
   7  -3   0    4.20    2.60
   7  -3   0    0.40    2.20
   7  -3   0    2.20    2.40
   7  -3   0    3.00    2.40
   7  -3   0    6.40    3.00
   7  -3   0    0.60    2.40
  -6   3   0    4.80    2.70
  -6   3   0    1.40    1.70
  -6   3   0   -0.90    2.90
  -6   3   0    2.10    2.10
  -6   3   0   -0.70    2.20
   6  -3   0    1.80    2.20
   6  -3   0    1.40    1.90
   6  -3   0    1.00    2.10
   6  -3   0    0.80    2.20
   6  -3   0   -0.80    1.90
   6  -3   0    0.40    3.50
   6  -3   0    3.90    2.30
  -5   3   0  327.67   12.30
  -5   3   0  325.47   12.50
  -5   3   0  318.97   12.80
  -5   3   0  336.07   12.20
  -5   3   0  304.77   12.30
  -5   3   0  320.47   14.50
  -5   3   0  321.17   12.90
   5  -3   0  347.37   15.10
   5  -3   0  304.07   12.40
   5  -3   0  326.77   12.70
   5  -3   0  337.27   12.50
   5  -3   0  332.97   12.60
   5  -3   0  358.86   12.60
   5  -3   0  315.27   13.00
  -4   3   0   34.20    3.60
  -4   3   0   47.70    5.80
  -4   3   0   44.50    3.90
  -4   3   0   42.50    4.40
  -4   3   0   33.20    3.50
  -4   3   0   41.00    4.20
  -4   3   0   34.60    3.50
   4  -3   0   38.90    3.70
   4  -3   0   38.40    3.90
   4  -3   0   38.70    4.00
   4  -3   0   47.80    5.70
   4  -3   0   33.90    4.00
   4  -3   0   43.00    3.80
  -3   3   0  101.09    5.20
  -3   3   0  100.79    4.70
  -3   3   0  107.89    6.90
  -3   3   0  103.19    5.30
  -3   3   0   92.49    5.50
  -3   3   0  109.19    6.10
   3  -3   0   93.19    4.70
   3  -3   0   99.69    5.80
   3  -3   0  104.99    5.60
   3  -3   0   93.79    5.60
   3  -3   0  112.59    5.60
   3  -3   0  101.89    6.90
  -2   3   0  449.86   14.90
  -2   3   0  441.46   16.00
  -2   3   0  458.35   15.10
  -2   3   0  454.75   15.70
  -2   3   0  464.95   14.00
   2  -3   0  458.25   15.20
   2  -3   0  467.95   14.00
   2  -3   0  468.15   16.30
   2  -3   0  448.46   15.10
   2  -3   0  446.26   15.50
   2  -3   0  439.76   15.40
   2  -3   0  456.75   16.90
  -1   3   0  793.62   24.70
  -1   3   0  833.62   23.10
  -1   3   0  819.12   25.90
  -1   3   0  784.42   24.50
  -1   3   0  787.52   25.10
  -1   3   0  791.92   25.40
   1  -3   0  777.32   24.50
   1  -3   0  775.82   25.30
   1  -3   0  779.02   25.20
   1  -3   0  770.02   24.70
   1  -3   0  793.12   25.20
   1  -3   0  783.32   25.90
   0   3   0  943.91   29.00
   0   3   0  934.91   27.70
   0   3   0  925.01   29.90
   0   3   0  926.91   29.40
   0   3   0  944.01   29.70
   0   3   0  974.50   29.20
   0  -3   0  910.31   29.80
   0  -3   0  954.30   30.10
   0  -3   0  935.71   29.00
   0  -3   0  959.00   29.20
   0  -3   0  923.41   29.60
   1   3   0  298.97   11.60
   1   3   0  296.97   10.00
   1   3   0  294.87   11.70
   1   3   0  291.17   10.90
   1   3   0  300.07   11.10
   1   3   0  314.77   11.50
  -1  -3   0  305.87   11.20
  -1  -3   0  310.77   11.80
  -1  -3   0  293.37   10.90
  -1  -3   0  306.57   12.00
  -1  -3   0  294.47   10.20
  -1  -3   0  292.87   11.70
   2   3   0    6.10    1.90
   2   3   0    4.20    2.50
   2   3   0    5.30    2.30
   2   3   0    6.90    3.00
   2   3   0    4.80    2.30
   2   3   0    5.30    2.30
  -2  -3   0    7.10    3.00
  -2  -3   0    6.50    2.00
  -2  -3   0    9.40    2.90
  -2  -3   0    4.30    2.00
  -2  -3   0    4.00    2.70
  -2  -3   0    6.50    2.30
   3   3   0  161.88    8.70
   3   3   0  179.58    7.70
   3   3   0  169.78    8.60
   3   3   0  174.58    8.40
   3   3   0  158.18    8.10
   3   3   0  160.38    9.30
  -3  -3   0  160.58    7.90
  -3  -3   0  171.08    7.30
  -3  -3   0  155.98    9.40
  -3  -3   0  171.58    8.40
  -3  -3   0  160.38    7.80
  -3  -3   0  164.48    8.60
  -3  -3   0  160.98    6.20
  -3  -3   0  164.88    8.50
   4   3   0    5.10    2.90
   4   3   0    7.10    2.50
   4   3   0    3.30    2.70
   4   3   0    8.50    2.80
   4   3   0   12.10    4.20
   4   3   0    4.70    2.70
  -4  -3   0    6.70    2.80
  -4  -3   0    8.00    3.10
  -4  -3   0    6.60    2.40
  -4  -3   0    6.50    2.80
  -4  -3   0    4.90    2.80
  -4  -3   0    7.80    1.80
  -4  -3   0    6.90    1.80
  -4  -3   0   12.90    4.60
   5   3   0    0.10    1.90
   5   3   0   -0.70    2.20
   5   3   0   -1.80    3.30
   5   3   0   -1.40    2.20
   5   3   0    1.80    2.60
   5   3   0   -0.80    2.20
  -5  -3   0   -0.10    2.40
  -5  -3   0   -2.10    2.10
  -5  -3   0    2.90    2.30
  -5  -3   0   -1.60    2.10
  -5  -3   0    0.90    2.60
  -5  -3   0   -0.70    1.10
   6   3   0    2.20    2.70
   6   3   0    2.50    3.70
   6   3   0    2.50    3.10
   6   3   0    1.80    2.80
   6   3   0    3.00    2.30
   6   3   0    3.30    2.80
  -6  -3   0    2.10    3.10
  -6  -3   0    2.10    2.90
  -6  -3   0    1.60    1.40
  -6  -3   0    4.20    3.20
  -6  -3   0    1.10    2.40
  -6  -3   0    0.50    2.50
   7   3   0   56.49    6.50
   7   3   0   63.69    6.40
   7   3   0   66.39    6.40
   7   3   0   70.69    8.60
   7   3   0   57.99    5.80
   7   3   0   60.79    6.60
  -7  -3   0   60.59    4.00
  -7  -3   0   65.09    6.90
  -7  -3   0   50.39    6.00
  -7  -3   0   58.89    6.30
  -7  -3   0   53.19    6.60
  -7  -3   0   58.39    6.90
   8   3   0   58.89    6.90
   8   3   0   58.79    7.00
   8   3   0   57.69    7.40
   8   3   0   61.39    9.60
   8   3   0   71.49   10.90
  -8  -3   0   57.49    4.00
  -8  -3   0   58.29    7.30
  -8  -3   0   46.20    6.80
  -8  -3   0   58.89    7.60
  -8  -3   0   49.60    6.40
  -8  -3   0   62.99    6.80
   9   3   0    6.40    6.20
   9   3   0    3.80    3.70
   9   3   0    0.20    2.70
   9   3   0    1.60    3.70
   9   3   0    1.50    3.30
  -9  -3   0    0.30    1.30
  -9  -3   0    3.60    3.70
  -9  -3   0    0.80    3.60
  -9  -3   0    2.60    3.30
  -9  -3   0    1.00    3.50
  -9  -3   0    7.50    4.50
  -9  -3   0   -0.60    4.40
  10   3   0    4.70    4.00
  10   3   0    1.50    3.30
  10   3   0   -2.70    3.40
  10   3   0   -2.10    3.30
 -10  -3   0    7.60    3.50
 -10  -3   0    6.00    4.20
 -10  -3   0    7.50    4.20
 -10  -3   0   -5.40    3.10
 -10  -3   0    0.10    4.00
  11   3   0    6.90    5.00
  11   3   0    9.20    5.20
  11   3   0   21.00    4.70
  11   3   0    9.80    3.90
  11   3   0    8.80    4.70
 -11  -3   0   10.60    6.00
 -11  -3   0   22.20    4.70
 -11  -3   0   12.10    4.20
 -11   4   0   24.30    6.50
 -11   4   0   23.00    5.00
 -11   4   0   14.10    5.00
 -11   4   0   22.80    4.40
  11  -4   0   20.20    4.70
  11  -4   0   24.10    5.70
  11  -4   0   21.20    4.50
  11  -4   0   18.60    4.60
  11  -4   0   26.90    5.00
  11  -4   0   31.00    5.30
 -10   4   0   17.20    4.30
 -10   4   0   11.50    4.50
 -10   4   0   16.30    4.60
 -10   4   0   20.30    5.90
 -10   4   0   18.70    5.40
  10  -4   0   24.00    5.10
  10  -4   0   17.40    4.00
  10  -4   0   18.30    4.30
  10  -4   0   19.00    4.10
  10  -4   0   20.40    4.80
  10  -4   0   22.80    4.50
  -9   4   0   54.79    6.10
  -9   4   0   64.89    9.10
  -9   4   0   63.59    6.10
  -9   4   0   65.89    7.00
  -9   4   0   63.09    6.70
  -9   4   0   49.10    5.30
   9  -4   0   57.19    6.10
   9  -4   0   63.89    5.90
   9  -4   0   57.69    6.40
   9  -4   0   65.69    6.30
   9  -4   0   60.99    6.20
   9  -4   0   57.09    5.70
  -8   4   0   -1.10    2.30
  -8   4   0    3.30    3.90
  -8   4   0   -1.20    2.90
  -8   4   0   -3.20    2.70
  -8   4   0    2.50    2.20
  -8   4   0    0.10    3.30
   8  -4   0   -1.30    2.40
   8  -4   0    1.70    2.80
   8  -4   0    2.60    3.00
   8  -4   0   -2.00    2.10
   8  -4   0    4.50    3.20
   8  -4   0   -0.80    2.50
  -7   4   0   56.09    5.90
  -7   4   0   55.19    6.10
  -7   4   0   57.69    5.40
  -7   4   0   59.69    7.30
  -7   4   0   59.39    5.00
   7  -4   0   67.69    8.80
   7  -4   0   59.79    5.60
   7  -4   0   52.59    5.40
   7  -4   0   55.29    5.20
   7  -4   0   50.19    5.30
   7  -4   0   49.50    5.50
   7  -4   0   53.99    5.50
  -6   4   0    2.10    3.00
  -6   4   0    5.30    2.50
  -6   4   0    3.20    2.30
  -6   4   0   -2.30    3.30
  -6   4   0    0.30    1.80
  -6   4   0    1.50    2.10
  -6   4   0    0.00    2.50
   6  -4   0    3.40    4.00
   6  -4   0    2.10    2.30
   6  -4   0    2.30    2.30
   6  -4   0    4.40    2.60
   6  -4   0    4.40    2.60
   6  -4   0    2.40    2.60
   6  -4   0    2.90    2.60
  -5   4   0    0.30    2.30
  -5   4   0    0.60    1.80
  -5   4   0   -0.30    1.60
  -5   4   0    4.60    2.60
  -5   4   0   -1.20    1.70
  -5   4   0   -1.50    2.70
  -5   4   0   -1.50    1.50
   5  -4   0    1.30    1.80
   5  -4   0   -3.00    1.70
   5  -4   0   -0.80    2.00
   5  -4   0    2.50    2.00
   5  -4   0   -1.90    1.70
   5  -4   0   -1.70    2.90
  -4   4   0   56.19    4.30
  -4   4   0   63.79    5.50
  -4   4   0   66.19    6.00
  -4   4   0   61.69    5.20
  -4   4   0   63.09    3.90
  -4   4   0   63.69    4.90
  -4   4   0   62.99    4.50
   4  -4   0   56.59    4.70
   4  -4   0   65.99    4.00
   4  -4   0   61.79    4.70
   4  -4   0   62.89    4.80
   4  -4   0   62.19    5.00
   4  -4   0   60.09    6.10
  -3   4   0  355.76   13.70
  -3   4   0  355.06   11.60
  -3   4   0  362.46   14.40
  -3   4   0  339.77   12.60
  -3   4   0  336.57   12.70
   3  -4   0  336.67   13.30
   3  -4   0  369.46   15.40
   3  -4   0  343.07   13.40
   3  -4   0  363.06   12.80
   3  -4   0  345.97   14.50
   3  -4   0  364.86   13.20
   3  -4   0  332.07   11.50
  -2   4   0    4.10    1.10
  -2   4   0    8.20    3.10
  -2   4   0    5.70    2.30
  -2   4   0    2.10    2.40
   2  -4   0    7.80    2.80
   2  -4   0    7.90    2.50
   2  -4   0    3.60    3.10
   2  -4   0    8.20    3.10
   2  -4   0    9.80    4.30
   2  -4   0    5.10    3.00
  -1   4   0  331.87   13.00
  -1   4   0  324.37   12.20
  -1   4   0  330.37   11.90
  -1   4   0  307.07   13.20
  -1   4   0  331.97   12.60
   1  -4   0  321.87   13.00
   1  -4   0  329.57   12.00
   1  -4   0  314.67   12.80
   1  -4   0  323.87   12.10
   1  -4   0  318.47   12.50
   1  -4   0  313.07   13.40
   0   4   0  166.08    5.70
   0   4   0  165.68    8.30
   0   4   0  155.28    8.00
   0   4   0  160.98    8.30
   0   4   0  152.08    7.50
   0   4   0  158.88    7.10
   0  -4   0  153.58    8.00
   0  -4   0  168.78    7.70
   0  -4   0  158.78    8.30
   0  -4   0  155.88    8.60
   0  -4   0  166.28    7.60
   1   4   0   37.10    3.00
   1   4   0   36.40    4.20
   1   4   0   35.30    5.10
   1   4   0   42.30    3.70
   1   4   0   41.80    5.00
   1   4   0   37.30    4.70
  -1  -4   0   38.80    4.30
  -1  -4   0   41.10    5.60
  -1  -4   0   36.40    4.40
  -1  -4   0   34.00    3.20
  -1  -4   0   40.60    5.00
   2   4   0   15.50    4.20
   2   4   0   20.20    2.70
   2   4   0   14.40    3.40
   2   4   0   18.60    3.60
   2   4   0   20.60    4.20
   2   4   0   17.30    4.50
  -2  -4   0   20.20    3.40
  -2  -4   0   20.70    3.00
  -2  -4   0   15.60    4.70
  -2  -4   0   18.90    3.90
  -2  -4   0   23.80    4.50
   3   4   0  110.09    7.00
   3   4   0  108.39    7.50
   3   4   0  115.39    7.30
   3   4   0  117.09    6.10
   3   4   0  102.69    6.80
   3   4   0  102.99    7.70
  -3  -4   0  105.59    6.90
  -3  -4   0  111.39    7.90
  -3  -4   0  118.39    7.70
  -3  -4   0  101.29    6.20
  -3  -4   0  102.89    8.10
   4   4   0    2.90    2.60
   4   4   0   -1.60    2.70
   4   4   0    0.00    2.50
   4   4   0   -0.70    2.30
   4   4   0   -3.20    3.00
   4   4   0    1.50    2.20
  -4  -4   0   -0.50    2.90
  -4  -4   0   -0.40    1.10
  -4  -4   0   -0.50    2.30
  -4  -4   0    0.80    2.20
  -4  -4   0   -0.60    1.70
  -4  -4   0   -2.10    2.00
  -4  -4   0   -0.10    3.00
   5   4   0   55.89    6.00
   5   4   0   52.49    5.70
   5   4   0   56.89    5.20
   5   4   0   52.49    5.60
   5   4   0   50.89    5.10
   5   4   0   53.29    6.80
  -5  -4   0   48.60    3.40
  -5  -4   0   47.20    5.40
  -5  -4   0   53.39    6.80
  -5  -4   0   56.89    5.40
  -5  -4   0   51.29    5.40
  -5  -4   0   53.59    5.90
  -5  -4   0   49.10    5.40
  -5  -4   0   57.09    6.10
   6   4   0  132.39    9.00
   6   4   0  129.79    8.80
   6   4   0  122.19   10.20
   6   4   0  131.59    8.30
   6   4   0  123.79    8.30
   6   4   0  133.49    8.80
  -6  -4   0  139.69    8.90
  -6  -4   0  127.09    8.60
  -6  -4   0  124.79    9.40
  -6  -4   0  151.98    7.80
  -6  -4   0  136.59    8.80
   7   4   0   32.50    5.80
   7   4   0   38.90    8.10
   7   4   0   29.30    5.90
   7   4   0   30.10    5.10
   7   4   0   41.70    6.40
   7   4   0   38.10    6.10
  -7  -4   0   35.70    6.60
  -7  -4   0   42.70    5.30
  -7  -4   0   38.50    6.30
  -7  -4   0   28.60    5.40
  -7  -4   0   29.70    5.40
  -7  -4   0   36.30    6.00
   8   4   0   65.99    7.20
   8   4   0   76.59    7.30
   8   4   0   61.49    7.60
   8   4   0   71.09    7.70
   8   4   0   73.19    9.60
  -8  -4   0   81.69    7.70
  -8  -4   0   60.39    7.60
  -8  -4   0   66.89    8.20
  -8  -4   0   70.79    7.30
  -8  -4   0   61.59    8.20
   9   4   0    2.70    4.50
   9   4   0   20.10    7.00
   9   4   0    4.60    4.50
   9   4   0    2.90    3.10
   9   4   0    3.10    4.10
  -9  -4   0    5.40    3.60
  -9  -4   0   -4.20    3.00
  -9  -4   0    0.10    1.50
  -9  -4   0    0.90    3.90
  -9  -4   0   -0.40    3.90
  -9  -4   0    6.20    3.90
  10   4   0    4.30    3.60
  10   4   0   -0.50    3.70
  10   4   0    3.40    4.00
  10   4   0    4.60    4.30
 -10  -4   0   -2.30    3.90
 -10  -4   0    5.50    3.40
 -10  -4   0    2.10    3.10
 -10  -4   0   -3.40    4.40
 -10  -4   0   -1.20    3.70
 -10  -4   0   -2.10    4.30
  11   4   0   25.80    5.40
  11   4   0   13.50    5.10
  11   4   0    8.10    6.80
  11   4   0   41.50    7.70
 -11  -4   0   21.60    4.90
 -11  -4   0    4.50    5.40
 -11  -4   0   22.20    4.80
 -11   5   0   -7.20    3.40
 -11   5   0    2.20    3.40
 -11   5   0    6.00    2.90
  11  -5   0    1.20    3.60
  11  -5   0    4.30    2.60
  11  -5   0    1.90    3.00
  11  -5   0   -3.70    2.40
 -10   5   0   16.10    4.70
 -10   5   0   13.00    5.50
 -10   5   0   13.10    3.40
 -10   5   0    8.10    4.80
 -10   5   0   23.30    5.50
 -10   5   0   15.60    4.00
  10  -5   0   18.00    4.40
  10  -5   0   16.00    4.20
  10  -5   0    9.20    4.00
  10  -5   0   20.70    4.40
  10  -5   0   16.70    3.90
  10  -5   0   14.10    4.20
  -9   5   0    2.10    4.20
  -9   5   0    3.20    3.30
  -9   5   0   -5.90    3.30
  -9   5   0    0.20    2.50
  -9   5   0   -3.50    2.70
  -9   5   0    0.50    2.10
   9  -5   0   -1.50    2.10
   9  -5   0    2.20    2.70
   9  -5   0   -2.40    2.60
   9  -5   0    2.40    3.20
   9  -5   0   -1.80    2.70
   9  -5   0    1.40    3.00
  -8   5   0   -0.60    2.90
  -8   5   0    1.80    2.70
  -8   5   0    2.10    3.70
  -8   5   0   -2.30    4.00
  -8   5   0    0.00    1.90
   8  -5   0   -0.20    2.10
   8  -5   0   -1.90    4.40
   8  -5   0    0.70    2.50
   8  -5   0    1.40    3.00
   8  -5   0    0.10    2.90
   8  -5   0   -0.40    2.40
   8  -5   0   -1.50    2.50
  -7   5   0   70.59    5.60
  -7   5   0   66.79    6.30
  -7   5   0   61.59    8.40
  -7   5   0   60.79    5.80
  -7   5   0   60.69    5.70
  -7   5   0   64.29    6.50
   7  -5   0   70.19    5.80
   7  -5   0   60.29    5.90
   7  -5   0   66.39    6.60
   7  -5   0   62.19    8.90
   7  -5   0   60.69    5.50
   7  -5   0   69.59    5.70
   7  -5   0   55.49    5.60
  -6   5   0   47.00    4.60
  -6   5   0   46.50    5.70
  -6   5   0   47.60    4.60
  -6   5   0   44.30    4.80
  -6   5   0   46.90    5.80
  -6   5   0   41.40    4.40
  -6   5   0   48.40    7.10
   6  -5   0   45.30    4.40
   6  -5   0   56.29    5.40
   6  -5   0   53.29    5.20
   6  -5   0   57.09    7.90
   6  -5   0   43.50    5.10
  -5   5   0   86.49    5.00
  -5   5   0   85.99    6.50
  -5   5   0   74.99    5.30
  -5   5   0   76.69    5.40
  -5   5   0   85.59    6.80
  -5   5   0   86.99    6.10
  -5   5   0   73.89    7.10
   5  -5   0   80.79    4.90
   5  -5   0   84.69    6.00
   5  -5   0   79.39    5.80
   5  -5   0   75.79    5.80
   5  -5   0   84.79    7.70
   5  -5   0   75.39    5.90
  -4   5   0  193.98    9.70
  -4   5   0  213.48   10.30
  -4   5   0  210.68    9.20
  -4   5   0  210.18    9.20
  -4   5   0  222.08    8.10
  -4   5   0  221.78   11.20
  -4   5   0  199.98   10.20
   4  -5   0  211.78    9.70
   4  -5   0  194.78   11.10
   4  -5   0  219.08    9.50
   4  -5   0  215.18    9.90
   4  -5   0  193.98    9.70
   4  -5   0  237.68   12.20
  -3   5   0    8.20    2.50
  -3   5   0    6.70    1.30
  -3   5   0    4.30    2.10
  -3   5   0    7.10    3.00
   3  -5   0    6.90    3.40
   3  -5   0    8.00    4.10
   3  -5   0    8.40    2.70
   3  -5   0    7.50    2.90
   3  -5   0    8.60    3.00
   3  -5   0    7.60    2.50
  -2   5   0    1.10    2.30
  -2   5   0    2.30    2.70
  -2   5   0   -0.40    2.80
  -2   5   0    0.10    0.70
  -2   5   0    2.00    2.10
   2  -5   0   -1.90    3.30
   2  -5   0   -2.80    2.40
   2  -5   0    2.30    2.40
   2  -5   0    1.70    2.10
   2  -5   0   -0.20    2.60
  -1   5   0   18.50    3.80
  -1   5   0   14.50    1.30
  -1   5   0   15.10    3.40
  -1   5   0   14.90    3.20
  -1   5   0   17.80    4.60
  -1   5   0   16.70    3.80
   1  -5   0   16.20    3.20
   1  -5   0   21.70    4.50
   1  -5   0   13.20    3.50
   1  -5   0   17.80    4.90
   1  -5   0   15.80    4.00
   1  -5   0   19.70    3.60
   0   5   0  518.35   20.30
   0   5   0  522.35   19.10
   0   5   0  542.45   20.00
   0   5   0  561.34   19.80
   0   5   0  515.35   16.50
   0   5   0  526.45   18.80
   0  -5   0  558.04   19.10
   0  -5   0  553.74   20.70
   0  -5   0  528.15   19.90
   0  -5   0  531.55   20.30
   0  -5   0  544.65   19.20
   1   5   0   60.69    6.00
   1   5   0   56.89    5.30
   1   5   0   52.69    4.40
   1   5   0   52.99    5.90
   1   5   0   52.89    3.40
   1   5   0   56.49    5.60
  -1  -5   0   55.99    6.40
  -1  -5   0   54.09    5.10
  -1  -5   0   51.39    5.90
  -1  -5   0   55.89    5.10
   2   5   0    6.60    3.00
   2   5   0   10.40    3.40
   2   5   0   10.60    3.70
   2   5   0    8.20    2.70
   2   5   0   11.70    4.30
   2   5   0   10.80    2.20
  -2  -5   0    2.40    2.90
  -2  -5   0    7.20    4.20
  -2  -5   0   10.10    3.20
  -2  -5   0    8.40    3.00
  -2  -5   0    9.80    4.10
  -2  -5   0    7.70    2.40
   3   5   0  167.58    9.20
   3   5   0  175.48    9.60
   3   5   0  175.28    7.80
   3   5   0  171.58   10.20
   3   5   0  169.58    9.40
   3   5   0  153.58    8.80
  -3  -5   0  167.68    9.00
  -3  -5   0  168.68    9.10
  -3  -5   0  153.78    9.50
  -3  -5   0  159.38    9.60
  -3  -5   0  177.68   10.70
  -3  -5   0  158.68    8.00
   4   5   0  101.79    6.20
   4   5   0  105.39    7.40
   4   5   0   85.69    7.10
   4   5   0   99.99    8.30
   4   5   0  103.99    7.60
   4   5   0   90.59    7.00
  -4  -5   0  104.79    6.30
  -4  -5   0   88.89    7.90
  -4  -5   0   98.99    7.80
  -4  -5   0   93.39    4.60
  -4  -5   0   79.59    6.20
  -4  -5   0  103.19    8.70
  -4  -5   0  103.49    7.20
  -4  -5   0   98.19    7.20
   5   5   0  147.29    9.60
   5   5   0  151.48   10.10
   5   5   0  156.98   11.00
   5   5   0  167.28    8.80
   5   5   0  151.58    9.50
   5   5   0  158.18    9.80
  -5  -5   0  160.68   10.90
  -5  -5   0  165.78    9.80
  -5  -5   0  170.78    9.90
  -5  -5   0  169.08   10.60
  -5  -5   0  142.99    6.50
  -5  -5   0  160.98    8.10
  -5  -5   0  153.98   11.10
  -5  -5   0  150.38    9.10
   6   5   0   69.59    8.60
   6   5   0   79.79    7.20
   6   5   0   68.99    7.10
   6   5   0   73.19    7.30
   6   5   0   74.19    7.50
   6   5   0   74.19    6.50
  -6  -5   0   62.39    8.00
  -6  -5   0   71.49    6.50
  -6  -5   0   63.39    8.10
  -6  -5   0   69.59    8.50
  -6  -5   0   63.39    6.80
  -6  -5   0   71.09    8.70
  -6  -5   0   74.69    5.40
   7   5   0   75.49   10.70
   7   5   0   58.59    7.70
   7   5   0   56.09    7.30
   7   5   0   46.20    7.80
   7   5   0   52.39    7.40
   7   5   0   53.19    6.50
  -7  -5   0   49.60    7.00
  -7  -5   0   54.19    7.70
  -7  -5   0   49.00    4.60
  -7  -5   0   52.39    8.30
  -7  -5   0   55.79    7.00
  -7  -5   0   48.50    7.00
   8   5   0   80.19    8.00
   8   5   0   67.39    7.40
   8   5   0   76.19   10.30
   8   5   0   66.69    7.30
   8   5   0   78.49    8.70
   8   5   0   77.19    8.40
  -8  -5   0   63.69    8.00
  -8  -5   0   74.59    9.10
  -8  -5   0   75.59    8.00
  -8  -5   0   80.69    9.00
  -8  -5   0   71.99    5.20
  -8  -5   0   72.59    7.70
   9   5   0   10.00    6.10
   9   5   0    2.50    3.40
   9   5   0    2.00    3.90
   9   5   0   -2.60    3.30
   9   5   0   -1.90    3.50
   9   5   0    0.60    4.10
  -9  -5   0    1.50    3.20
  -9  -5   0   -0.50    4.50
  -9  -5   0    1.90    4.50
  -9  -5   0    7.40    3.90
  -9  -5   0    1.90    1.70
  10   5   0   -0.30    4.90
  10   5   0    2.40    3.40
  10   5   0    1.50    3.90
  10   5   0    6.70    4.40
  10   5   0    0.80    3.70
 -10  -5   0    1.60    1.40
 -10  -5   0    9.50    4.00
 -10  -5   0    6.80    3.60
 -10  -5   0    5.30    5.20
 -10   6   0   20.20    5.00
 -10   6   0   24.80    7.00
 -10   6   0   17.80    4.60
 -10   6   0   23.60    5.20
  10  -6   0   16.30    4.80
  10  -6   0   21.70    4.90
  10  -6   0   29.90    4.90
  10  -6   0   22.40    4.80
  10  -6   0   29.30    4.80
  10  -6   0   25.70    5.20
  -9   6   0    3.30    2.70
  -9   6   0   -3.90    3.50
  -9   6   0   -0.20    2.80
  -9   6   0   -0.50    3.30
  -9   6   0    1.10    2.20
   9  -6   0    2.00    2.70
   9  -6   0    0.40    3.00
   9  -6   0    0.50    3.00
   9  -6   0   -0.70    2.70
   9  -6   0   -4.10    2.60
   9  -6   0    5.50    2.70
  -8   6   0   38.50    6.20
  -8   6   0   33.30    7.30
  -8   6   0   49.30    5.60
  -8   6   0   42.70    6.10
  -8   6   0   46.60    5.70
  -8   6   0   42.60    4.90
   8  -6   0   36.30    7.80
   8  -6   0   30.10    5.50
   8  -6   0   38.50    5.30
   8  -6   0   36.20    5.30
   8  -6   0   35.10    4.80
   8  -6   0   41.00    4.90
   8  -6   0   29.80    5.20
  -7   6   0   22.10    4.60
  -7   6   0   26.30    4.20
  -7   6   0   28.80    4.60
  -7   6   0   19.70    3.80
  -7   6   0   28.90    6.20
  -7   6   0   25.10    5.30
  -7   6   0   21.40    4.20
   7  -6   0   17.20    4.40
   7  -6   0   23.20    4.20
   7  -6   0   15.60    6.10
   7  -6   0   23.20    4.50
   7  -6   0   21.80    4.30
   7  -6   0   26.00    4.70
   7  -6   0   24.00    3.70
  -6   6   0   13.50    4.90
  -6   6   0   11.30    3.50
  -6   6   0    9.50    2.90
  -6   6   0    9.90    2.70
  -6   6   0   10.60    3.00
  -6   6   0   15.50    4.40
  -6   6   0   11.90    4.30
   6  -6   0   10.30    3.70
   6  -6   0   14.30    3.50
   6  -6   0    9.00    2.50
   6  -6   0   11.60    3.60
   6  -6   0   14.40    5.90
   6  -6   0   10.10    3.50
   6  -6   0    7.90    4.70
  -5   6   0   92.29    7.40
  -5   6   0  102.99    7.70
  -5   6   0   84.49    6.10
  -5   6   0   94.09    6.30
  -5   6   0   87.99    8.00
  -5   6   0   81.89    6.70
  -5   6   0  105.39    5.40
   5  -6   0   94.29    6.60
   5  -6   0   98.69    8.60
   5  -6   0   83.99    6.80
   5  -6   0   93.79    9.20
   5  -6   0   98.29    7.10
   5  -6   0   90.89    6.80
  -4   6   0    6.00    3.40
  -4   6   0    6.10    3.10
  -4   6   0    8.40    2.80
  -4   6   0    7.10    2.80
  -4   6   0   11.20    3.80
   4  -6   0    6.90    3.80
   4  -6   0   11.90    3.30
   4  -6   0   19.00    5.50
   4  -6   0    7.50    3.30
   4  -6   0   13.10    3.60
   4  -6   0   12.60    3.30
  -3   6   0  160.98    9.10
  -3   6   0  157.38    8.20
  -3   6   0  162.48    5.60
  -3   6   0  147.19    7.80
   3  -6   0  157.38    8.00
   3  -6   0  167.38    8.60
   3  -6   0  152.58    9.40
   3  -6   0  162.88   10.50
   3  -6   0  155.78    8.80
   3  -6   0  149.99    8.90
  -2   6   0    5.80    2.80
  -2   6   0   10.10    3.40
  -2   6   0    6.00    3.10
  -2   6   0    5.10    0.60
  -2   6   0    6.20    0.70
  -2   6   0    4.60    2.40
   2  -6   0    5.70    3.10
   2  -6   0    6.70    3.20
   2  -6   0    6.70    2.80
   2  -6   0    7.50    2.80
   2  -6   0    5.00    3.20
   2  -6   0    9.70    4.40
  -1   6   0   30.80    4.30
  -1   6   0   29.80    4.60
  -1   6   0   31.10    1.50
  -1   6   0   34.40    1.60
  -1   6   0   27.70    4.60
  -1   6   0   34.20    4.10
  -1   6   0   41.00    6.30
   1  -6   0   37.50    4.20
   1  -6   0   35.20    4.50
   1  -6   0   29.80    5.20
   1  -6   0   41.10    5.40
   1  -6   0   36.70    6.20
   1  -6   0   34.70    4.80
   0   6   0    0.80    2.40
   0   6   0    3.00    3.20
   0   6   0    2.30    1.00
   0   6   0    1.60    3.10
   0   6   0    0.30    2.70
   0   6   0    3.80    2.60
   0  -6   0    2.80    2.50
   0  -6   0    0.70    3.20
   0  -6   0    2.20    3.00
   0  -6   0    3.00    3.80
   0  -6   0    1.60    2.30
   1   6   0   64.79    6.10
   1   6   0   72.19    6.90
   1   6   0   72.39    6.60
   1   6   0   72.49    5.80
   1   6   0   70.09    3.90
   1   6   0   64.59    6.00
  -1  -6   0   66.89    6.50
  -1  -6   0   70.69    5.80
  -1  -6   0   68.89    5.80
  -1  -6   0   65.59    6.80
  -1  -6   0   69.29    7.00
   2   6   0   16.30    4.00
   2   6   0   11.90    3.60
   2   6   0   14.00    2.40
   2   6   0   14.00    4.80
   2   6   0   12.40    4.40
   2   6   0   14.80    3.70
  -2  -6   0   14.10    3.50
  -2  -6   0   12.60    3.50
  -2  -6   0   14.00    4.40
  -2  -6   0   20.70    5.30
  -2  -6   0   17.50    4.30
   3   6   0  102.19    7.80
   3   6   0  105.39    8.30
   3   6   0  122.99    8.40
   3   6   0  109.19    6.20
   3   6   0  112.49    8.70
   3   6   0   92.69    7.30
  -3  -6   0  118.39    7.90
  -3  -6   0   97.69    8.80
  -3  -6   0  105.99    7.20
  -3  -6   0   96.89    6.50
  -3  -6   0   95.49    8.50
  -3  -6   0  112.99    8.60
   4   6   0  226.28   11.50
   4   6   0  217.38   12.00
   4   6   0  235.68   10.40
   4   6   0  236.88   12.70
   4   6   0  223.28   12.00
   4   6   0  226.78   13.10
  -4  -6   0  241.98   12.00
  -4  -6   0  206.58    8.40
  -4  -6   0  214.58   10.80
  -4  -6   0  233.68   11.10
  -4  -6   0  207.48   12.40
  -4  -6   0  197.78   12.30
  -4  -6   0  224.68   11.50
  -4  -6   0  218.08   13.60
   5   6   0   38.70    6.10
   5   6   0   40.60    5.10
   5   6   0   36.20    6.00
   5   6   0   34.80    6.20
   5   6   0   33.80    7.10
  -5  -6   0   33.20    3.10
  -5  -6   0   45.30    7.60
  -5  -6   0   40.20    4.70
  -5  -6   0   42.30    5.90
  -5  -6   0   38.90    5.50
  -5  -6   0   38.20    6.00
  -5  -6   0   48.00    8.30
  -5  -6   0   36.00    6.60
   6   6   0   74.89    8.20
   6   6   0   60.99    7.20
   6   6   0   78.39    9.10
   6   6   0   77.69    6.80
   6   6   0   75.49    8.10
   6   6   0   76.99    7.20
  -6  -6   0   73.69    5.90
  -6  -6   0   72.69    9.30
  -6  -6   0   90.39   11.40
  -6  -6   0   72.89    8.40
  -6  -6   0   69.29    7.40
  -6  -6   0   72.79    7.40
  -6  -6   0   74.79    4.40
  -6  -6   0   69.39    7.50
   7   6   0   19.60    5.60
   7   6   0   24.00    5.40
   7   6   0   22.10    5.90
   7   6   0   20.30    6.90
   7   6   0   14.60    4.80
  -7  -6   0   21.80    5.10
  -7  -6   0   19.80    5.20
  -7  -6   0   22.10    6.10
  -7  -6   0   17.10    3.30
  -7  -6   0   25.80    6.30
  -7  -6   0   29.50    5.80
   8   6   0   11.90    4.20
   8   6   0   12.20    4.60
   8   6   0   10.00    5.10
   8   6   0   24.60    7.30
   8   6   0   17.80    5.90
  -8  -6   0    6.90    2.40
  -8  -6   0    2.90    4.00
  -8  -6   0   14.30    6.80
  -8  -6   0   11.70    5.20
  -8  -6   0   16.10    5.60
  -8  -6   0   11.90    4.20
   9   6   0    8.40    4.50
   9   6   0    5.20    5.40
   9   6   0   16.60    5.10
   9   6   0   11.20    5.00
   9   6   0    9.90    4.30
  -9  -6   0   13.20    4.80
  -9  -6   0   12.30    5.70
  -9  -6   0    9.30    2.40
  -9  -6   0   18.10    8.40
  -9  -6   0   11.50    4.30
  -9  -6   0   13.30    4.40
  10   6   0    3.70    4.00
  10   6   0    1.10    4.00
  10   6   0    8.40    4.80
  10   6   0    4.20    4.90
 -10  -6   0    8.70    4.10
 -10  -6   0    6.70    4.20
 -10  -6   0    1.10    2.00
 -10   7   0   22.90    4.90
 -10   7   0   22.40    5.30
 -10   7   0   23.80    4.00
 -10   7   0   17.80    4.70
  10  -7   0   12.40    5.10
  10  -7   0   21.20    4.70
  10  -7   0   21.80    5.00
  10  -7   0   25.40    4.30
  -9   7   0   -1.60    3.30
  -9   7   0    0.70    4.10
  -9   7   0    4.70    2.30
  -9   7   0    4.30    3.10
  -9   7   0   -0.40    3.90
   9  -7   0    4.40    2.70
   9  -7   0    0.20    3.00
   9  -7   0    5.40    2.80
   9  -7   0   -6.80    2.70
   9  -7   0   -7.00    4.80
   9  -7   0   -1.60    5.30
   9  -7   0   -3.00    3.30
  -8   7   0   28.60    5.60
  -8   7   0   24.60    4.60
  -8   7   0   20.30    5.80
  -8   7   0   22.10    4.20
   8  -7   0   23.90    4.40
   8  -7   0   22.20    4.30
   8  -7   0    8.20    6.80
   8  -7   0   14.90    6.90
   8  -7   0   20.10    4.60
   8  -7   0   24.20    4.90
   8  -7   0   19.50    5.10
  -7   7   0    7.60    3.00
  -7   7   0    6.80    4.40
  -7   7   0    6.70    3.20
  -7   7   0   10.00    4.60
  -7   7   0    3.00    3.60
  -7   7   0    3.70    3.10
  -7   7   0    7.20    3.00
   7  -7   0    7.40    5.00
   7  -7   0    4.10    3.30
   7  -7   0    6.20    3.00
   7  -7   0    2.70    3.50
   7  -7   0    3.70    2.90
   7  -7   0    4.60    4.90
  -6   7   0   14.90    4.40
  -6   7   0   12.20    4.70
  -6   7   0   11.10    2.70
  -6   7   0   15.00    3.40
  -6   7   0   16.70    4.30
  -6   7   0    8.40    4.70
  -6   7   0   16.20    3.60
   6  -7   0   19.40    6.60
   6  -7   0   14.60    4.10
   6  -7   0   13.00    4.00
   6  -7   0   12.50    3.80
   6  -7   0   15.80    5.70
   6  -7   0   15.70    4.20
  -5   7   0   13.80    3.50
  -5   7   0    8.20    2.90
  -5   7   0    2.10    3.20
  -5   7   0    6.30    4.20
  -5   7   0    4.90    3.50
  -5   7   0    5.60    1.90
   5  -7   0    3.30    3.20
   5  -7   0    6.10    3.40
   5  -7   0    2.20    2.70
   5  -7   0    5.40    5.60
   5  -7   0    6.20    3.30
  -4   7   0  336.27   14.00
  -4   7   0  331.27   11.20
  -4   7   0  332.27   15.40
  -4   7   0  352.16   15.40
   4  -7   0  365.26   14.60
   4  -7   0  342.07   17.50
   4  -7   0  297.77   14.70
   4  -7   0  353.96   14.80
   4  -7   0  343.47   15.20
   4  -7   0  362.66   16.80
  -3   7   0   -2.00    2.40
  -3   7   0    2.50    2.50
  -3   7   0    0.60    3.20
  -3   7   0    3.30    3.20
   3  -7   0    2.10    3.30
   3  -7   0    0.10    3.00
   3  -7   0   -0.50    2.60
   3  -7   0    2.00    3.00
   3  -7   0    1.60    3.60
   3  -7   0    0.80    3.40
  -2   7   0  193.38   10.80
  -2   7   0  186.98   12.00
  -2   7   0  180.88    9.70
  -2   7   0  173.08    9.20
   2  -7   0  188.38    9.60
   2  -7   0  175.18   10.50
   2  -7   0  185.28    9.80
   2  -7   0  188.58   10.60
   2  -7   0  181.68   10.70
   2  -7   0  188.88   11.90
  -1   7   0    0.50    3.70
  -1   7   0    2.60    3.00
  -1   7   0    2.80    2.90
  -1   7   0    0.60    2.90
  -1   7   0    1.30    3.30
   1  -7   0   -0.50    3.70
   1  -7   0    0.00    2.70
   1  -7   0    1.50    2.60
   1  -7   0    2.00    3.50
   1  -7   0    1.60    2.60
   1  -7   0    1.40    3.60
   0   7   0   34.40    5.30
   0   7   0   29.40    2.20
   0   7   0   29.40    4.90
   0   7   0   31.70    6.30
   0   7   0   30.80    4.80
   0   7   0   29.50    5.40
   0  -7   0   31.60    6.30
   0  -7   0   34.20    4.90
   0  -7   0   30.60    4.70
   0  -7   0   32.00    5.80
   0  -7   0   24.90    5.60
   1   7   0   91.29    7.40
   1   7   0   87.39    8.10
   1   7   0   85.29    6.40
   1   7   0   81.69    7.60
   1   7   0   93.59    7.60
   1   7   0   85.89    4.50
  -1  -7   0   88.39    7.00
  -1  -7   0   85.79    7.90
  -1  -7   0   84.79    8.50
  -1  -7   0   89.49    8.50
  -1  -7   0   81.59    6.80
   2   7   0   34.90    3.60
   2   7   0   36.70    5.70
   2   7   0   36.20    5.80
   2   7   0   36.10    5.70
   2   7   0   39.90    7.00
   2   7   0   35.30    5.10
  -2  -7   0   35.20    6.30
  -2  -7   0   39.40    6.90
  -2  -7   0   36.80    5.50
  -2  -7   0   46.10    6.10
  -2  -7   0   45.50    7.80
   3   7   0    5.10    3.90
   3   7   0    4.60    4.20
   3   7   0    5.50    4.40
   3   7   0   11.60    4.40
   3   7   0    5.60    3.80
   3   7   0    7.70    2.70
  -3  -7   0   11.20    3.90
  -3  -7   0    8.50    4.80
  -3  -7   0   10.90    3.80
  -3  -7   0    4.80    4.70
  -3  -7   0    7.90    4.10
   4   7   0   36.10    6.10
   4   7   0   35.40    6.30
   4   7   0   42.50    6.50
   4   7   0   35.40    5.90
   4   7   0   29.70    4.30
   4   7   0   31.10    6.90
  -4  -7   0   39.70    6.10
  -4  -7   0   33.10    5.10
  -4  -7   0   33.00    5.00
  -4  -7   0   39.70    8.00
  -4  -7   0   30.10    6.50
  -4  -7   0   31.80    5.70
  -4  -7   0   30.30    6.10
   5   7   0    9.70    4.50
   5   7   0    8.80    4.50
   5   7   0    9.30    4.60
   5   7   0    7.10    3.10
   5   7   0    6.80    5.20
   5   7   0    9.50    4.20
  -5  -7   0    4.10    4.30
  -5  -7   0    8.20    3.60
  -5  -7   0    5.30    3.60
  -5  -7   0   -1.20    4.40
  -5  -7   0    6.70    4.00
  -5  -7   0   10.90    2.80
  -5  -7   0    5.30    2.60
  -5  -7   0    4.50    4.90
   6   7   0  103.29    9.20
   6   7   0   81.39    9.50
   6   7   0   73.29    8.70
   6   7   0   83.79    7.40
   6   7   0   86.29    8.10
   6   7   0   90.29    8.50
  -6  -7   0   86.49   10.10
  -6  -7   0   87.79    4.80
  -6  -7   0   86.79    7.90
  -6  -7   0   87.59    6.90
  -6  -7   0   92.49    8.70
  -6  -7   0   94.29   10.40
  -6  -7   0   90.59    8.40
  -6  -7   0   82.59    9.40
   7   7   0    2.80    3.40
   7   7   0    3.50    4.50
   7   7   0    5.00    3.80
   7   7   0    2.90    3.90
   7   7   0    8.50    5.40
  -7  -7   0    5.90    5.60
  -7  -7   0    7.30    4.10
  -7  -7   0   10.40    5.90
  -7  -7   0    6.60    4.20
  -7  -7   0    9.10    4.50
  -7  -7   0    4.50    2.50
  -7  -7   0    6.20    4.90
   8   7   0   12.90    6.10
   8   7   0   16.20    5.20
   8   7   0   16.40    5.10
   8   7   0   35.10    8.20
   8   7   0   14.60    5.80
  -8  -7   0   13.50    4.90
  -8  -7   0   16.00    5.30
  -8  -7   0   13.90    4.90
  -8  -7   0    9.40    5.80
  -8  -7   0   14.60    3.20
  -8  -7   0   12.60    6.30
   9   7   0   11.30    4.70
   9   7   0   12.50    5.30
   9   7   0   26.50    8.40
   9   7   0   21.00    6.60
   9   7   0   15.90    5.20
  -9  -7   0   22.50    5.60
  -9  -7   0   19.30    5.80
  -9  -7   0   17.00    5.30
  -9  -7   0   14.00    3.00
  -9  -7   0   26.80    7.90
  -9   8   0   35.70    7.30
  -9   8   0   30.40    6.50
  -9   8   0   35.80    5.90
  -9   8   0   38.90    5.60
  -9   8   0   23.60    6.10
   9  -8   0   38.10    4.90
   9  -8   0   25.50    8.10
   9  -8   0   17.90    4.80
   9  -8   0   21.70    6.40
   9  -8   0   22.70    5.30
  -8   8   0    8.80    4.60
  -8   8   0    6.00    4.00
  -8   8   0   11.30    3.70
  -8   8   0   10.50    3.20
   8  -8   0   16.20    7.20
   8  -8   0   19.60    4.00
   8  -8   0    5.80    3.80
   8  -8   0   -2.00    3.70
   8  -8   0   11.10    3.50
   8  -8   0   -1.50    5.00
   8  -8   0    4.20    3.80
  -7   8   0   13.70    3.00
  -7   8   0    4.90    3.70
  -7   8   0    2.20    2.10
  -7   8   0    6.20    4.10
   7  -8   0   11.70    6.20
   7  -8   0    6.90    3.10
   7  -8   0    6.90    3.40
   7  -8   0    2.30    5.60
   7  -8   0   -0.50    3.30
   7  -8   0    2.60    3.40
  -6   8   0   30.50    5.60
  -6   8   0   30.90    4.80
  -6   8   0   23.90    3.00
  -6   8   0   20.30    4.90
  -6   8   0   27.10    5.90
  -6   8   0   31.60    4.90
   6  -8   0   29.10    7.80
   6  -8   0   20.30    4.60
   6  -8   0   28.80    5.10
   6  -8   0   25.50    5.40
   6  -8   0   17.90    6.10
   6  -8   0   34.20    5.40
  -5   8   0   12.40    4.40
  -5   8   0    7.80    3.20
  -5   8   0   14.30    4.60
  -5   8   0    9.00    1.70
  -5   8   0   15.00    3.70
  -5   8   0    5.30    3.80
   5  -8   0   10.90    4.40
   5  -8   0   13.00    4.00
   5  -8   0   10.80    5.00
   5  -8   0   19.70    6.70
   5  -8   0   13.50    4.10
   5  -8   0   11.00    3.90
  -4   8   0  127.99    9.70
  -4   8   0  148.49    8.70
  -4   8   0  161.78    9.20
  -4   8   0  169.28   10.40
   4  -8   0  148.59   10.00
   4  -8   0  173.58   14.80
   4  -8   0  162.88    9.70
   4  -8   0  147.59    9.90
   4  -8   0  142.09   10.70
  -3   8   0   48.00    6.80
  -3   8   0   51.19    6.20
  -3   8   0   57.69    6.90
  -3   8   0   47.40    5.40
   3  -8   0   57.49    8.20
   3  -8   0   47.60    5.50
   3  -8   0   51.79    7.00
   3  -8   0   56.59    7.50
   3  -8   0   43.60    6.50
   3  -8   0   50.79    6.10
  -2   8   0   68.19    6.30
  -2   8   0   71.99    7.40
  -2   8   0   65.29    6.70
  -2   8   0   71.99    7.50
   2  -8   0   71.89    6.70
   2  -8   0   66.19    6.20
   2  -8   0   72.69    7.90
   2  -8   0   67.89    8.40
   2  -8   0   64.79    7.50
   2  -8   0   69.39    8.20
  -1   8   0   99.79    9.50
  -1   8   0  111.99    8.50
  -1   8   0  109.29    8.90
  -1   8   0  100.79    7.70
  -1   8   0  107.59    8.70
   1  -8   0  124.19    8.80
   1  -8   0  111.29    9.40
   1  -8   0  107.59    8.10
   1  -8   0  117.49   10.10
   1  -8   0  117.19    8.10
   1  -8   0  110.49    9.30
   0   8   0  166.18   11.70
   0   8   0  195.08   11.70
   0   8   0  161.18   10.00
   0   8   0  188.38    6.30
   0   8   0  163.38   10.50
   0   8   0  168.88   10.80
   0  -8   0  176.88   12.40
   0  -8   0  184.78   10.50
   0  -8   0  186.28   10.50
   0  -8   0  177.78   12.10
   0  -8   0  167.08   11.70
   1   8   0   81.29    7.90
   1   8   0   70.19    7.60
   1   8   0   72.19    8.00
   1   8   0   74.39    4.20
   1   8   0   77.39    7.30
   1   8   0   62.69    8.00
  -1  -8   0   78.19    7.30
  -1  -8   0   70.09    8.70
  -1  -8   0   67.19    8.60
  -1  -8   0   74.79    8.40
  -1  -8   0   83.39    7.20
   2   8   0   23.50    3.10
   2   8   0   18.40    5.20
   2   8   0   19.90    5.60
   2   8   0   20.50    6.10
   2   8   0   25.70    5.60
   2   8   0   15.00    4.80
  -2  -8   0   22.30    6.40
  -2  -8   0   28.90    5.40
  -2  -8   0   22.50    4.90
  -2  -8   0   20.00    6.60
  -2  -8   0   25.00    6.20
   3   8   0   77.99    9.00
   3   8   0   82.39    8.20
   3   8   0   80.69    5.70
   3   8   0   84.09    8.20
   3   8   0   82.39    8.50
   3   8   0   83.19    8.70
  -3  -8   0   88.59    9.80
  -3  -8   0   87.59   10.00
  -3  -8   0   80.39    7.80
  -3  -8   0   91.69    9.50
  -3  -8   0   79.49    7.10
   4   8   0    3.50    4.10
   4   8   0    5.90    3.70
   4   8   0   10.20    4.50
   4   8   0    5.40    3.00
   4   8   0    9.00    4.10
   4   8   0   13.60    5.60
  -4  -8   0    8.00    5.90
  -4  -8   0    5.40    6.40
  -4  -8   0   12.00    4.40
  -4  -8   0    8.00    5.10
  -4  -8   0    5.90    4.30
  -4  -8   0   10.00    3.70
   5   8   0   39.70    5.30
   5   8   0   37.60    7.30
   5   8   0   43.10    7.30
   5   8   0   45.70    7.40
   5   8   0   45.20    8.60
  -5  -8   0   31.40    3.20
  -5  -8   0   34.30    7.40
  -5  -8   0   47.70    9.00
  -5  -8   0   38.90    6.50
  -5  -8   0   38.30    6.60
  -5  -8   0   33.30    5.10
   6   8   0    6.60    4.00
   6   8   0    4.90    4.90
   6   8   0   13.20    5.70
   6   8   0   22.00    4.50
   6   8   0    4.50    3.70
   6   8   0    2.20    4.20
  -6  -8   0    5.80    3.40
  -6  -8   0    5.70    2.90
  -6  -8   0    5.40    5.40
  -6  -8   0    5.10    4.90
  -6  -8   0   10.70    4.50
  -6  -8   0    6.00    4.00
  -6  -8   0    4.80    1.70
  -6  -8   0    1.50    4.20
   7   8   0    8.20    3.80
   7   8   0    5.20    5.30
   7   8   0    4.10    5.00
   7   8   0   -0.80    3.20
   7   8   0    8.30    5.30
   7   8   0    2.20    4.00
  -7  -8   0    9.30    5.90
  -7  -8   0   -1.70    4.50
  -7  -8   0   -0.50    2.80
  -7  -8   0   -1.00    5.50
  -7  -8   0    4.30    2.60
  -7  -8   0    0.70    3.60
  -7  -8   0    0.80    3.70
   8   8   0   27.10    7.00
   8   8   0    8.10    4.70
   8   8   0    8.80    6.50
   8   8   0    7.30    5.60
   8   8   0   14.10    4.70
  -8  -8   0   16.10    4.90
  -8  -8   0   11.20    3.30
  -8  -8   0   12.80    4.70
  -8  -8   0   12.30    5.00
   9   8   0   56.69    8.70
   9   8   0   47.90    7.50
   9   8   0   53.09    8.60
   9   8   0   56.39   10.10
  -9  -8   0   47.90    5.40
  -9  -8   0   49.30    8.00
  -8   9   0    6.20    4.60
  -8   9   0    8.90    2.50
  -8   9   0    1.90    3.30
  -8   9   0    5.10    4.40
   8  -9   0   15.80    3.70
   8  -9   0    6.10    3.90
   8  -9   0   13.40    3.60
   8  -9   0   12.00    7.20
   8  -9   0   -2.70    4.30
   8  -9   0    0.10    3.60
  -7   9   0   17.20    4.70
  -7   9   0   19.60    2.70
  -7   9   0   17.90    4.90
   7  -9   0    9.70    4.10
   7  -9   0   29.10    8.30
   7  -9   0    7.60    4.00
   7  -9   0   29.30    7.60
   7  -9   0   19.10    4.40
   7  -9   0   22.00    4.60
  -6   9   0   54.89    7.20
  -6   9   0   50.89    7.20
  -6   9   0   73.69    6.70
  -6   9   0   66.69    6.10
  -6   9   0   37.90    6.50
   6  -9   0   42.60    6.20
   6  -9   0   47.60    7.50
   6  -9   0   57.79    7.40
   6  -9   0   55.79   13.30
   6  -9   0   50.79    9.80
   6  -9   0   56.29    6.60
  -5   9   0   33.30    6.40
  -5   9   0   48.90    6.10
  -5   9   0   36.50    6.50
  -5   9   0   38.50    5.60
   5  -9   0   46.70    6.80
   5  -9   0   38.30    6.30
   5  -9   0   54.09    8.60
   5  -9   0   41.40    6.20
  -4   9   0   29.30    5.00
  -4   9   0   25.70    6.10
  -4   9   0   26.10    5.70
  -4   9   0   32.70    5.30
   4  -9   0   26.50    5.20
   4  -9   0   34.10    6.80
   4  -9   0   22.30    5.70
   4  -9   0   28.10    5.40
   4  -9   0   36.00    8.50
   4  -9   0   24.90    5.70
  -3   9   0   15.70    5.00
  -3   9   0   15.60    4.40
  -3   9   0   10.80    4.40
  -3   9   0   12.10    4.00
   3  -9   0   13.40    4.50
   3  -9   0    9.50    4.50
   3  -9   0   10.40    4.20
   3  -9   0   13.60    5.10
   3  -9   0    8.20    4.60
   3  -9   0   18.70    6.30
  -2   9   0   46.40    7.20
  -2   9   0   37.20    6.40
  -2   9   0   46.10    6.70
  -2   9   0   39.20    6.10
   2  -9   0   52.39    7.50
   2  -9   0   48.70    6.50
   2  -9   0   51.39    6.70
   2  -9   0   48.30    8.60
   2  -9   0   49.40    7.30
   2  -9   0   38.30    7.30
  -1   9   0   56.99    6.70
  -1   9   0   61.59    7.30
  -1   9   0   59.49    7.20
  -1   9   0   62.59    8.40
  -1   9   0   52.99    8.80
   1  -9   0   58.39    8.30
   1  -9   0   54.99    7.80
   1  -9   0   57.79    7.10
   1  -9   0   53.19    7.90
   1  -9   0   53.19    8.20
   0   9   0  107.89    3.80
   0   9   0   96.09   10.00
   0   9   0  125.79   10.00
   0   9   0   96.19    8.40
   0   9   0  114.19    9.50
   0   9   0  110.59    9.40
   0  -9   0  114.69    8.80
   0  -9   0  110.69   10.30
   0  -9   0  105.79    8.50
   0  -9   0  103.09    9.90
   0  -9   0   96.29   10.00
   1   9   0    0.70    5.10
   1   9   0   -0.10    3.50
   1   9   0   10.40    4.90
   1   9   0   -0.40    3.70
   1   9   0    1.10    1.40
   1   9   0   -0.30    3.70
  -1  -9   0    3.20    4.50
  -1  -9   0   -0.50    2.40
  -1  -9   0    0.60    3.30
  -1  -9   0   -3.90    4.50
   2   9   0    7.10    5.60
   2   9   0   10.80    2.40
   2   9   0   13.20    4.90
   2   9   0   11.10    4.70
   2   9   0   10.30    5.10
   2   9   0   13.90    5.20
  -2  -9   0    9.60    4.40
  -2  -9   0    7.30    5.40
  -2  -9   0    4.00    3.70
  -2  -9   0   13.60    5.50
  -2  -9   0    4.20    5.20
   3   9   0    2.10    4.30
   3   9   0    2.30    2.30
   3   9   0   -1.80    3.40
   3   9   0    3.10    3.30
   3   9   0    2.30    5.10
   3   9   0   -0.80    4.00
  -3  -9   0   -1.40    3.20
  -3  -9   0    6.10    5.60
  -3  -9   0    1.40    3.60
  -3  -9   0    0.30    4.30
  -3  -9   0    1.20    4.00
   4   9   0    7.70    5.60
   4   9   0    7.50    5.40
   4   9   0   11.70    5.20
   4   9   0   11.30    3.20
   4   9   0    6.20    4.90
  -4  -9   0   11.80    4.70
  -4  -9   0   20.00    7.10
  -4  -9   0   12.20    4.20
  -4  -9   0    8.70    5.50
  -4  -9   0   13.70    6.40
  -4  -9   0   12.50    4.60
   5   9   0    9.50    4.40
   5   9   0    6.80    5.30
   5   9   0   12.60    6.60
   5   9   0   14.10    5.50
   5   9   0   12.90    3.60
   5   9   0   10.30    4.50
  -5  -9   0    9.80    6.40
  -5  -9   0   18.20    6.70
  -5  -9   0   11.10    5.80
  -5  -9   0    8.10    4.90
  -5  -9   0   15.60    2.50
  -5  -9   0    8.90    3.60
   6   9   0    6.70    4.20
   6   9   0    1.90    4.50
   6   9   0   -9.60    4.10
   6   9   0    2.80    5.40
   6   9   0   -1.40    5.20
   6   9   0    2.20    3.60
  -6  -9   0    8.10    5.50
  -6  -9   0    3.00    1.50
  -6  -9   0    8.60    4.50
  -6  -9   0    1.50    2.60
  -6  -9   0    2.70    4.00
  -6  -9   0   -3.20    5.40
  -6  -9   0    2.50    5.60
   7   9   0    4.90    3.60
   7   9   0    6.50    5.80
   7   9   0   -5.50    3.70
   7   9   0  -13.50    4.40
  -7  -9   0   -1.40    3.40
  -7  -9   0    4.20    3.70
  -7  -9   0    6.90    5.40
  -7  -9   0    1.60    6.10
  -7  -9   0    4.70    2.70
  -7  -9   0   -1.50    5.80
   8   9   0   18.50    6.00
   8   9   0   -2.80    5.90
   8   9   0   18.80    5.60
   8   9   0   12.50    4.70
  -8  -9   0   14.00    3.70
  -8  -9   0    4.20    6.90
  -8  -9   0   15.30    4.70
  -8  -9   0   19.40    5.40
  -7  10   0   14.60    4.50
  -7  10   0    7.60    5.10
  -7  10   0    6.30    4.40
   7 -10   0   17.00    4.50
   7 -10   0   10.70    8.40
   7 -10   0   13.90    4.20
   7 -10   0    9.20    4.30
   7 -10   0    5.90    4.10
  -6  10   0    2.20    3.80
  -6  10   0   -3.90    3.60
  -6  10   0   18.10    4.30
   6 -10   0    7.90    3.70
   6 -10   0    5.60    3.70
   6 -10   0    9.90    5.50
   6 -10   0    4.90    3.80
   6 -10   0    4.60    6.20
   6 -10   0    6.30    4.00
  -5  10   0   -0.70    3.80
  -5  10   0   -0.40    3.90
  -5  10   0   13.30    3.50
  -5  10   0    2.90    3.50
  -5  10   0   -3.60    3.60
   5 -10   0    6.80    4.80
   5 -10   0   -2.10    3.60
   5 -10   0    1.70    4.20
   5 -10   0    5.00    3.60
   5 -10   0   -0.90    4.50
   5 -10   0    1.80    3.50
  -4  10   0    3.80    4.10
  -4  10   0    1.90    2.90
  -4  10   0   -1.80    3.20
   4 -10   0   -1.90    4.90
   4 -10   0    1.10    3.90
   4 -10   0   -2.80    2.90
   4 -10   0    3.30    4.10
   4 -10   0   -2.00    2.80
   4 -10   0   -0.80    4.00
  -3  10   0   -0.50    3.70
  -3  10   0    2.20    4.00
  -3  10   0   -8.40    2.90
  -3  10   0    0.30    3.70
   3 -10   0   -2.10    3.40
   3 -10   0   -1.50    3.20
   3 -10   0   -0.70    3.90
   3 -10   0    1.60    4.50
   3 -10   0   -0.60    4.00
   3 -10   0    0.20    5.90
  -2  10   0    7.00    4.50
  -2  10   0    6.30    4.40
  -2  10   0    6.30    4.50
  -2  10   0    5.00    4.40
   2 -10   0    5.70    4.10
   2 -10   0   11.80    5.10
   2 -10   0    0.20    3.20
   2 -10   0    5.10    3.70
   2 -10   0    9.00    5.50
  -1  10   0    0.60    5.20
  -1  10   0   -1.50    3.90
  -1  10   0    0.30    3.80
  -1  10   0    2.20    4.00
  -1  10   0   -1.50    3.60
   1 -10   0   -0.50    3.20
   1 -10   0   -3.00    4.90
   1 -10   0   -4.10    4.40
   1 -10   0    0.30    3.80
   1 -10   0    1.10    3.30
   1 -10   0   -2.30    4.30
   0  10   0   15.60    5.10
   0  10   0    0.50    4.10
   0  10   0    5.50    4.70
   0  10   0   11.20    5.20
   0  10   0    8.20    5.60
   0 -10   0    8.10    3.80
   0 -10   0    7.80    5.50
   0 -10   0    9.40    4.40
   0 -10   0    9.70    5.80
   0 -10   0    6.70    6.20
   0 -10   0    6.80    4.00
   1  10   0   -2.10    4.30
   1  10   0   16.70    5.30
   1  10   0    9.90    5.10
   1  10   0    4.90    1.40
   1  10   0    8.40    5.80
   1  10   0    3.80    4.50
  -1 -10   0    2.20    3.90
  -1 -10   0    4.20    5.50
  -1 -10   0    0.10    3.60
  -1 -10   0    3.00    5.40
  -1 -10   0    7.70    5.50
   2  10   0   10.10    2.40
   2  10   0    3.40    5.50
   2  10   0    9.30    5.10
   2  10   0   10.50    5.20
   2  10   0   12.00    4.80
   2  10   0    4.50    4.80
  -2 -10   0   13.70    6.20
  -2 -10   0    8.20    4.40
  -2 -10   0   12.20    6.50
  -2 -10   0    6.60    5.80
   3  10   0   -3.50    4.40
   3  10   0   15.50    5.80
   3  10   0    0.00    5.50
   3  10   0   -0.10    2.10
  -3 -10   0    3.10    5.50
  -3 -10   0    1.70    4.50
  -3 -10   0   -6.00    4.90
  -3 -10   0    0.80    3.80
  -3 -10   0    1.40    3.40
   4  10   0   -0.10    2.50
   4  10   0    2.10    3.90
   4  10   0   -0.10    5.00
   4  10   0   -0.50    5.20
   4  10   0   -2.80    3.60
   4  10   0   -5.50    4.30
  -4 -10   0    1.50    2.90
  -4 -10   0    1.00    4.90
  -4 -10   0    6.80    4.20
  -4 -10   0    6.00    5.90
  -4 -10   0    2.90    3.20
  -4 -10   0    2.00    5.00
   5  10   0   -6.50    4.90
   5  10   0    3.00    5.70
   5  10   0    7.40    5.30
   5  10   0    9.70    4.80
   5  10   0    9.50    6.50
   5  10   0   10.70    3.50
  -5 -10   0   10.50    6.40
  -5 -10   0   11.80    4.70
  -5 -10   0   15.60    6.30
  -5 -10   0   -3.70    7.60
  -5 -10   0    6.60    3.60
  -5 -10   0    6.90    1.90
  -5 -10   0    4.00    3.20
   6  10   0   24.20    6.20
   6  10   0   23.20    4.90
   6  10   0   32.70   13.80
   6  10   0   29.60    6.60
  -6 -10   0   29.40    6.40
  -6 -10   0   32.10    8.00
  -6 -10   0   20.50    7.90
  -6 -10   0   21.70    6.90
  -6 -10   0   27.70    5.10
  -6 -10   0   36.50    8.50
  -6  11   0    5.90    4.20
  -6  11   0    7.30    4.90
  -6  11   0    8.10    4.70
   6 -11   0    4.60    3.50
   6 -11   0    4.90    3.90
   6 -11   0   15.00    4.90
   6 -11   0    1.20    5.70
   6 -11   0   14.90    5.00
  -5  11   0   19.10    4.50
  -5  11   0   -4.80    3.80
  -5  11   0   -2.60    3.60
  -5  11   0    3.50    4.80
   5 -11   0    0.10    5.60
   5 -11   0    0.80    3.40
   5 -11   0    4.80    4.70
   5 -11   0   -0.20    3.10
   5 -11   0    3.00    4.00
  -4  11   0   11.50    4.00
  -4  11   0    5.50    5.00
  -4  11   0   -1.10    3.70
   4 -11   0    9.10    5.40
   4 -11   0    3.30    3.70
   4 -11   0    0.30    5.70
   4 -11   0   -1.70    4.00
   4 -11   0    3.40    4.20
   4 -11   0    3.50    3.70
  -3  11   0   13.90    5.60
  -3  11   0    2.20    3.60
  -3  11   0   -0.90    3.50
  -3  11   0   -1.80    3.60
   3 -11   0    0.40    4.60
   3 -11   0   -2.70    4.30
   3 -11   0   -0.60    3.30
   3 -11   0   -0.40    3.20
   3 -11   0    3.20    5.20
  -2  11   0    2.50    4.60
  -2  11   0   -3.60    4.50
  -2  11   0    0.60    3.90
  -2  11   0   -3.90    3.90
   2 -11   0   -1.70    3.60
   2 -11   0    5.00    3.90
   2 -11   0   -4.20    5.10
   2 -11   0    3.70    5.00
   2 -11   0   -4.70    4.20
   2 -11   0    0.70    3.40
  -1  11   0    0.80    4.50
  -1  11   0    3.80    4.00
  -1  11   0   -0.90    4.80
  -1  11   0   11.70    4.70
   1 -11   0    7.60    6.20
   1 -11   0    3.40    3.90
   1 -11   0    9.00    4.20
   1 -11   0   -0.30    4.80
   1 -11   0    4.50    4.10
   1 -11   0    2.60    5.70
   0  11   0   -1.30    3.80
   0  11   0   -4.10    4.60
   0  11   0   -7.60    4.50
   0  11   0    3.20    4.50
   0  11   0    3.60    6.00
   0 -11   0    4.10    3.90
   0 -11   0   -2.50    4.70
   0 -11   0    6.10    5.50
   0 -11   0   10.80    4.40
   0 -11   0    8.10    4.20
   0 -11   0    9.30    6.00
   1  11   0   52.39    8.40
   1  11   0   54.49    8.70
   1  11   0   58.69    9.30
   1  11   0   55.89    8.50
   1  11   0   52.09   10.50
  -1 -11   0   48.10    7.40
  -1 -11   0   60.39    7.30
  -1 -11   0   47.50    7.50
  -1 -11   0   48.60    9.50
  -1 -11   0   50.29    9.40
  -1 -11   0   44.90    9.00
   2  11   0   49.99    4.60
   2  11   0   43.40    9.50
   2  11   0   47.10    9.10
   2  11   0   31.50    7.90
   2  11   0   44.60    7.90
   2  11   0   51.59    8.90
  -2 -11   0   37.80    7.10
  -2 -11   0   44.60    9.50
  -2 -11   0   51.89    7.90
  -2 -11   0   43.10    9.00
  -2 -11   0   36.00    8.50
   3  11   0   16.60    3.10
   3  11   0    9.30    6.50
   3  11   0   27.80    6.50
   3  11   0   17.50    6.10
   3  11   0   17.50    7.70
  -3 -11   0   14.40    5.30
  -3 -11   0    6.20    6.20
  -3 -11   0   24.90    7.70
  -3 -11   0   17.50    5.30
   4  11   0   15.20    3.40
   4  11   0   21.40    6.50
   4  11   0   21.20    6.10
   4  11   0    8.90    7.10
  -4 -11   0   11.10    7.20
  -4 -11   0   22.30    5.90
  -4 -11   0   20.10    7.80
  -4 -11   0   14.50    4.70
  -4 -11   0   32.00    8.00
  -4 -11   0   29.60    6.20
   5  11   0  -12.40    5.20
   5  11   0   -0.60    2.60
   5  11   0    5.30    4.10
  -5 -11   0   -0.80    8.10
  -5 -11   0   -7.80    5.30
  -5 -11   0    4.50    3.50
  -5 -11   0    8.60    4.20
  -5 -11   0    3.30    4.60
  -5 -11   0   26.80    7.50
  -5 -11   0    0.00    1.50
  -3  12   0    1.00    5.40
  -3  12   0   -3.80    3.40
  -3  12   0    5.30    4.40
   3 -12   0   -7.20    7.70
   3 -12   0   -2.60    4.20
   3 -12   0    6.80    4.50
  -2  12   0    6.60    4.70
  -2  12   0   18.10    5.50
   2 -12   0   17.30    7.10
   2 -12   0   10.00    4.70
   2 -12   0    6.80    4.20
   2 -12   0    2.70    5.20
   2 -12   0   24.90    5.80
   2 -12   0   11.40    6.00
  -1  12   0    8.40    4.50
  -1  12   0    9.80    5.30
   1 -12   0   12.00    5.00
   1 -12   0    3.50    6.20
   1 -12   0   14.10    7.20
   1 -12   0    9.50    4.70
   1 -12   0   26.40    5.80
   1 -12   0    2.40    5.40
   0  12   0   21.10    6.30
   0  12   0   23.80    6.70
   0 -12   0   22.20    5.80
   0 -12   0   23.50    7.30
   0 -12   0   28.90    8.10
   0 -12   0   22.10    5.50
   0 -12   0   16.00    5.30
   1  12   0   -1.60    4.20
   1  12   0    0.60    4.10
  -1 -12   0    5.00    5.10
  -1 -12   0   -5.50    4.70
  -1 -12   0   -0.90    3.50
  -1 -12   0   -6.80    4.50
  -1 -12   0   14.30    4.70
  -1 -12   0    1.50    3.60
   2  12   0    4.20    1.30
   2  12   0   11.30    5.60
   2  12   0    1.70    4.70
  -2 -12   0   12.70    6.20
  -2 -12   0    1.80    5.60
  -2 -12   0    1.60    6.40
  -2 -12   0    5.10    4.20
  -2 -12   0   -9.20    4.80
   3  12   0    4.80    4.90
   3  12   0    0.60    1.90
   3  12   0    4.30    5.10
  -3 -12   0    7.70    4.10
  -3 -12   0    4.80    4.70
  -3 -12   0    0.00    6.20
  -3 -12   0    4.70    3.80
  -2 -12  -1   11.40    6.40
  -2 -12  -1   -1.40    5.80
  -2 -12  -1    9.80    4.40
  -2 -12  -1    4.80    3.90
  -2 -12  -1   -2.10    5.70
   2  12   1   -1.30    3.70
   2  12   1   -0.30    4.00
  -1 -12  -1    0.90    6.20
  -1 -12  -1    3.10    4.10
  -1 -12  -1   19.80    4.80
  -1 -12  -1    3.80    5.70
  -1 -12  -1   -7.20    4.90
   1  12   1    3.20    4.20
   1  12   1    9.20    4.90
   0 -12  -1    6.00    4.00
   0 -12  -1   -2.50    4.90
   0 -12  -1   13.70    4.50
   0 -12  -1    1.20    4.10
   0 -12  -1    4.60    6.10
   0 -12  -1    9.20    5.90
   0  12   1    4.80    4.20
   0  12   1    5.40    5.30
   1 -12  -1   12.70    5.90
   1 -12  -1   21.70    7.90
   1 -12  -1   36.80    6.90
   1 -12  -1   22.70    5.60
   1 -12  -1   13.40    6.90
   1 -12  -1   16.40    5.40
  -1  12   1   24.70    6.60
  -1  12   1   24.80    6.10
   2 -12  -1    0.90    3.60
   2 -12  -1   -5.90    4.20
   2 -12  -1   -3.80    4.40
  -2  12   1    0.60    3.90
  -2  12   1    1.00    3.90
   3 -12  -1   -2.00    4.90
   3 -12  -1   -1.60    3.50
   3 -12  -1    1.60    4.50
   3 -12  -1   -7.50    4.10
   3 -12  -1   -4.50    4.90
  -3  12   1   -2.90    3.70
  -3  12   1    1.20    8.10
  -5 -11  -1   28.10    1.70
  -4 -11  -1   23.60    5.80
  -4 -11  -1    7.10    4.00
  -4 -11  -1   20.50    5.40
  -4 -11  -1    8.80    6.60
  -4 -11  -1   12.30    2.20
  -4 -11  -1   23.80    7.10
  -4 -11  -1   14.10    6.90
   4  11   1   13.50    3.20
   4  11   1   22.20    5.90
   4  11   1   18.70    6.10
   4  11   1   10.50    7.80
  -3 -11  -1    3.50    3.50
  -3 -11  -1   -5.90    2.90
  -3 -11  -1    5.70    4.30
  -3 -11  -1   -8.60    4.80
  -3 -11  -1    3.00    5.00
  -3 -11  -1    8.90    6.10
   3  11   1   -6.10    5.20
   3  11   1   -1.80    1.80
   3  11   1    2.40    4.40
   3  11   1    6.00    4.60
  -2 -11  -1   30.70    8.30
  -2 -11  -1   24.60    7.60
  -2 -11  -1   26.40    5.70
  -2 -11  -1   19.00    7.10
  -2 -11  -1   27.50    6.00
   2  11   1   27.20    6.90
   2  11   1   25.70    8.10
   2  11   1   25.10    7.50
  -1 -11  -1   14.40    5.00
  -1 -11  -1   13.40    4.90
  -1 -11  -1   11.10    6.10
  -1 -11  -1    9.10    6.00
  -1 -11  -1   12.70    6.30
   1  11   1    7.90    6.10
   1  11   1   11.40    6.70
   1  11   1    9.00    5.10
   1  11   1    3.70    5.20
   1  11   1   14.20    5.30
   0 -11  -1    0.10    3.30
   0 -11  -1   -5.70    4.30
   0 -11  -1    3.80    5.50
   0 -11  -1   -0.30    3.00
   0 -11  -1    4.60    3.60
   0 -11  -1    8.50    6.10
   0  11   1    1.50    5.40
   0  11   1   -4.90    3.30
   0  11   1   -5.40    4.50
   0  11   1   -2.30    3.60
   1 -11  -1    2.40    5.00
   1 -11  -1    0.10    3.20
   1 -11  -1    3.90    3.70
   1 -11  -1    1.90    4.00
   1 -11  -1    3.20    5.40
  -1  11   1    1.80    5.30
  -1  11   1   16.60    6.80
  -1  11   1    2.20    4.80
  -1  11   1    1.50    3.80
  -1  11   1    0.90    3.70
   2 -11  -1    0.50    4.70
   2 -11  -1    7.60    7.20
   2 -11  -1    0.90    4.20
   2 -11  -1   -2.20    3.20
   2 -11  -1   -3.10    3.30
   2 -11  -1    4.20    5.40
  -2  11   1   -3.70    4.30
  -2  11   1    0.30    3.90
  -2  11   1    1.70    3.80
  -2  11   1   -0.20    3.50
   3 -11  -1    8.50    5.40
   3 -11  -1   18.30    7.40
   3 -11  -1    6.40    3.80
   3 -11  -1    1.60    4.70
   3 -11  -1   16.40    5.30
   3 -11  -1    9.30    4.10
  -3  11   1   -1.20    4.40
  -3  11   1   13.20    5.20
  -3  11   1   11.00    4.40
  -3  11   1   20.90    8.10
  -3  11   1   17.70    5.40
   4 -11  -1   -2.40    3.80
   4 -11  -1    8.20    4.50
   4 -11  -1    4.70    4.60
   4 -11  -1    5.50    6.00
   4 -11  -1   16.20    4.60
   4 -11  -1    8.50    4.10
  -4  11   1    9.10    4.80
  -4  11   1   11.60    4.50
  -4  11   1   20.90    4.90
  -4  11   1   14.60    5.70
   5 -11  -1    1.30    3.40
   5 -11  -1    6.70    4.70
   5 -11  -1   10.70    4.30
   5 -11  -1    9.30    3.90
   5 -11  -1   11.20    6.70
  -5  11   1   21.70    4.30
  -5  11   1    7.50    4.30
  -5  11   1    8.30    4.90
  -5  11   1    5.30    4.00
   6 -11  -1   -4.10    2.90
   6 -11  -1    1.00    3.80
   6 -11  -1    1.00    3.20
   6 -11  -1    7.00    3.80
   6 -11  -1    6.60    6.00
  -6  11   1    1.80    4.00
  -6  11   1    1.40    3.70
  -6  11   1   -2.10    3.10
  -6 -10  -1   43.10    7.60
  -6 -10  -1   26.80    7.70
  -6 -10  -1   32.40    5.90
  -6 -10  -1   23.00    8.30
  -6 -10  -1   33.20    6.40
   6  10   1   23.70    6.80
   6  10   1   21.00    6.00
   6  10   1   28.80    7.20
   6  10   1   27.80    5.20
  -5 -10  -1    0.90    0.90
  -5 -10  -1   -6.20    4.60
  -5 -10  -1    1.70    4.00
  -5 -10  -1    0.80    4.60
  -5 -10  -1   -3.00    5.20
  -5 -10  -1   -1.70    2.50
  -5 -10  -1   -4.50    3.00
   5  10   1   -1.40    3.70
   5  10   1   -3.90    2.60
   5  10   1   -0.40    3.90
  -4 -10  -1   32.10    5.80
  -4 -10  -1   24.90    7.60
  -4 -10  -1   23.60    7.80
  -4 -10  -1   33.70    6.60
  -4 -10  -1   27.90    6.40
  -4 -10  -1   29.20    3.10
  -4 -10  -1   36.50    8.50
   4  10   1   27.80    6.30
   4  10   1   38.60    9.10
   4  10   1   22.90    6.90
   4  10   1   36.80    7.40
   4  10   1   34.00    8.00
   4  10   1   31.90    4.40
  -3 -10  -1    3.20    3.40
  -3 -10  -1    4.20    3.60
  -3 -10  -1    1.90    5.50
  -3 -10  -1    2.90    5.20
  -3 -10  -1   -4.80    3.00
  -3 -10  -1    7.00    5.30
   3  10   1   -0.10    3.00
   3  10   1   -1.30    5.10
   3  10   1    5.70    5.20
   3  10   1    1.50    2.10
   3  10   1   -2.90    4.70
  -2 -10  -1    3.50    3.80
  -2 -10  -1    7.10    4.10
  -2 -10  -1    1.20    5.30
  -2 -10  -1    9.10    6.30
   2  10   1    4.30    5.90
   2  10   1    8.30    4.70
   2  10   1    3.80    1.90
   2  10   1    3.30    4.90
   2  10   1    0.20    6.50
   2  10   1    3.80    4.00
  -1 -10  -1    4.30    5.00
  -1 -10  -1    2.50    6.00
  -1 -10  -1    9.20    6.20
  -1 -10  -1    0.60    3.40
   1  10   1    8.20    5.20
   1  10   1    2.60    1.10
   1  10   1    7.70    5.80
   1  10   1    7.90    4.70
   1  10   1   -4.10    4.20
   1  10   1    4.20    4.10
   0 -10  -1   34.90    6.30
   0 -10  -1   25.60    7.00
   0 -10  -1   29.30    5.70
   0 -10  -1   35.30    6.40
   0 -10  -1   20.80    6.60
   0 -10  -1   31.00    8.00
   0  10   1   32.60    8.30
   0  10   1   38.60    7.00
   0  10   1   26.30    5.70
   0  10   1   24.90    6.30
   0  10   1   23.80    5.80
   1 -10  -1    2.70    3.80
   1 -10  -1   -2.70    4.00
   1 -10  -1    0.70    4.90
   1 -10  -1   -1.40    3.00
   1 -10  -1    0.40    3.30
   1 -10  -1    3.90    5.10
  -1  10   1    6.70    4.70
  -1  10   1    1.20    4.00
  -1  10   1    6.30    6.00
  -1  10   1   -0.60    3.70
  -1  10   1   -1.40    3.50
   2 -10  -1    0.60    3.50
   2 -10  -1    1.80    3.30
   2 -10  -1    0.30    3.90
   2 -10  -1   -3.30    4.00
   2 -10  -1   -0.80    3.30
  -2  10   1    0.80    3.90
  -2  10   1   -5.40    3.40
  -2  10   1    2.90    3.70
  -2  10   1    0.60    3.90
   3 -10  -1   -1.80    3.70
   3 -10  -1   -0.30    4.20
   3 -10  -1   -1.90    2.70
   3 -10  -1    1.10    4.60
   3 -10  -1    1.60    3.40
   3 -10  -1   -1.10    3.60
  -3  10   1   -2.60    3.20
  -3  10   1   -4.50    3.10
  -3  10   1   -1.40    3.50
   4 -10  -1    3.60    4.80
   4 -10  -1    5.70    3.40
   4 -10  -1    0.10    3.80
   4 -10  -1    0.80    5.00
   4 -10  -1   13.90    5.40
  -4  10   1    8.90    4.90
  -4  10   1    7.50    3.90
  -4  10   1    3.60    4.10
  -4  10   1    6.70    3.40
  -4  10   1   10.60    4.40
   5 -10  -1   -0.90    3.40
   5 -10  -1   -2.10    2.90
   5 -10  -1   -0.50    5.60
   5 -10  -1    0.90    3.90
   5 -10  -1   -0.10    3.10
   5 -10  -1   -1.00    4.10
  -5  10   1    0.10    3.10
  -5  10   1   -2.70    3.70
  -5  10   1   -5.20    3.20
  -5  10   1    6.80    3.40
  -5  10   1   11.90    3.20
   6 -10  -1   18.10    4.70
   6 -10  -1   19.60    4.80
   6 -10  -1   24.00    6.70
   6 -10  -1   21.20    5.00
   6 -10  -1   19.50    7.60
   6 -10  -1   22.20    4.70
  -6  10   1   41.20    8.70
  -6  10   1   19.90    5.40
  -6  10   1   17.60    4.80
  -6  10   1   26.10    5.70
   7 -10  -1    8.60    3.70
   7 -10  -1    8.60    4.00
   7 -10  -1   12.00    4.00
   7 -10  -1   14.10    3.90
   7 -10  -1    8.10    8.00
  -7  10   1   22.20    5.50
  -7  10   1   13.80    5.00
  -7  10   1   12.60    4.30
  -7  -9  -1    3.60    3.70
  -7  -9  -1   -8.30    5.50
  -7  -9  -1    1.30    2.80
  -7  -9  -1    7.90    3.90
  -7  -9  -1    8.00    5.30
  -7  -9  -1    3.90    3.70
   7   9   1   -9.40    4.50
   7   9   1    0.30    6.60
   7   9   1   -5.40    3.90
   7   9   1    2.50    3.60
  -6  -9  -1   26.30    6.30
  -6  -9  -1   15.50    6.10
  -6  -9  -1   22.90    5.00
  -6  -9  -1   24.00    7.60
  -6  -9  -1   30.40    8.10
  -6  -9  -1   24.80    5.90
  -6  -9  -1   22.10    4.60
   6   9   1   19.40    4.70
   6   9   1   15.40    5.20
   6   9   1   13.60    6.40
   6   9   1   27.70    7.60
   6   9   1   27.30    6.70
   6   9   1   25.30    7.60
  -5  -9  -1    3.50    4.00
  -5  -9  -1    5.50    1.30
  -5  -9  -1    5.90    5.60
  -5  -9  -1    5.20    5.40
  -5  -9  -1   10.90    4.00
  -5  -9  -1    4.00    6.00
  -5  -9  -1    3.20    3.70
   5   9   1   -1.80    4.70
   5   9   1    7.00    4.90
   5   9   1    2.20    3.10
   5   9   1    6.60    8.10
   5   9   1    4.70    4.20
  -4  -9  -1   12.90    5.00
  -4  -9  -1   13.00    6.40
  -4  -9  -1    2.20    4.60
  -4  -9  -1   15.40    6.50
  -4  -9  -1   11.50    4.80
   4   9   1   10.70    4.50
   4   9   1   15.10    6.10
   4   9   1    1.40    4.80
   4   9   1   15.50    3.50
   4   9   1    8.90    4.40
  -3  -9  -1    3.10    3.70
  -3  -9  -1   -0.70    4.50
  -3  -9  -1    1.70    4.10
  -3  -9  -1    4.20    5.30
   3   9   1    7.50    2.60
   3   9   1   -0.30    4.00
   3   9   1    1.50    4.90
   3   9   1    1.80    4.00
   3   9   1   -1.50    3.90
   3   9   1    5.00    4.30
  -2  -9  -1    0.00    5.10
  -2  -9  -1   -3.30    4.60
  -2  -9  -1   -2.70    3.90
  -2  -9  -1    3.50    3.70
   2   9   1    0.90    3.80
   2   9   1   -0.30    5.00
   2   9   1   -0.10    1.80
   2   9   1   -1.50    3.90
   2   9   1   -2.80    3.70
   2   9   1    0.50    3.20
  -1  -9  -1  265.37   16.50
  -1  -9  -1  288.37   16.50
  -1  -9  -1  283.97   17.40
  -1  -9  -1  293.47   15.00
   1   9   1  295.57   15.30
   1   9   1  282.77   14.50
   1   9   1  281.27   16.70
   1   9   1  285.37   15.10
   1   9   1  316.67   10.20
   1   9   1  272.07   17.60
   0  -9  -1   22.80    6.60
   0  -9  -1   30.80    5.60
   0  -9  -1   40.50    8.50
   0  -9  -1   28.50    6.60
   0   9   1   30.60    6.10
   0   9   1   23.00    5.60
   0   9   1   23.60    5.40
   0   9   1   30.70    5.70
   0   9   1   30.80    7.30
   1  -9  -1  138.79   10.00
   1  -9  -1  127.59   10.70
   1  -9  -1  120.09    8.90
   1  -9  -1  131.69    9.40
   1  -9  -1  124.29   10.40
   1  -9  -1  138.59   11.70
  -1   9   1  115.29    8.70
  -1   9   1  127.89    9.50
  -1   9   1  127.39   11.20
  -1   9   1  131.39    9.90
  -1   9   1  124.29    9.60
   2  -9  -1   -0.50    4.70
   2  -9  -1   -0.80    2.80
   2  -9  -1    1.90    3.10
   2  -9  -1   -3.50    3.70
   2  -9  -1   -3.60    3.60
   2  -9  -1    0.70    3.40
  -2   9   1   -4.20    3.10
  -2   9   1   -3.20    3.60
  -2   9   1   -2.90    3.40
  -2   9   1    2.90    3.50
   3  -9  -1    1.90    3.90
   3  -9  -1   -2.10    2.70
   3  -9  -1    5.10    5.60
   3  -9  -1    1.90    4.00
   3  -9  -1   -0.50    2.70
   3  -9  -1   -4.00    4.00
  -3   9   1    0.30    3.20
  -3   9   1    2.60    3.40
  -3   9   1   -1.70    3.20
   4  -9  -1   88.09    7.60
   4  -9  -1   96.29    9.40
   4  -9  -1   97.09    8.80
   4  -9  -1   87.09   10.40
   4  -9  -1   85.99    8.20
   4  -9  -1   84.09    7.10
  -4   9   1   87.99    8.00
  -4   9   1   86.09    6.80
  -4   9   1   90.19    8.50
  -4   9   1   79.39    8.50
  -4   9   1  101.89    7.70
   5  -9  -1   12.90    4.10
   5  -9  -1    8.90    4.70
   5  -9  -1   11.40    4.20
   5  -9  -1    8.60    4.40
  -5   9   1   13.10    3.70
  -5   9   1   15.20    3.70
  -5   9   1    9.70    4.70
  -5   9   1    8.20    4.20
  -5   9   1    1.00    3.30
   6  -9  -1    6.80    6.00
   6  -9  -1   11.80    4.10
   6  -9  -1    6.90    3.70
   6  -9  -1    7.70    3.70
   6  -9  -1   13.90    4.30
  -6   9   1   18.10    4.30
  -6   9   1   18.90    4.00
  -6   9   1    8.30    3.80
  -6   9   1    8.90    4.30
   7  -9  -1    4.40    6.10
   7  -9  -1    3.80    4.90
   7  -9  -1   12.50    3.60
   7  -9  -1    2.50    3.40
   7  -9  -1    5.80    3.50
   7  -9  -1    2.60    3.40
  -7   9   1    2.30    3.90
  -7   9   1    8.90    4.50
  -7   9   1    0.80    3.30
   8  -9  -1   -3.50    2.50
   8  -9  -1   -2.20    2.80
   8  -9  -1   -2.30    4.90
   8  -9  -1    4.10    2.80
  -8   9   1   -0.80    2.80
  -8   9   1   -1.50    2.90
  -8   9   1   -5.70    3.40
  -8  -8  -1   30.60    6.80
  -8  -8  -1   20.30    5.70
  -8  -8  -1   25.90    6.00
  -8  -8  -1   20.20    4.20
   8   8   1   33.50    8.90
   8   8   1   21.50    7.40
   8   8   1   31.40    6.00
   8   8   1   38.50    7.30
  -7  -8  -1    3.70    5.90
  -7  -8  -1    2.10    2.50
  -7  -8  -1    5.40    5.70
  -7  -8  -1    2.10    3.10
  -7  -8  -1    8.00    5.40
  -7  -8  -1    4.80    4.10
  -7  -8  -1   13.60    5.00
   7   8   1   31.40    8.00
   7   8   1    5.80    4.80
   7   8   1    2.80    5.20
   7   8   1    7.20    3.90
   7   8   1    7.60    4.10
   7   8   1    7.20    5.60
  -6  -8  -1   14.60    6.30
  -6  -8  -1   13.90    6.00
  -6  -8  -1   15.10    5.10
  -6  -8  -1   20.00    5.80
  -6  -8  -1   14.90    4.70
  -6  -8  -1   13.30    3.50
  -6  -8  -1   18.30   10.10
   6   8   1   19.00    5.40
   6   8   1   10.50    5.40
   6   8   1   20.20    7.00
   6   8   1   13.20    5.80
   6   8   1   16.90    4.50
   6   8   1   10.40    5.00
  -5  -8  -1   58.39    9.10
  -5  -8  -1   46.20    7.20
  -5  -8  -1   43.70    7.10
  -5  -8  -1   56.49   10.10
  -5  -8  -1   34.90    5.70
  -5  -8  -1   38.40    5.50
  -5  -8  -1   38.70    2.70
   5   8   1   42.10    8.10
   5   8   1   41.10    7.30
   5   8   1   42.10    7.30
   5   8   1   49.50    8.90
   5   8   1   38.30    7.30
   5   8   1   43.20    5.40
  -4  -8  -1   33.90    5.30
  -4  -8  -1   37.00    8.30
  -4  -8  -1   36.70    6.20
  -4  -8  -1   37.70    7.70
  -4  -8  -1   39.40    7.70
  -4  -8  -1   31.90    5.00
  -4  -8  -1   30.50    2.80
  -4  -8  -1   41.30    6.60
   4   8   1   32.70    7.40
   4   8   1   45.20    7.20
   4   8   1   38.00    6.60
   4   8   1   39.20    6.90
   4   8   1   38.30    4.80
   4   8   1   29.00    6.20
  -3  -8  -1    8.80    3.50
  -3  -8  -1   11.80    5.50
  -3  -8  -1    9.40    4.00
  -3  -8  -1    4.70    4.70
  -3  -8  -1   15.30    6.50
   3   8   1   13.30    4.60
   3   8   1    9.70    5.50
   3   8   1   18.40    4.70
   3   8   1    9.30    2.80
   3   8   1   14.50    4.80
   3   8   1    4.10    4.10
  -2  -8  -1   -0.70    4.10
  -2  -8  -1   -2.50    4.10
  -2  -8  -1   -0.60    3.20
  -2  -8  -1   -0.80    3.00
  -2  -8  -1   -2.20    4.40
   2   8   1    0.70    3.40
   2   8   1    1.20    1.90
   2   8   1    6.30    4.00
   2   8   1    4.00    4.10
   2   8   1    2.40    4.60
   2   8   1   -2.70    2.50
  -1  -8  -1  470.25   21.70
  -1  -8  -1  531.75   23.80
  -1  -8  -1  521.05   23.10
  -1  -8  -1  531.65   21.00
  -1  -8  -1  519.35   21.00
   1   8   1  518.25   20.60
   1   8   1  525.95   21.10
   1   8   1  541.55   21.60
   1   8   1  516.65   21.80
   1   8   1  498.95   22.70
   1   8   1  465.35   16.40
   0  -8  -1    3.40    3.30
   0  -8  -1    3.90    4.60
   0  -8  -1    8.00    4.50
   0  -8  -1    1.90    4.80
   0  -8  -1    1.00    3.00
   0   8   1    3.40    3.40
   0   8   1    5.20    3.70
   0   8   1    2.90    0.80
   0   8   1    2.20    4.20
   0   8   1    8.70    3.90
   0   8   1    4.80    5.00
   1  -8  -1   58.29    6.20
   1  -8  -1   65.29    8.00
   1  -8  -1   53.69    8.60
   1  -8  -1   46.50    6.00
   1  -8  -1   61.99    8.20
   1  -8  -1   58.89    6.70
  -1   8   1   55.79    6.90
  -1   8   1   55.89    6.80
  -1   8   1   71.89    6.70
  -1   8   1   50.59    7.50
  -1   8   1   56.19    6.60
   2  -8  -1   36.20    6.10
   2  -8  -1   31.00    5.10
   2  -8  -1   42.70    6.70
   2  -8  -1   38.50    6.30
   2  -8  -1   42.40    7.50
   2  -8  -1   42.10    5.60
  -2   8   1   39.70    6.00
  -2   8   1   40.10    6.00
  -2   8   1   48.30    6.20
  -2   8   1   38.00    5.40
   3  -8  -1   54.99    7.60
   3  -8  -1   52.79    8.60
   3  -8  -1   41.80    6.30
   3  -8  -1   46.40    5.80
   3  -8  -1   43.40    6.30
   3  -8  -1   40.20    5.40
  -3   8   1   42.20    5.60
  -3   8   1   43.20    5.50
  -3   8   1   43.70    6.10
   4  -8  -1   22.90    4.50
   4  -8  -1   20.50    5.00
   4  -8  -1   19.20    4.90
   4  -8  -1   21.70    5.70
  -4   8   1   29.20    5.00
  -4   8   1   17.90    5.00
  -4   8   1   17.00    4.00
  -4   8   1   24.10    5.10
  -4   8   1   24.70    4.40
   5  -8  -1    0.10    3.00
   5  -8  -1    2.40    3.10
   5  -8  -1    6.70    5.60
   5  -8  -1    2.90    4.10
   5  -8  -1    0.70    3.00
   5  -8  -1   -1.70    3.40
  -5   8   1    2.40    3.70
  -5   8   1    1.10    2.50
  -5   8   1   -1.00    2.20
  -5   8   1    0.90    3.60
  -5   8   1    0.00    3.00
   6  -8  -1   -4.30    2.60
   6  -8  -1    0.80    3.10
   6  -8  -1   -4.20    4.20
   6  -8  -1   -1.80    2.40
   6  -8  -1    0.70    3.00
   6  -8  -1    1.70    4.30
  -6   8   1    2.20    2.50
  -6   8   1    3.10    2.60
  -6   8   1   -1.40    5.80
  -6   8   1   -1.10    3.00
   7  -8  -1   41.20    5.40
   7  -8  -1   44.80    5.70
   7  -8  -1   39.00    5.40
   7  -8  -1   47.00   10.00
   7  -8  -1   48.80    9.50
   7  -8  -1   41.20    5.40
  -7   8   1   56.69    5.30
  -7   8   1   45.60    4.10
  -7   8   1   47.40    6.70
  -7   8   1   42.80    5.90
  -7   8   1   62.89    5.40
  -7   8   1   38.00    6.20
   8  -8  -1   48.00    5.30
   8  -8  -1   38.10    5.70
   8  -8  -1   38.20    8.70
   8  -8  -1   50.79    9.90
   8  -8  -1   37.30    5.50
  -8   8   1   41.10    6.10
  -8   8   1   41.70    5.90
  -8   8   1   31.60    6.00
  -8   8   1   40.40    4.70
   9  -8  -1   16.70    4.60
   9  -8  -1   -0.20    3.20
   9  -8  -1    4.80    2.80
   9  -8  -1    3.70    6.30
   9  -8  -1   -2.50    3.00
  -9   8   1    1.80    3.80
  -9   8   1    3.70    2.60
  -9   8   1    0.70    2.90
  -9   8   1    2.80    2.00
  -9   8   1    2.00    2.80
  -9  -7  -1    6.40    3.90
  -9  -7  -1    5.30    6.20
  -9  -7  -1   11.20    3.90
  -9  -7  -1    3.70    2.70
   9   7   1    8.60    4.90
   9   7   1   16.70    4.90
   9   7   1    7.90    4.10
   9   7   1    6.00    5.60
   9   7   1   12.10    6.60
  -8  -7  -1   37.50    8.30
  -8  -7  -1   27.10    7.00
  -8  -7  -1   32.00    6.50
  -8  -7  -1   27.80    4.50
  -8  -7  -1   42.10   10.80
  -8  -7  -1   31.50    8.50
   8   7   1   49.20    9.40
   8   7   1   44.70    9.70
   8   7   1   34.90    6.20
   8   7   1   33.20    7.10
   8   7   1   33.30    6.60
   8   7   1   28.20    7.40
  -7  -7  -1   -3.30    3.30
  -7  -7  -1   -0.90    3.10
  -7  -7  -1    2.30    4.00
  -7  -7  -1   -1.80    3.60
  -7  -7  -1   -6.70    3.60
  -7  -7  -1   -2.50    2.10
   7   7   1    3.30    3.90
   7   7   1   -0.80    4.20
   7   7   1    9.10    5.30
   7   7   1    3.60    4.40
   7   7   1   -7.10    3.90
   7   7   1   -3.70    3.00
  -6  -7  -1   29.90    5.90
  -6  -7  -1   28.70    4.50
  -6  -7  -1   28.00    6.00
  -6  -7  -1   20.80    6.30
  -6  -7  -1   26.70    5.40
  -6  -7  -1   18.70    6.50
  -6  -7  -1   31.80    8.30
   6   7   1   20.60    5.60
   6   7   1   29.80    6.10
   6   7   1   23.90    6.10
   6   7   1   22.60    6.60
   6   7   1   18.90    5.90
   6   7   1   28.30    4.90
  -5  -7  -1   30.20    5.40
  -5  -7  -1   32.60    5.90
  -5  -7  -1   23.30    2.30
  -5  -7  -1   19.60    4.00
  -5  -7  -1   32.70    6.70
  -5  -7  -1   31.40    5.90
  -5  -7  -1   27.40    6.90
   5   7   1   29.90    6.40
   5   7   1   25.90    5.50
   5   7   1   20.00    9.70
   5   7   1   25.70    6.50
   5   7   1   24.80    5.90
   5   7   1   30.00    4.70
  -4  -7  -1   -1.00    4.30
  -4  -7  -1    4.20    4.50
  -4  -7  -1    3.40    1.40
  -4  -7  -1   -4.10    4.30
  -4  -7  -1    0.80    2.60
  -4  -7  -1    1.10    2.90
  -4  -7  -1    1.50    3.40
  -4  -7  -1    4.20    3.70
   4   7   1    4.00    3.30
   4   7   1    2.00    2.70
   4   7   1    2.20    3.50
   4   7   1    3.70    3.80
   4   7   1   -2.10    2.60
   4   7   1    1.30    4.40
  -3  -7  -1   17.60    4.10
  -3  -7  -1   21.30    6.10
  -3  -7  -1   25.30    6.90
  -3  -7  -1   14.50    3.30
  -3  -7  -1   17.90    5.50
  -3  -7  -1   27.10    5.30
   3   7   1   17.80    4.70
   3   7   1   25.60    6.10
   3   7   1   24.60    3.50
   3   7   1   21.50    5.30
   3   7   1   19.30    4.80
   3   7   1   31.30    5.50
  -2  -7  -1   -1.80    2.90
  -2  -7  -1    4.20    4.40
  -2  -7  -1   -4.20    2.50
  -2  -7  -1    4.20    3.90
  -2  -7  -1    0.70    2.90
   2   7   1    2.90    3.20
   2   7   1   -0.30    3.20
   2   7   1    0.20    3.00
   2   7   1    2.10    4.10
   2   7   1   -0.90    1.60
  -1  -7  -1    2.00    4.00
  -1  -7  -1    0.00    3.10
  -1  -7  -1    4.40    2.80
  -1  -7  -1    2.30    2.90
  -1  -7  -1    2.20    4.30
   1   7   1    1.90    1.40
   1   7   1    3.60    3.10
   1   7   1    3.80    3.50
   1   7   1    7.10    4.60
   1   7   1    0.80    2.80
   1   7   1    0.50    3.20
   0  -7  -1    3.20    2.80
   0  -7  -1    4.90    3.10
   0  -7  -1    2.10    3.40
   0  -7  -1    8.40    4.60
   0  -7  -1    5.80    4.20
   0   7   1    6.40    3.30
   0   7   1    5.70    4.50
   0   7   1    3.10    3.20
   0   7   1    4.10    0.90
   0   7   1    7.70    3.20
   0   7   1    7.10    3.40
   1  -7  -1    2.60    2.60
   1  -7  -1   -0.60    2.50
   1  -7  -1    0.10    2.70
   1  -7  -1   -2.80    3.70
   1  -7  -1   -0.60    3.10
   1  -7  -1   -2.80    3.10
  -1   7   1   -3.60    2.50
  -1   7   1    1.90    2.80
  -1   7   1   -1.30    3.70
  -1   7   1    2.20    3.00
  -1   7   1    1.20    3.00
   2  -7  -1    3.20    3.30
   2  -7  -1    2.40    2.60
   2  -7  -1    6.30    4.50
   2  -7  -1    3.30    3.30
   2  -7  -1   -0.90    3.50
   2  -7  -1    1.70    2.40
  -2   7   1   -2.10    2.70
  -2   7   1   -0.10    2.50
  -2   7   1   -0.20    2.70
  -2   7   1    1.50    3.00
   3  -7  -1  116.09    8.80
   3  -7  -1   98.29    6.70
   3  -7  -1  111.49    9.60
   3  -7  -1  111.89    7.90
   3  -7  -1  114.69    8.40
   3  -7  -1  102.29    7.00
  -3   7   1   93.49    8.60
  -3   7   1  107.89    7.20
  -3   7   1  117.09    7.90
  -3   7   1  110.79    7.00
   4  -7  -1   64.69    6.30
   4  -7  -1   71.59    6.60
   4  -7  -1   69.19    6.10
   4  -7  -1   68.19    7.60
   4  -7  -1   74.29    8.50
   4  -7  -1   79.49    6.20
  -4   7   1   66.39    6.80
  -4   7   1   66.69    5.60
  -4   7   1   74.89    5.90
  -4   7   1   72.39    6.50
  -4   7   1   81.49    7.20
   5  -7  -1  169.78   11.60
   5  -7  -1  163.98   12.30
   5  -7  -1  164.28    8.90
   5  -7  -1  150.98    9.40
   5  -7  -1  161.08    9.10
  -5   7   1  177.78    9.70
  -5   7   1  149.59    6.40
  -5   7   1  160.98   10.10
  -5   7   1  153.88    9.90
  -5   7   1  173.88    8.70
  -5   7   1  172.78    8.60
   6  -7  -1    3.40    3.10
   6  -7  -1    2.20    3.00
   6  -7  -1    2.90    3.00
   6  -7  -1    4.90    4.10
   6  -7  -1    0.90    5.20
   6  -7  -1   -1.90    2.60
  -6   7   1    2.20    2.30
  -6   7   1    0.40    3.50
  -6   7   1    4.30    2.00
  -6   7   1    1.20    2.30
  -6   7   1    2.30    3.10
  -6   7   1   -0.60    2.90
   7  -7  -1   31.70    6.10
   7  -7  -1   24.00    4.50
   7  -7  -1   31.60    8.20
   7  -7  -1   37.20    7.50
   7  -7  -1   27.40    5.20
   7  -7  -1   26.80    4.50
  -7   7   1   31.70    4.40
  -7   7   1   26.30    4.70
  -7   7   1   23.70    5.20
  -7   7   1   25.30    5.00
  -7   7   1   34.00    4.70
  -7   7   1   27.00    6.20
  -7   7   1   25.60    3.80
   8  -7  -1   37.10    4.80
   8  -7  -1   28.60    4.00
   8  -7  -1   24.80    4.50
   8  -7  -1   30.40    5.10
   8  -7  -1   25.10    5.60
   8  -7  -1   42.20    6.60
   8  -7  -1   31.90    9.00
   8  -7  -1   38.70    8.60
  -8   7   1   36.70    6.00
  -8   7   1   34.20    5.30
  -8   7   1   30.20    5.10
  -8   7   1   34.80    7.20
   9  -7  -1   29.70    7.50
   9  -7  -1   13.50    4.00
   9  -7  -1   17.20    3.70
   9  -7  -1   18.50    7.20
   9  -7  -1   18.50    3.80
   9  -7  -1   11.50    4.70
  -9   7   1   22.20    4.50
  -9   7   1   13.30    4.00
  -9   7   1   11.00    5.50
  -9   7   1   20.30    3.60
  -9   7   1   19.60    3.70
  -9   7   1   13.20    4.60
  10  -7  -1    2.40    5.80
  10  -7  -1   -7.80    3.10
  10  -7  -1   -0.70    3.20
  10  -7  -1    1.90    2.90
  10  -7  -1   -0.50    3.10
 -10   7   1   -4.40    3.30
 -10   7   1   -3.20    3.30
 -10   7   1   -1.70    3.60
 -10  -6  -1    6.30    3.10
 -10  -6  -1    9.60    3.90
 -10  -6  -1   -1.40    1.80
  10   6   1   -6.40    4.70
  10   6   1   -1.30    3.80
  10   6   1    2.50    3.80
  10   6   1    1.60    4.20
  -9  -6  -1   43.10    7.00
  -9  -6  -1   37.00    6.70
  -9  -6  -1   41.70    8.80
  -9  -6  -1   41.10    7.10
  -9  -6  -1   39.60    4.70
   9   6   1   45.20    7.00
   9   6   1   42.40    8.30
   9   6   1   37.20    6.90
   9   6   1   31.10    7.10
   9   6   1   42.50    9.00
  -8  -6  -1   -2.10    4.60
  -8  -6  -1    8.30    4.20
  -8  -6  -1   -0.70    2.00
  -8  -6  -1    0.10    2.30
  -8  -6  -1    0.50    3.70
   8   6   1   -2.90    2.90
   8   6   1   -1.20    3.20
   8   6   1   10.10    5.60
   8   6   1   -0.70    4.00
   8   6   1    1.20    3.00
  -7  -6  -1   50.99    7.20
  -7  -6  -1   48.70    7.40
  -7  -6  -1   44.60    7.70
  -7  -6  -1   42.10    5.10
  -7  -6  -1   42.00    8.10
  -7  -6  -1   54.49    7.40
   7   6   1   46.30    9.20
   7   6   1   47.80    6.40
   7   6   1   45.00    7.40
   7   6   1   53.39    8.10
   7   6   1   60.29    8.70
   7   6   1   38.40    6.80
  -6  -6  -1   61.19    7.10
  -6  -6  -1   67.89   11.10
  -6  -6  -1   64.19    6.60
  -6  -6  -1   64.09    8.80
  -6  -6  -1   64.69    5.90
  -6  -6  -1   62.29    7.10
  -6  -6  -1   63.39    9.60
   6   6   1   61.19    8.30
   6   6   1   64.09    7.40
   6   6   1   56.69    8.30
   6   6   1   59.59    6.70
   6   6   1   60.19    7.60
   6   6   1   65.49    6.40
  -5  -6  -1   38.70    6.00
  -5  -6  -1   38.70    8.10
  -5  -6  -1   41.10    6.30
  -5  -6  -1   35.10    5.30
  -5  -6  -1   40.70    4.80
  -5  -6  -1   30.00    2.60
  -5  -6  -1   45.60    7.10
  -5  -6  -1   45.20    7.50
   5   6   1   31.80    4.70
   5   6   1   30.80    5.80
   5   6   1   37.00    6.40
   5   6   1   38.70    6.30
   5   6   1   36.30    5.90
   5   6   1   36.20    7.40
  -4  -6  -1  263.47   15.00
  -4  -6  -1  316.17   13.40
  -4  -6  -1  284.77   13.90
  -4  -6  -1  259.87    9.70
  -4  -6  -1  303.87   16.50
  -4  -6  -1  270.27   14.60
  -4  -6  -1  312.17   14.30
  -4  -6  -1  287.47   12.80
   4   6   1  291.47   14.00
   4   6   1  274.67   14.40
   4   6   1  289.97   14.30
   4   6   1  300.57   12.30
   4   6   1  280.87   14.30
  -3  -6  -1  211.28   10.80
  -3  -6  -1  182.58   10.10
  -3  -6  -1  193.58   11.40
  -3  -6  -1  200.08   12.60
  -3  -6  -1  191.18   10.50
  -3  -6  -1  200.88   12.00
  -3  -6  -1  183.18    9.20
   3   6   1  180.98   11.60
   3   6   1  198.68    8.80
   3   6   1  193.48   11.10
   3   6   1  190.38   10.10
   3   6   1  169.08   10.30
   3   6   1  200.88   10.90
  -2  -6  -1    6.80    3.20
  -2  -6  -1    5.10    2.20
  -2  -6  -1    9.40    3.50
  -2  -6  -1    9.40    4.70
  -2  -6  -1    3.40    2.80
  -2  -6  -1    5.60    3.60
   2   6   1    6.00    3.10
   2   6   1    5.70    2.00
   2   6   1    7.50    3.20
   2   6   1    6.70    3.10
   2   6   1    5.70    3.50
   2   6   1    4.80    4.00
  -1  -6  -1   77.99    6.10
  -1  -6  -1   82.79    6.30
  -1  -6  -1   72.59    7.20
  -1  -6  -1   72.59    7.30
  -1  -6  -1   81.19    7.00
   1   6   1   79.89    6.30
   1   6   1   89.79    4.20
   1   6   1   78.89    6.50
   1   6   1   78.99    7.10
   1   6   1   86.69    6.90
   1   6   1   75.39    6.00
   0  -6  -1   39.30    4.50
   0  -6  -1   37.80    4.40
   0  -6  -1   41.60    6.50
   0  -6  -1   32.80    5.40
   0  -6  -1   34.20    5.10
   0   6   1   42.90    5.10
   0   6   1   37.10    2.10
   0   6   1   35.70    4.30
   0   6   1   33.80    4.50
   0   6   1   41.40    5.70
   0   6   1   34.30    5.50
   1  -6  -1   50.39    5.70
   1  -6  -1   45.40    4.40
   1  -6  -1   43.60    4.60
   1  -6  -1   50.69    6.40
   1  -6  -1   45.10    5.60
  -1   6   1   42.10    5.00
  -1   6   1   46.40    5.10
  -1   6   1   42.10    5.30
  -1   6   1   44.90    4.40
  -1   6   1   40.00    4.70
   2  -6  -1  120.79    7.10
   2  -6  -1  123.09    8.00
   2  -6  -1  113.39    7.70
   2  -6  -1  126.29    7.00
   2  -6  -1  121.19    7.90
   2  -6  -1  117.69    8.90
  -2   6   1  121.59    7.00
  -2   6   1  109.69    6.40
  -2   6   1  123.39    7.40
   3  -6  -1   62.59    5.20
   3  -6  -1   59.29    5.50
   3  -6  -1   57.09    6.80
   3  -6  -1   59.89    4.70
   3  -6  -1   55.89    5.50
   3  -6  -1   69.49    6.50
  -3   6   1   58.39    4.80
  -3   6   1   58.79    5.80
  -3   6   1   55.89    5.30
  -3   6   1   53.39    4.80
   4  -6  -1    1.60    2.10
   4  -6  -1    0.30    2.50
   4  -6  -1    1.20    2.30
   4  -6  -1   -1.50    3.20
   4  -6  -1   -1.50    3.80
   4  -6  -1   -1.20    2.80
  -4   6   1    2.30    2.10
  -4   6   1   -0.80    1.00
  -4   6   1    1.40    3.00
  -4   6   1    0.30    1.80
  -4   6   1    2.60    2.70
  -4   6   1    0.60    2.80
   5  -6  -1   11.40    3.20
   5  -6  -1   10.10    3.10
   5  -6  -1   13.40    3.50
   5  -6  -1    6.30    5.30
   5  -6  -1    7.00    2.90
   5  -6  -1    9.70    4.40
  -5   6   1    8.60    2.80
  -5   6   1   10.20    2.10
  -5   6   1    5.70    2.40
  -5   6   1    6.90    3.50
  -5   6   1    6.60    3.30
  -5   6   1   10.10    3.50
   6  -6  -1   75.69    5.00
   6  -6  -1   80.49    6.10
   6  -6  -1   86.69    8.80
   6  -6  -1   76.69    6.40
   6  -6  -1   83.89    9.30
   6  -6  -1   78.49    6.20
   6  -6  -1   86.89    6.30
  -6   6   1   86.49    5.70
  -6   6   1   80.89    8.00
  -6   6   1   76.39    5.70
  -6   6   1   80.69    6.70
  -6   6   1   88.69    5.60
  -6   6   1   86.49    7.20
  -6   6   1   90.19    7.00
   7  -6  -1  112.69    7.40
   7  -6  -1  117.89   10.90
   7  -6  -1  111.99   10.40
   7  -6  -1  113.09    7.60
   7  -6  -1  120.39    7.50
   7  -6  -1  127.49    7.00
   7  -6  -1  129.89    7.70
  -7   6   1  112.59    8.00
  -7   6   1  119.29    7.10
  -7   6   1  120.99    7.30
  -7   6   1  119.59    7.30
  -7   6   1  120.39    8.00
  -7   6   1  129.29   10.20
   8  -6  -1   30.50    4.40
   8  -6  -1   32.60    4.90
   8  -6  -1   29.70    7.30
   8  -6  -1   38.90    4.70
   8  -6  -1   26.60    5.30
   8  -6  -1   38.20    4.70
  -8   6   1   34.80    4.90
  -8   6   1   36.60    7.20
  -8   6   1   34.50    5.00
  -8   6   1   41.20    5.40
  -8   6   1   39.30    5.90
   9  -6  -1   -1.20    4.70
   9  -6  -1    0.40    3.00
   9  -6  -1   10.40    3.60
   9  -6  -1    2.50    3.50
   9  -6  -1    3.40    2.50
   9  -6  -1   -0.20    2.90
  -9   6   1    2.80    2.20
  -9   6   1   10.80    3.70
  -9   6   1    3.30    3.60
  -9   6   1   11.20    5.10
  -9   6   1    2.10    3.00
  10  -6  -1    7.00    3.60
  10  -6  -1   18.60    3.80
  10  -6  -1   12.00    4.00
  10  -6  -1   12.30    4.40
  10  -6  -1   30.30    5.20
 -10   6   1   16.50    5.60
 -10   6   1   16.50    4.40
 -10   6   1   16.50    3.90
 -10   6   1   11.40    4.30
 -10   6   1   18.20    3.50
 -10   6   1   21.10    4.00
 -10  -5  -1   -6.20    4.30
 -10  -5  -1    4.50    3.20
 -10  -5  -1    0.30    3.20
 -10  -5  -1   -2.20    1.80
  10   5   1    2.90    4.10
  10   5   1   -4.50    4.20
  10   5   1    0.30    3.30
  10   5   1    1.80    3.80
  -9  -5  -1   18.20    3.10
  -9  -5  -1   23.10    6.80
  -9  -5  -1   16.70    5.20
  -9  -5  -1   22.80    6.00
  -9  -5  -1   19.80    6.40
  -9  -5  -1   34.60    6.40
   9   5   1   20.10    6.10
   9   5   1   25.30    7.10
   9   5   1   45.10    9.70
   9   5   1   24.10    6.60
   9   5   1   20.80    5.20
   9   5   1   26.50    5.90
  -8  -5  -1   42.90    6.90
  -8  -5  -1   38.70    7.60
  -8  -5  -1   61.59    8.60
  -8  -5  -1   58.79    7.40
  -8  -5  -1   50.19    7.40
  -8  -5  -1   48.90    4.90
   8   5   1   48.40    6.70
   8   5   1   51.29    8.00
   8   5   1   67.29   10.80
   8   5   1   48.20    7.60
   8   5   1   58.79    8.30
   8   5   1   52.99    7.50
  -7  -5  -1    7.00    2.50
  -7  -5  -1    7.80    4.20
  -7  -5  -1    4.80    3.80
  -7  -5  -1    7.40    3.90
  -7  -5  -1    6.50    3.90
  -7  -5  -1    9.10    5.10
   7   5   1    8.30    4.40
   7   5   1    8.40    5.20
   7   5   1    3.70    3.50
   7   5   1   11.50    4.90
   7   5   1   11.60    4.70
   7   5   1    7.10    4.00
  -6  -5  -1   26.90    3.80
  -6  -5  -1   23.90    5.30
  -6  -5  -1   28.90    6.30
  -6  -5  -1   27.60    5.80
  -6  -5  -1   23.30    4.80
  -6  -5  -1   24.20    5.20
   6   5   1   23.20    5.40
   6   5   1   18.30    4.70
   6   5   1   26.20    4.70
   6   5   1   24.30    5.60
   6   5   1   32.80    7.50
  -5  -5  -1   -3.60    3.70
  -5  -5  -1   -0.80    3.00
  -5  -5  -1   -1.20    3.50
  -5  -5  -1    2.70    3.10
  -5  -5  -1    1.60    3.70
  -5  -5  -1   -0.90    2.80
  -5  -5  -1    0.70    1.80
   5   5   1    2.60    2.70
   5   5   1   -2.10    3.10
   5   5   1   -1.30    2.50
   5   5   1   -2.80    2.90
   5   5   1   -1.30    2.70
  -4  -5  -1   24.60    3.60
  -4  -5  -1   19.50    1.90
  -4  -5  -1   27.80    5.20
  -4  -5  -1   19.20    5.70
  -4  -5  -1   24.30    3.90
  -4  -5  -1   16.80    4.10
  -4  -5  -1   20.80    4.60
  -4  -5  -1   26.80    4.60
   4   5   1   23.10    5.70
   4   5   1   21.80    4.40
   4   5   1   22.70    4.20
   4   5   1   27.00    4.70
   4   5   1   20.60    3.50
   4   5   1   20.70    4.70
  -3  -5  -1    9.70    3.90
  -3  -5  -1   10.70    4.60
  -3  -5  -1    5.50    2.30
  -3  -5  -1    7.90    3.10
  -3  -5  -1   14.40    3.50
  -3  -5  -1    5.80    2.30
  -3  -5  -1    7.10    3.60
   3   5   1    9.10    3.90
   3   5   1    9.80    3.20
   3   5   1    9.90    3.40
   3   5   1    8.80    3.10
   3   5   1    5.60    2.20
   3   5   1    8.90    3.10
  -2  -5  -1   45.60    5.70
  -2  -5  -1   42.10    3.90
  -2  -5  -1   54.89    5.10
  -2  -5  -1   45.80    4.90
  -2  -5  -1   48.40    5.90
  -2  -5  -1   46.50    6.30
   2   5   1   46.90    5.40
   2   5   1   50.79    3.70
   2   5   1   48.60    5.20
   2   5   1   38.10    5.00
   2   5   1   50.89    5.00
   2   5   1   42.80    5.00
  -1  -5  -1  183.38    9.70
  -1  -5  -1  181.38   10.60
  -1  -5  -1  180.18    9.00
  -1  -5  -1  178.58   10.00
  -1  -5  -1  175.88    8.90
   1   5   1  181.08    9.00
   1   5   1  179.88    9.40
   1   5   1  184.98   10.10
   1   5   1  179.98    9.50
   1   5   1  177.98    6.80
   1   5   1  168.18    8.60
   0  -5  -1   20.00    4.90
   0  -5  -1   19.60    4.10
   0  -5  -1   22.20    3.50
   0  -5  -1   23.90    4.60
   0  -5  -1   23.80    3.80
   0   5   1   14.60    3.70
   0   5   1   15.20    3.50
   0   5   1   19.40    3.40
   0   5   1   19.80    3.60
   0   5   1   19.20    1.70
   0   5   1   27.40    5.00
   1  -5  -1  222.18   11.50
   1  -5  -1  214.28    9.30
   1  -5  -1  209.48    9.50
   1  -5  -1  217.48   10.60
  -1   5   1  228.88    9.70
  -1   5   1  213.28    9.20
  -1   5   1  214.08   10.10
  -1   5   1  217.18   11.20
  -1   5   1  206.58    9.80
   2  -5  -1  132.19    8.00
   2  -5  -1  134.29    7.70
   2  -5  -1  151.08    9.30
   2  -5  -1  146.29    8.30
   2  -5  -1  141.69    7.20
   2  -5  -1  139.69    6.90
  -2   5   1  143.19    7.20
  -2   5   1  143.49    7.00
  -2   5   1  136.09    7.50
   3  -5  -1  113.49    6.60
   3  -5  -1  121.69    6.40
   3  -5  -1  109.69    7.60
   3  -5  -1  118.99    6.20
   3  -5  -1  120.39    8.40
   3  -5  -1  105.69    6.60
  -3   5   1  105.09    5.60
  -3   5   1  118.49    6.70
  -3   5   1  108.79    6.00
  -3   5   1   98.59    6.80
  -3   5   1  111.59    4.20
  -3   5   1  114.39    7.10
   4  -5  -1  121.89    6.70
   4  -5  -1  125.09    8.50
   4  -5  -1  116.59    6.80
   4  -5  -1  109.09    5.00
   4  -5  -1  125.39    6.90
   4  -5  -1  132.19    9.20
   4  -5  -1  121.49    6.30
  -4   5   1  121.09    6.20
  -4   5   1  119.29    7.40
  -4   5   1  125.99    7.10
  -4   5   1  129.19    6.30
  -4   5   1  127.99    8.30
  -4   5   1  125.79    5.40
  -4   5   1  128.19    7.40
   5  -5  -1    5.20    2.50
   5  -5  -1   -0.30    2.10
   5  -5  -1    2.60    3.90
   5  -5  -1    1.10    3.50
   5  -5  -1    2.70    2.30
   5  -5  -1    1.10    1.90
   5  -5  -1    3.50    1.70
  -5   5   1    3.80    2.80
  -5   5   1    2.80    2.00
  -5   5   1    0.70    3.20
  -5   5   1    3.60    1.90
  -5   5   1    0.10    2.40
  -5   5   1    2.90    1.80
  -5   5   1    4.60    2.70
   6  -5  -1    7.10    2.50
   6  -5  -1    8.60    4.20
   6  -5  -1    7.20    2.40
   6  -5  -1   11.30    3.10
   6  -5  -1    7.60    2.90
  -6   5   1   13.50    4.70
  -6   5   1    8.10    2.50
  -6   5   1    9.80    3.50
  -6   5   1    8.00    3.10
  -6   5   1    5.60    2.50
  -6   5   1   11.90    3.30
  -6   5   1    7.10    2.40
   7  -5  -1   46.90    4.80
   7  -5  -1   49.20    5.20
   7  -5  -1   54.09    5.10
   7  -5  -1   48.10    5.00
   7  -5  -1   51.79    8.00
   7  -5  -1   39.50    4.60
  -7   5   1   46.00    5.10
  -7   5   1   45.90    7.50
  -7   5   1   46.80    5.10
  -7   5   1   55.89    5.30
  -7   5   1   50.99    5.60
  -7   5   1   42.80    5.50
   8  -5  -1  161.98   10.40
   8  -5  -1  200.18    9.90
   8  -5  -1  197.78   13.40
   8  -5  -1  184.28    9.70
   8  -5  -1  192.68    9.70
   8  -5  -1  184.68    9.50
   8  -5  -1  191.38    9.60
  -8   5   1  197.38   12.90
  -8   5   1  186.78    9.40
  -8   5   1  174.28    9.90
  -8   5   1  180.18    8.90
  -8   5   1  198.18   10.30
   9  -5  -1   38.00    5.40
   9  -5  -1   34.40    6.40
   9  -5  -1   40.90    5.40
   9  -5  -1   37.20    4.80
   9  -5  -1   35.90    5.90
  -9   5   1   40.30    5.60
  -9   5   1   43.40    6.00
  -9   5   1   34.30    5.10
  -9   5   1   41.90    4.80
  -9   5   1   33.40    4.30
  -9   5   1   40.90    9.40
  10  -5  -1    2.70    3.30
  10  -5  -1    5.20    3.20
  10  -5  -1    5.80    2.70
  10  -5  -1    7.70    3.00
  10  -5  -1    2.80    3.40
  10  -5  -1    4.60    3.20
 -10   5   1   14.00    3.10
 -10   5   1    6.40    4.40
 -10   5   1    7.50    3.10
 -10   5   1    5.30    4.10
 -10   5   1    0.00    3.60
 -10   5   1    2.50    3.20
  11  -5  -1   -2.70    2.60
  11  -5  -1    5.80    3.30
  11  -5  -1   15.30    3.50
  11  -5  -1   10.00    3.10
  11  -5  -1    4.30    3.20
 -11   5   1    7.30    3.00
 -11   5   1    2.40    4.00
 -11   5   1   10.30    4.30
 -11   5   1   -1.50    2.70
 -11   5   1    8.20    5.50
 -11  -4  -1   10.50    6.00
 -11  -4  -1   37.40    6.50
 -11  -4  -1   57.99    6.80
  11   4   1   28.00    6.90
  11   4   1   25.30    6.30
  11   4   1   33.90    7.60
  11   4   1   34.70    6.00
 -10  -4  -1   29.90    3.90
 -10  -4  -1   25.90    6.00
 -10  -4  -1   23.50    6.40
 -10  -4  -1   42.10    8.50
 -10  -4  -1   35.60    6.60
  10   4   1   41.20    6.70
  10   4   1   49.50    8.40
  10   4   1   33.30    6.90
  10   4   1   36.70    6.50
  -9  -4  -1   12.60    4.50
  -9  -4  -1    8.30    5.40
  -9  -4  -1   11.10    2.50
  -9  -4  -1    7.00    4.30
  -9  -4  -1   14.00    4.50
   9   4   1   10.20    4.70
   9   4   1   34.80    8.60
   9   4   1   13.80    5.20
   9   4   1   12.50    5.50
   9   4   1   17.60    4.90
  -8  -4  -1    4.20    3.50
  -8  -4  -1    2.70    3.20
  -8  -4  -1    7.90    4.10
  -8  -4  -1    1.80    2.00
  -8  -4  -1   -5.10    3.00
  -8  -4  -1    4.50    4.70
   8   4   1   15.80    6.60
   8   4   1    5.80    4.30
   8   4   1   -0.20    3.60
   8   4   1    5.80    3.60
   8   4   1    5.70    3.70
   8   4   1    4.20    3.80
  -7  -4  -1   41.80    6.00
  -7  -4  -1   49.20    7.20
  -7  -4  -1   41.00    6.30
  -7  -4  -1   53.89    6.60
  -7  -4  -1   46.80    7.10
  -7  -4  -1   46.60    4.50
   7   4   1   42.20    6.40
   7   4   1   42.80    6.00
   7   4   1   47.10    7.00
   7   4   1   58.09    7.00
   7   4   1   66.69   10.30
   7   4   1   39.60    6.60
  -6  -4  -1    3.80    3.20
  -6  -4  -1    7.00    3.60
  -6  -4  -1    7.60    3.60
  -6  -4  -1    4.60    3.90
  -6  -4  -1    5.50    2.10
  -6  -4  -1    4.50    3.70
   6   4   1    7.70    3.10
   6   4   1    7.70    3.90
   6   4   1    7.10    4.90
   6   4   1    6.80    3.90
   6   4   1    2.00    2.80
   6   4   1    5.90    3.30
  -5  -4  -1   -0.30    2.70
  -5  -4  -1   -0.10    1.60
  -5  -4  -1    2.60    2.70
  -5  -4  -1    0.00    2.40
  -5  -4  -1    0.00    3.60
  -5  -4  -1    2.10    2.80
  -5  -4  -1    1.10    2.70
   5   4   1   -1.10    2.60
   5   4   1    2.40    2.60
   5   4   1    1.70    2.80
   5   4   1    2.80    3.90
   5   4   1   -0.80    2.30
   5   4   1    0.50    3.00
  -4  -4  -1  112.59    4.80
  -4  -4  -1  120.79    7.10
  -4  -4  -1  118.69    7.60
  -4  -4  -1  120.29    6.60
  -4  -4  -1  122.09    8.00
  -4  -4  -1  124.29    9.20
  -4  -4  -1  117.79    8.10
  -4  -4  -1  125.59    7.70
   4   4   1  121.99    7.80
   4   4   1  127.09    7.90
   4   4   1  105.19    8.40
   4   4   1  127.09    8.20
   4   4   1  119.19    7.60
   4   4   1  131.89    7.10
  -3  -4  -1    8.30    1.30
  -3  -4  -1    7.20    3.60
  -3  -4  -1    9.80    2.60
  -3  -4  -1    7.90    3.10
  -3  -4  -1    8.00    3.00
  -3  -4  -1    6.90    3.40
  -3  -4  -1    7.70    2.60
  -3  -4  -1    5.30    4.10
   3   4   1    2.30    2.10
   3   4   1    7.00    3.10
   3   4   1    8.00    3.90
   3   4   1    5.70    2.40
   3   4   1    5.20    2.80
  -2  -4  -1  221.48   10.10
  -2  -4  -1  210.98   10.90
  -2  -4  -1  227.18    9.00
  -2  -4  -1  219.58   10.60
  -2  -4  -1  225.68   10.10
  -2  -4  -1  216.58   11.60
   2   4   1  210.28   11.20
   2   4   1  224.08   10.00
   2   4   1  224.68    8.70
   2   4   1  215.68   10.10
   2   4   1  225.08   10.70
   2   4   1  234.48   10.50
  -1  -4  -1    0.10    2.40
  -1  -4  -1    0.50    1.90
  -1  -4  -1   -1.80    1.60
  -1  -4  -1   -1.50    2.80
  -1  -4  -1   -2.30    2.90
  -1  -4  -1    0.10    3.00
   1   4   1    2.60    2.70
   1   4   1    2.10    2.30
   1   4   1    2.40    3.00
   1   4   1    2.00    2.40
   1   4   1   -1.50    1.40
   1   4   1    3.60    3.80
   0  -4  -1  651.93   21.50
   0  -4  -1  681.63   21.60
   0  -4  -1  630.04   22.40
   0  -4  -1  652.73   23.30
   0  -4  -1  648.44   23.10
   0   4   1  649.64   21.80
   0   4   1  615.14   21.20
   0   4   1  654.73   22.10
   0   4   1  676.33   23.10
   0   4   1  630.64   21.50
   0   4   1  617.94   19.20
   1  -4  -1   38.70    5.40
   1  -4  -1   37.00    4.70
   1  -4  -1   27.80    3.30
   1  -4  -1   28.70    3.50
   1  -4  -1   25.70    3.80
  -1   4   1   29.80    3.60
  -1   4   1   24.20    4.00
  -1   4   1   34.80    3.50
  -1   4   1   34.10    4.10
  -1   4   1   33.40    4.80
   2  -4  -1   89.29    7.10
   2  -4  -1   85.89    6.30
   2  -4  -1   82.29    5.80
   2  -4  -1   88.79    5.20
   2  -4  -1  102.59    5.20
   2  -4  -1   92.49    6.20
  -2   4   1   89.29    6.10
  -2   4   1   87.99    5.10
  -2   4   1   81.09    5.10
  -2   4   1   94.59    5.60
   3  -4  -1   49.70    4.60
   3  -4  -1   55.29    6.40
   3  -4  -1   46.60    4.40
   3  -4  -1   54.39    5.70
   3  -4  -1   50.29    4.20
   3  -4  -1   56.49    2.90
   3  -4  -1   52.09    3.80
  -3   4   1   52.89    4.80
  -3   4   1   53.19    4.00
  -3   4   1   45.70    3.70
  -3   4   1   53.89    5.40
  -3   4   1   58.49    5.00
  -3   4   1   45.00    2.80
  -3   4   1   47.60    4.50
   4  -4  -1   59.09    3.60
   4  -4  -1   56.29    4.30
   4  -4  -1   57.89    4.50
   4  -4  -1   59.19    4.20
   4  -4  -1   56.29    4.30
   4  -4  -1   50.19    5.60
  -4   4   1   57.99    3.70
  -4   4   1   61.39    4.80
  -4   4   1   53.19    4.80
  -4   4   1   56.59    3.90
  -4   4   1   48.50    4.60
  -4   4   1   55.09    3.90
  -4   4   1   61.69    5.60
   5  -4  -1    4.20    2.10
   5  -4  -1    6.70    2.30
   5  -4  -1    2.90    2.00
   5  -4  -1    3.60    1.90
   5  -4  -1    8.10    3.50
   5  -4  -1    2.90    1.70
  -5   4   1    4.90    2.60
  -5   4   1    3.10    1.80
  -5   4   1    4.80    1.90
  -5   4   1    6.70    2.40
  -5   4   1    1.10    1.50
  -5   4   1    2.70    2.70
  -5   4   1    3.80    2.40
   6  -4  -1   13.50    2.90
   6  -4  -1   12.70    2.90
   6  -4  -1   14.40    2.80
   6  -4  -1   12.70    2.80
   6  -4  -1   17.50    5.00
   6  -4  -1   12.90    2.70
  -6   4   1   18.50    4.50
  -6   4   1   20.40    3.30
  -6   4   1   12.80    2.80
  -6   4   1   12.40    3.00
  -6   4   1   15.50    3.20
  -6   4   1   13.20    3.30
   7  -4  -1  619.94   23.00
   7  -4  -1  638.84   22.30
   7  -4  -1  613.54   22.20
   7  -4  -1  623.44   22.10
   7  -4  -1  678.03   22.50
   7  -4  -1  646.04   26.20
   7  -4  -1  652.63   22.10
  -7   4   1  625.34   21.60
  -7   4   1  636.04   22.60
  -7   4   1  638.94   22.80
  -7   4   1  604.14   25.30
   8  -4  -1  156.38    9.00
   8  -4  -1  145.99    8.40
   8  -4  -1  158.28    8.60
   8  -4  -1  142.29    8.30
   8  -4  -1  164.18   12.20
   8  -4  -1  158.18    9.20
  -8   4   1  155.38    8.90
  -8   4   1  149.79    8.30
  -8   4   1  157.48    9.40
  -8   4   1  162.28    9.50
  -8   4   1  157.38    8.00
   9  -4  -1   43.00    5.10
   9  -4  -1   35.40    5.40
   9  -4  -1   33.20    4.80
   9  -4  -1   37.60    5.10
   9  -4  -1   34.40    5.90
   9  -4  -1   40.00    5.00
   9  -4  -1   29.70    5.80
  -9   4   1   33.70    5.50
  -9   4   1   37.20    4.80
  -9   4   1   37.20    5.40
  -9   4   1   38.40    4.70
  -9   4   1   37.40    7.30
  10  -4  -1   -3.40    2.00
  10  -4  -1   -2.30    2.10
  10  -4  -1    1.70    2.50
  10  -4  -1    0.20    2.30
  10  -4  -1    7.40    3.50
  10  -4  -1   -1.60    2.40
  10  -4  -1   -3.60    2.80
 -10   4   1   -2.60    3.10
 -10   4   1   -0.20    2.50
 -10   4   1   -2.50    3.70
 -10   4   1    0.80    3.00
 -10   4   1    2.20    2.40
 -10   4   1    0.90    3.50
  11  -4  -1   76.59    6.70
  11  -4  -1   56.09    7.50
  11  -4  -1   76.69    6.50
  11  -4  -1   68.69    6.60
  11  -4  -1   59.19    5.90
  11  -4  -1   74.49    6.70
 -11   4   1   75.99    9.40
 -11   4   1   74.89    9.00
 -11   4   1   50.59    6.60
 -11   4   1   60.59    6.70
 -11  -3  -1   -9.60    4.50
 -11  -3  -1    4.50    2.80
  11   3   1    9.70    4.50
  11   3   1    4.30    3.30
  11   3   1   -0.80    3.90
  11   3   1    7.20    3.50
  11   3   1    3.80    4.00
  11   3   1    2.20    1.50
 -10  -3  -1    6.30    3.70
 -10  -3  -1   12.10    5.80
 -10  -3  -1    0.40    3.40
 -10  -3  -1    7.00    3.80
 -10  -3  -1   -1.70    3.50
 -10  -3  -1    3.50    4.30
  10   3   1    5.80    3.80
  10   3   1    8.00    4.50
  10   3   1   -0.20    3.40
  10   3   1    2.90    4.10
  10   3   1   30.20    8.00
  -9  -3  -1   -0.40    3.30
  -9  -3  -1    1.20    1.90
  -9  -3  -1   -1.70    3.10
  -9  -3  -1    4.00    3.50
  -9  -3  -1   -3.50    3.30
  -9  -3  -1    4.40    3.40
   9   3   1    4.60    4.00
   9   3   1    5.80    6.00
   9   3   1    0.40    3.80
   9   3   1    0.60    3.70
   9   3   1    1.90    3.60
  -8  -3  -1  253.97   13.60
  -8  -3  -1  231.08   14.20
  -8  -3  -1  256.87   13.70
  -8  -3  -1  228.78   13.30
  -8  -3  -1  258.77   10.50
  -8  -3  -1  235.48   13.90
   8   3   1  282.07   13.80
   8   3   1  255.57   16.60
   8   3   1  296.97   14.70
   8   3   1  260.77   14.10
   8   3   1  251.17   13.50
  -7  -3  -1   66.49    7.20
  -7  -3  -1   65.79    4.80
  -7  -3  -1   71.89    7.00
  -7  -3  -1   76.79    7.10
  -7  -3  -1   58.69    7.20
  -7  -3  -1   72.89    6.80
   7   3   1   79.19    7.00
   7   3   1   69.39    7.20
   7   3   1   69.79    7.20
   7   3   1   61.79    6.60
   7   3   1   59.29    6.20
   7   3   1   70.29    9.10
  -6  -3  -1  220.78    9.40
  -6  -3  -1  177.58   11.80
  -6  -3  -1  194.98   10.30
  -6  -3  -1  178.28   10.70
  -6  -3  -1  171.58   10.50
  -6  -3  -1  182.88   10.30
   6   3   1  197.08   10.50
   6   3   1  179.38   12.30
   6   3   1  172.78   10.20
   6   3   1  188.68   10.50
   6   3   1  187.98   10.70
   6   3   1  187.48    9.90
  -5  -3  -1   21.60    4.30
  -5  -3  -1   19.90    3.60
  -5  -3  -1   18.90    4.10
  -5  -3  -1   19.50    3.90
  -5  -3  -1   19.70    4.00
  -5  -3  -1   20.90    2.90
   5   3   1   19.50    3.60
   5   3   1   17.20    3.80
   5   3   1   18.80    5.50
   5   3   1   15.50    3.40
   5   3   1   21.80    4.30
   5   3   1   26.80    4.40
  -4  -3  -1   30.30    5.90
  -4  -3  -1   24.00    3.60
  -4  -3  -1   27.00    4.80
  -4  -3  -1   24.10    4.10
  -4  -3  -1   22.20    2.80
  -4  -3  -1   26.40    4.10
  -4  -3  -1   27.00    4.50
   4   3   1   26.80    4.30
   4   3   1   31.40    5.50
   4   3   1   29.30    3.80
   4   3   1   27.60    4.20
   4   3   1   24.60    4.10
   4   3   1   23.80    3.80
  -3  -3  -1  175.58    8.70
  -3  -3  -1  164.98   10.00
  -3  -3  -1  158.98    8.90
  -3  -3  -1  166.08    8.50
  -3  -3  -1  181.18    9.40
  -3  -3  -1  164.68    6.00
  -3  -3  -1  178.28    7.80
  -3  -3  -1  183.98    8.10
   3   3   1  159.38    9.70
   3   3   1  180.78    7.90
   3   3   1  163.48    8.70
   3   3   1  162.38    8.90
   3   3   1  176.18    8.70
   3   3   1  174.18    8.60
  -2  -3  -1   30.50    3.90
  -2  -3  -1   28.90    3.10
  -2  -3  -1   24.60    3.60
  -2  -3  -1   27.00    3.80
  -2  -3  -1   26.90    4.60
  -2  -3  -1   26.10    3.40
   2   3   1   24.90    2.80
   2   3   1   20.80    3.40
   2   3   1   22.40    3.60
   2   3   1   25.10    3.60
   2   3   1   29.00    3.80
   2   3   1   26.70    4.90
  -1  -3  -1  335.17   13.80
  -1  -3  -1  350.86   13.60
  -1  -3  -1  347.27   12.40
  -1  -3  -1  323.77   11.10
  -1  -3  -1  327.47   12.10
  -1  -3  -1  333.27   12.90
   1   3   1  340.47   12.80
   1   3   1  337.77   11.10
   1   3   1  360.06   12.40
   1   3   1  325.97   13.20
   1   3   1  336.87   12.20
   1   3   1  342.27   12.60
   0  -3  -1  201.18    8.00
   0  -3  -1  195.08    6.70
   0  -3  -1  218.48    8.80
   0  -3  -1  202.08    8.50
   0  -3  -1  208.28    9.20
   0  -3  -1  209.88    8.20
   0   3   1  216.88    8.40
   0   3   1  203.38    8.10
   0   3   1  216.88    8.10
   0   3   1  205.38    6.60
   0   3   1  205.38    9.10
   0   3   1  220.88    8.60
   1  -3  -1    1.10    1.60
   1  -3  -1    4.70    2.30
   1  -3  -1    2.40    1.50
   1  -3  -1    3.20    2.50
   1  -3  -1    3.50    1.50
  -1   3   1    2.50    1.70
  -1   3   1    2.80    1.50
  -1   3   1    2.90    2.50
  -1   3   1    2.30    1.40
   2  -3  -1  657.43   20.40
   2  -3  -1  626.44   19.10
   2  -3  -1  664.93   21.80
   2  -3  -1  651.03   20.30
   2  -3  -1  676.93   22.60
   2  -3  -1  651.53   20.70
   2  -3  -1  637.04   20.70
  -2   3   1  571.74   20.90
  -2   3   1  628.74   20.80
  -2   3   1  652.13   20.10
  -2   3   1  663.13   19.20
  -2   3   1  652.13   20.20
  -2   3   1  648.94   20.60
   3  -3  -1  497.45   18.70
   3  -3  -1  511.75   16.20
   3  -3  -1  524.15   16.70
   3  -3  -1  510.65   17.10
   3  -3  -1  499.15   17.00
   3  -3  -1  518.75   16.90
  -3   3   1  514.25   16.50
  -3   3   1  545.65   19.20
  -3   3   1  530.25   16.30
  -3   3   1  530.65   18.80
  -3   3   1  516.85   16.50
  -3   3   1  508.65   17.20
  -3   3   1  481.45   17.20
   4  -3  -1   41.00    3.70
   4  -3  -1   38.70    3.40
   4  -3  -1   45.30    3.80
   4  -3  -1   47.00    5.50
   4  -3  -1   41.70    3.60
   4  -3  -1   37.70    3.50
  -4   3   1   42.30    3.60
  -4   3   1   42.60    5.20
  -4   3   1   39.80    3.50
  -4   3   1   43.00    3.30
  -4   3   1   50.89    4.20
  -4   3   1   43.30    4.10
  -4   3   1   44.60    4.00
   5  -3  -1    5.90    2.10
   5  -3  -1    5.20    3.40
   5  -3  -1    5.00    2.10
   5  -3  -1    4.30    2.00
   5  -3  -1    6.10    2.20
   5  -3  -1    5.70    2.00
  -5   3   1    5.30    2.40
  -5   3   1    6.30    2.30
  -5   3   1    3.90    2.00
  -5   3   1    5.50    3.00
  -5   3   1    4.40    2.40
  -5   3   1    4.00    1.90
   6  -3  -1    8.20    2.60
   6  -3  -1    9.80    2.50
   6  -3  -1   12.50    4.10
   6  -3  -1    6.40    2.30
   6  -3  -1    6.90    2.40
   6  -3  -1    7.70    2.50
   6  -3  -1    8.40    2.50
  -6   3   1    6.50    2.50
  -6   3   1    8.70    3.80
  -6   3   1    9.60    2.70
  -6   3   1    9.30    2.90
  -6   3   1    7.50    2.00
   7  -3  -1  157.68    8.30
   7  -3  -1  173.58    8.90
   7  -3  -1  151.98    8.20
   7  -3  -1  154.78    8.20
   7  -3  -1  183.08   11.60
   7  -3  -1  169.98    8.70
   7  -3  -1  172.08    8.40
  -7   3   1  172.18   11.60
  -7   3   1  180.48    8.20
  -7   3   1  162.78   10.90
  -7   3   1  172.28    9.30
  -7   3   1  172.78    8.90
  -7   3   1  182.48    8.90
   8  -3  -1    0.70    2.40
   8  -3  -1    0.90    2.40
   8  -3  -1    1.00    2.70
   8  -3  -1   -2.00    2.30
   8  -3  -1    0.80    2.20
   8  -3  -1    1.20    2.40
   8  -3  -1    2.60    2.90
  -8   3   1   -0.30    2.90
  -8   3   1    2.70    2.90
  -8   3   1    3.40    2.20
  -8   3   1    1.10    2.30
  -8   3   1    0.20    3.80
  -8   3   1    0.90    2.60
   9  -3  -1   -1.80    2.10
   9  -3  -1   -0.50    2.10
   9  -3  -1    0.60    3.10
   9  -3  -1   -1.10    2.00
   9  -3  -1   -0.40    2.70
   9  -3  -1    0.20    2.40
   9  -3  -1    2.80    2.60
  -9   3   1    2.00    3.30
  -9   3   1   -1.20    2.60
  -9   3   1   -1.20    3.90
  -9   3   1   -5.00    2.50
  -9   3   1   -2.20    1.80
  -9   3   1    0.80    2.40
  10  -3  -1   65.79    7.20
  10  -3  -1   69.79    6.40
  10  -3  -1   62.49    5.50
  10  -3  -1   65.49    6.90
  10  -3  -1   61.59    6.20
  10  -3  -1   66.09    6.30
  10  -3  -1   57.29    6.10
 -10   3   1   61.49    7.70
 -10   3   1   67.29    6.60
 -10   3   1   69.69    6.20
 -10   3   1   60.89    6.40
 -10   3   1   55.49    8.80
  11  -3  -1    8.80    2.80
  11  -3  -1    2.30    2.10
  11  -3  -1   10.50    3.30
  11  -3  -1    3.60    3.20
  11  -3  -1    3.30    3.70
  11  -3  -1    6.40    3.40
  11  -3  -1    3.10    2.80
 -11   3   1    3.00    3.60
 -11   3   1    4.30    4.90
 -11   3   1    5.80    4.90
 -11   3   1    0.00    2.70
 -11   3   1    3.40    3.10
  12  -3  -1   77.09    7.00
  12  -3  -1   49.20    7.30
  12  -3  -1   67.29    6.50
  12  -3  -1   65.99    6.50
  12  -3  -1   43.10    6.20
 -12   3   1   36.30    6.00
 -12   3   1   60.39    9.50
 -12   3   1   59.09    6.90
 -11  -2  -1   17.90    6.60
 -11  -2  -1   17.50    4.80
 -11  -2  -1   25.70    6.50
  11   2   1   25.40    4.70
  11   2   1   22.60    5.70
  11   2   1   22.70    5.40
  11   2   1   16.50    5.20
  11   2   1   25.20    6.10
  11   2   1   23.70    5.30
  11   2   1   19.40    2.70
 -10  -2  -1    6.70    5.40
 -10  -2  -1   -0.20    4.80
 -10  -2  -1    5.70    3.40
 -10  -2  -1   -0.50    3.70
 -10  -2  -1    0.90    3.50
 -10  -2  -1    2.20    3.60
  10   2   1    3.00    4.30
  10   2   1    4.00    3.90
  10   2   1    0.80    3.00
  10   2   1    3.00    1.70
  10   2   1   27.00    9.30
  10   2   1    2.10    2.60
  10   2   1   11.60    4.60
  10   2   1    1.30    4.00
  -9  -2  -1   15.80    4.60
  -9  -2  -1    9.90    4.60
  -9  -2  -1   20.10    6.20
  -9  -2  -1   21.20    5.30
  -9  -2  -1   17.10    4.60
  -9  -2  -1   15.20    4.80
   9   2   1   14.20    4.20
   9   2   1   31.60    8.80
   9   2   1   19.40    3.60
   9   2   1   10.70    4.40
   9   2   1   17.80    4.60
   9   2   1   17.00    5.00
   9   2   1   22.90    5.50
  -8  -2  -1   64.29    7.50
  -8  -2  -1   56.89    7.10
  -8  -2  -1   77.79    7.20
  -8  -2  -1   63.69    7.10
  -8  -2  -1   72.99    7.00
   8   2   1   72.29    5.50
   8   2   1   68.69    7.20
   8   2   1   76.69    7.60
   8   2   1   76.39   11.50
   8   2   1   64.09    7.10
   8   2   1   62.39    7.00
  -7  -2  -1    1.50    3.10
  -7  -2  -1   -0.50    1.70
  -7  -2  -1   -1.30    2.80
  -7  -2  -1    1.70    2.80
  -7  -2  -1    0.20    2.80
   7   2   1    1.20    2.90
   7   2   1   -0.10    1.90
   7   2   1   -2.80    3.50
   7   2   1    0.80    1.50
   7   2   1    0.60    2.90
   7   2   1    0.80    2.40
   7   2   1    1.70    3.00
  -6  -2  -1   27.40    4.40
  -6  -2  -1   31.20    4.80
  -6  -2  -1   28.30    3.10
  -6  -2  -1   22.60    4.60
  -6  -2  -1   28.00    4.60
  -6  -2  -1   31.00    4.90
   6   2   1   24.50    4.30
   6   2   1   21.70    3.90
   6   2   1   31.00    6.40
   6   2   1   22.20    2.90
   6   2   1   26.20    4.60
   6   2   1   28.40    4.60
   6   2   1   25.90    3.10
   6   2   1   28.10    4.30
  -5  -2  -1   12.80    3.50
  -5  -2  -1    9.20    3.00
  -5  -2  -1   12.00    2.00
  -5  -2  -1    7.70    3.00
  -5  -2  -1   10.90    3.20
  -5  -2  -1    9.00    2.70
   5   2   1    8.10    1.80
   5   2   1    9.30    2.70
   5   2   1    8.10    4.20
   5   2   1    6.20    2.90
   5   2   1    9.20    2.90
   5   2   1   14.30    3.30
   5   2   1    6.00    1.80
   5   2   1    8.70    2.90
  -4  -2  -1    4.60    2.80
  -4  -2  -1    1.70    3.00
  -4  -2  -1    3.30    2.60
  -4  -2  -1    3.40    2.80
  -4  -2  -1    1.10    2.40
  -4  -2  -1    2.10    1.50
   4   2   1   -3.90    3.50
   4   2   1    2.20    2.00
   4   2   1    2.30    1.50
   4   2   1    4.40    2.70
   4   2   1   -1.40    2.10
   4   2   1    5.50    2.60
   4   2   1    2.60    2.60
  -3  -2  -1   26.70    3.70
  -3  -2  -1   28.00    3.70
  -3  -2  -1   34.70    4.30
  -3  -2  -1   29.50    4.90
  -3  -2  -1   31.40    3.50
  -3  -2  -1   28.00    2.90
  -3  -2  -1   32.60    4.30
   3   2   1   29.10    4.20
   3   2   1   32.30    5.20
   3   2   1   32.90    3.90
   3   2   1   30.20    3.40
   3   2   1   28.80    2.10
   3   2   1   28.90    3.70
  -2  -2  -1  644.84   20.00
  -2  -2  -1  604.84   20.80
  -2  -2  -1  620.54   18.50
  -2  -2  -1  617.44   20.40
  -2  -2  -1  650.33   19.90
  -2  -2  -1  617.24   21.70
  -2  -2  -1  625.34   20.70
  -2  -2  -1  624.44   20.40
   2   2   1  628.04   20.60
   2   2   1  630.04   21.60
   2   2   1  638.94   20.80
   2   2   1  599.74   20.40
   2   2   1  637.94   19.80
   2   2   1  597.84   20.30
  -1  -2  -1  915.41   28.50
  -1  -2  -1  933.61   28.30
  -1  -2  -1  943.21   27.50
  -1  -2  -1  935.41   28.70
  -1  -2  -1  897.21   29.20
  -1  -2  -1  888.51   28.20
   1   2   1  866.71   28.10
   1   2   1  908.91   28.30
   1   2   1  926.31   28.50
   1   2   1  941.51   27.40
   0  -2  -1  414.36   13.30
   0  -2  -1  405.86   13.70
   0  -2  -1  415.46   13.60
   0  -2  -1  416.06   14.20
   0  -2  -1  398.56   13.20
   0  -2  -1  394.66   12.30
   0   2   1  417.36   13.30
   0   2   1  413.96   14.20
   0   2   1  430.06   13.60
   0   2   1  404.86   13.40
   0   2   1  398.36   12.20
   0   2   1  413.86   13.20
   1  -2  -1  347.27   11.40
   1  -2  -1  350.66   11.80
   1  -2  -1  346.77   12.20
   1  -2  -1  363.16   11.40
   1  -2  -1  366.76   11.70
   1  -2  -1  356.46   12.60
  -1   2   1  369.76   11.40
  -1   2   1  354.26   11.80
  -1   2   1  344.37   11.30
  -1   2   1  363.96   11.60
  -1   2   1  355.76   12.60
   2  -2  -1   84.79    4.00
   2  -2  -1   90.09    4.00
   2  -2  -1   87.79    3.70
   2  -2  -1   85.39    3.80
   2  -2  -1   91.89    5.10
   2  -2  -1   86.79    3.40
  -2   2   1   86.79    4.10
  -2   2   1   82.09    3.60
  -2   2   1   84.69    3.60
  -2   2   1   94.09    4.70
   3  -2  -1   43.10    2.90
   3  -2  -1   44.20    2.80
   3  -2  -1   43.30    2.80
   3  -2  -1   39.00    4.20
   3  -2  -1   45.50    2.90
   3  -2  -1   42.30    2.70
   3  -2  -1   35.80    3.40
  -3   2   1   45.00    3.10
  -3   2   1   39.10    2.60
  -3   2   1   44.80    3.40
  -3   2   1   42.30    4.20
  -3   2   1   42.70    2.80
  -3   2   1   43.10    2.90
  -3   2   1   42.70    2.60
   4  -2  -1  169.48    7.30
   4  -2  -1  189.68    9.60
   4  -2  -1  174.88    7.30
   4  -2  -1  177.98    7.40
   4  -2  -1  171.28    7.80
   4  -2  -1  179.78    7.40
   4  -2  -1  189.28    7.80
  -4   2   1  188.48    7.70
  -4   2   1  183.98    9.40
  -4   2   1  190.38    7.90
  -4   2   1  172.28    7.30
  -4   2   1  201.38    7.90
  -4   2   1  188.18    7.60
   5  -2  -1   14.70    2.70
   5  -2  -1   15.80    2.90
   5  -2  -1   20.40    3.00
   5  -2  -1   13.90    2.50
   5  -2  -1   18.40    2.90
   5  -2  -1   12.70    2.50
   5  -2  -1   27.70    5.00
  -5   2   1   14.90    2.30
  -5   2   1   20.20    4.60
  -5   2   1   18.00    3.00
  -5   2   1   16.70    2.80
  -5   2   1   20.60    3.30
  -5   2   1   19.40    2.80
   6  -2  -1    1.70    3.40
   6  -2  -1   -1.80    1.60
   6  -2  -1    1.90    1.90
   6  -2  -1    1.60    2.00
   6  -2  -1    0.30    1.60
   6  -2  -1    0.30    1.70
   6  -2  -1   -1.00    1.60
   6  -2  -1   -0.20    2.00
  -6   2   1   -0.30    1.50
  -6   2   1    0.40    1.80
  -6   2   1   -1.30    2.00
  -6   2   1   -0.70    3.10
  -6   2   1    2.20    2.30
  -6   2   1    1.70    2.00
   7  -2  -1  184.98    9.40
   7  -2  -1  170.58    8.50
   7  -2  -1  164.08    8.50
   7  -2  -1  165.38    8.50
   7  -2  -1  172.38    8.10
   7  -2  -1  153.18    8.10
   7  -2  -1  181.48    9.20
   7  -2  -1  171.88    8.60
  -7   2   1  174.68    8.30
  -7   2   1  167.58    8.50
  -7   2   1  173.48    8.70
  -7   2   1  179.38   10.90
  -7   2   1  181.28    9.50
  -7   2   1  179.68    8.70
   8  -2  -1    2.30    2.40
   8  -2  -1    2.60    3.00
   8  -2  -1    2.80    2.00
   8  -2  -1    0.00    2.80
   8  -2  -1    3.50    2.70
   8  -2  -1    3.50    2.70
   8  -2  -1    2.20    2.40
   8  -2  -1   -2.20    2.40
  -8   2   1    0.70    2.50
  -8   2   1    0.00    4.10
  -8   2   1    3.40    2.80
  -8   2   1    4.40    3.00
  -8   2   1    0.20    2.70
   9  -2  -1   21.00    4.20
   9  -2  -1   20.70    3.10
   9  -2  -1   16.10    4.00
   9  -2  -1   22.90    4.50
   9  -2  -1   25.10    4.50
   9  -2  -1   21.40    4.20
   9  -2  -1   18.40    4.60
  -9   2   1   27.60    6.50
  -9   2   1   23.30    4.10
  -9   2   1   26.60    4.70
  -9   2   1   16.80    3.90
  -9   2   1   26.80    5.30
  -9   2   1   22.60    4.60
  10  -2  -1   16.70    2.80
  10  -2  -1   26.20    4.90
  10  -2  -1   20.40    4.70
  10  -2  -1   17.70    4.20
  10  -2  -1   22.20    4.70
  10  -2  -1   19.20    4.80
 -10   2   1   20.40    6.10
 -10   2   1   17.80    4.10
 -10   2   1   21.00    4.10
 -10   2   1   28.30    5.60
 -10   2   1   22.30    4.90
 -10   2   1   19.40    4.50
  11  -2  -1    4.10    4.00
  11  -2  -1    3.60    1.80
  11  -2  -1    8.80    3.60
  11  -2  -1   -0.10    2.50
  11  -2  -1    3.20    3.20
  11  -2  -1    8.30    3.50
  11  -2  -1    7.60    3.30
 -11   2   1    2.90    4.30
 -11   2   1    3.60    3.10
 -11   2   1    1.10    3.00
 -11   2   1   11.40    5.00
 -11   2   1    6.20    3.60
  12  -2  -1    8.70    3.40
  12  -2  -1   -0.70    1.10
  12  -2  -1    4.00    2.70
  12  -2  -1    1.20    4.00
  12  -2  -1    3.40    3.00
 -12   2   1    1.20    3.20
 -12   2   1   -3.00    3.70
 -11  -1  -1   45.80    6.80
 -11  -1  -1   34.80    8.20
 -11  -1  -1   40.20    6.40
  11   1   1   26.90    3.00
  11   1   1   46.40    7.40
  11   1   1   42.40    5.90
  11   1   1   39.90    6.50
  11   1   1   44.80    6.80
  11   1   1   40.60    7.30
  11   1   1   26.80    6.20
 -10  -1  -1   54.99    7.50
 -10  -1  -1   58.09    9.00
 -10  -1  -1   36.00    7.60
 -10  -1  -1   48.60    7.00
  10   1   1   42.50    6.60
  10   1   1   48.00    7.00
  10   1   1   46.20    3.90
  10   1   1   49.50    6.10
  10   1   1   51.09    7.60
  10   1   1   42.30    3.50
  10   1   1   97.09   21.80
  10   1   1   38.20    6.80
  10   1   1   50.99    7.10
  -9  -1  -1    2.90    3.60
  -9  -1  -1    2.70    4.40
  -9  -1  -1   -1.30    2.60
  -9  -1  -1   -0.10    3.10
  -9  -1  -1    2.50    3.10
  -9  -1  -1   -2.20    2.50
   9   1   1    1.20    1.50
   9   1   1    3.00    3.10
   9   1   1   -0.80    3.10
   9   1   1   -1.30    3.00
   9   1   1    4.60    5.80
   9   1   1    1.00    3.50
   9   1   1   -0.80    2.90
   9   1   1    0.70    2.80
   9   1   1   -0.70    1.30
  -8  -1  -1   36.30    5.70
  -8  -1  -1   35.20    6.90
  -8  -1  -1   40.50    6.30
  -8  -1  -1   44.00    6.10
  -8  -1  -1   37.90    5.90
  -8  -1  -1   45.30    6.20
   8   1   1   34.90    5.50
   8   1   1   50.29    6.60
   8   1   1   44.30    3.40
   8   1   1   39.30    3.80
   8   1   1   43.50    8.70
   8   1   1   45.50    6.40
   8   1   1   43.00    6.20
   8   1   1   47.40    6.10
   8   1   1   45.20    5.10
  -7  -1  -1    6.50    3.70
  -7  -1  -1    7.70    3.40
  -7  -1  -1   11.70    3.70
  -7  -1  -1    9.00    4.70
  -7  -1  -1    5.40    3.00
  -7  -1  -1    6.00    2.10
  -7  -1  -1    8.40    3.50
   7   1   1   14.20    3.10
   7   1   1    8.60    2.00
   7   1   1    9.30    3.60
   7   1   1    8.80    3.70
   7   1   1    8.10    3.40
   7   1   1    8.10    3.20
  -6  -1  -1    0.70    2.40
  -6  -1  -1    2.30    2.50
  -6  -1  -1   -1.90    2.40
  -6  -1  -1    2.40    2.40
  -6  -1  -1   -1.20    2.30
  -6  -1  -1    2.40    1.60
   6   1   1    3.20    2.50
   6   1   1   -1.40    2.40
   6   1   1    0.20    1.70
   6   1   1   -2.60    3.10
   6   1   1    1.30    2.30
   6   1   1    0.30    1.20
   6   1   1    0.70    2.60
  -5  -1  -1  264.37   11.70
  -5  -1  -1  254.27   11.40
  -5  -1  -1  269.17   11.70
  -5  -1  -1  268.07    9.90
  -5  -1  -1  270.27   11.40
  -5  -1  -1  265.37   11.70
   5   1   1  262.57   10.00
   5   1   1  245.58   11.40
   5   1   1  274.47   11.50
   5   1   1  295.77   11.70
   5   1   1  268.57   10.10
   5   1   1  270.37   11.60
   5   1   1  263.17   13.30
  -4  -1  -1  241.68   10.70
  -4  -1  -1  249.78    9.20
  -4  -1  -1  248.38   10.60
  -4  -1  -1  244.88   10.50
  -4  -1  -1  248.78   10.70
  -4  -1  -1  256.77   10.50
   4   1   1  252.87    9.50
   4   1   1  236.28   12.00
   4   1   1  257.67   10.40
   4   1   1  259.77   10.80
   4   1   1  230.08   10.40
   4   1   1  262.17   10.60
   4   1   1  242.48   10.50
   4   1   1  251.07    9.10
  -3  -1  -1  629.94   20.70
  -3  -1  -1  621.34   21.00
  -3  -1  -1  625.34   20.70
  -3  -1  -1  636.04   19.70
  -3  -1  -1  650.83   21.00
  -3  -1  -1  613.54   20.40
   3   1   1  634.14   19.80
   3   1   1  616.74   20.70
   3   1   1  617.74   22.00
   3   1   1  627.04   20.70
   3   1   1  601.34   19.30
   3   1   1  626.14   20.70
   3   1   1  642.24   20.50
   3   1   1  636.34   20.90
  -2  -1  -1   43.00    4.10
  -2  -1  -1   52.59    3.70
  -2  -1  -1   44.50    3.30
  -2  -1  -1   48.20    3.50
   2   1   1   49.40    3.30
   2   1   1   44.80    2.20
   2   1   1   48.00    2.90
   2   1   1   47.50    3.40
   2   1   1   48.50    3.40
   2   1   1   41.80    4.10
   2   1   1   44.40    3.40
   2   1   1   49.10    3.30
  -1  -1  -1  694.33   21.70
  -1  -1  -1  664.33   20.80
  -1  -1  -1  665.93   20.40
  -1  -1  -1  673.03   21.00
  -1  -1  -1  691.13   20.70
  -1  -1  -1  661.93   20.80
  -1  -1  -1  705.33   21.00
   1   1   1  646.44   19.60
   1   1   1  688.03   20.90
   1   1   1  665.33   20.70
   1   1   1  706.63   20.50
   1   1   1  684.13   21.60
   1   1   1  651.93   20.80
   1   1   1  696.13   21.00
   1   1   1  665.13   20.80
   0  -1  -1  262.67    8.40
   0  -1  -1  262.07    8.80
   0  -1  -1  259.57    8.30
   0  -1  -1  267.57    8.30
   0  -1  -1  261.47    7.90
   0  -1  -1  257.37    8.40
   0   1   1  271.77    8.90
   0   1   1  260.87    8.30
   0   1   1  251.17    8.30
   0   1   1  251.27    7.90
   0   1   1  255.87    8.30
   1  -1  -1   46.10    1.90
   1  -1  -1   46.80    1.80
   1  -1  -1   45.70    2.70
   1  -1  -1   47.00    2.00
   1  -1  -1   43.50    2.70
   1  -1  -1   46.10    2.90
   1  -1  -1   41.20    2.00
   1  -1  -1   46.20    2.10
  -1   1   1   47.20    2.10
  -1   1   1   45.90    1.80
  -1   1   1   45.80    2.80
  -1   1   1   48.00    1.80
  -1   1   1   48.30    2.70
   2  -1  -1  164.98    5.60
   2  -1  -1  164.68    5.60
   2  -1  -1  163.38    5.70
   2  -1  -1  175.28    7.10
   2  -1  -1  147.49    6.20
   2  -1  -1  176.68    6.10
   2  -1  -1  160.98    5.60
  -2   1   1  172.28    5.70
  -2   1   1  168.58    5.60
  -2   1   1  163.48    6.10
  -2   1   1  168.28    7.00
   3  -1  -1  155.78    6.00
   3  -1  -1  144.99    7.00
   3  -1  -1  139.69    5.50
   3  -1  -1  133.29    5.50
   3  -1  -1  140.39    5.50
   3  -1  -1  147.69    5.90
   3  -1  -1  137.59    5.50
  -3   1   1  135.09    5.80
  -3   1   1  145.69    5.60
  -3   1   1  147.39    7.00
  -3   1   1  137.99    5.50
  -3   1   1  146.79    5.60
  -3   1   1  147.89    6.70
   4  -1  -1  114.29    5.40
   4  -1  -1  122.09    7.30
   4  -1  -1  111.89    5.50
   4  -1  -1  119.59    5.30
   4  -1  -1  115.99    6.00
   4  -1  -1  120.59    5.50
   4  -1  -1  118.79    5.70
  -4   1   1  116.09    5.50
  -4   1   1  118.49    5.40
  -4   1   1  118.69    5.60
  -4   1   1  119.69    6.10
  -4   1   1  114.29    5.50
  -4   1   1  117.09    7.20
   5  -1  -1   33.00    3.90
   5  -1  -1   33.60    3.00
   5  -1  -1   38.10    4.00
   5  -1  -1   31.30    3.50
   5  -1  -1   44.70    4.70
   5  -1  -1   27.60    3.10
   5  -1  -1   33.10    3.50
   5  -1  -1   30.20    3.50
  -5   1   1   26.70    3.50
  -5   1   1   38.30    5.30
  -5   1   1   36.60    3.40
  -5   1   1   30.60    3.20
  -5   1   1   36.80    4.30
  -5   1   1   32.20    3.50
   6  -1  -1  360.66   13.30
   6  -1  -1  316.67   11.50
   6  -1  -1  318.17   12.60
   6  -1  -1  316.47   12.50
   6  -1  -1  328.57   12.10
   6  -1  -1  319.07   13.00
   6  -1  -1  301.97   12.40
   6  -1  -1  318.57   12.50
  -6   1   1  315.47   12.50
  -6   1   1  326.27   12.70
  -6   1   1  333.97   13.40
  -6   1   1  330.97   12.60
  -6   1   1  324.87   12.50
  -6   1   1  303.67   14.30
   7  -1  -1   60.69    5.10
   7  -1  -1   54.09    5.10
   7  -1  -1   58.59    5.20
   7  -1  -1   55.69    3.90
   7  -1  -1   53.99    4.30
   7  -1  -1   68.79    5.70
   7  -1  -1   58.69    5.00
   7  -1  -1   52.39    5.00
  -7   1   1   53.59    4.90
  -7   1   1   52.99    5.50
  -7   1   1   57.89    4.90
  -7   1   1   66.39    5.40
  -7   1   1   59.49    4.90
  -7   1   1   64.99    6.90
   8  -1  -1   26.20    4.40
   8  -1  -1   38.00    5.10
   8  -1  -1   40.00    5.60
   8  -1  -1   34.00    3.90
   8  -1  -1   40.70    5.00
   8  -1  -1   36.20    3.40
   8  -1  -1   39.20    5.10
  -8   1   1   33.40    6.30
  -8   1   1   29.70    4.80
  -8   1   1   32.30    4.80
  -8   1   1   28.10    5.10
  -8   1   1   40.40    5.10
  -8   1   1   38.20    5.00
   9  -1  -1    0.00    1.40
   9  -1  -1    0.70    2.50
   9  -1  -1   -0.50    2.10
   9  -1  -1    0.50    2.50
   9  -1  -1    0.10    2.70
   9  -1  -1    3.00    3.40
   9  -1  -1    7.70    3.30
   9  -1  -1    5.20    3.10
  -9   1   1   -5.80    2.80
  -9   1   1   -2.00    2.50
  -9   1   1    1.50    2.50
  -9   1   1   -1.00    2.50
  -9   1   1   -2.00    2.40
  10  -1  -1    7.30    4.20
  10  -1  -1    5.80    1.70
  10  -1  -1    6.90    2.60
  10  -1  -1   10.20    3.70
  10  -1  -1    8.50    3.50
  10  -1  -1    9.10    3.70
  10  -1  -1    7.10    3.60
 -10   1   1    8.10    5.00
 -10   1   1    4.80    3.30
 -10   1   1    8.20    3.90
 -10   1   1    5.10    3.20
 -10   1   1   15.60    4.80
 -10   1   1    7.80    4.00
  11  -1  -1    6.60    3.10
  11  -1  -1    1.80    3.10
  11  -1  -1    2.90    2.90
  11  -1  -1    2.70    2.90
  11  -1  -1    3.30    2.80
  11  -1  -1   -4.10    2.70
 -11   1   1    9.30    6.20
 -11   1   1    2.00    3.70
 -11   1   1   -1.80    4.30
 -11   1   1    3.10    3.20
 -11   1   1    3.20    3.20
 -11   1   1    6.30    4.30
  12  -1  -1    0.30    3.90
  12  -1  -1    3.70    3.10
  12  -1  -1    4.60    2.80
  12  -1  -1   -1.60    2.70
  12  -1  -1    7.30    2.70
 -12   1   1    7.20    3.70
 -12   1   1   -1.00    4.50
 -12   1   1    5.50    3.20
 -11   0  -1   15.60    4.40
 -11   0  -1    7.50    5.50
 -11   0  -1   17.10    4.70
 -11   0  -1   13.90    4.10
  11   0   1   11.40    5.80
  11   0   1   14.30    4.50
  11   0   1    9.60    2.10
  11   0   1   12.70    4.30
  11   0   1   17.00    4.40
  11   0   1   15.40    5.10
  11   0   1    7.50    3.50
 -10   0  -1   11.50    4.20
 -10   0  -1    9.10    6.30
 -10   0  -1   11.70    4.30
 -10   0  -1    7.00    3.60
 -10   0  -1    5.00    3.80
  10   0   1    6.40    3.70
  10   0   1    9.60    3.40
  10   0   1    6.60    3.70
  10   0   1   10.20    7.10
  10   0   1    1.90    3.30
  10   0   1    7.50    3.50
  10   0   1    6.40    2.00
  10   0   1    7.30    4.20
  -9   0  -1   81.39    7.60
  -9   0  -1   81.59    8.10
  -9   0  -1   97.09    9.80
  -9   0  -1   92.79    7.80
  -9   0  -1   96.79    8.30
  -9   0  -1   79.69    7.60
   9   0   1   84.69    7.90
   9   0   1   79.79    6.70
   9   0   1   83.39    7.50
   9   0   1   83.79   10.50
   9   0   1   99.99    8.40
   9   0   1  107.09   16.00
   9   0   1   89.89    5.60
   9   0   1   74.09    4.60
   9   0   1   90.89    7.80
  -8   0  -1   10.50    3.80
  -8   0  -1    7.80    5.10
  -8   0  -1    7.70    3.60
  -8   0  -1    4.60    3.40
  -8   0  -1    8.10    3.50
  -8   0  -1    7.30    3.40
   8   0   1    6.60    3.40
   8   0   1    7.90    3.90
   8   0   1    9.80    3.20
   8   0   1    9.60    4.10
   8   0   1   10.10    3.70
   8   0   1    7.70    2.10
   8   0   1    8.10    3.60
   8   0   1    9.20    2.00
  -7   0  -1   16.50    3.90
  -7   0  -1   13.70    5.00
  -7   0  -1   12.60    4.00
  -7   0  -1    9.50    3.40
  -7   0  -1   15.60    4.50
  -7   0  -1   18.30    4.20
   7   0   1   15.50    2.20
   7   0   1   11.60    3.10
   7   0   1   11.70    3.60
   7   0   1   19.60    4.00
   7   0   1   13.00    3.80
   7   0   1   12.50    3.60
   7   0   1   11.30    2.30
   7   0   1   19.40    4.10
  -6   0  -1   47.40    4.80
  -6   0  -1   45.40    4.80
  -6   0  -1   47.10    5.20
  -6   0  -1   41.30    6.10
  -6   0  -1   45.60    4.60
  -6   0  -1   37.60    4.40
  -6   0  -1   44.80    3.80
   6   0   1   41.40    4.90
   6   0   1   40.80    4.50
   6   0   1   42.10    4.70
   6   0   1   41.20    3.00
   6   0   1   48.80    4.20
   6   0   1   43.70    4.70
   6   0   1   38.40    4.70
   6   0   1   38.30    3.40
  -5   0  -1   73.89    5.60
  -5   0  -1   79.69    6.70
  -5   0  -1   77.09    5.50
  -5   0  -1   70.39    4.40
  -5   0  -1   77.19    5.50
  -5   0  -1   69.59    5.40
  -5   0  -1   78.49    5.50
   5   0   1   80.69    4.50
   5   0   1   70.89    5.30
   5   0   1   72.89    5.40
   5   0   1   72.39    3.50
   5   0   1   81.09    5.70
   5   0   1   70.49    5.60
   5   0   1   75.99    5.50
  -4   0  -1   62.09    4.00
  -4   0  -1   56.79    4.60
  -4   0  -1   53.99    4.70
  -4   0  -1   49.80    4.60
  -4   0  -1   70.29    5.00
  -4   0  -1   59.89    4.80
   4   0   1   64.49    5.00
   4   0   1   54.09    4.40
   4   0   1   49.80    4.60
   4   0   1   58.19    5.00
   4   0   1   56.69    4.70
   4   0   1   49.99    4.60
  -3   0  -1  133.39    6.20
  -3   0  -1  135.29    5.50
  -3   0  -1  123.69    6.00
  -3   0  -1  141.59    6.20
  -3   0  -1  133.89    6.10
  -3   0  -1  133.99    6.00
   3   0   1  122.39    6.10
   3   0   1  127.99    6.00
   3   0   1  131.19    5.40
   3   0   1  130.79    6.00
   3   0   1  129.09    6.30
  -2   0  -1  123.19    5.40
  -2   0  -1  111.39    5.10
  -2   0  -1  121.99    5.20
  -2   0  -1  113.99    5.20
  -2   0  -1  127.59    4.90
  -2   0  -1  121.79    5.40
   2   0   1  118.09    5.50
   2   0   1  121.99    4.90
   2   0   1  117.39    5.20
   2   0   1  128.99    5.40
  -1   0  -1  755.52   34.50
   1   0   1  802.12   35.10
   1   0  -1   33.50    2.30
   1   0  -1   33.70    1.90
  -1   0   1   30.60    1.60
  -1   0   1   36.30    2.00
  -1   0   1   29.40    2.40
  -1   0   1   33.00    1.40
  -1   0   1   35.20    1.50
   2   0  -1 1264.77   48.80
  -2   0   1 1342.47   49.20
   3   0  -1    9.60    1.10
   3   0  -1   10.20    2.00
   3   0  -1    8.50    1.60
   3   0  -1    9.60    1.70
   3   0  -1    7.70    1.70
   3   0  -1    6.30    1.50
   3   0  -1    9.80    1.70
  -3   0   1    9.40    2.20
  -3   0   1   11.10    1.70
  -3   0   1    9.50    1.80
  -3   0   1    6.00    1.80
  -3   0   1   13.70    2.00
   4   0  -1  747.03   23.70
   4   0  -1  705.73   21.80
   4   0  -1  705.63   23.90
   4   0  -1  755.72   23.40
   4   0  -1  707.23   23.30
   4   0  -1  683.23   23.10
   4   0  -1  760.92   23.30
  -4   0   1  721.83   23.10
  -4   0   1  726.23   23.20
  -4   0   1  756.92   23.90
  -4   0   1  727.43   23.40
   5   0  -1   29.10    3.60
   5   0  -1   23.30    3.60
   5   0  -1   24.60    2.20
   5   0  -1   28.20    3.50
   5   0  -1   28.70    3.60
   5   0  -1   30.20    3.60
  -5   0   1   26.40    3.40
  -5   0   1   31.30    4.10
  -5   0   1   29.00    3.50
  -5   0   1   26.10    3.40
  -5   0   1   31.80    5.00
   6   0  -1  376.46   14.70
   6   0  -1  434.36   15.30
   6   0  -1  374.46   12.60
   6   0  -1  365.96   14.50
   6   0  -1  376.66   13.50
   6   0  -1  400.96   14.70
   6   0  -1  372.96   14.60
  -6   0   1  369.46   14.40
  -6   0   1  397.36   16.40
  -6   0   1  379.76   15.30
  -6   0   1  375.56   14.90
  -6   0   1  387.46   14.70
   7   0  -1   -0.60    2.40
   7   0  -1    0.60    1.00
   7   0  -1    0.40    1.50
   7   0  -1   -0.40    2.10
   7   0  -1    0.20    2.30
   7   0  -1   -3.80    2.00
   7   0  -1   -1.00    2.00
   7   0  -1    0.50    2.10
  -7   0   1    0.60    3.40
  -7   0   1   -1.90    1.90
  -7   0   1    0.70    2.60
  -7   0   1    0.70    1.80
  -7   0   1    1.10    2.20
  -7   0   1   -0.40    2.00
   8   0  -1  605.74   19.70
   8   0  -1  569.14   21.30
   8   0  -1  580.34   21.90
   8   0  -1  567.04   21.30
   8   0  -1  551.64   21.30
   8   0  -1  532.35   18.50
   8   0  -1  574.04   21.10
   8   0  -1  580.24   21.70
  -8   0   1  560.34   21.10
  -8   0   1  573.74   21.80
  -8   0   1  584.44   21.50
  -8   0   1  538.75   22.70
  -8   0   1  551.24   22.20
  -8   0   1  521.55   23.00
   9   0  -1   20.30    4.30
   9   0  -1   26.40    4.80
   9   0  -1   28.20    3.70
   9   0  -1   19.30    3.10
   9   0  -1   20.40    4.30
   9   0  -1   26.70    4.90
  -9   0   1   30.30    6.70
  -9   0   1   24.90    4.80
  -9   0   1   25.70    4.60
  -9   0   1   25.90    5.20
  -9   0   1   19.30    4.20
  10   0  -1    8.70    3.70
  10   0  -1    9.80    2.80
  10   0  -1   11.00    3.70
  10   0  -1    9.70    1.40
  10   0  -1   15.90    4.20
  10   0  -1    9.80    3.60
  10   0  -1    9.00    4.00
  10   0  -1   20.50    7.70
 -10   0   1    9.60    4.00
 -10   0   1    8.50    3.90
 -10   0   1   15.90    4.90
 -10   0   1   -1.60    4.10
 -10   0   1    4.30    3.10
  11   0  -1    3.40    2.70
  11   0  -1    3.70    3.40
  11   0  -1    1.20    2.50
  11   0  -1    1.80    2.00
  11   0  -1    0.30    3.70
  11   0  -1   -0.90    2.50
  11   0  -1    2.30    2.60
 -11   0   1    5.50    3.00
 -11   0   1    0.70    3.60
 -11   0   1    0.80    4.20
 -11   0   1    2.90    3.30
 -11   0   1   -2.20    2.80
  12   0  -1   33.80    6.10
  12   0  -1   35.60    6.60
  12   0  -1   61.59    6.90
  12   0  -1   37.40    6.30
  12   0  -1   23.50    3.80
  12   0  -1   39.30    6.00
 -12   0   1   38.40    5.90
 -12   0   1   38.60    7.80
 -12   0   1   25.70    5.20
 -11   1  -1   12.20    3.80
 -11   1  -1    5.90    3.80
 -11   1  -1   11.10    4.10
 -11   1  -1    1.90    3.80
 -11   1  -1    4.80    5.10
  11  -1   1    5.30    3.60
  11  -1   1    9.80    3.90
  11  -1   1    5.80    4.20
  11  -1   1    7.90    2.20
  11  -1   1   11.40    4.10
  11  -1   1    8.70    3.60
  11  -1   1   10.10    4.00
 -10   1  -1    5.50    3.80
 -10   1  -1    6.40    3.40
 -10   1  -1    1.40    2.90
 -10   1  -1    2.80    4.40
 -10   1  -1    5.80    3.40
  10  -1   1    7.10    3.70
  10  -1   1   -0.70    2.60
  10  -1   1    7.50    3.60
  10  -1   1    4.50    2.10
  10  -1   1    5.10    3.40
  10  -1   1    1.90    3.20
  -9   1  -1   -1.80    2.80
  -9   1  -1    6.40    4.80
  -9   1  -1    0.80    2.70
  -9   1  -1    0.80    3.00
  -9   1  -1    0.60    3.10
  -9   1  -1   -2.20    3.10
   9  -1   1   -0.80    2.80
   9  -1   1   -0.80    2.80
   9  -1   1    3.70    3.60
   9  -1   1    0.70    1.80
   9  -1   1    0.50    2.50
   9  -1   1    0.50    2.70
   9  -1   1    1.20    3.00
  -8   1  -1    1.10    3.00
  -8   1  -1    2.70    4.40
  -8   1  -1    2.70    2.80
  -8   1  -1    2.90    3.00
  -8   1  -1    2.40    3.30
  -8   1  -1   -0.60    3.10
   8  -1   1   -1.60    2.80
   8  -1   1    2.00    2.70
   8  -1   1    2.80    3.00
   8  -1   1    0.80    1.70
   8  -1   1    6.60    3.50
   8  -1   1    0.80    2.80
   8  -1   1    0.00    2.70
  -7   1  -1    4.00    3.80
  -7   1  -1    7.40    2.90
  -7   1  -1    8.20    3.20
  -7   1  -1    7.80    3.20
  -7   1  -1    2.80    2.80
   7  -1   1    6.00    3.00
   7  -1   1    4.80    2.90
   7  -1   1    1.80    2.70
   7  -1   1    3.50    2.90
   7  -1   1    4.60    2.00
   7  -1   1    1.30    1.50
   7  -1   1   13.70    3.80
   7  -1   1    2.70    2.40
  -6   1  -1   73.09    5.40
  -6   1  -1   71.89    5.60
  -6   1  -1   66.99    5.40
  -6   1  -1   69.79    5.60
  -6   1  -1   71.09    6.80
  -6   1  -1   65.29    5.50
   6  -1   1   66.79    5.30
   6  -1   1   70.19    5.50
   6  -1   1   57.99    4.40
   6  -1   1   67.79    5.50
   6  -1   1   67.39    5.60
   6  -1   1   65.19    5.30
  -5   1  -1   15.10    4.30
  -5   1  -1   12.80    3.00
  -5   1  -1   10.10    2.90
  -5   1  -1    9.90    2.70
  -5   1  -1    9.40    2.90
  -5   1  -1   11.80    3.10
   5  -1   1   11.60    2.90
   5  -1   1   11.20    3.00
   5  -1   1   12.80    2.90
   5  -1   1    9.50    2.70
   5  -1   1   10.40    2.90
   5  -1   1   11.00    2.20
   5  -1   1   11.20    1.80
  -4   1  -1   35.50    4.20
  -4   1  -1   38.30    4.00
  -4   1  -1   38.40    4.20
  -4   1  -1   37.50    3.70
  -4   1  -1   38.20    5.30
   4  -1   1   37.40    4.00
   4  -1   1   34.20    3.90
   4  -1   1   32.20    2.50
   4  -1   1   42.40    4.30
   4  -1   1   32.00    4.00
   4  -1   1   38.90    3.70
   4  -1   1   37.90    3.90
  -3   1  -1   27.30    3.00
  -3   1  -1   34.50    3.90
  -3   1  -1   30.50    3.20
  -3   1  -1   25.00    3.00
  -3   1  -1   32.40    2.90
   3  -1   1   28.60    3.00
   3  -1   1   29.60    3.00
   3  -1   1   30.00    3.00
   3  -1   1   26.30    2.90
   3  -1   1   30.10    2.80
   3  -1   1   28.00    2.90
  -2   1  -1   59.99    3.40
  -2   1  -1   56.49    4.00
  -2   1  -1   54.29    3.60
  -2   1  -1   49.60    3.40
  -2   1  -1   48.30    3.60
  -2   1  -1   52.99    3.40
  -2   1  -1   56.99    3.20
   2  -1   1   56.99    3.30
   2  -1   1   48.80    3.30
   2  -1   1   57.19    3.40
   2  -1   1   60.29    3.40
   2  -1   1   48.50    3.30
   2  -1   1   55.19    3.50
  -1   1  -1 1239.98   49.99
   1  -1   1 1247.88   50.09
   0   1  -1  460.75   15.00
   0   1  -1  513.55   15.30
   0   1  -1  480.35   15.10
   0   1  -1  464.95   14.50
   0  -1   1  540.25   16.50
   0  -1   1  500.85   15.60
   0  -1   1  460.35   14.40
   0  -1   1  471.05   14.90
   1   1  -1  103.09    4.40
   1   1  -1  112.79    4.60
   1   1  -1  113.69    4.30
   1   1  -1  110.09    4.10
   1   1  -1  113.39    4.30
   1   1  -1  110.59    4.50
  -1  -1   1  102.29    4.30
  -1  -1   1  114.89    4.70
  -1  -1   1  112.89    4.30
  -1  -1   1  107.89    4.20
  -1  -1   1  103.89    4.40
  -1  -1   1  104.29    4.40
   2   1  -1    9.30    2.10
   2   1  -1    8.70    1.80
   2   1  -1    9.10    1.50
   2   1  -1   11.50    1.80
   2   1  -1    7.70    2.30
   2   1  -1    7.80    1.80
   2   1  -1    7.00    1.60
  -2  -1   1    8.80    1.60
  -2  -1   1    7.20    1.70
  -2  -1   1   11.90    2.10
  -2  -1   1    8.20    2.20
  -2  -1   1    9.30    2.00
  -2  -1   1   10.10    1.70
   3   1  -1   18.60    2.50
   3   1  -1   16.70    3.00
   3   1  -1   15.90    2.20
   3   1  -1   18.80    2.70
   3   1  -1   19.10    2.70
   3   1  -1   16.40    2.30
  -3  -1   1   17.60    2.40
  -3  -1   1   17.40    2.50
  -3  -1   1   16.60    1.10
  -3  -1   1   17.70    2.40
  -3  -1   1   14.20    2.10
  -3  -1   1   17.60    2.20
  -3  -1   1   18.30    2.70
   4   1  -1    4.50    2.20
   4   1  -1    4.40    2.30
   4   1  -1    2.00    3.10
   4   1  -1    3.90    2.10
   4   1  -1    3.50    1.90
   4   1  -1    5.70    2.20
   4   1  -1    5.20    2.40
   4   1  -1    3.80    0.80
  -4  -1   1    4.30    2.20
  -4  -1   1    4.10    2.30
  -4  -1   1    4.90    2.50
  -4  -1   1    3.60    2.40
  -4  -1   1    6.40    2.50
  -4  -1   1    4.50    0.90
   5   1  -1   35.10    4.10
   5   1  -1   35.00    3.90
   5   1  -1   29.30    2.00
   5   1  -1   31.90    5.40
   5   1  -1   30.40    3.30
   5   1  -1   26.20    3.60
   5   1  -1   31.00    3.80
   5   1  -1   30.20    4.00
  -5  -1   1   33.00    4.40
  -5  -1   1   30.20    3.70
  -5  -1   1   31.60    4.70
  -5  -1   1   29.00    4.20
  -5  -1   1   32.40    3.90
  -5  -1   1   34.80    4.20
   6   1  -1   34.10    3.90
   6   1  -1   35.90    4.40
   6   1  -1   33.10    4.00
   6   1  -1   36.20    4.10
   6   1  -1   33.50    2.20
   6   1  -1   40.40    4.20
   6   1  -1   37.10    4.20
   6   1  -1   35.70    6.10
  -6  -1   1   35.70    4.00
  -6  -1   1   35.30    3.90
  -6  -1   1   35.00    5.50
  -6  -1   1   32.90    4.30
  -6  -1   1   35.40    4.30
  -6  -1   1   37.50    4.60
   7   1  -1  126.49    5.00
   7   1  -1  124.89    7.70
   7   1  -1  138.69    7.40
   7   1  -1  126.79    7.90
   7   1  -1  125.29    8.00
   7   1  -1  126.29    9.90
   7   1  -1  130.79    7.70
  -7  -1   1  113.19    8.10
  -7  -1   1  115.89    7.90
  -7  -1   1  124.79    7.90
  -7  -1   1  127.79    7.60
  -7  -1   1  124.99    9.10
   8   1  -1  125.19    8.50
   8   1  -1  132.19    8.70
   8   1  -1  122.99    7.70
   8   1  -1  115.29    8.10
   8   1  -1  145.89    9.00
   8   1  -1  132.09   11.10
  -8  -1   1  122.59    8.70
  -8  -1   1  123.49    8.10
  -8  -1   1  129.69    9.20
  -8  -1   1  127.29    8.60
  -8  -1   1  129.69    8.20
  -8  -1   1  132.09   10.00
   9   1  -1   10.20    3.80
   9   1  -1   10.40    6.00
   9   1  -1    9.30    3.90
   9   1  -1    6.70    3.30
   9   1  -1    7.70    2.50
   9   1  -1   13.00    4.10
   9   1  -1    5.70    3.60
   9   1  -1   13.20    3.60
  -9  -1   1    0.40    3.20
  -9  -1   1   11.10    4.20
  -9  -1   1   15.00    4.00
  -9  -1   1   15.30    4.30
  -9  -1   1    7.70    3.70
  -9  -1   1    5.60    4.80
  10   1  -1    3.10    3.40
  10   1  -1   11.10    3.80
  10   1  -1    8.10    3.70
  10   1  -1   10.80    3.70
  10   1  -1    9.20    2.70
  10   1  -1   12.30    7.40
  10   1  -1   14.50    5.10
 -10  -1   1    6.70    4.00
 -10  -1   1    6.90    3.30
 -10  -1   1    9.80    3.50
 -10  -1   1   11.20    4.20
 -10  -1   1   15.20    4.90
 -10  -1   1    7.10    5.10
  11   1  -1   -6.60    2.60
  11   1  -1    4.10    3.20
  11   1  -1    0.60    2.70
  11   1  -1   -0.70    3.00
  11   1  -1   -0.20    1.80
  11   1  -1   -1.40    3.50
  11   1  -1    0.40    3.40
 -11  -1   1    0.80    4.00
 -11  -1   1   -1.80    2.90
 -11  -1   1    0.60    3.00
 -11  -1   1    4.20    4.00
 -11  -1   1   -2.60    4.10
  12   1  -1    1.80    2.20
  12   1  -1   20.80    7.10
  12   1  -1    6.90    3.50
  12   1  -1    6.60    4.10
  12   1  -1    2.70    5.00
 -12  -1   1    6.30    3.00
 -12  -1   1   11.10    3.40
 -12  -1   1    2.10    4.50
 -11   2  -1   44.40    6.80
 -11   2  -1   36.20    6.50
 -11   2  -1   43.70    8.90
 -11   2  -1   46.00    6.50
  11  -2   1   57.19    7.60
  11  -2   1   42.70    6.50
  11  -2   1   35.10    6.00
  11  -2   1   40.50    4.60
  11  -2   1   42.40    6.30
  11  -2   1   50.59    6.70
  11  -2   1   36.40    6.50
 -10   2  -1   68.19    9.90
 -10   2  -1   57.69    6.70
 -10   2  -1   57.59    7.50
 -10   2  -1   49.10    6.60
 -10   2  -1   52.89    6.40
 -10   2  -1   52.49    6.50
  10  -2   1   61.89    7.00
  10  -2   1   63.59    7.30
  10  -2   1   61.59    7.50
  10  -2   1   49.10    6.00
  10  -2   1   49.80    5.10
  10  -2   1   53.79    6.30
  10  -2   1   52.19    6.40
  -9   2  -1   27.80    5.30
  -9   2  -1   38.20    5.60
  -9   2  -1   37.00    5.90
  -9   2  -1   33.40    5.60
  -9   2  -1   39.50    5.80
  -9   2  -1   42.80    7.60
   9  -2   1   32.80    5.30
   9  -2   1   30.30    4.00
   9  -2   1   32.30    5.60
   9  -2   1   38.40    5.70
   9  -2   1   39.50    5.70
   9  -2   1   35.90    5.70
   9  -2   1   36.60    5.90
  -8   2  -1  170.38   10.10
  -8   2  -1  175.58   10.10
  -8   2  -1  177.48   10.10
  -8   2  -1  170.58    9.80
  -8   2  -1  165.28    9.50
  -8   2  -1  162.78   11.60
   8  -2   1  158.38    9.70
   8  -2   1  172.68    9.80
   8  -2   1  167.58    8.80
   8  -2   1  158.98    9.60
   8  -2   1  173.68   10.20
   8  -2   1  183.18   10.00
  -7   2  -1  136.59   10.00
  -7   2  -1  137.29    8.00
  -7   2  -1  139.09    8.20
  -7   2  -1  157.08    8.70
  -7   2  -1  138.89    8.70
  -7   2  -1  142.49    8.60
   7  -2   1  141.09    7.60
   7  -2   1  138.09    8.30
   7  -2   1  131.49    8.20
   7  -2   1  131.99    8.30
   7  -2   1  144.49    8.60
   7  -2   1  139.29    8.30
  -6   2  -1    6.30    2.60
  -6   2  -1    4.90    2.80
  -6   2  -1    6.40    2.50
  -6   2  -1    6.90    3.80
  -6   2  -1    3.30    2.90
  -6   2  -1    5.20    2.40
   6  -2   1    5.60    2.70
   6  -2   1    1.30    2.30
   6  -2   1    5.60    2.20
   6  -2   1    6.10    2.60
   6  -2   1    4.60    2.40
   6  -2   1    3.70    2.40
  -5   2  -1   69.09    5.50
  -5   2  -1   87.89    6.90
  -5   2  -1   82.29    5.30
  -5   2  -1   73.79    5.70
   5  -2   1   81.79    5.40
   5  -2   1   77.49    5.40
   5  -2   1   73.69    5.20
   5  -2   1   70.79    5.20
   5  -2   1   84.09    5.50
   5  -2   1   77.39    5.40
  -4   2  -1   24.10    3.40
  -4   2  -1   21.10    3.30
  -4   2  -1   22.50    2.50
  -4   2  -1   25.50    3.80
  -4   2  -1   27.40    4.10
  -4   2  -1   29.80    4.90
  -4   2  -1   26.50    3.30
   4  -2   1   29.70    3.70
   4  -2   1   21.30    3.80
   4  -2   1   25.50    3.40
   4  -2   1   27.40    3.80
   4  -2   1   27.70    3.60
   4  -2   1   24.00    3.60
  -3   2  -1  465.75   15.90
  -3   2  -1  493.35   16.70
  -3   2  -1  504.55   17.10
  -3   2  -1  453.35   21.90
  -3   2  -1  509.25   17.10
  -3   2  -1  494.05   16.60
  -3   2  -1  502.95   16.40
   3  -2   1  516.35   17.10
   3  -2   1  559.64   18.40
   3  -2   1  504.55   17.00
   3  -2   1  498.25   16.40
   3  -2   1  510.45   17.00
   3  -2   1  478.95   17.50
  -2   2  -1  453.05   15.40
  -2   2  -1  508.65   16.50
  -2   2  -1  495.35   16.90
  -2   2  -1  519.95   16.60
  -2   2  -1  473.25   16.00
  -2   2  -1  491.95   16.00
   2  -2   1  477.95   16.80
   2  -2   1  517.15   16.20
   2  -2   1  486.35   16.30
   2  -2   1  490.35   16.00
   2  -2   1  492.05   16.30
   2  -2   1  511.55   15.60
  -1   2  -1  525.15   16.70
  -1   2  -1  518.95   17.00
  -1   2  -1  542.45   15.80
  -1   2  -1  495.35   16.40
  -1   2  -1  493.85   16.30
  -1   2  -1  542.15   17.10
   1  -2   1  517.65   16.70
   1  -2   1  518.65   16.80
   1  -2   1  494.95   16.80
   1  -2   1  512.45   16.40
   0   2  -1 3501.65  120.79
   0  -2   1 3491.15  120.39
   1   2  -1   13.00    2.70
   1   2  -1   13.50    2.30
   1   2  -1   13.40    2.10
   1   2  -1   11.00    2.10
   1   2  -1   13.30    2.50
   1   2  -1   12.60    2.60
  -1  -2   1   12.80    2.20
  -1  -2   1   12.20    2.30
  -1  -2   1   13.00    2.60
  -1  -2   1   14.40    2.70
  -1  -2   1   13.60    2.50
   2   2  -1   48.40    4.00
   2   2  -1   53.49    3.80
   2   2  -1   51.69    3.50
   2   2  -1   43.20    3.90
   2   2  -1   46.10    3.50
   2   2  -1   54.29    3.50
  -2  -2   1   51.39    3.50
  -2  -2   1   40.40    3.70
  -2  -2   1   46.80    3.90
  -2  -2   1   56.89    4.40
  -2  -2   1   47.60    3.50
   3   2  -1   16.30    2.50
   3   2  -1   13.70    3.00
   3   2  -1   11.40    2.20
   3   2  -1   16.40    3.60
   3   2  -1   11.50    2.90
   3   2  -1   10.60    2.80
  -3  -2   1   13.00    2.50
  -3  -2   1   12.60    1.60
  -3  -2   1   11.60    2.80
  -3  -2   1   15.80    2.10
  -3  -2   1   12.70    3.20
  -3  -2   1   15.40    2.50
  -3  -2   1   11.40    2.70
  -3  -2   1    9.20    2.40
   4   2  -1  129.69    8.30
   4   2  -1  138.69    7.20
   4   2  -1  135.59    7.20
   4   2  -1  129.89    7.10
   4   2  -1  130.69    7.20
   4   2  -1  136.59    7.50
   4   2  -1  142.29    6.10
  -4  -2   1  135.89    5.20
  -4  -2   1  132.59    7.40
  -4  -2   1  135.69    7.10
  -4  -2   1  143.09    7.80
  -4  -2   1  140.99    7.20
  -4  -2   1  138.59    6.10
  -4  -2   1  142.39    7.50
   5   2  -1  285.97   10.80
   5   2  -1  290.97   12.00
   5   2  -1  272.87   11.80
   5   2  -1  280.27   13.50
   5   2  -1  284.87   12.00
   5   2  -1  280.47   12.00
   5   2  -1  286.87   12.10
  -5  -2   1  290.47   12.60
  -5  -2   1  288.57   12.30
  -5  -2   1  294.27   12.40
  -5  -2   1  280.27   11.80
  -5  -2   1  291.47   11.90
  -5  -2   1  283.67    9.40
   6   2  -1   25.60    4.00
   6   2  -1   21.30    3.90
   6   2  -1   25.40    5.60
   6   2  -1   24.60    3.90
   6   2  -1   17.90    3.70
   6   2  -1   17.20    3.60
   6   2  -1   21.70    3.20
  -6  -2   1   21.90    3.80
  -6  -2   1   18.80    3.90
  -6  -2   1   26.30    4.50
  -6  -2   1   21.80    1.90
  -6  -2   1   19.50    3.90
  -6  -2   1   16.90    3.50
   7   2  -1   76.49    6.20
   7   2  -1   69.69    5.20
   7   2  -1   76.99    6.50
   7   2  -1   64.69    6.10
   7   2  -1   69.59    6.30
   7   2  -1   67.19    8.20
   7   2  -1   90.79    6.80
  -7  -2   1   66.79    7.10
  -7  -2   1   65.69    5.90
  -7  -2   1   67.39    6.50
  -7  -2   1   78.19    6.30
  -7  -2   1   68.49    6.50
   8   2  -1    1.90    2.40
   8   2  -1    1.40    3.20
   8   2  -1    1.40    2.80
   8   2  -1    3.60    3.40
   8   2  -1    1.90    3.20
   8   2  -1    3.40    5.10
   8   2  -1    0.80    2.80
  -8  -2   1    0.80    3.20
  -8  -2   1    5.80    3.50
  -8  -2   1    2.00    3.30
  -8  -2   1    5.10    4.30
  -8  -2   1    5.30    3.00
  -8  -2   1    2.50    3.10
   9   2  -1   52.59    7.10
   9   2  -1   85.89   12.50
   9   2  -1   55.49    7.10
   9   2  -1   65.59    7.50
  -9  -2   1   50.39    7.30
  -9  -2   1   68.49    7.20
  -9  -2   1   54.99    6.30
  -9  -2   1   61.49    7.60
  -9  -2   1   58.99    6.30
  -9  -2   1   55.79    8.30
  10   2  -1   28.10    6.80
  10   2  -1   32.10    5.90
  10   2  -1   34.70    5.30
  10   2  -1   32.10    6.10
  10   2  -1   33.30    6.40
  10   2  -1   72.99   12.80
 -10  -2   1   40.40    6.00
 -10  -2   1   41.00    7.00
 -10  -2   1   40.20    6.10
 -10  -2   1   24.30    5.50
 -10  -2   1   36.50    6.90
 -10  -2   1   40.90    7.90
  11   2  -1    2.20    2.90
  11   2  -1   -3.30    2.70
  11   2  -1    0.60    3.00
  11   2  -1    2.60    4.10
  11   2  -1    1.20    1.70
  11   2  -1   -2.30    3.20
 -11  -2   1   12.50    3.70
 -11  -2   1    4.20    3.00
 -11  -2   1   -4.80    3.10
 -11  -2   1   -0.40    4.20
 -11  -2   1    1.30    7.10
  12   2  -1    9.20    4.50
  12   2  -1   18.40    2.90
  12   2  -1   21.00    4.50
  12   2  -1   25.60    5.90
  12   2  -1   10.60    4.30
  12   2  -1   23.60    4.80
 -12  -2   1    7.50    5.60
 -12  -2   1   19.50    4.50
 -11   3  -1   12.70    4.80
 -11   3  -1   13.40    5.60
 -11   3  -1   23.30    4.70
 -11   3  -1   19.30    5.60
 -11   3  -1   11.10    4.60
  11  -3   1   19.40    4.50
  11  -3   1   20.00    4.20
  11  -3   1   16.30    4.50
  11  -3   1   11.20    3.10
  11  -3   1   25.40    4.90
  11  -3   1   16.00    5.10
  11  -3   1   13.50    4.10
 -10   3  -1   54.19    6.80
 -10   3  -1   60.99    7.80
 -10   3  -1   57.69    7.00
 -10   3  -1   55.79    9.10
 -10   3  -1   57.49    6.70
  10  -3   1   56.59    5.80
  10  -3   1   61.09    7.00
  10  -3   1   60.79    6.50
  10  -3   1   63.09    6.50
  10  -3   1   56.19    7.10
  10  -3   1   59.99    7.40
  10  -3   1   51.89    6.30
  -9   3  -1    3.30    3.30
  -9   3  -1    2.60    2.80
  -9   3  -1   -6.20    3.60
  -9   3  -1    5.60    3.40
  -9   3  -1   -2.70    2.80
   9  -3   1   -0.10    2.10
   9  -3   1    3.10    3.40
   9  -3   1    1.00    2.80
   9  -3   1    0.10    3.10
   9  -3   1    0.80    2.70
  -8   3  -1   85.99    6.60
  -8   3  -1   88.59    6.80
  -8   3  -1   78.59    7.00
  -8   3  -1   82.89    9.40
   8  -3   1   84.69    6.90
   8  -3   1   80.59    7.00
   8  -3   1   92.39    8.20
   8  -3   1   90.59    7.20
   8  -3   1   94.79    7.30
   8  -3   1   89.29    6.80
  -7   3  -1  142.79    8.20
  -7   3  -1  135.89   10.10
  -7   3  -1  152.68    9.00
  -7   3  -1  136.49    8.30
   7  -3   1  140.99    8.60
   7  -3   1  152.18    8.50
   7  -3   1  146.19    8.50
   7  -3   1  139.59    8.40
   7  -3   1  148.19    8.60
   7  -3   1  140.09    8.30
  -6   3  -1  436.06   16.80
  -6   3  -1  433.86   18.50
  -6   3  -1  394.06   18.30
  -6   3  -1  398.96   16.10
  -6   3  -1  417.66   16.00
   6  -3   1  411.86   16.20
   6  -3   1  432.96   16.40
   6  -3   1  451.05   16.30
   6  -3   1  404.96   16.20
   6  -3   1  442.56   16.50
   6  -3   1  409.96   16.20
  -5   3  -1    6.70    1.90
  -5   3  -1    7.20    2.40
  -5   3  -1    7.90    2.90
  -5   3  -1    4.70    2.20
  -5   3  -1    9.00    3.00
  -5   3  -1    2.40    3.20
  -5   3  -1    8.50    2.70
   5  -3   1    6.60    2.40
   5  -3   1    7.50    3.70
   5  -3   1    6.90    2.70
   5  -3   1    5.60    2.40
   5  -3   1    6.90    2.30
   5  -3   1    4.70    2.60
   5  -3   1    7.30    2.60
  -4   3  -1  470.35   17.20
  -4   3  -1  485.65   16.70
  -4   3  -1  484.25   17.90
  -4   3  -1  503.35   16.70
  -4   3  -1  483.45   17.10
  -4   3  -1  506.75   19.00
  -4   3  -1  493.65   17.90
   4  -3   1  486.85   17.50
   4  -3   1  502.65   17.30
   4  -3   1  497.55   17.90
   4  -3   1  488.35   17.40
   4  -3   1  507.15   19.30
   4  -3   1  486.65   17.60
   4  -3   1  514.15   16.90
  -3   3  -1    1.70    2.80
  -3   3  -1   -1.20    2.00
  -3   3  -1    1.80    2.90
  -3   3  -1    1.20    2.20
  -3   3  -1    2.90    3.10
  -3   3  -1    1.80    1.70
   3  -3   1    1.10    2.30
   3  -3   1    0.50    2.40
   3  -3   1    3.20    2.60
   3  -3   1    2.40    1.90
   3  -3   1    0.60    2.50
   3  -3   1    2.00    3.00
  -2   3  -1   20.20    2.10
  -2   3  -1   31.80    3.70
  -2   3  -1   25.70    3.60
  -2   3  -1   20.90    2.70
  -2   3  -1   27.90    3.00
  -2   3  -1   24.50    3.50
   2  -3   1   23.30    3.00
   2  -3   1   26.80    3.60
   2  -3   1   21.90    3.20
   2  -3   1   23.40    3.30
   2  -3   1   20.50    3.30
  -1   3  -1   15.90    3.00
  -1   3  -1   16.10    2.40
  -1   3  -1   16.10    2.60
  -1   3  -1   18.30    3.20
  -1   3  -1   22.10    2.80
   1  -3   1   20.40    3.20
   1  -3   1   19.20    3.00
   1  -3   1   20.00    2.90
   1  -3   1   16.80    2.60
   1  -3   1   21.70    2.60
   1  -3   1   20.10    3.20
   0   3  -1  143.89    6.70
   0   3  -1  160.18    7.60
   0   3  -1  162.78    7.40
   0   3  -1  153.08    7.10
   0   3  -1  157.08    6.60
   0  -3   1  161.98    6.50
   0  -3   1  156.78    7.30
   0  -3   1  150.68    7.20
   0  -3   1  165.08    6.90
   0  -3   1  144.49    7.40
   1   3  -1 1073.69   33.30
   1   3  -1 1010.60   32.70
   1   3  -1 1047.70   33.00
   1   3  -1 1027.80   31.40
   1   3  -1 1041.10   32.40
   1   3  -1 1051.39   32.80
  -1  -3   1 1038.10   32.90
  -1  -3   1 1040.70   33.30
  -1  -3   1  998.50   32.80
  -1  -3   1 1067.89   32.30
  -1  -3   1 1053.79   32.40
   2   3  -1   33.70    4.00
   2   3  -1   35.70    4.10
   2   3  -1   36.60    3.60
   2   3  -1   37.30    4.30
   2   3  -1   40.60    3.80
   2   3  -1   45.60    3.50
  -2  -3   1   44.30    3.90
  -2  -3   1   37.20    3.80
  -2  -3   1   35.90    4.10
  -2  -3   1   34.70    3.30
  -2  -3   1   39.00    3.60
  -2  -3   1   36.10    4.30
   3   3  -1  235.48   11.50
   3   3  -1  219.48    9.80
   3   3  -1  228.38    9.90
   3   3  -1  227.18   10.20
   3   3  -1  242.18    9.50
   3   3  -1  209.08   10.50
  -3  -3   1  239.48   10.00
  -3  -3   1  206.38    9.50
  -3  -3   1  228.78    9.60
  -3  -3   1  219.38   10.50
  -3  -3   1  221.28   10.30
  -3  -3   1  214.68    8.20
  -3  -3   1  212.38   11.60
   4   3  -1   -4.80    3.20
   4   3  -1    2.20    2.30
   4   3  -1    1.40    2.60
   4   3  -1    5.60    3.10
   4   3  -1    0.60    2.40
  -4  -3   1    3.10    2.70
  -4  -3   1   -0.10    1.80
  -4  -3   1    2.60    2.70
  -4  -3   1    1.30    1.30
  -4  -3   1    5.70    3.30
  -4  -3   1    1.10    2.60
  -4  -3   1   -1.50    3.40
  -4  -3   1   -0.40    1.60
   5   3  -1   38.50    4.60
   5   3  -1   35.00    3.90
   5   3  -1   39.80    4.50
   5   3  -1   37.50    4.80
   5   3  -1   37.80    4.80
   5   3  -1   43.40    6.50
  -5  -3   1   37.30    2.70
  -5  -3   1   38.00    4.80
  -5  -3   1   39.70    4.40
  -5  -3   1   36.00    4.60
  -5  -3   1   34.10    3.20
  -5  -3   1   37.50    5.30
  -5  -3   1   33.30    4.80
   6   3  -1    1.80    2.60
   6   3  -1    0.10    2.80
   6   3  -1    2.50    2.60
   6   3  -1   -3.20    2.90
   6   3  -1   -1.20    2.50
   6   3  -1    1.90    2.70
  -6  -3   1    0.20    2.50
  -6  -3   1   -3.00    2.30
  -6  -3   1   -2.10    2.20
  -6  -3   1    0.60    2.90
  -6  -3   1    1.10    2.80
  -6  -3   1    0.30    1.00
   7   3  -1   11.10    3.70
   7   3  -1   10.70    5.10
   7   3  -1   14.00    4.10
   7   3  -1   10.30    3.90
   7   3  -1    8.30    3.60
   7   3  -1    6.80    3.60
  -7  -3   1   12.40    3.80
  -7  -3   1   16.10    4.30
  -7  -3   1    8.60    4.80
  -7  -3   1    7.60    3.50
  -7  -3   1    9.20    1.60
  -7  -3   1   12.40    4.10
   8   3  -1   -1.70    3.00
   8   3  -1    3.40    5.20
   8   3  -1   -0.10    3.20
   8   3  -1    1.30    3.20
   8   3  -1   -4.50    2.80
   8   3  -1    2.60    3.10
  -8  -3   1   -1.00    3.50
  -8  -3   1    2.80    3.40
  -8  -3   1    1.80    2.90
  -8  -3   1    0.50    1.00
  -8  -3   1    1.50    3.10
  -8  -3   1   -2.30    3.30
   9   3  -1   19.20    4.80
   9   3  -1   31.40    5.90
   9   3  -1   27.20    6.00
   9   3  -1   24.60    5.20
   9   3  -1   46.80    9.90
   9   3  -1   30.20    5.90
  -9  -3   1   36.30    6.20
  -9  -3   1   29.40    5.40
  -9  -3   1   20.50    5.40
  -9  -3   1   27.20    7.70
  -9  -3   1   19.50    5.30
  -9  -3   1   23.30    5.70
  10   3  -1   -4.40    2.90
  10   3  -1   -0.50    3.50
  10   3  -1    3.10    3.50
  10   3  -1   14.40    7.00
 -10  -3   1   -0.90    4.80
 -10  -3   1    1.20    3.50
 -10  -3   1    2.40    4.90
 -10  -3   1   -2.00    3.50
 -10  -3   1    5.90    3.20
 -10  -3   1    1.60    3.00
  11   3  -1    3.70    4.00
  11   3  -1    0.90    3.70
  11   3  -1    2.10    3.90
  11   3  -1    9.00    3.70
 -11  -3   1    9.70    3.60
 -11  -3   1    1.90    4.90
 -11   4  -1   14.70    4.50
 -11   4  -1   11.30    4.70
 -11   4  -1    9.40    4.60
 -11   4  -1   11.00    4.60
 -11   4  -1    6.10    4.80
  11  -4   1    4.60    4.10
  11  -4   1   20.20    4.60
  11  -4   1    9.20    4.10
  11  -4   1   16.80    4.70
  11  -4   1   10.10    3.30
 -10   4  -1   -0.30    3.60
 -10   4  -1    0.10    3.20
 -10   4  -1    2.00    3.30
 -10   4  -1    6.40    4.50
 -10   4  -1    5.60    3.20
 -10   4  -1   -3.10    2.50
  10  -4   1    0.50    2.40
  10  -4   1    4.00    3.20
  10  -4   1    3.70    2.90
  10  -4   1   -1.80    2.20
  10  -4   1    2.10    3.30
  10  -4   1    3.70    3.80
  10  -4   1    4.80    3.00
  -9   4  -1   -1.60    3.60
  -9   4  -1    3.30    3.10
  -9   4  -1    1.50    3.20
  -9   4  -1    1.00    3.10
  -9   4  -1   -2.30    2.30
  -9   4  -1    0.70    4.00
   9  -4   1    2.90    2.60
   9  -4   1    2.00    3.10
   9  -4   1    2.10    3.30
   9  -4   1    4.90    3.10
   9  -4   1    0.30    2.70
   9  -4   1    0.50    2.50
  -8   4  -1   32.00    4.90
  -8   4  -1   33.90    4.80
  -8   4  -1   31.10    5.60
  -8   4  -1   36.70    5.70
  -8   4  -1   34.10    5.20
  -8   4  -1   43.90    7.30
   8  -4   1   27.70    4.70
   8  -4   1   39.70    5.70
   8  -4   1   41.70    5.50
   8  -4   1   32.60    5.20
   8  -4   1   31.80    5.00
   8  -4   1   36.70    5.40
  -7   4  -1    8.70    3.70
  -7   4  -1    8.20    3.00
  -7   4  -1    3.70    3.60
   7  -4   1    4.00    3.00
   7  -4   1    8.60    3.60
   7  -4   1    6.70    2.90
   7  -4   1    8.80    3.30
   7  -4   1    5.30    2.80
   7  -4   1    5.00    3.00
  -6   4  -1  377.56   14.60
  -6   4  -1  364.26   14.60
  -6   4  -1  367.96   15.60
  -6   4  -1  379.16   16.40
  -6   4  -1  383.36   14.00
  -6   4  -1  353.16   16.90
   6  -4   1  345.57   17.50
   6  -4   1  371.96   15.50
   6  -4   1  397.66   15.10
   6  -4   1  367.26   14.40
   6  -4   1  353.46   14.90
   6  -4   1  369.26   15.10
   6  -4   1  393.96   15.30
  -5   4  -1   24.60    3.20
  -5   4  -1   23.30    3.30
  -5   4  -1   19.20    3.80
  -5   4  -1   26.60    3.70
  -5   4  -1   30.60    5.40
  -5   4  -1   28.00    3.70
   5  -4   1   20.80    3.10
   5  -4   1   23.50    3.90
   5  -4   1   20.40    3.50
   5  -4   1   30.90    4.20
   5  -4   1   25.20    3.90
   5  -4   1   22.70    4.80
   5  -4   1   23.40    3.90
  -4   4  -1   85.89    6.40
  -4   4  -1   84.49    5.30
  -4   4  -1   80.79    5.30
  -4   4  -1   77.69    4.60
  -4   4  -1   65.39    5.60
  -4   4  -1   82.59    6.60
  -4   4  -1   71.39    5.10
   4  -4   1   82.59    5.90
   4  -4   1   89.19    5.70
   4  -4   1   83.29    6.90
   4  -4   1   92.29    5.90
   4  -4   1   96.09    7.40
  -3   4  -1    0.60    2.00
  -3   4  -1   -1.20    2.80
  -3   4  -1   -0.40    2.20
  -3   4  -1    2.80    3.10
  -3   4  -1   -1.40    1.40
  -3   4  -1    1.70    3.00
   3  -4   1    0.30    2.50
   3  -4   1    1.80    3.30
   3  -4   1   -0.90    2.40
   3  -4   1    2.30    2.70
   3  -4   1    1.60    2.40
  -2   4  -1   49.30    5.90
  -2   4  -1   38.90    5.00
  -2   4  -1   35.30    3.90
  -2   4  -1   39.90    2.80
  -2   4  -1   40.90    4.70
  -2   4  -1   36.10    4.10
   2  -4   1   42.30    4.90
   2  -4   1   39.20    4.70
   2  -4   1   41.40    5.70
   2  -4   1   42.50    4.20
   2  -4   1   40.50    4.60
   2  -4   1   42.70    5.00
  -1   4  -1  339.07   12.90
  -1   4  -1  365.46   13.80
  -1   4  -1  338.77   12.70
  -1   4  -1  332.47   13.90
   1  -4   1  340.07   13.00
   1  -4   1  344.57   14.10
   1  -4   1  351.26   12.80
   1  -4   1  337.67   13.70
   1  -4   1  363.46   13.20
   0   4  -1   45.80    4.50
   0   4  -1   44.80    4.90
   0   4  -1   40.00    4.40
   0   4  -1   49.20    5.00
   0   4  -1   47.40    4.20
   0  -4   1   40.20    4.40
   0  -4   1   45.60    4.70
   0  -4   1   47.20    5.70
   0  -4   1   47.30    4.40
   0  -4   1   45.70    5.00
   1   4  -1   70.29    5.80
   1   4  -1   67.89    6.00
   1   4  -1   59.49    5.60
   1   4  -1   70.09    4.10
   1   4  -1   71.89    5.30
   1   4  -1   71.99    5.10
  -1  -4   1   58.89    6.60
  -1  -4   1   65.69    5.90
  -1  -4   1   70.09    6.30
  -1  -4   1   67.79    5.30
  -1  -4   1   67.09    5.10
   2   4  -1  135.69    8.20
   2   4  -1  147.99    8.50
   2   4  -1  142.29    8.00
   2   4  -1  137.79    7.10
   2   4  -1  146.79    6.70
   2   4  -1  141.99    7.80
  -2  -4   1  119.29    6.70
  -2  -4   1  140.49    7.50
  -2  -4   1  141.99    8.60
  -2  -4   1  134.29    8.30
  -2  -4   1  143.79    8.20
  -2  -4   1  145.79    7.60
   3   4  -1  527.55   20.70
   3   4  -1  572.44   19.00
   3   4  -1  559.64   20.80
   3   4  -1  550.64   19.80
   3   4  -1  568.84   20.50
   3   4  -1  548.65   20.00
  -3  -4   1  580.14   19.90
  -3  -4   1  563.04   20.10
  -3  -4   1  521.95   19.20
  -3  -4   1  565.94   21.30
  -3  -4   1  541.15   20.50
  -3  -4   1  533.25   20.80
   4   4  -1   13.10    3.10
   4   4  -1   16.10    3.00
   4   4  -1   10.30    3.70
   4   4  -1   17.50    3.60
   4   4  -1   19.40    4.00
   4   4  -1   13.50    4.30
  -4  -4   1   13.20    3.90
  -4  -4   1   19.10    4.00
  -4  -4   1   11.40    2.20
  -4  -4   1   10.30    4.30
  -4  -4   1   11.30    3.10
  -4  -4   1   15.50    2.30
  -4  -4   1    9.50    3.10
  -4  -4   1   15.90    3.50
   5   4  -1   79.39    6.40
   5   4  -1   75.89    6.40
   5   4  -1   65.69    7.00
   5   4  -1   75.39    5.90
   5   4  -1   81.89    6.40
   5   4  -1   59.39    5.30
  -5  -4   1   75.99    6.20
  -5  -4   1   77.29    6.20
  -5  -4   1   72.39    6.80
  -5  -4   1   75.29    6.70
  -5  -4   1   73.29    4.50
  -5  -4   1   61.19    6.90
  -5  -4   1   72.49    4.40
  -5  -4   1   76.29    6.20
   6   4  -1   13.80    4.20
   6   4  -1   16.80    3.90
   6   4  -1   13.10    4.00
   6   4  -1   12.30    5.10
   6   4  -1   14.80    3.90
   6   4  -1   18.30    4.10
  -6  -4   1   15.60    4.20
  -6  -4   1   20.20    4.60
  -6  -4   1   12.90    2.10
  -6  -4   1   15.10    3.90
  -6  -4   1   14.60    4.60
  -6  -4   1   12.10    3.80
  -6  -4   1   14.10    2.50
   7   4  -1  112.39    8.10
   7   4  -1  121.79    9.10
   7   4  -1  110.49    8.80
   7   4  -1  127.89    8.90
   7   4  -1  116.09    8.40
   7   4  -1  122.79   10.70
  -7  -4   1  112.19    9.50
  -7  -4   1  117.79    5.70
  -7  -4   1  111.89    9.00
  -7  -4   1  130.29    8.80
  -7  -4   1  124.79   10.10
  -7  -4   1  110.99    8.80
   8   4  -1   42.60    6.20
   8   4  -1   42.40    6.60
   8   4  -1   45.10    6.80
   8   4  -1   41.10    6.70
   8   4  -1   41.00    6.40
   8   4  -1   58.29    9.80
  -8  -4   1   42.20    6.80
  -8  -4   1   42.30    7.10
  -8  -4   1   39.30    6.10
  -8  -4   1   54.49    8.30
  -8  -4   1   41.50    6.60
  -8  -4   1   39.50    3.10
   9   4  -1   57.29    6.60
   9   4  -1   62.89    7.30
   9   4  -1   66.49    9.80
   9   4  -1   45.60    7.30
   9   4  -1   46.60    6.80
   9   4  -1   51.89    7.20
  -9  -4   1   55.29    7.30
  -9  -4   1   43.50    7.20
  -9  -4   1   52.79    8.30
  -9  -4   1   58.79    6.90
  -9  -4   1   52.59    7.90
  -9  -4   1   47.10    2.80
  10   4  -1  102.29   21.70
  10   4  -1   59.89    8.70
  10   4  -1   70.59    9.50
  10   4  -1   61.59    7.90
  10   4  -1   56.09    7.70
 -10  -4   1   69.89    9.40
 -10  -4   1   62.69    9.30
 -10  -4   1   61.69    7.10
 -10  -4   1   48.10    8.70
 -10  -4   1   62.29    7.20
 -10  -4   1   55.19    8.10
  11   4  -1    0.60    4.10
  11   4  -1    3.20    4.50
  11   4  -1    3.60    4.40
 -11  -4   1    1.20    2.70
 -11  -4   1   -2.30    4.90
 -11   5  -1   31.10    7.20
 -11   5  -1   15.50    7.30
 -11   5  -1   29.40    6.20
 -11   5  -1   34.50    6.40
  11  -5   1   43.20    6.20
  11  -5   1   23.10    4.90
  11  -5   1   31.10    5.80
  11  -5   1   37.60    6.40
  11  -5   1   33.90    5.30
 -10   5  -1   -1.90    3.50
 -10   5  -1    7.70    3.80
 -10   5  -1    6.70    4.00
 -10   5  -1    6.40    4.70
 -10   5  -1    5.10    2.80
 -10   5  -1    3.80    4.40
  10  -5   1    7.10    3.30
  10  -5   1    1.50    3.60
  10  -5   1    0.30    3.00
  10  -5   1   -0.80    3.10
  10  -5   1   12.40    3.50
  10  -5   1    3.40    3.60
  -9   5  -1   61.69    9.00
  -9   5  -1   77.49    7.50
  -9   5  -1   65.79    7.70
  -9   5  -1   74.09    6.50
   9  -5   1   68.19    7.30
   9  -5   1   81.09    7.40
   9  -5   1   84.99    7.10
   9  -5   1   65.59    6.70
   9  -5   1   76.49    7.00
   9  -5   1   79.49    7.20
  -8   5  -1   23.50    4.70
  -8   5  -1   23.70    6.20
  -8   5  -1   20.30    5.10
  -8   5  -1   25.00    4.20
  -8   5  -1   21.70    5.00
   8  -5   1   20.70    4.60
   8  -5   1   20.90    4.80
   8  -5   1   28.60    4.80
   8  -5   1   26.70    4.70
   8  -5   1   27.60    4.60
   8  -5   1   33.50    5.40
  -7   5  -1   88.29    7.90
  -7   5  -1   92.79    8.10
  -7   5  -1  102.59    7.00
  -7   5  -1  105.69    6.50
  -7   5  -1  101.99    9.30
  -7   5  -1   97.19    7.40
  -7   5  -1  100.59    7.00
   7  -5   1   99.49    8.10
   7  -5   1   89.49    7.10
   7  -5   1  101.99    7.00
   7  -5   1   95.59    9.50
   7  -5   1   98.29    7.30
   7  -5   1   92.69    6.90
   7  -5   1   93.29    7.00
  -6   5  -1  183.08    9.10
  -6   5  -1  188.98    9.90
  -6   5  -1  223.08    9.80
  -6   5  -1  223.78   12.60
  -6   5  -1  196.98   11.00
   6  -5   1  200.98   10.30
   6  -5   1  190.18    9.80
   6  -5   1  191.88   10.10
   6  -5   1  187.38   10.20
   6  -5   1  195.88   10.90
   6  -5   1  212.98    9.50
   6  -5   1  210.88   12.70
  -5   5  -1   38.40    5.40
  -5   5  -1   31.50    3.50
  -5   5  -1   33.70    4.50
  -5   5  -1   30.30    3.90
  -5   5  -1   40.70    6.10
  -5   5  -1   32.30    4.20
   5  -5   1   30.80    3.50
   5  -5   1   34.00    4.70
   5  -5   1   49.30    6.80
   5  -5   1   31.30    4.50
   5  -5   1   31.10    4.50
   5  -5   1   27.80    4.00
  -4   5  -1    3.80    1.70
  -4   5  -1    0.80    2.90
  -4   5  -1    4.40    2.30
  -4   5  -1    2.90    3.20
  -4   5  -1    5.80    3.40
  -4   5  -1    3.40    2.30
  -4   5  -1    4.80    2.50
   4  -5   1    2.50    3.40
   4  -5   1    5.30    2.50
   4  -5   1    2.00    2.50
   4  -5   1    2.90    2.50
   4  -5   1    1.80    2.50
  -3   5  -1   59.29    4.90
  -3   5  -1   61.99    5.60
  -3   5  -1   50.69    3.40
  -3   5  -1   61.89    4.90
  -3   5  -1   74.69    6.30
  -3   5  -1   64.69    6.00
   3  -5   1   70.09    6.00
   3  -5   1   63.59    4.90
   3  -5   1   61.39    5.50
   3  -5   1   53.59    6.30
   3  -5   1   63.79    5.20
   3  -5   1   54.69    5.30
  -2   5  -1  230.68   11.30
  -2   5  -1  240.68    8.00
  -2   5  -1  225.78   10.90
  -2   5  -1  207.48    9.60
  -2   5  -1  233.48   10.20
   2  -5   1  240.58   11.90
   2  -5   1  215.88   10.60
   2  -5   1  232.88   11.00
   2  -5   1  252.27   10.20
   2  -5   1  227.88   10.30
   2  -5   1  226.98   10.80
  -1   5  -1  297.27   11.90
  -1   5  -1  294.37   13.40
  -1   5  -1  280.17   12.10
  -1   5  -1  302.57   13.10
  -1   5  -1  296.57   13.40
   1  -5   1  302.17   13.60
   1  -5   1  303.17   12.40
   1  -5   1  319.17   13.40
   1  -5   1  306.57   12.10
   1  -5   1  304.27   12.30
   1  -5   1  283.17   13.10
   0   5  -1  106.29    6.90
   0   5  -1   94.49    4.60
   0   5  -1   97.39    7.40
   0   5  -1   93.79    7.10
   0   5  -1  101.19    7.50
   0   5  -1   97.89    5.90
   0  -5   1  103.49    6.40
   0  -5   1   98.79    6.50
   0  -5   1   87.39    7.20
   0  -5   1  107.19    7.70
   0  -5   1  101.09    7.60
   1   5  -1  491.35   16.10
   1   5  -1  484.15   17.80
   1   5  -1  483.95   18.80
   1   5  -1  491.35   19.00
   1   5  -1  492.95   18.70
   1   5  -1  479.35   18.00
  -1  -5   1  500.95   18.20
  -1  -5   1  485.35   18.90
  -1  -5   1  480.75   19.30
  -1  -5   1  487.25   19.20
  -1  -5   1  490.95   17.90
   2   5  -1  237.38   11.20
   2   5  -1  209.28   11.00
   2   5  -1  223.48   11.00
   2   5  -1  223.98   10.40
   2   5  -1  204.88   10.40
   2   5  -1  228.28    9.10
  -2  -5   1  218.18   11.20
  -2  -5   1  217.28   11.80
  -2  -5   1  228.88   10.50
  -2  -5   1  236.98   11.90
  -2  -5   1  235.28   10.70
   3   5  -1   80.89    6.90
   3   5  -1   92.59    6.80
   3   5  -1   96.49    6.90
   3   5  -1   91.49    7.00
   3   5  -1   93.89    6.60
   3   5  -1   89.49    5.60
  -3  -5   1   97.79    7.80
  -3  -5   1   76.89    7.30
  -3  -5   1   81.49    7.00
  -3  -5   1   96.39    6.70
  -3  -5   1   87.29    6.10
  -3  -5   1   80.59    5.90
   4   5  -1    6.50    3.20
   4   5  -1    3.80    2.40
   4   5  -1    3.60    3.40
   4   5  -1    0.80    2.90
   4   5  -1    7.90    3.80
   4   5  -1    3.70    2.90
  -4  -5   1    0.10    3.50
  -4  -5   1    5.20    2.70
  -4  -5   1    5.80    3.20
  -4  -5   1    3.70    3.10
  -4  -5   1    2.80    2.70
  -4  -5   1    2.30    1.80
  -4  -5   1    6.90    2.90
   5   5  -1   56.89    5.50
   5   5  -1   50.19    6.10
   5   5  -1   59.29    6.60
   5   5  -1   59.89    6.20
   5   5  -1   62.69    6.50
   5   5  -1   49.80    6.80
  -5  -5   1   52.69    7.00
  -5  -5   1   50.69    3.80
  -5  -5   1   59.69    6.70
  -5  -5   1   55.59    7.50
  -5  -5   1   57.39    6.00
  -5  -5   1   57.49    4.50
  -5  -5   1   48.00    5.70
  -5  -5   1   60.99    6.10
   6   5  -1   28.80    5.00
   6   5  -1   36.40    5.10
   6   5  -1   21.10    4.90
   6   5  -1   32.50    5.90
   6   5  -1   38.60    8.40
   6   5  -1   29.40    5.50
  -6  -5   1   26.10    3.30
  -6  -5   1   36.60    6.20
  -6  -5   1   31.00    5.40
  -6  -5   1   36.60    6.70
  -6  -5   1   31.50    3.60
  -6  -5   1   31.40    6.90
  -6  -5   1   34.60    5.70
   7   5  -1  114.19    8.40
   7   5  -1  113.29    9.40
   7   5  -1  118.09   10.80
   7   5  -1  115.99    9.10
   7   5  -1  120.29    9.60
   7   5  -1  114.29    9.10
  -7  -5   1  115.79   10.20
  -7  -5   1  105.49    8.90
  -7  -5   1  116.69    6.20
  -7  -5   1  118.19    9.00
  -7  -5   1  109.29    8.70
  -7  -5   1  108.99    9.60
   8   5  -1  123.49    9.20
   8   5  -1  123.69   10.30
   8   5  -1  107.29    9.50
   8   5  -1  127.09   11.90
   8   5  -1  117.99    9.50
   8   5  -1  140.49   10.00
  -8  -5   1  120.79    9.40
  -8  -5   1  100.19   10.20
  -8  -5   1  110.49   10.10
  -8  -5   1  119.99    9.80
  -8  -5   1  123.69    9.60
   9   5  -1   37.00    6.90
   9   5  -1   44.70    7.40
   9   5  -1   34.60    6.50
   9   5  -1   35.20    6.10
   9   5  -1   44.60    7.80
   9   5  -1   51.39   10.10
  -9  -5   1   35.90    7.60
  -9  -5   1   38.30    6.40
  -9  -5   1   38.60    3.10
  -9  -5   1   39.10    7.00
  -9  -5   1   39.60    6.60
  10   5  -1    2.60    3.80
  10   5  -1    9.20    4.60
  10   5  -1    4.50    4.60
  10   5  -1    3.60    3.80
  10   5  -1    5.40    4.20
 -10  -5   1    6.30    3.90
 -10  -5   1    4.10    5.00
 -10  -5   1    7.20    3.70
 -10  -5   1    6.70    6.00
 -10  -5   1    4.10    3.90
  11   5  -1   12.70    6.40
  11   5  -1    1.10    4.40
  11   5  -1    6.40    4.60
  11   5  -1    8.70    4.30
 -11  -5   1   20.60    5.10
 -11  -5   1    0.30    5.00
 -11  -5   1   14.70    3.90
 -10   6  -1   14.10    3.60
 -10   6  -1    0.70    4.60
 -10   6  -1    7.90    4.80
 -10   6  -1   17.30    4.60
  10  -6   1   13.10    3.30
  10  -6   1    5.60    4.10
  10  -6   1   21.60    4.60
  10  -6   1    5.50    3.60
  10  -6   1   10.30    3.90
  10  -6   1   12.50    4.20
  -9   6  -1    0.60    3.90
  -9   6  -1    0.10    4.00
  -9   6  -1    3.60    3.80
  -9   6  -1   -0.50    2.20
  -9   6  -1   -5.10    2.70
   9  -6   1    6.70    2.90
   9  -6   1    0.00    3.30
   9  -6   1    1.00    3.50
   9  -6   1   -4.50    2.90
   9  -6   1    3.50    3.10
   9  -6   1    3.50    2.80
  -8   6  -1   28.80    5.10
  -8   6  -1   22.40    6.30
  -8   6  -1   21.70    3.90
  -8   6  -1   26.00    5.60
  -8   6  -1   21.10    5.20
  -8   6  -1   14.40    4.90
   8  -6   1   11.60    4.30
   8  -6   1   14.40    3.80
   8  -6   1   16.70    4.50
   8  -6   1   24.00    5.80
   8  -6   1   20.00    4.30
   8  -6   1   20.00    4.30
  -7   6  -1   26.50    4.20
  -7   6  -1   21.50    3.80
  -7   6  -1   22.70    5.80
  -7   6  -1   37.10    5.30
  -7   6  -1   25.90    4.40
  -7   6  -1   24.90    5.40
  -7   6  -1   18.50    4.90
   7  -6   1   19.90    4.20
   7  -6   1   24.70    4.50
   7  -6   1   19.20    3.60
   7  -6   1   18.80    4.70
   7  -6   1   27.00    4.90
   7  -6   1   21.00    5.40
   7  -6   1   18.40    5.80
  -6   6  -1  127.99    8.00
  -6   6  -1  125.19    8.00
  -6   6  -1  132.79    9.30
  -6   6  -1  134.09    8.00
  -6   6  -1  123.79    9.90
  -6   6  -1  136.49    7.30
  -6   6  -1  172.58   12.00
   6  -6   1  143.89    8.90
   6  -6   1  137.79    8.30
   6  -6   1  121.19    8.40
   6  -6   1  127.89    9.30
   6  -6   1  151.78   11.00
   6  -6   1  139.19    8.90
  -5   6  -1   72.89    6.00
  -5   6  -1   69.49    4.70
  -5   6  -1   73.69    6.80
  -5   6  -1   68.59    7.20
  -5   6  -1   66.59    6.20
  -5   6  -1   69.19    7.20
   5  -6   1   74.69    7.70
   5  -6   1   78.09    8.60
   5  -6   1   77.39    6.10
   5  -6   1   66.99    6.10
   5  -6   1   78.99    6.70
   5  -6   1   69.79    6.50
  -4   6  -1   15.70    3.40
  -4   6  -1   16.00    2.20
  -4   6  -1   13.30    3.10
  -4   6  -1   21.10    5.00
  -4   6  -1   14.60    4.10
  -4   6  -1   12.10    3.90
   4  -6   1   14.10    5.20
   4  -6   1   17.50    3.70
   4  -6   1   16.70    4.00
   4  -6   1   11.10    4.10
   4  -6   1   16.00    4.20
   4  -6   1   15.80    3.90
  -3   6  -1    8.90    2.80
  -3   6  -1    8.20    3.60
  -3   6  -1    7.00    1.70
  -3   6  -1    6.90    4.10
  -3   6  -1    7.10    2.80
   3  -6   1    5.50    3.30
   3  -6   1    7.50    3.00
   3  -6   1    9.80    4.30
   3  -6   1    7.50    3.00
   3  -6   1    9.40    3.50
   3  -6   1   11.40    3.90
  -2   6  -1   -0.10    2.90
  -2   6  -1   -1.10    2.90
  -2   6  -1    1.40    2.20
  -2   6  -1    2.50    2.60
  -2   6  -1    0.20    0.90
   2  -6   1    0.30    2.30
   2  -6   1    1.10    2.50
   2  -6   1    0.20    2.70
   2  -6   1   -0.70    2.70
   2  -6   1    0.60    2.60
   2  -6   1    3.80    3.40
  -1   6  -1    0.10    2.30
  -1   6  -1    1.40    3.30
  -1   6  -1    1.20    3.30
  -1   6  -1    0.40    3.00
  -1   6  -1    2.50    2.60
   1  -6   1    4.00    3.70
   1  -6   1    1.50    2.40
   1  -6   1    0.60    2.90
   1  -6   1    2.00    2.50
   1  -6   1    3.10    3.30
   1  -6   1    4.30    2.50
   0   6  -1   12.20    4.40
   0   6  -1   14.20    4.10
   0   6  -1   10.90    1.90
   0   6  -1   11.90    3.20
   0   6  -1   17.80    4.00
   0   6  -1   16.60    4.40
   0  -6   1   11.70    4.00
   0  -6   1    8.20    3.00
   0  -6   1   11.70    4.80
   0  -6   1    9.90    3.10
   0  -6   1   13.80    4.30
   1   6  -1  105.19    7.70
   1   6  -1  100.49    5.10
   1   6  -1  100.29    7.20
   1   6  -1  109.49    7.60
   1   6  -1   96.59    6.40
   1   6  -1  106.49    7.70
  -1  -6   1  104.09    8.00
  -1  -6   1   99.19    7.60
  -1  -6   1  113.69    7.10
  -1  -6   1   97.79    7.80
  -1  -6   1  106.89    7.10
   2   6  -1   30.50    5.60
   2   6  -1   27.80    4.80
   2   6  -1   26.50    4.40
   2   6  -1   31.70    4.90
   2   6  -1   32.00    5.40
   2   6  -1   31.90    3.30
  -2  -6   1   32.60    5.50
  -2  -6   1   25.60    4.30
  -2  -6   1   38.60    6.30
  -2  -6   1   26.00    5.50
  -2  -6   1   31.80    4.00
   3   6  -1   65.69    6.50
   3   6  -1   71.79    6.70
   3   6  -1   75.59    7.10
   3   6  -1   64.39    6.20
   3   6  -1   70.69    5.10
   3   6  -1   66.49    6.90
  -3  -6   1   73.89    6.40
  -3  -6   1   71.39    7.60
  -3  -6   1   71.09    7.50
  -3  -6   1   69.29    6.90
  -3  -6   1   71.69    6.30
   4   6  -1   29.60    5.60
   4   6  -1   27.30    5.00
   4   6  -1   28.70    6.10
   4   6  -1   29.10    5.20
   4   6  -1   20.30    4.80
   4   6  -1   26.10    3.90
  -4  -6   1   28.90    5.60
  -4  -6   1   35.90    5.30
  -4  -6   1   33.00    5.90
  -4  -6   1   36.30    5.50
  -4  -6   1   35.50    6.80
  -4  -6   1   20.70    4.10
   5   6  -1   59.39    6.80
   5   6  -1   62.09    6.90
   5   6  -1   62.29    7.20
   5   6  -1   59.09    7.20
   5   6  -1   59.89    9.80
   5   6  -1   54.69    5.60
  -5  -6   1   54.29    5.80
  -5  -6   1   58.19    5.20
  -5  -6   1   53.39    6.30
  -5  -6   1   56.19    7.70
  -5  -6   1   56.39    7.70
  -5  -6   1   61.29    8.40
  -5  -6   1   62.39    4.20
  -5  -6   1   55.19    6.40
   6   6  -1    4.30    3.90
   6   6  -1    0.70    2.90
   6   6  -1    3.20    4.00
   6   6  -1    1.50    3.70
   6   6  -1   -1.50    4.20
   6   6  -1    5.90    3.90
  -6  -6   1   -1.50    3.20
  -6  -6   1   -0.30    3.30
  -6  -6   1    0.60    4.50
  -6  -6   1    1.50    3.20
  -6  -6   1   -0.10    1.70
  -6  -6   1    2.40    1.80
  -6  -6   1    0.60    2.40
  -6  -6   1    6.40    4.30
   7   6  -1   10.60    4.90
   7   6  -1   10.20    3.90
   7   6  -1   12.30    4.80
   7   6  -1    8.70    5.40
   7   6  -1    7.50    4.00
   7   6  -1   13.80    5.00
  -7  -6   1   14.00    5.60
  -7  -6   1   12.10    4.60
  -7  -6   1    9.10    2.50
  -7  -6   1    8.00    2.40
  -7  -6   1   19.70    5.50
  -7  -6   1   15.30    4.80
  -7  -6   1   14.00    4.70
   8   6  -1   13.70    5.10
   8   6  -1    8.00    4.90
   8   6  -1   11.30    5.80
   8   6  -1   12.50    5.40
   8   6  -1   15.80    6.40
   8   6  -1   12.70    4.50
  -8  -6   1    5.80    4.10
  -8  -6   1    8.80    3.80
  -8  -6   1   13.90    2.70
  -8  -6   1   12.30    5.40
  -8  -6   1   13.00    4.80
  -8  -6   1    7.00    4.00
   9   6  -1   24.40    7.00
   9   6  -1   78.79   19.70
   9   6  -1   35.10    7.20
   9   6  -1   34.90    6.40
   9   6  -1   25.50    7.00
   9   6  -1   26.80    5.60
  -9  -6   1   29.20    7.10
  -9  -6   1   34.80    6.90
  -9  -6   1   31.40    3.60
  -9  -6   1   30.80    7.10
  -9  -6   1   38.10    6.70
  10   6  -1   10.90    4.90
  10   6  -1   11.10    5.00
  10   6  -1    4.40    4.30
  10   6  -1    9.00    6.40
  10   6  -1    9.40    4.50
 -10  -6   1   11.40    4.30
 -10  -6   1   16.30    5.00
 -10   7  -1    9.70    4.10
 -10   7  -1   -2.20    3.60
 -10   7  -1    4.30    4.50
 -10   7  -1    9.40    3.40
 -10   7  -1    5.70    4.40
  10  -7   1   14.80    3.50
  10  -7   1    1.90    3.80
  10  -7   1   14.80    2.90
  10  -7   1   -3.00    4.40
  10  -7   1    6.00    3.90
  -9   7  -1    4.70    3.20
  -9   7  -1    8.10    5.00
  -9   7  -1    8.50    3.10
  -9   7  -1   -0.30    4.10
  -9   7  -1    3.20    4.30
   9  -7   1   -1.70    3.50
   9  -7   1   -0.30    3.50
   9  -7   1    8.00    3.00
   9  -7   1   10.20    4.30
  -8   7  -1   -0.90    3.60
  -8   7  -1    4.20    2.80
  -8   7  -1   17.80    3.70
  -8   7  -1    4.00    3.00
  -8   7  -1    3.90    4.00
  -8   7  -1   -3.70    3.30
   8  -7   1    2.60    2.60
   8  -7   1    2.00    5.70
   8  -7   1   -1.80    2.80
   8  -7   1   -1.20    5.10
   8  -7   1   -0.90    3.70
   8  -7   1    4.90    2.90
   8  -7   1   -0.40    3.50
  -7   7  -1    0.30    3.80
  -7   7  -1    7.70    2.80
  -7   7  -1    6.70    3.30
  -7   7  -1    5.70    4.30
  -7   7  -1    8.00    4.20
  -7   7  -1    9.00    3.40
  -7   7  -1    6.80    3.20
   7  -7   1    5.50    5.90
   7  -7   1    6.00    5.70
   7  -7   1    0.80    3.40
   7  -7   1    9.40    3.50
   7  -7   1    6.50    3.90
   7  -7   1    5.30    3.80
   7  -7   1    6.40    3.60
  -6   7  -1   29.80    4.70
  -6   7  -1   44.30    5.50
  -6   7  -1   33.80    3.90
  -6   7  -1   28.70    4.90
  -6   7  -1   37.30    7.00
  -6   7  -1   31.20    6.00
  -6   7  -1   29.50    6.10
   6  -7   1   33.80    5.10
   6  -7   1   27.90    5.20
   6  -7   1   29.90    5.20
   6  -7   1   26.00    6.40
   6  -7   1   40.20    8.50
   6  -7   1   29.10    5.20
  -5   7  -1    5.00    3.90
  -5   7  -1    1.80    3.70
  -5   7  -1    4.50    2.90
  -5   7  -1    5.00    2.00
  -5   7  -1    2.10    2.60
  -5   7  -1    0.60    2.90
   5  -7   1    0.00    5.30
   5  -7   1    4.10    3.50
   5  -7   1    5.30    3.80
   5  -7   1   -1.30    3.80
   5  -7   1    4.20    3.50
   5  -7   1    1.20    3.10
  -4   7  -1   27.40    5.80
  -4   7  -1   21.10    5.00
  -4   7  -1   22.00    4.10
  -4   7  -1   22.20    3.90
  -4   7  -1   22.80    2.60
   4  -7   1   26.30    4.50
   4  -7   1   19.70    4.50
   4  -7   1   27.10    7.00
   4  -7   1   23.80    5.60
   4  -7   1   17.30    4.50
   4  -7   1   21.60    4.40
  -3   7  -1   97.39    9.50
  -3   7  -1  102.59    6.90
  -3   7  -1   91.49    7.00
  -3   7  -1   98.89    8.40
  -3   7  -1  107.79    4.30
   3  -7   1   88.09    8.60
   3  -7   1   99.99    7.30
   3  -7   1  100.19    8.00
   3  -7   1  102.09    8.10
   3  -7   1   89.19    7.60
   3  -7   1   94.39    6.90
  -2   7  -1    0.30    3.10
  -2   7  -1    1.20    2.60
  -2   7  -1    2.80    3.60
  -2   7  -1   -0.30    2.80
  -2   7  -1    1.30    0.90
   2  -7   1    1.60    4.20
   2  -7   1   -0.60    2.60
   2  -7   1    0.50    2.90
   2  -7   1    0.80    2.70
   2  -7   1    1.90    3.30
   2  -7   1    1.60    3.40
  -1   7  -1    3.60    3.50
  -1   7  -1    0.50    3.20
  -1   7  -1   -2.90    2.70
  -1   7  -1    1.30    1.10
  -1   7  -1    4.70    3.80
  -1   7  -1    0.20    2.70
   1  -7   1   -0.40    3.10
   1  -7   1   -0.80    3.70
   1  -7   1   -1.10    2.50
   1  -7   1   -1.50    2.40
   1  -7   1   -0.10    3.40
   1  -7   1    2.40    2.90
   0   7  -1  187.18   10.70
   0   7  -1  178.38    9.60
   0   7  -1  181.18    6.90
   0   7  -1  170.28   10.90
   0   7  -1  171.48    9.90
   0   7  -1  175.38   10.80
   0  -7   1  174.98   11.00
   0  -7   1  174.28    9.60
   0  -7   1  182.38   10.00
   0  -7   1  162.68   10.90
   0  -7   1  165.88   10.80
   0  -7   1  183.88    9.60
   1   7  -1   22.00    4.40
   1   7  -1   22.70    5.30
   1   7  -1   17.40    4.40
   1   7  -1   21.30    5.30
   1   7  -1   18.80    2.50
   1   7  -1   16.10    4.40
  -1  -7   1   19.90    5.60
  -1  -7   1   25.50    5.90
  -1  -7   1   20.60    4.30
  -1  -7   1   23.90    5.30
  -1  -7   1   17.90    4.20
   2   7  -1   22.70    5.60
   2   7  -1   16.90    4.50
   2   7  -1   22.60    5.30
   2   7  -1   16.20    4.60
   2   7  -1   20.80    3.00
   2   7  -1   17.60    4.40
  -2  -7   1   19.40    5.50
  -2  -7   1   25.30    6.00
  -2  -7   1   20.50    5.30
  -2  -7   1   18.10    4.30
  -2  -7   1   26.40    4.90
   3   7  -1   60.89    7.10
   3   7  -1   54.59    7.10
   3   7  -1   53.89    6.40
   3   7  -1   49.99    7.00
   3   7  -1   52.39    4.80
  -3  -7   1   38.40    6.70
  -3  -7   1   53.69    6.30
  -3  -7   1   52.79    6.20
  -3  -7   1   58.59    8.80
  -3  -7   1   74.09    8.40
   4   7  -1  260.87   14.00
   4   7  -1  265.27   14.00
   4   7  -1  273.57   11.80
   4   7  -1  260.77   14.50
   4   7  -1  253.67   13.50
   4   7  -1  246.98   14.30
  -4  -7   1  248.08   14.70
  -4  -7   1  242.48   15.10
  -4  -7   1  279.37   13.80
  -4  -7   1  267.77   13.60
  -4  -7   1  273.07   15.60
   5   7  -1   52.19    7.50
   5   7  -1   54.99    8.00
   5   7  -1   53.79    7.40
   5   7  -1   52.89    8.40
   5   7  -1   40.60    6.60
   5   7  -1   59.89    6.10
  -5  -7   1   43.10    5.80
  -5  -7   1   54.69    7.20
  -5  -7   1   46.00    7.80
  -5  -7   1   49.70    8.30
  -5  -7   1   50.49    6.60
  -5  -7   1   53.29    9.20
  -5  -7   1   45.70    3.80
  -5  -7   1   47.30    5.40
   6   7  -1   90.69    8.90
   6   7  -1   96.69    9.40
   6   7  -1   91.89    7.60
   6   7  -1   83.79    9.10
   6   7  -1   82.99    9.50
   6   7  -1   98.09    8.40
  -6  -7   1   82.29    8.20
  -6  -7   1   92.09    5.40
  -6  -7   1   99.19    9.90
  -6  -7   1   85.59    8.10
  -6  -7   1   95.69   10.40
  -6  -7   1   92.59    8.00
  -6  -7   1   99.19   10.50
  -6  -7   1  100.29    7.00
   7   7  -1   25.70    5.10
   7   7  -1   23.70    5.80
   7   7  -1   24.40    6.30
   7   7  -1   35.00    8.00
   7   7  -1   26.70    6.10
   7   7  -1   14.40    5.80
  -7  -7   1   10.80    5.70
  -7  -7   1   22.50    6.80
  -7  -7   1   13.00    2.70
  -7  -7   1   22.40    6.10
  -7  -7   1   25.60    7.50
  -7  -7   1   19.90    5.20
  -7  -7   1   18.30    5.30
  -7  -7   1   19.60    3.70
   8   7  -1    9.40    5.90
   8   7  -1    4.70    5.40
   8   7  -1   17.00    6.40
   8   7  -1   15.40    5.70
   8   7  -1    6.10    3.90
   8   7  -1   10.10    4.30
  -8  -7   1   13.20    4.80
  -8  -7   1    9.40    5.40
  -8  -7   1    5.90    4.20
  -8  -7   1    6.60    2.40
  -8  -7   1   -2.90    4.50
  -8  -7   1    8.60    4.20
   9   7  -1    9.90    4.50
   9   7  -1    4.80    5.10
   9   7  -1    3.50    4.00
   9   7  -1    7.30    5.80
   9   7  -1    7.50    4.70
  -9  -7   1    4.70    6.20
  -9  -7   1   17.10    5.20
  -9  -7   1   17.80    5.10
  -9  -7   1   16.20    4.70
  10   7  -1   60.79   10.90
  10   7  -1   36.90    7.30
  10   7  -1   59.69    8.40
  10   7  -1   49.60    8.20
 -10  -7   1   65.99    7.90
 -10  -7   1   54.89    7.00
  -9   8  -1    7.60    4.50
  -9   8  -1   14.60    3.90
  -9   8  -1    4.00    7.90
  -9   8  -1   15.10    5.80
  -9   8  -1   17.50    4.10
   9  -8   1   23.50    4.30
   9  -8   1   20.00   10.80
   9  -8   1   21.00    3.90
   9  -8   1    4.30    4.60
   9  -8   1    8.40    4.40
   9  -8   1    9.60    4.20
  -8   8  -1   20.90    5.40
  -8   8  -1   14.80    5.20
  -8   8  -1   21.40    4.10
  -8   8  -1   19.00    5.70
  -8   8  -1   22.50    6.30
   8  -8   1   26.00    5.00
   8  -8   1   12.70    4.40
   8  -8   1   24.60    4.60
   8  -8   1   14.60    7.00
   8  -8   1   17.10    4.80
   8  -8   1   17.00    6.50
   8  -8   1   16.20    5.40
  -7   8  -1   11.80    3.80
  -7   8  -1   -3.30    4.00
  -7   8  -1    0.70    3.00
  -7   8  -1    3.00    2.30
  -7   8  -1    1.50    4.10
   7  -8   1   -6.60    2.80
   7  -8   1   -3.10    3.10
   7  -8   1    0.20    3.00
   7  -8   1    1.60    5.40
   7  -8   1    5.20    6.00
   7  -8   1    4.20    3.10
   7  -8   1   -0.90    3.20
  -6   8  -1   11.00    3.70
  -6   8  -1   11.50    4.20
  -6   8  -1   13.40    3.50
  -6   8  -1   12.10    5.20
  -6   8  -1   12.20    2.60
   6  -8   1    9.50    4.20
   6  -8   1   10.10    5.60
   6  -8   1    4.10    4.60
   6  -8   1   12.10    4.10
   6  -8   1    9.70    4.00
   6  -8   1    9.70    3.90
  -5   8  -1   73.29    6.50
  -5   8  -1   71.39    4.30
  -5   8  -1   64.89    7.60
  -5   8  -1   81.19    6.50
  -5   8  -1   55.09    7.10
   5  -8   1   74.39    9.50
   5  -8   1   67.89    9.10
   5  -8   1   70.89    7.20
   5  -8   1   68.99    7.30
   5  -8   1   55.19    6.70
   5  -8   1   67.49    7.00
  -4   8  -1   94.49    7.70
  -4   8  -1  110.49    4.70
  -4   8  -1  106.19    9.20
  -4   8  -1  102.29    9.20
  -4   8  -1  101.09    7.60
   4  -8   1  109.69   12.10
   4  -8   1  106.99    9.10
   4  -8   1   98.29    8.60
   4  -8   1  100.39    8.20
   4  -8   1   96.79    8.50
  -3   8  -1   55.09    2.50
  -3   8  -1   49.70    5.70
  -3   8  -1   53.89    7.50
  -3   8  -1   56.39    7.30
  -3   8  -1   52.49    6.30
   3  -8   1   58.79    6.10
   3  -8   1   52.49    8.80
   3  -8   1   56.59    7.60
   3  -8   1   55.69    7.30
   3  -8   1   51.79    6.20
   3  -8   1   53.99    7.20
  -2   8  -1    5.00    0.80
  -2   8  -1    6.00    3.30
  -2   8  -1    4.30    4.30
  -2   8  -1    2.70    3.60
  -2   8  -1    4.70    0.80
  -2   8  -1   10.80    4.30
   2  -8   1    8.70    3.90
   2  -8   1    6.30    3.50
   2  -8   1    4.00    4.00
   2  -8   1    7.90    3.60
   2  -8   1    4.90    5.10
   2  -8   1    2.80    4.00
  -1   8  -1    0.50    0.90
  -1   8  -1   -2.20    3.70
  -1   8  -1    0.30    3.60
  -1   8  -1    0.00    3.10
  -1   8  -1    1.20    4.30
  -1   8  -1   -0.50    3.30
  -1   8  -1    1.80    1.00
   1  -8   1   -2.50    3.80
   1  -8   1    1.00    2.90
   1  -8   1    0.90    4.60
   1  -8   1   -1.10    2.90
   1  -8   1    5.80    4.20
   1  -8   1   -2.50    2.90
   0   8  -1  251.37   13.60
   0   8  -1  248.78    8.90
   0   8  -1  266.17   14.20
   0   8  -1  270.37   13.40
   0   8  -1  232.48   13.90
   0   8  -1  239.18   12.00
   0  -8   1  254.67   12.70
   0  -8   1  251.57   14.50
   0  -8   1  237.78   14.00
   0  -8   1  240.88   12.70
   0  -8   1  254.27   12.40
   0  -8   1  240.18   14.40
   1   8  -1   26.20    5.30
   1   8  -1   26.00    6.50
   1   8  -1   21.40    5.40
   1   8  -1   27.80    3.00
   1   8  -1   25.20    5.60
  -1  -8   1   29.00    5.30
  -1  -8   1   19.20    5.50
  -1  -8   1   31.20    7.20
  -1  -8   1   22.40    6.20
  -1  -8   1   29.70    5.30
   2   8  -1   59.49    8.10
   2   8  -1   74.59    7.90
   2   8  -1   65.19    4.70
   2   8  -1   65.09    7.50
   2   8  -1   70.39    8.30
  -2  -8   1   56.99    8.10
  -2  -8   1   65.59    8.60
  -2  -8   1   56.29    6.80
  -2  -8   1   75.39    7.30
  -2  -8   1   68.59    9.40
   3   8  -1   25.60    5.80
   3   8  -1   26.40    6.20
   3   8  -1   24.80    3.60
   3   8  -1   18.40    5.50
   3   8  -1   31.80    7.20
  -3  -8   1   30.60    5.80
  -3  -8   1   28.20    7.10
  -3  -8   1   24.10    5.30
  -3  -8   1   29.10    6.80
  -3  -8   1   30.40    6.70
   4   8  -1   38.10    6.70
   4   8  -1   28.30    6.10
   4   8  -1   30.40    7.10
   4   8  -1   37.10    4.80
   4   8  -1   23.80    5.70
   4   8  -1   31.30    7.30
  -4  -8   1   24.20    7.00
  -4  -8   1   31.60    5.80
  -4  -8   1   30.60    7.70
  -4  -8   1   36.60    6.20
  -4  -8   1   28.60    6.80
   5   8  -1    6.50    4.50
   5   8  -1   10.00    3.60
   5   8  -1   11.60    5.20
   5   8  -1    6.80    5.10
   5   8  -1    5.70    4.70
  -5  -8   1   13.80    4.70
  -5  -8   1    3.10    4.60
  -5  -8   1    9.40    6.00
  -5  -8   1    8.90    2.30
  -5  -8   1    6.50    3.10
  -5  -8   1    8.40    5.90
   6   8  -1    6.20    5.20
   6   8  -1   -1.60    4.60
   6   8  -1    4.00    4.80
   6   8  -1    6.00    4.80
   6   8  -1    4.80    4.50
   6   8  -1    4.20    3.20
  -6  -8   1    1.30    2.40
  -6  -8   1    4.30    3.80
  -6  -8   1    5.00    4.10
  -6  -8   1    3.50    4.30
  -6  -8   1    8.70    5.40
  -6  -8   1    3.20    1.90
  -6  -8   1   -1.80    4.10
   7   8  -1    2.70    4.80
   7   8  -1   13.30    4.90
   7   8  -1    5.00    5.10
   7   8  -1   14.10    6.20
   7   8  -1    6.20    5.50
   7   8  -1    3.50    3.40
  -7  -8   1    5.90    7.40
  -7  -8   1   17.50    3.60
  -7  -8   1    2.80    3.90
  -7  -8   1    9.70    2.40
  -7  -8   1    6.80    6.10
  -7  -8   1    8.60    4.50
   8   8  -1    9.40    5.00
   8   8  -1    1.70   11.20
   8   8  -1   10.90    5.00
   8   8  -1   -1.80    3.30
   8   8  -1   -0.90    3.60
  -8  -8   1    2.00    2.90
  -8  -8   1   -0.70    2.20
  -8  -8   1    5.20    4.90
  -8  -8   1    2.50    4.40
   9   8  -1   -3.10    3.70
   9   8  -1   -6.70    3.20
   9   8  -1   -9.20    5.20
   9   8  -1   -6.30    5.10
  -9  -8   1    6.30    3.70
  -9  -8   1   -0.60    2.00
  -9  -8   1    0.50    3.30
  -8   9  -1   13.00    3.80
  -8   9  -1   10.00    3.00
   8  -9   1    6.10    4.10
   8  -9   1    8.60    6.70
   8  -9   1   -0.80    3.20
   8  -9   1   10.60    3.30
   8  -9   1   17.70    3.90
   8  -9   1    5.30    4.80
  -7   9  -1   27.20    6.00
  -7   9  -1   22.40    6.00
  -7   9  -1   25.10    3.40
  -7   9  -1   23.80    5.10
   7  -9   1   21.60    5.40
   7  -9   1    9.70    6.40
   7  -9   1   25.10    8.00
   7  -9   1   16.60    5.80
   7  -9   1   26.80    5.10
   7  -9   1   28.70    5.50
   7  -9   1   25.10    5.60
  -6   9  -1   29.10    5.10
  -6   9  -1   12.20    5.40
  -6   9  -1   25.20    4.80
  -6   9  -1   13.80    4.70
  -6   9  -1    9.10    4.80
   6  -9   1   26.70    7.20
   6  -9   1   21.70    4.90
   6  -9   1   19.90    5.50
   6  -9   1   20.80    5.10
   6  -9   1   18.50    7.50
   6  -9   1   18.60    4.50
  -5   9  -1   24.20    2.20
  -5   9  -1   22.00    5.40
  -5   9  -1   25.10    5.00
  -5   9  -1   25.20    4.70
  -5   9  -1   19.60    5.20
   5  -9   1   21.90    5.60
   5  -9   1   29.70    6.80
   5  -9   1   23.50    5.20
   5  -9   1   28.80    5.80
  -4   9  -1    9.40    3.50
  -4   9  -1    9.50    4.90
  -4   9  -1   11.70    5.10
  -4   9  -1    9.50    3.80
   4  -9   1   11.20    4.10
   4  -9   1    6.50    4.40
   4  -9   1   10.80    4.20
   4  -9   1    2.40    4.30
   4  -9   1   14.70    6.50
   4  -9   1   10.80    4.80
  -3   9  -1    4.50    4.20
  -3   9  -1    4.40    4.70
  -3   9  -1   -2.00    2.70
  -3   9  -1    0.30    3.30
   3  -9   1   -0.20    3.50
   3  -9   1    5.90    4.40
   3  -9   1    4.70    5.60
   3  -9   1    0.70    3.10
   3  -9   1   -0.30    3.90
   3  -9   1    0.80    3.20
  -2   9  -1   30.20    6.40
  -2   9  -1   37.70    6.10
  -2   9  -1   29.10    5.60
  -2   9  -1   37.70    6.60
   2  -9   1   16.40    6.80
   2  -9   1   22.20    5.90
   2  -9   1   37.70    8.70
   2  -9   1   31.90    5.70
   2  -9   1   38.00    6.60
  -1   9  -1    0.70    3.80
  -1   9  -1    0.70    3.90
  -1   9  -1    5.10    4.70
  -1   9  -1    3.70    3.80
   1  -9   1   -0.80    4.40
   1  -9   1    4.60    3.90
   1  -9   1   -2.20    4.50
   1  -9   1    0.40    3.20
   1  -9   1    0.80    5.20
   0   9  -1    3.00    4.00
   0   9  -1   15.20    5.00
   0   9  -1   15.20    5.50
   0   9  -1    9.40    1.50
   0   9  -1    9.30    4.60
   0   9  -1   12.80    5.80
   0  -9   1    9.90    5.30
   0  -9   1    7.40    5.60
   0  -9   1    9.40    4.10
   0  -9   1    8.80    4.10
   0  -9   1    4.80    5.10
   1   9  -1   29.10    7.10
   1   9  -1   36.20    3.40
   1   9  -1   32.10    6.30
   1   9  -1   20.80    5.50
   1   9  -1   30.60    6.30
   1   9  -1   38.50    7.10
  -1  -9   1   31.80    7.20
  -1  -9   1   34.30    7.00
  -1  -9   1   34.40    7.70
  -1  -9   1   35.70    6.10
  -1  -9   1   32.60    7.60
   2   9  -1    0.50    1.90
   2   9  -1    1.00    4.00
   2   9  -1    2.00    4.50
   2   9  -1   -4.70    3.90
   2   9  -1    1.80    3.80
   2   9  -1    1.30    4.30
  -2  -9   1   -2.70    5.10
  -2  -9   1   -3.70    4.40
  -2  -9   1   -3.90    3.00
  -2  -9   1    1.60    3.50
  -2  -9   1    7.30    5.50
   3   9  -1    2.90    4.90
   3   9  -1    2.40    4.50
   3   9  -1    1.60    3.80
   3   9  -1    2.80    3.50
   3   9  -1    5.20    2.50
   3   9  -1    8.80    5.50
  -3  -9   1    2.80    3.70
  -3  -9   1    3.10    5.50
  -3  -9   1    5.30    4.60
  -3  -9   1    4.70    5.30
  -3  -9   1    5.80    3.90
   4   9  -1   11.40    6.00
   4   9  -1    2.90    5.00
   4   9  -1    3.20    4.90
   4   9  -1    4.90    2.80
   4   9  -1    2.20    4.80
  -4  -9   1    9.40    5.80
  -4  -9   1   15.10    6.00
  -4  -9   1   13.10    4.60
  -4  -9   1    5.40    5.80
  -4  -9   1   11.00    4.60
   5   9  -1   -2.00    3.90
   5   9  -1    1.90    2.90
   5   9  -1    0.30    4.80
   5   9  -1   -2.40    4.60
   5   9  -1    1.80    4.00
   5   9  -1   -1.40    4.80
  -5  -9   1   -1.00    3.30
  -5  -9   1   -6.20    4.50
  -5  -9   1    7.30    4.20
  -5  -9   1    0.40    2.60
  -5  -9   1   -1.20    1.70
  -5  -9   1    0.60    4.50
  -5  -9   1    4.10    5.90
   6   9  -1   -0.80    7.20
   6   9  -1   -2.00    3.40
   6   9  -1   -8.20    3.90
   6   9  -1   -0.50    4.40
  -6  -9   1   -0.70    3.80
  -6  -9   1   -4.90    4.70
  -6  -9   1    6.40    4.00
  -6  -9   1   -1.10    4.30
  -6  -9   1    3.70    2.60
  -6  -9   1    3.50    1.90
   7   9  -1   39.80    8.60
   7   9  -1   32.40    6.60
   7   9  -1   52.09    9.70
   7   9  -1   34.50    8.00
   7   9  -1   40.10    6.10
   7   9  -1   41.20    8.20
  -7  -9   1   32.10    3.50
  -7  -9   1   46.50    5.60
  -7  -9   1   42.60    7.50
  -7  -9   1   44.20    8.80
  -7  -9   1   32.40    8.70
  -7  -9   1   23.80    8.10
   8   9  -1   11.80    4.30
   8   9  -1    8.70    4.80
   8   9  -1    0.60    5.80
   8   9  -1   13.50    4.90
  -8  -9   1   25.70    5.90
  -8  -9   1   10.40    4.00
  -8  -9   1   12.00    3.40
  -8  -9   1    7.00    6.70
  -7  10  -1   20.70    5.70
  -7  10  -1   11.00    4.50
  -7  10  -1   12.50    5.50
   7 -10   1    7.80    4.30
   7 -10   1   23.20    4.60
   7 -10   1   15.60    8.10
   7 -10   1   18.10    4.70
  -6  10  -1    5.60    4.20
  -6  10  -1    5.20    4.50
  -6  10  -1    5.50    4.70
   6 -10   1   11.40    6.80
   6 -10   1    5.90    3.80
   6 -10   1    6.90    3.80
   6 -10   1    9.80    4.60
   6 -10   1   11.80    5.50
   6 -10   1   10.10    4.50
  -5  10  -1   -3.80    3.70
  -5  10  -1    2.00    3.20
  -5  10  -1   14.10    3.70
   5 -10   1    2.00    3.50
   5 -10   1   -1.80    3.50
   5 -10   1   -0.40    5.30
   5 -10   1   -3.60    3.00
   5 -10   1    1.20    3.90
  -4  10  -1    3.50    3.70
  -4  10  -1    6.30    5.00
  -4  10  -1    5.10    3.70
  -4  10  -1    3.10    4.30
   4 -10   1    3.30    4.50
   4 -10   1    2.00    4.20
   4 -10   1   -0.70    3.60
   4 -10   1   -1.50    5.10
   4 -10   1    8.30    4.10
   4 -10   1    1.50    3.20
  -3  10  -1   17.70    5.10
  -3  10  -1   10.20    4.70
  -3  10  -1   12.30    4.40
  -3  10  -1   12.10    5.90
   3 -10   1   15.20    5.60
   3 -10   1    9.70    6.50
   3 -10   1    9.10    5.10
   3 -10   1    7.50    4.80
  -2  10  -1    0.50    4.10
  -2  10  -1    4.00    4.20
  -2  10  -1   -5.50    3.60
  -2  10  -1   -5.20    3.30
   2 -10   1    2.40    4.60
   2 -10   1    1.60    3.50
   2 -10   1   -5.30    4.10
   2 -10   1   -1.00    3.20
   2 -10   1    2.20    5.40
   2 -10   1   -2.90    3.20
  -1  10  -1   29.50    6.50
  -1  10  -1   15.20    5.50
  -1  10  -1   24.50    6.40
  -1  10  -1   21.70    5.80
   1 -10   1   18.30    5.10
   1 -10   1   25.50    6.80
   1 -10   1   20.20    5.20
   1 -10   1   27.40    7.50
   1 -10   1   28.70    6.90
   1 -10   1   18.60    4.90
   0  10  -1   -0.70    4.90
   0  10  -1   -1.70    3.60
   0  10  -1    2.50    4.40
   0  10  -1    0.20    0.80
   0  10  -1   -2.40    4.10
   0  10  -1   -4.30    4.00
   0 -10   1    0.00    3.00
   0 -10   1    3.90    5.20
   0 -10   1   -1.70    3.30
   0 -10   1    5.00    5.40
   0 -10   1   -3.80    3.00
   1  10  -1    5.70    4.90
   1  10  -1    3.00    4.40
   1  10  -1    3.90    4.40
   1  10  -1    0.00    4.10
   1  10  -1   -0.90    1.30
   1  10  -1    0.90    5.10
  -1 -10   1   -2.20    3.10
  -1 -10   1    1.40    3.10
  -1 -10   1    1.70    5.10
  -1 -10   1    0.20    4.90
  -1 -10   1    0.00    3.60
  -1 -10   1    0.70    5.10
   2  10  -1   41.60    4.00
   2  10  -1   46.90    8.10
   2  10  -1   50.89    7.50
   2  10  -1   48.70    9.00
   2  10  -1   50.39    7.90
   2  10  -1   48.40    8.10
  -2 -10   1   38.10    8.20
  -2 -10   1   49.60    9.20
  -2 -10   1   43.10    7.00
  -2 -10   1   49.40    7.70
  -2 -10   1   47.30    9.00
   3  10  -1   -0.90    4.50
   3  10  -1   -1.60    4.50
   3  10  -1   -0.10    2.00
   3  10  -1    0.60    5.80
   3  10  -1    0.80    5.20
   3  10  -1   -3.80    4.30
  -3 -10   1   -1.00    5.20
  -3 -10   1    2.30    4.90
  -3 -10   1    5.00    4.20
  -3 -10   1    2.50    4.80
  -3 -10   1   -5.80    4.30
   4  10  -1   -4.60    4.90
   4  10  -1    6.40    2.90
   4  10  -1   -0.30    3.90
   4  10  -1    1.50    5.80
   4  10  -1    6.40    5.10
   4  10  -1    3.10    4.70
  -4 -10   1    8.50    5.90
  -4 -10   1    1.20    5.00
  -4 -10   1    4.00    4.30
  -4 -10   1    3.50    6.10
  -4 -10   1   11.40    4.50
   5  10  -1   -2.20    4.80
   5  10  -1   -1.10    3.00
   5  10  -1   -0.70    4.00
   5  10  -1   -7.90    4.80
   5  10  -1    3.00    2.80
   5  10  -1   -3.20    5.10
  -5 -10   1    2.20    2.00
  -5 -10   1    5.40    3.70
  -5 -10   1    1.60    2.80
  -5 -10   1    5.30    4.40
  -5 -10   1    1.10    4.60
  -5 -10   1    2.10    5.70
   6  10  -1    5.10    4.80
   6  10  -1    6.20    5.80
   6  10  -1    2.40    3.00
   6  10  -1  -10.20    5.00
   6  10  -1   -0.80    3.30
  -6 -10   1   -2.80    3.20
  -6 -10   1    1.90    4.70
  -6 -10   1    5.60    6.20
  -6 -10   1   -5.20    5.80
  -6 -10   1    0.60    2.50
  -6 -10   1    0.60    3.60
  -6 -10   1   -1.00    1.40
   7  10  -1    1.90    4.20
   7  10  -1    0.90    5.50
   7  10  -1   -0.80    3.30
   7  10  -1   -9.40    5.80
  -7 -10   1    4.20    1.80
  -7 -10   1    3.40    3.90
  -7 -10   1    6.00    4.10
  -7 -10   1   -1.10    2.30
  -7 -10   1   -2.70    6.30
  -7 -10   1   17.50    6.30
  -6  11  -1   -3.80    4.40
  -6  11  -1   -5.50    3.50
  -6  11  -1    0.50    3.80
   6 -11   1   -1.20    3.60
   6 -11   1    5.40    4.10
   6 -11   1   -2.00    3.50
   6 -11   1    5.60    3.60
   6 -11   1    4.30    6.50
  -5  11  -1   -5.90    3.90
  -5  11  -1   -4.10    3.50
   5 -11   1    4.80    6.20
   5 -11   1   15.00    5.30
   5 -11   1   -2.20    3.40
   5 -11   1    5.30    4.30
   5 -11   1    4.10    3.90
   5 -11   1    5.90    4.00
  -4  11  -1    0.40    4.00
  -4  11  -1   -6.30    3.90
  -4  11  -1    6.30    3.70
  -4  11  -1   -2.70    4.10
   4 -11   1   -0.60    5.10
   4 -11   1   -1.80    3.70
   4 -11   1    2.60    3.90
   4 -11   1   -1.40    3.20
   4 -11   1    0.60    3.60
   4 -11   1    0.50    4.40
  -3  11  -1   13.70    6.20
  -3  11  -1   27.40    6.00
  -3  11  -1   15.50    5.20
  -3  11  -1   18.70    5.70
   3 -11   1   14.90    5.10
   3 -11   1   13.60    5.80
   3 -11   1   17.80    4.90
   3 -11   1   14.70    7.10
   3 -11   1   12.10    6.70
   3 -11   1   23.70    6.00
  -2  11  -1   -3.60    4.50
  -2  11  -1   -4.50    4.00
  -2  11  -1    0.90    4.20
  -2  11  -1    0.80    4.10
   2 -11   1    2.50    4.00
   2 -11   1    3.40    5.20
   2 -11   1    0.80    5.40
   2 -11   1   -0.30    3.30
   2 -11   1    5.50    4.40
  -1  11  -1    0.80    4.50
  -1  11  -1   -5.00    4.10
  -1  11  -1    0.10    4.30
  -1  11  -1   -4.70    3.50
   1 -11   1    0.10    3.50
   1 -11   1    5.20    4.20
   1 -11   1    0.30    4.90
   1 -11   1    0.90    4.70
   1 -11   1    0.50    5.00
   1 -11   1   -2.10    3.10
   0  11  -1    6.10    5.50
   0  11  -1   18.70    6.40
   0  11  -1    8.40    4.80
   0  11  -1   17.30    7.40
   0  11  -1   15.20    5.90
   0 -11   1   11.60    5.00
   0 -11   1    7.00    5.40
   0 -11   1    4.20    5.70
   0 -11   1   10.80    4.70
   0 -11   1   19.10    7.00
   0 -11   1   12.00    4.60
   1  11  -1   15.60    5.60
   1  11  -1    6.90    1.50
   1  11  -1   11.30    7.10
   1  11  -1    7.70    5.30
   1  11  -1   10.30    6.00
  -1 -11   1   13.80    6.60
  -1 -11   1    5.90    5.60
  -1 -11   1   14.80    4.50
  -1 -11   1    4.50    4.10
  -1 -11   1   10.20    6.20
  -1 -11   1   12.50    4.90
   2  11  -1   41.20    8.10
   2  11  -1   44.20    8.00
   2  11  -1   47.80    8.70
   2  11  -1   29.60    8.60
   2  11  -1   47.30    3.90
   2  11  -1   31.80    8.60
  -2 -11   1   45.90    9.20
  -2 -11   1   43.90    9.40
  -2 -11   1   42.80    7.00
  -2 -11   1   46.10    7.50
  -2 -11   1   44.00    9.30
   3  11  -1   -2.20    3.80
   3  11  -1   -2.20    1.90
   3  11  -1   -1.40    4.00
   3  11  -1   -8.10    5.30
   3  11  -1  -11.00    5.10
   3  11  -1   -3.40    5.90
  -3 -11   1    1.00    5.00
  -3 -11   1   -7.00    4.60
  -3 -11   1   -3.00    3.30
  -3 -11   1    1.30    6.10
  -3 -11   1    4.60    3.90
   4  11  -1   -4.10    5.90
   4  11  -1    6.40    5.10
   4  11  -1    3.40    6.70
   4  11  -1   -0.30    4.50
   4  11  -1    6.30    2.80
  -4 -11   1    5.20    6.30
  -4 -11   1   -6.70    5.70
  -4 -11   1    3.40    4.00
  -4 -11   1    8.60    4.40
  -4 -11   1    6.30    5.70
   5  11  -1   -0.20    4.60
   5  11  -1   -0.90    3.70
   5  11  -1  -11.90    5.50
   5  11  -1    2.20    2.80
  -5 -11   1    8.20    3.80
  -5 -11   1   -2.10    6.00
  -5 -11   1    0.20    6.40
  -5 -11   1    6.80    4.30
  -5 -11   1    8.20    5.40
  -5 -11   1    4.10    4.10
  -5 -11   1    0.50    1.90
  -4  12  -1    5.10    5.10
  -4  12  -1   15.50    5.30
   4 -12   1    6.50    4.30
   4 -12   1    6.30    5.00
  -3  12  -1   11.50    5.40
  -3  12  -1   13.10    5.40
   3 -12   1    5.40    5.40
   3 -12   1   15.10    6.70
   3 -12   1   30.50    6.70
   3 -12   1    6.00    5.30
  -2  12  -1    5.90    4.90
  -2  12  -1   -4.10    4.20
   2 -12   1    1.20    3.70
   2 -12   1   12.90    4.50
   2 -12   1    9.60    6.00
   2 -12   1   -1.70    5.30
   2 -12   1    4.70    4.00
   2 -12   1   -0.80    5.30
  -1  12  -1   35.60    7.20
  -1  12  -1   43.80    8.30
   1 -12   1   37.60    7.00
   1 -12   1   44.80    7.60
   1 -12   1   51.39   10.10
   1 -12   1   35.70    7.20
   1 -12   1   44.90    9.00
   1 -12   1   31.40    8.10
   0  12  -1    0.90    4.50
   0 -12   1    5.90    5.80
   0 -12   1    0.60    5.30
   0 -12   1   -5.40    5.00
   0 -12   1    5.80    4.70
   0 -12   1   -0.90    3.70
   1  12  -1   29.60    7.00
   1  12  -1   20.40    6.30
  -1 -12   1   22.90    6.00
  -1 -12   1   32.00    8.60
  -1 -12   1   34.00    7.30
  -1 -12   1   30.70    6.60
  -1 -12   1   30.30    8.00
  -1 -12   1   32.30    7.90
   2  12  -1    4.10    4.80
   2  12  -1   12.90    5.60
  -2 -12   1   12.90    5.00
  -2 -12   1   -3.80    6.30
  -2 -12   1   11.50    6.20
  -2 -12   1   18.90    7.90
  -2 -12   1    2.00    4.40
  -2 -12   1   22.20    8.20
   3  12  -1   18.90    6.40
   3  12  -1    4.60    5.20
   3  12  -1    4.20    2.20
  -3 -12   1    6.50    4.20
  -3 -12   1   10.90    6.20
  -3 -12   1   11.10    5.30
  -3 -12   1   -2.60    5.50
  -3 -12   1    8.10    7.10
  -1 -12  -2   13.50    6.00
  -1 -12  -2   10.20    6.60
  -1 -12  -2    0.80    5.60
  -1 -12  -2   10.70    4.00
   1  12   2    9.00    5.20
   1  12   2    5.80    4.70
   0 -12  -2    3.30    5.50
   0 -12  -2   -3.30    5.10
   0  12   2   -0.20    3.60
   0  12   2    1.20    4.00
   1 -12  -2   -0.10    4.50
   1 -12  -2   -8.90    4.00
  -1  12   2    2.20    4.20
  -1  12   2    4.50    3.70
   2 -12  -2   -1.20    5.50
   2 -12  -2   11.10    7.30
   2 -12  -2    4.00    5.60
   2 -12  -2    9.40    4.70
   2 -12  -2    9.60    5.60
  -2  12   2   10.60    4.50
  -2  12   2    2.00    4.90
  -2  12   2    5.10    3.90
   3 -12  -2    3.30    5.50
   3 -12  -2   16.70    6.60
   3 -12  -2   13.50    4.70
   3 -12  -2   13.60    6.20
  -3  12   2   13.50    5.80
  -3  12   2   21.00    5.10
  -3  12   2   23.60    5.80
  -4 -11  -2    6.80    3.70
  -4 -11  -2    4.50    6.80
  -4 -11  -2   12.00    4.40
  -4 -11  -2   -0.40    5.90
   4  11   2    3.40    3.70
   4  11   2    4.20    4.30
   4  11   2    5.00    2.70
  -3 -11  -2   -0.50    3.50
  -3 -11  -2  -12.20    4.20
  -3 -11  -2   -4.10    4.80
  -3 -11  -2    7.70    5.70
  -3 -11  -2    6.00    3.90
  -3 -11  -2   -3.90    2.80
   3  11   2   -0.80    1.90
   3  11   2    1.60    4.30
   3  11   2   -2.00    3.70
  -2 -11  -2   -0.20    3.40
  -2 -11  -2    6.70    5.70
  -2 -11  -2    1.90    3.40
  -2 -11  -2    2.00    3.60
  -2 -11  -2   -6.80    4.60
  -2 -11  -2   -3.70    5.20
   2  11   2   -9.90    4.60
   2  11   2   -1.10    4.10
  -1 -11  -2    1.00    3.60
  -1 -11  -2    3.00    5.50
  -1 -11  -2    3.50    3.50
  -1 -11  -2   -5.40    5.40
  -1 -11  -2    1.70    5.00
   1  11   2   -9.90    4.30
   1  11   2   -1.60    3.50
   1  11   2    1.00    3.90
   1  11   2   -7.40    6.40
   0 -11  -2    2.40    3.50
   0 -11  -2   -3.10    4.90
   0 -11  -2    0.60    5.60
   0 -11  -2    2.90    3.70
   0 -11  -2    5.20    4.10
   0 -11  -2    5.30    5.40
   0  11   2   -3.70    4.80
   0  11   2  -11.50    3.90
   0  11   2   -4.20    5.50
   0  11   2   -1.60    3.50
   0  11   2    0.60    3.70
   1 -11  -2    5.30    5.20
   1 -11  -2    3.70    5.20
   1 -11  -2    7.50    6.00
   1 -11  -2    2.90    3.60
   1 -11  -2    5.80    3.80
   1 -11  -2   10.60    4.60
  -1  11   2    7.00    4.10
  -1  11   2    4.90    3.90
  -1  11   2    5.00    6.50
  -1  11   2   -4.30    4.30
  -1  11   2   -2.20    4.30
   2 -11  -2   14.20    5.60
   2 -11  -2   29.00    6.90
   2 -11  -2   25.90    5.60
   2 -11  -2   33.30    8.20
   2 -11  -2   25.80    5.70
   2 -11  -2   26.90    6.30
  -2  11   2   24.70    5.50
  -2  11   2   21.60    6.80
  -2  11   2   27.30    6.70
  -2  11   2   22.50    6.40
  -2  11   2   26.80    5.80
   3 -11  -2   12.20    4.70
   3 -11  -2    2.80    5.30
   3 -11  -2    0.20    4.30
   3 -11  -2    2.60    5.00
   3 -11  -2    4.70    3.70
   3 -11  -2    8.60    4.30
  -3  11   2    6.70    3.90
  -3  11   2   -2.90    4.20
  -3  11   2   -0.90    3.40
  -3  11   2    3.60    4.50
   4 -11  -2   20.10    6.30
   4 -11  -2   34.00    8.00
   4 -11  -2   33.80    6.60
   4 -11  -2   37.40    8.80
   4 -11  -2   34.40    5.90
   4 -11  -2   38.30    6.30
  -4  11   2   44.80    6.60
  -4  11   2   31.70    5.80
  -4  11   2   29.00    6.80
  -4  11   2   26.10    5.50
   5 -11  -2   27.20    6.30
   5 -11  -2   30.30    6.50
   5 -11  -2   23.50    5.10
   5 -11  -2   37.10    9.10
   5 -11  -2   33.70    5.80
  -5  11   2   28.50    5.30
  -5  11   2   30.90    6.00
  -5  11   2   27.40    6.40
   6 -11  -2    8.20    4.40
   6 -11  -2    7.40    6.40
   6 -11  -2    5.70    3.30
   6 -11  -2    4.50    3.50
   6 -11  -2    8.60    3.80
  -6  11   2    2.70    3.30
  -6  11   2    7.20    4.30
  -6  11   2    2.80    3.70
  -6 -10  -2   -5.30    5.80
  -6 -10  -2    1.70    3.00
  -6 -10  -2    8.60    5.40
  -6 -10  -2    4.20    3.30
  -6 -10  -2   12.70    6.30
   6  10   2  -13.70    5.20
   6  10   2   11.60    5.30
   6  10   2    1.10    3.70
   6  10   2   -2.50    3.00
  -5 -10  -2   -1.10    4.10
  -5 -10  -2   -6.70    5.30
  -5 -10  -2    7.30    4.50
  -5 -10  -2    2.60    3.00
  -5 -10  -2    5.70    4.10
  -5 -10  -2   12.40    5.60
   5  10   2    3.30    4.20
   5  10   2    1.60    3.00
   5  10   2    0.10    4.00
   5  10   2   -4.60    4.70
  -4 -10  -2   35.20    8.50
  -4 -10  -2   35.70    2.10
  -4 -10  -2   53.59    8.00
  -4 -10  -2   42.20    7.20
  -4 -10  -2   40.60    8.70
   4  10   2   50.89    5.20
   4  10   2   45.30    7.70
   4  10   2   43.10    7.40
   4  10   2   48.50    9.90
   4  10   2   54.39   10.10
   4  10   2   38.60    8.50
  -3 -10  -2   33.70    6.40
  -3 -10  -2   31.80    8.20
  -3 -10  -2   27.60    7.30
  -3 -10  -2   45.80    8.70
  -3 -10  -2   43.90    9.40
   3  10   2   24.80    3.50
   3  10   2   17.00   10.10
   3  10   2   26.30    7.00
   3  10   2   35.50    7.20
   3  10   2   24.00    7.50
  -2 -10  -2   18.50    4.90
  -2 -10  -2   13.90    6.10
  -2 -10  -2   11.90    6.20
  -2 -10  -2   14.50    5.50
  -2 -10  -2   13.50    5.60
   2  10   2   10.20    2.30
   2  10   2    9.60    5.30
   2  10   2    7.90    5.30
   2  10   2   12.90    6.90
   2  10   2   16.50    5.20
   2  10   2    8.00    5.20
  -1 -10  -2   -2.50    2.90
  -1 -10  -2   -0.50    5.30
  -1 -10  -2    3.70    5.40
  -1 -10  -2    3.90    4.80
  -1 -10  -2    3.50    3.90
   1  10   2    1.40    4.50
   1  10   2    2.30    3.80
   1  10   2    2.40    5.80
   1  10   2    0.50    4.70
   0 -10  -2   40.00    7.20
   0 -10  -2   41.20    8.00
   0 -10  -2   31.90    9.80
   0 -10  -2   36.90    7.70
   0  10   2   32.20    8.20
   0  10   2   43.70    7.30
   0  10   2   34.40    6.30
   0  10   2   29.70    6.20
   0  10   2   37.60    6.80
   1 -10  -2   -5.10    3.90
   1 -10  -2    1.30    3.40
   1 -10  -2   -0.80    4.60
   1 -10  -2   -5.00    3.10
  -1  10   2   -6.40    3.40
  -1  10   2   -0.80    3.50
  -1  10   2    1.30    4.30
  -1  10   2   -0.80    5.00
  -1  10   2   -0.70    3.70
   2 -10  -2    1.50    5.10
   2 -10  -2    3.80    3.60
   2 -10  -2    2.80    4.20
   2 -10  -2   -2.50    3.80
   2 -10  -2    2.90    3.20
   2 -10  -2   -1.90    4.60
  -2  10   2    0.20    3.50
  -2  10   2   -4.70    3.00
  -2  10   2    3.10    4.10
  -2  10   2    1.60    4.00
   3 -10  -2   -1.80    2.60
   3 -10  -2    0.50    3.70
   3 -10  -2   -1.60    4.50
   3 -10  -2   -0.80    3.40
   3 -10  -2    4.50    4.20
   3 -10  -2   -5.90    4.40
  -3  10   2   -2.30    3.40
  -3  10   2   -1.60    2.90
  -3  10   2    1.90    4.30
  -3  10   2   -2.30    3.30
   4 -10  -2   25.00    7.80
   4 -10  -2   22.80    5.00
   4 -10  -2   20.10    5.80
   4 -10  -2   23.80    5.80
  -4  10   2   25.30    5.30
  -4  10   2   22.20    4.70
  -4  10   2   15.60    4.60
  -4  10   2   22.80    6.10
  -4  10   2   29.20    5.40
   5 -10  -2   -0.80    3.90
   5 -10  -2    0.10    3.00
   5 -10  -2    4.10    3.20
   5 -10  -2   -1.70    4.10
   5 -10  -2    7.50    4.50
   5 -10  -2   -3.60    3.40
  -5  10   2   12.40    3.20
  -5  10   2    0.70    3.00
  -5  10   2    2.90    2.90
  -5  10   2   -1.10    3.60
   6 -10  -2   19.30    4.40
   6 -10  -2   25.90    5.70
   6 -10  -2   22.60    4.80
   6 -10  -2   18.70    4.70
   6 -10  -2   28.90    8.40
  -6  10   2   24.40    5.20
  -6  10   2   26.50    5.70
  -6  10   2   23.80    4.70
   7 -10  -2   -1.30    2.80
   7 -10  -2   -4.10    2.50
   7 -10  -2    4.20    3.20
   7 -10  -2    6.50    2.80
   7 -10  -2   -1.50    5.10
  -7  10   2    0.90    3.60
  -7  10   2    5.80    4.10
  -7  10   2    0.30    2.60
  -7  -9  -2   -1.90    2.60
  -7  -9  -2   11.00    6.00
  -7  -9  -2    5.20    3.50
   7   9   2    1.70    4.50
   7   9   2   -0.30    3.40
   7   9   2    2.40    3.70
   7   9   2    2.10    7.00
  -6  -9  -2    0.20    2.70
  -6  -9  -2    0.20    2.80
  -6  -9  -2    8.70    6.50
  -6  -9  -2    0.80    4.30
  -6  -9  -2    1.30    3.50
  -6  -9  -2    2.00    3.50
  -6  -9  -2  -10.80    4.20
   6   9   2    1.40    5.70
   6   9   2   -6.80    4.10
   6   9   2   -1.90    4.20
   6   9   2    1.70    3.70
   6   9   2   -3.10    2.80
  -5  -9  -2    1.80    3.60
  -5  -9  -2    6.40    5.20
  -5  -9  -2   -0.60    4.20
  -5  -9  -2    1.00    3.10
  -5  -9  -2   -3.80    5.20
  -5  -9  -2    1.80    3.00
  -5  -9  -2    4.00    3.90
   5   9   2   -5.30    4.30
   5   9   2    0.00    2.70
   5   9   2   -5.90    2.60
   5   9   2   -3.30    2.70
   5   9   2    7.90    5.90
   5   9   2    2.90    3.90
  -4  -9  -2   -2.90    4.30
  -4  -9  -2    1.90    3.80
  -4  -9  -2    0.60    3.50
  -4  -9  -2    2.60    0.90
  -4  -9  -2    5.10    5.30
  -4  -9  -2    3.30    5.60
  -4  -9  -2    1.00    2.70
   4   9   2    1.90    2.50
   4   9   2   -2.90    4.40
   4   9   2    1.80    4.20
   4   9   2    8.70    5.80
  -3  -9  -2  -10.20    3.50
  -3  -9  -2   -0.70    2.80
  -3  -9  -2   -2.60    3.10
  -3  -9  -2   -2.20    4.40
  -3  -9  -2   -4.60    4.40
  -3  -9  -2   -4.80    1.80
   3   9   2    1.50    2.30
   3   9   2   -2.20    5.00
   3   9   2   -0.10    4.00
   3   9   2   -3.40    3.70
   3   9   2    2.20    3.60
   3   9   2    0.10    4.30
  -2  -9  -2   -3.70    4.90
  -2  -9  -2   -1.10    5.30
  -2  -9  -2    6.70    5.50
  -2  -9  -2    3.80    3.50
  -2  -9  -2   -2.30    3.10
   2   9   2    4.10    3.70
   2   9   2   -0.80    2.80
   2   9   2   -3.70    3.40
   2   9   2   -2.20    3.80
   2   9   2   -4.60    4.80
   2   9   2    0.30    1.80
  -1  -9  -2   51.39    6.40
  -1  -9  -2   52.69    8.70
  -1  -9  -2   39.20    6.20
  -1  -9  -2   33.60    7.10
  -1  -9  -2   43.30    8.80
   1   9   2   35.20    6.30
   1   9   2   36.10    6.70
   1   9   2   44.20    8.50
   1   9   2   36.20    6.40
   1   9   2   41.00    2.90
   1   9   2   31.30    6.10
   0  -9  -2   68.19    7.10
   0  -9  -2   67.19    7.00
   0  -9  -2   77.99    9.50
   0  -9  -2   59.89    8.80
   0  -9  -2   70.19    9.20
   0   9   2   64.29    7.70
   0   9   2   67.89    9.10
   0   9   2   60.09    7.30
   0   9   2   71.99    8.10
   0   9   2   74.09    8.30
   1  -9  -2   23.00    5.00
   1  -9  -2   26.40    5.80
   1  -9  -2   26.40    5.00
   1  -9  -2   28.00    6.40
   1  -9  -2   24.80    7.00
   1  -9  -2   24.30    6.30
  -1   9   2   20.50    5.30
  -1   9   2   32.60    5.70
  -1   9   2   24.90    5.10
  -1   9   2   27.40    5.50
  -1   9   2   34.00    7.80
   2  -9  -2    3.50    4.90
   2  -9  -2    1.10    3.60
   2  -9  -2    0.00    2.70
   2  -9  -2    1.30    3.90
   2  -9  -2    1.80    4.00
   2  -9  -2   -1.40    2.70
  -2   9   2    2.30    4.40
  -2   9   2   -1.70    3.50
  -2   9   2   -0.80    3.50
  -2   9   2   -1.10    2.90
  -2   9   2   -2.80    3.30
   3  -9  -2    4.60    4.60
   3  -9  -2    4.80    3.30
   3  -9  -2    3.90    5.70
   3  -9  -2    3.20    4.10
   3  -9  -2    8.40    4.30
   3  -9  -2    3.40    3.30
  -3   9   2    3.60    3.50
  -3   9   2    4.70    3.60
  -3   9   2    1.90    4.20
  -3   9   2    4.00    3.90
  -3   9   2    0.80    3.30
   4  -9  -2    4.20    4.60
   4  -9  -2    9.60    5.90
   4  -9  -2    6.10    4.00
   4  -9  -2   12.90    5.10
   4  -9  -2    4.20    3.30
   4  -9  -2    9.90    3.50
  -4   9   2   12.60    3.90
  -4   9   2   13.70    4.00
  -4   9   2    5.40    4.30
  -4   9   2    8.30    4.00
  -4   9   2   14.30    3.90
   5  -9  -2   13.80    4.10
   5  -9  -2   17.00    5.80
   5  -9  -2   22.90    5.10
   5  -9  -2   17.20    4.90
  -5   9   2   23.30    5.60
  -5   9   2   23.50    4.30
  -5   9   2   20.20    4.60
  -5   9   2   22.70    4.10
   6  -9  -2   12.80    5.50
   6  -9  -2    8.90    3.50
   6  -9  -2    6.50    3.40
   6  -9  -2   15.20    6.80
   6  -9  -2   12.20    3.90
   6  -9  -2    7.20    3.60
  -6   9   2   12.50    4.60
  -6   9   2   16.00    3.60
  -6   9   2   10.20    3.50
  -6   9   2    6.50    3.90
   7  -9  -2   25.50    6.90
   7  -9  -2   25.00    7.80
   7  -9  -2   25.10    4.60
   7  -9  -2   22.80    4.50
   7  -9  -2   29.00    4.90
  -7   9   2   34.00    6.00
  -7   9   2   14.80    4.50
  -7   9   2   23.40    4.40
   8  -9  -2   -3.70    2.50
   8  -9  -2    6.50    2.70
   8  -9  -2    1.70    6.20
   8  -9  -2   -0.40    2.90
   8  -9  -2    5.70    2.30
  -8   9   2   -2.60    3.10
  -8   9   2    1.40    3.30
  -8  -8  -2   37.10    7.30
  -8  -8  -2   26.50    4.70
  -8  -8  -2   35.40    9.30
  -8  -8  -2   42.40    7.20
  -8  -8  -2   34.20    6.50
   8   8   2   35.00    8.50
   8   8   2   29.20    6.50
   8   8   2   41.60    8.20
   8   8   2   30.80    6.10
  -7  -8  -2   -1.40    2.60
  -7  -8  -2    3.70    6.00
  -7  -8  -2    6.30    5.50
  -7  -8  -2    6.00    3.90
  -7  -8  -2   -0.10    4.30
  -7  -8  -2    4.90    4.10
  -7  -8  -2    4.90    4.20
   7   8   2   11.80    5.60
   7   8   2    1.40    5.00
   7   8   2   -0.20    3.40
   7   8   2   -0.80    3.60
   7   8   2    0.90    4.30
   7   8   2    2.80    4.60
  -6  -8  -2   -4.90    2.60
  -6  -8  -2   -9.20    4.10
  -6  -8  -2   -1.00    2.50
  -6  -8  -2    3.60    4.90
  -6  -8  -2    9.40    5.10
  -6  -8  -2    6.10    5.20
   6   8   2   -1.20    5.60
   6   8   2    6.30    4.80
   6   8   2   -0.80    4.20
   6   8   2   10.10    5.40
   6   8   2   -2.10    5.30
   6   8   2    9.20    4.10
  -5  -8  -2   19.10    5.40
  -5  -8  -2   20.00    4.80
  -5  -8  -2   19.20    5.30
  -5  -8  -2   15.00    5.70
  -5  -8  -2   23.90    7.60
  -5  -8  -2   14.10    3.90
   5   8   2   19.50    5.70
   5   8   2   19.80    6.10
   5   8   2   15.80    5.20
   5   8   2   19.60    6.60
   5   8   2   15.20    4.00
   5   8   2   20.00    5.20
  -4  -8  -2    1.20    5.00
  -4  -8  -2    0.60    5.00
  -4  -8  -2    4.80    3.70
  -4  -8  -2    1.50    2.90
  -4  -8  -2    0.60    3.40
  -4  -8  -2    3.20    2.80
  -4  -8  -2    0.30    0.80
  -4  -8  -2    8.10    5.30
   4   8   2    1.00    4.00
   4   8   2    1.20    3.50
   4   8   2    2.00    2.50
   4   8   2   -2.00    3.40
   4   8   2   -4.20    4.40
   4   8   2   -2.90    4.00
  -3  -8  -2    2.80    4.90
  -3  -8  -2    1.70    2.80
  -3  -8  -2    3.20    3.40
  -3  -8  -2   -0.40    4.10
  -3  -8  -2   -0.50    4.00
  -3  -8  -2    2.70    3.40
  -3  -8  -2    3.80    2.60
   3   8   2   -1.00    3.70
   3   8   2    1.30    2.20
   3   8   2    9.40    4.30
   3   8   2   -0.50    4.00
   3   8   2    5.70    5.40
   3   8   2    5.60    4.00
  -2  -8  -2   23.40    7.10
  -2  -8  -2   18.20    5.80
  -2  -8  -2   25.10    6.70
  -2  -8  -2   22.30    5.10
  -2  -8  -2   25.50    5.20
   2   8   2   24.50    5.50
   2   8   2   28.70    6.10
   2   8   2   25.40    3.20
   2   8   2   21.50    6.40
   2   8   2   24.40    5.40
   2   8   2   19.20    4.90
  -1  -8  -2   21.80    6.10
  -1  -8  -2   18.20    6.30
  -1  -8  -2   11.90    4.00
  -1  -8  -2   21.20    4.70
  -1  -8  -2   26.40    6.00
   1   8   2   25.20    5.20
   1   8   2   14.40    2.10
   1   8   2    9.90    4.20
   1   8   2   19.00    6.30
   1   8   2   20.00    5.00
   1   8   2   15.30    4.60
   0  -8  -2   12.60    3.90
   0  -8  -2    6.80    4.40
   0  -8  -2    8.70    3.70
   0  -8  -2    6.80    4.90
   0  -8  -2    7.80    4.90
   0   8   2    4.20    3.70
   0   8   2    6.50    3.80
   0   8   2    7.40    3.60
   0   8   2    9.20    5.30
   0   8   2   12.50    4.60
   1  -8  -2   90.59    8.60
   1  -8  -2   70.09    8.10
   1  -8  -2   86.29    7.20
   1  -8  -2   82.79    7.80
   1  -8  -2   81.59    7.10
   1  -8  -2   79.69    9.10
  -1   8   2   76.19    7.20
  -1   8   2   66.99    8.50
  -1   8   2   89.49    7.40
  -1   8   2   88.19    7.00
  -1   8   2   75.29    7.40
   2  -8  -2   -3.40    3.90
   2  -8  -2   -1.50    3.60
   2  -8  -2    4.00    3.80
   2  -8  -2    0.10    2.70
   2  -8  -2    1.40    4.00
   2  -8  -2    4.20    3.00
  -2   8   2    5.90    3.60
  -2   8   2    0.70    4.40
  -2   8   2    7.40    3.70
  -2   8   2    3.00    3.10
   3  -8  -2   29.90    6.80
   3  -8  -2   32.60    6.40
   3  -8  -2   28.00    4.80
   3  -8  -2   29.10    4.80
   3  -8  -2   21.90    5.30
   3  -8  -2   32.00    5.70
  -3   8   2   24.00    4.30
  -3   8   2   38.20    6.10
  -3   8   2   39.30    5.50
  -3   8   2   29.10    4.70
  -3   8   2   29.90    5.20
   4  -8  -2    1.70    3.80
   4  -8  -2    0.20    5.50
   4  -8  -2    0.70    2.70
   4  -8  -2   -3.90    2.80
   4  -8  -2    2.20    3.50
  -4   8   2   -0.20    3.10
  -4   8   2    0.60    2.50
  -4   8   2    1.40    2.90
  -4   8   2   -0.20    3.60
  -4   8   2    3.10    2.70
   5  -8  -2    1.40    3.10
   5  -8  -2   -0.40    2.60
   5  -8  -2    2.20    5.30
   5  -8  -2   -0.30    2.40
   5  -8  -2   -3.80    3.40
  -5   8   2    4.20    2.80
  -5   8   2    0.00    2.70
  -5   8   2   -1.20    2.20
   6  -8  -2    5.40    5.40
   6  -8  -2    1.40    2.80
   6  -8  -2    1.70    2.60
   6  -8  -2   -3.80    3.30
   6  -8  -2    0.70    3.10
  -6   8   2    0.80    2.70
  -6   8   2    3.90    2.40
  -6   8   2   -0.30    3.60
  -6   8   2    0.10    2.30
  -6   8   2    0.00    3.00
   7  -8  -2    4.30    3.00
   7  -8  -2    7.80    6.00
   7  -8  -2   11.20    3.40
   7  -8  -2    8.10    3.10
   7  -8  -2    7.70    3.40
  -7   8   2   16.40    3.10
  -7   8   2    8.00    3.10
  -7   8   2    4.70    3.70
  -7   8   2   16.00    3.20
  -7   8   2   11.20    4.30
   8  -8  -2   10.80    5.80
   8  -8  -2   10.50    6.60
   8  -8  -2    2.90    2.90
   8  -8  -2    5.50    3.30
   8  -8  -2   10.50    3.00
  -8   8   2    2.80    3.40
  -8   8   2   11.00    4.10
   9  -8  -2   -7.60    4.10
   9  -8  -2    0.70    2.90
   9  -8  -2    9.20    2.60
   9  -8  -2   -2.90    2.50
   9  -8  -2    1.90    5.40
  -9   8   2    7.10    2.10
  -9   8   2   -0.20    2.50
  -9   8   2    1.60    3.30
  -9  -7  -2   20.70    6.60
  -9  -7  -2   11.10    3.50
  -9  -7  -2   24.30    5.70
  -9  -7  -2   18.30    7.40
   9   7   2   14.30    6.10
   9   7   2   13.20    5.10
   9   7   2   27.10    7.00
   9   7   2   24.10    7.20
  -8  -7  -2   10.80    3.50
  -8  -7  -2    8.70    4.40
  -8  -7  -2   18.80    5.40
  -8  -7  -2   15.60    6.80
  -8  -7  -2    6.60    4.20
  -8  -7  -2   10.70    6.30
   8   7   2    9.20    4.60
   8   7   2    4.30    4.30
   8   7   2   11.70    5.10
   8   7   2   29.60    8.30
   8   7   2    6.00    4.10
   8   7   2    7.60    5.60
  -7  -7  -2   75.89    8.00
  -7  -7  -2   62.89    8.50
  -7  -7  -2   60.09    9.50
  -7  -7  -2   67.89    6.70
  -7  -7  -2   60.69    7.20
  -7  -7  -2   51.19    9.50
   7   7   2   70.09    7.60
   7   7   2   68.49    9.50
   7   7   2   65.09   11.60
   7   7   2   67.49    8.60
   7   7   2   71.69   10.00
  -6  -7  -2   11.90    6.00
  -6  -7  -2    9.00    3.30
  -6  -7  -2    7.30    5.30
  -6  -7  -2    8.40    5.20
  -6  -7  -2   10.70    4.20
  -6  -7  -2   10.60    4.70
  -6  -7  -2    7.40    4.30
   6   7   2    0.70    4.50
   6   7   2    7.70    5.00
   6   7   2    6.20    4.60
   6   7   2   12.30    6.10
   6   7   2    9.20    4.60
   6   7   2   13.10    4.10
  -5  -7  -2    2.80    2.70
  -5  -7  -2    0.30    4.00
  -5  -7  -2    0.80    3.50
  -5  -7  -2    3.20    5.10
  -5  -7  -2    0.90    3.20
  -5  -7  -2    0.20    4.80
  -5  -7  -2   -1.80    3.70
   5   7   2    1.30    3.40
   5   7   2   -0.60    2.80
   5   7   2    2.30    4.10
   5   7   2   -1.70    4.10
   5   7   2   -1.70    3.80
   5   7   2   -0.50    3.80
  -4  -7  -2   46.60    5.90
  -4  -7  -2   49.00    6.80
  -4  -7  -2   36.60    8.10
  -4  -7  -2   45.50    6.60
  -4  -7  -2   39.00    2.10
  -4  -7  -2   45.70    7.60
  -4  -7  -2   43.20    5.40
  -4  -7  -2   41.20    7.70
   4   7   2   41.80    6.50
   4   7   2   47.50    5.10
   4   7   2   48.90    8.20
   4   7   2   41.80    6.50
   4   7   2   46.70    6.70
   4   7   2   43.00    6.60
  -3  -7  -2    4.80    3.20
  -3  -7  -2    6.50    5.70
  -3  -7  -2    1.10    3.30
  -3  -7  -2    8.00    4.60
  -3  -7  -2    6.60    4.80
  -3  -7  -2    5.30    3.60
  -3  -7  -2    5.50    2.80
   3   7   2   12.70    4.20
   3   7   2    8.80    4.40
   3   7   2    3.80    4.50
   3   7   2    6.30    2.50
   3   7   2    6.60    3.80
  -2  -7  -2    2.70    2.20
  -2  -7  -2    1.60    3.00
  -2  -7  -2   -1.60    2.60
  -2  -7  -2   -0.40    3.90
  -2  -7  -2    1.50    4.80
  -2  -7  -2    1.50    3.60
   2   7   2   -0.90    3.90
   2   7   2    3.50    1.90
   2   7   2    3.80    3.50
   2   7   2   -2.50    3.10
   2   7   2    4.40    2.70
   2   7   2    2.40    3.40
  -1  -7  -2    6.30    3.40
  -1  -7  -2    3.00    3.00
  -1  -7  -2    1.10    4.00
  -1  -7  -2    3.90    3.90
  -1  -7  -2    3.60    4.70
   1   7   2    6.30    1.70
   1   7   2    9.10    3.90
   1   7   2    6.10    4.00
   1   7   2    5.80    3.40
   1   7   2   10.00    3.80
   1   7   2    6.60    5.20
   0  -7  -2   -0.40    2.50
   0  -7  -2    4.80    3.60
   0  -7  -2    2.90    2.80
   0  -7  -2    2.40    4.00
   0  -7  -2   -2.30    3.40
   0   7   2   -2.50    2.60
   0   7   2    1.10    2.90
   0   7   2    1.40    2.80
   0   7   2    4.70    3.10
   0   7   2   -1.50    3.80
   1  -7  -2   53.79    5.50
   1  -7  -2   50.89    6.60
   1  -7  -2   53.99    5.20
   1  -7  -2   50.59    6.80
   1  -7  -2   44.90    7.70
  -1   7   2   48.20    6.20
  -1   7   2   50.89    5.70
  -1   7   2   47.30    5.40
  -1   7   2   53.69    7.20
  -1   7   2   53.49    5.70
   2  -7  -2   12.20    4.10
   2  -7  -2   14.70    5.30
   2  -7  -2   11.20    4.00
   2  -7  -2   12.00    3.30
   2  -7  -2    9.40    3.10
   2  -7  -2   13.50    4.20
  -2   7   2   10.50    3.50
  -2   7   2   10.40    3.40
   3  -7  -2   72.89    6.60
   3  -7  -2   63.19    8.10
   3  -7  -2   68.39    7.30
   3  -7  -2   68.49    6.90
   3  -7  -2   73.29    5.90
   3  -7  -2   75.49    5.80
  -3   7   2   59.29    5.30
  -3   7   2   68.19    5.80
  -3   7   2   76.69    6.50
  -3   7   2   74.29    6.10
  -3   7   2   54.49    6.70
   4  -7  -2    9.70    3.50
   4  -7  -2    8.90    3.10
   4  -7  -2   10.70    4.00
   4  -7  -2    9.50    3.20
   4  -7  -2    9.20    5.60
   4  -7  -2    8.20    4.30
  -4   7   2    9.10    4.00
  -4   7   2    6.60    2.70
  -4   7   2    7.00    3.40
  -4   7   2    4.00    2.70
  -4   7   2    8.50    3.20
   5  -7  -2   31.80    4.50
   5  -7  -2   42.90    5.50
   5  -7  -2   26.80    6.10
   5  -7  -2   28.70    4.60
   5  -7  -2   32.70    4.70
   5  -7  -2   34.70    7.70
  -5   7   2   34.60    5.70
  -5   7   2   29.90    4.50
  -5   7   2   38.00    4.40
  -5   7   2   33.50    7.10
  -5   7   2   30.60    4.20
   6  -7  -2    1.10    4.20
   6  -7  -2    2.90    2.80
   6  -7  -2    4.00    2.70
   6  -7  -2    0.20    2.40
   6  -7  -2   -0.10    5.20
   6  -7  -2    4.80    3.10
  -6   7   2    5.80    3.50
  -6   7   2    4.70    2.20
  -6   7   2    3.10    2.30
  -6   7   2    4.30    2.90
  -6   7   2    0.80    3.20
   7  -7  -2    7.90    6.00
   7  -7  -2    2.50    2.60
   7  -7  -2   -1.50    1.90
   7  -7  -2    1.40    2.70
   7  -7  -2   -0.50    4.20
   7  -7  -2   -0.50    2.50
  -7   7   2    1.00    2.80
  -7   7   2    4.60    2.30
  -7   7   2    4.90    2.30
  -7   7   2   -1.60    3.00
  -7   7   2    2.00    3.20
   8  -7  -2    7.40    2.60
   8  -7  -2    4.30    3.00
   8  -7  -2    8.50    6.50
   8  -7  -2    7.60    6.00
   8  -7  -2    3.50    3.50
   8  -7  -2   10.60    4.60
   8  -7  -2    5.90    2.50
  -8   7   2    0.10    3.30
  -8   7   2    8.90    3.10
   9  -7  -2    5.40    3.10
   9  -7  -2   10.60    2.60
   9  -7  -2    4.60    4.20
   9  -7  -2   -0.50    4.90
   9  -7  -2   16.20    4.30
   9  -7  -2    4.80    6.00
   9  -7  -2    2.70    3.10
   9  -7  -2    9.00    2.80
   9  -7  -2    6.00    2.70
  -9   7   2    5.30    4.30
  -9   7   2   10.10    2.80
  -9   7   2    8.50    3.40
  -9   7   2    5.00    3.60
  -9   7   2   10.40    3.40
  -9   7   2    8.10    2.30
  10  -7  -2   11.10    3.40
  10  -7  -2    8.50    3.80
  10  -7  -2    4.00    4.30
  10  -7  -2   19.90    3.40
  10  -7  -2    9.80    3.70
  10  -7  -2   18.10    7.30
 -10   7   2   19.30    2.90
 -10   7   2    7.50    3.80
 -10   7   2   19.10    7.10
 -10   7   2    9.40    3.30
 -10   7   2   15.20    4.00
  -9  -6  -2   10.10    3.20
  -9  -6  -2   14.00    5.30
  -9  -6  -2   13.00    6.60
  -9  -6  -2   20.00    5.30
  -9  -6  -2   21.90    5.50
   9   6   2   13.50    4.90
   9   6   2   18.50    5.20
   9   6   2   22.90    7.30
   9   6   2   14.00    6.00
   9   6   2   15.50    6.00
  -8  -6  -2   83.59    8.60
  -8  -6  -2   80.09    9.80
  -8  -6  -2   84.29    6.80
  -8  -6  -2   69.69    8.60
  -8  -6  -2   75.69   11.00
  -8  -6  -2   72.89    8.20
   8   6   2   77.39    9.50
   8   6   2   71.39    8.80
   8   6   2   80.79    8.60
   8   6   2  102.09   11.20
   8   6   2   72.29    8.50
  -7  -6  -2    1.90    3.60
  -7  -6  -2   -2.90    2.90
  -7  -6  -2   -2.40    3.90
  -7  -6  -2    0.10    4.50
  -7  -6  -2    1.00    3.50
  -7  -6  -2    5.20    2.70
   7   6   2    2.20    4.00
   7   6   2    0.40    3.30
   7   6   2    5.60    3.80
   7   6   2    0.60    3.00
   7   6   2    0.00    4.00
   7   6   2    0.70    4.70
  -6  -6  -2   31.30    4.60
  -6  -6  -2   40.10    6.10
  -6  -6  -2   36.40    6.30
  -6  -6  -2   26.10    6.40
  -6  -6  -2   36.80    8.90
  -6  -6  -2   28.10    7.80
  -6  -6  -2   37.30    6.30
   6   6   2   34.60    6.30
   6   6   2   46.40    7.40
   6   6   2   31.00    7.50
   6   6   2   37.90    6.70
   6   6   2   43.50    5.90
   6   6   2   44.20    7.10
  -5  -6  -2   15.00    6.40
  -5  -6  -2   23.90    5.70
  -5  -6  -2   21.10    5.00
  -5  -6  -2   18.10    4.20
  -5  -6  -2   11.10    3.20
  -5  -6  -2   21.60    5.50
  -5  -6  -2   11.70    4.20
   5   6   2   17.30    6.00
   5   6   2   18.40    5.00
   5   6   2   14.40    3.80
   5   6   2   21.70    5.10
   5   6   2   18.40    5.10
   5   6   2   17.90    4.90
  -4  -6  -2   71.69    9.00
  -4  -6  -2   70.19    7.40
  -4  -6  -2   92.29    6.90
  -4  -6  -2   80.39    7.40
  -4  -6  -2   71.29    7.90
  -4  -6  -2   77.19    6.40
  -4  -6  -2   81.69    7.30
   4   6   2   81.29    7.50
   4   6   2   71.79    7.30
   4   6   2   72.39    7.20
   4   6   2   78.99    8.60
   4   6   2   77.99    5.90
   4   6   2   85.09    7.90
  -3  -6  -2   20.00    3.90
  -3  -6  -2   22.60    5.50
  -3  -6  -2   23.30    6.40
  -3  -6  -2   25.40    3.80
  -3  -6  -2   23.30    4.40
  -3  -6  -2   26.50    4.80
  -3  -6  -2   27.00    5.50
  -3  -6  -2   23.50    1.80
   3   6   2   29.40    3.70
   3   6   2   24.60    6.20
   3   6   2   32.70    5.70
   3   6   2   26.60    5.00
   3   6   2   21.80    4.50
   3   6   2   23.80    4.60
  -2  -6  -2   21.30    5.40
  -2  -6  -2   22.70    4.30
  -2  -6  -2   20.20    4.20
  -2  -6  -2   20.90    4.60
  -2  -6  -2   24.90    5.10
  -2  -6  -2   21.60    4.10
  -2  -6  -2   20.60    3.10
   2   6   2   20.20    2.80
   2   6   2   17.70    4.10
   2   6   2   20.00    4.50
   2   6   2   26.70    4.50
   2   6   2   28.10    4.70
   2   6   2   21.90    5.60
  -1  -6  -2    1.30    2.90
  -1  -6  -2    6.30    2.80
  -1  -6  -2    2.60    2.60
  -1  -6  -2    1.40    1.50
  -1  -6  -2   -0.70    3.50
   1   6   2    2.00    3.70
   1   6   2   -0.10    2.30
   1   6   2    4.70    3.10
   1   6   2    1.70    2.50
   1   6   2    3.80    2.70
   1   6   2    1.80    1.40
   0  -6  -2   44.30    5.30
   0  -6  -2   38.90    5.80
   0  -6  -2   41.40    4.60
   0  -6  -2   43.40    6.10
   0  -6  -2   43.40    4.60
   0   6   2   41.90    5.80
   0   6   2   45.70    5.00
   0   6   2   42.70    4.50
   0   6   2   44.80    5.00
   0   6   2   43.30    5.20
   0   6   2   38.70    2.20
   1  -6  -2  102.19    7.40
   1  -6  -2  121.59    6.90
   1  -6  -2  113.59    8.60
   1  -6  -2  107.69    6.70
   1  -6  -2  107.39    7.80
  -1   6   2  109.69    6.90
  -1   6   2  124.29    7.20
  -1   6   2  111.39    6.70
  -1   6   2  117.49    7.50
  -1   6   2  116.19    8.30
   2  -6  -2   14.70    3.10
   2  -6  -2   26.50    5.70
   2  -6  -2   18.40    3.90
   2  -6  -2   23.00    3.50
   2  -6  -2   26.60    4.90
   2  -6  -2   26.40    4.80
  -2   6   2   22.90    3.70
  -2   6   2   19.60    3.40
  -2   6   2   19.70    3.90
  -2   6   2   22.60    3.70
  -2   6   2   29.70    5.70
   3  -6  -2   43.90    4.30
   3  -6  -2   43.20    4.30
   3  -6  -2   47.70    5.90
   3  -6  -2   46.90    6.60
   3  -6  -2   40.40    5.10
   3  -6  -2   41.90    4.90
  -3   6   2   39.40    4.20
  -3   6   2   41.40    3.80
  -3   6   2   46.80    5.40
  -3   6   2   45.50    4.60
  -3   6   2   41.70    4.70
   4  -6  -2  160.88   10.40
   4  -6  -2  155.78    8.00
   4  -6  -2  167.88    7.90
   4  -6  -2  157.38   10.90
   4  -6  -2  151.08    8.40
   4  -6  -2  145.69    8.20
  -4   6   2  158.68    8.20
  -4   6   2  164.38    8.60
  -4   6   2  150.88    7.30
  -4   6   2  159.28    7.60
  -4   6   2  151.98    9.20
   5  -6  -2    5.40    4.70
   5  -6  -2    1.90    3.80
   5  -6  -2    1.40    1.20
   5  -6  -2    5.40    2.60
   5  -6  -2    2.80    2.60
   5  -6  -2    1.00    2.20
   5  -6  -2    3.40    2.40
  -5   6   2    1.20    2.90
  -5   6   2    5.80    2.20
  -5   6   2    0.30    2.70
  -5   6   2    1.60    2.30
  -5   6   2    0.50    1.90
   6  -6  -2   23.70    3.90
   6  -6  -2   26.00    3.90
   6  -6  -2   32.00    4.30
   6  -6  -2   41.00    7.90
   6  -6  -2   21.70    5.70
   6  -6  -2   32.60    4.10
  -6   6   2   27.00    3.50
  -6   6   2   31.70    4.90
  -6   6   2   28.30    3.40
  -6   6   2   33.40    5.20
  -6   6   2   32.50    4.00
  -6   6   2   31.80    4.30
   7  -6  -2   -4.60    3.20
   7  -6  -2    2.50    2.10
   7  -6  -2    6.80    6.10
   7  -6  -2    2.30    2.20
   7  -6  -2    1.40    2.00
   7  -6  -2   -0.50    2.40
  -7   6   2    1.30    2.20
  -7   6   2   -2.30    2.80
  -7   6   2    5.00    4.20
  -7   6   2   -4.20    2.10
  -7   6   2    3.90    2.40
   8  -6  -2    8.70    5.30
   8  -6  -2    4.90    2.50
   8  -6  -2    9.80    6.10
   8  -6  -2    7.10    2.60
   8  -6  -2    6.80    3.00
   8  -6  -2    8.80    2.90
   8  -6  -2    6.00    3.00
  -8   6   2    4.00    3.30
  -8   6   2    4.30    3.00
  -8   6   2    3.50    1.80
  -8   6   2    8.50    3.40
  -8   6   2    5.30    4.10
   9  -6  -2   -0.70    4.90
   9  -6  -2   -0.20    2.50
   9  -6  -2    0.40    2.70
   9  -6  -2    0.50    2.80
   9  -6  -2    4.00    2.10
   9  -6  -2   -6.80    3.70
   9  -6  -2   -1.90    2.90
   9  -6  -2   -1.20    2.40
  -9   6   2   -3.30    2.70
  -9   6   2    5.40    3.30
  -9   6   2    3.50    2.30
  -9   6   2    0.20    3.70
  -9   6   2   -0.80    1.50
  10  -6  -2    9.80    4.20
  10  -6  -2    2.10    3.70
  10  -6  -2   14.30    3.10
  10  -6  -2   11.70    2.90
  10  -6  -2    6.80    3.60
  10  -6  -2    6.80    3.50
 -10   6   2   12.90    5.50
 -10   6   2    6.70    2.80
 -10   6   2    2.20    3.30
 -10   6   2    9.30    3.70
 -10   6   2    8.80    3.30
 -10   6   2    6.00    2.00
  11  -6  -2    6.50    3.80
  11  -6  -2    1.90    3.00
  11  -6  -2   10.10    2.90
 -11   6   2   14.50    5.60
 -11   6   2    0.50    2.80
 -11   6   2    4.70    2.10
 -11   6   2   12.10    4.50
 -11   6   2    5.60    3.70
 -10  -5  -2   14.20    4.10
 -10  -5  -2   -0.10    2.20
 -10  -5  -2   20.10    6.70
  10   5   2    6.20    4.40
  10   5   2    8.10    5.90
  10   5   2   16.10    4.20
  10   5   2    2.20    4.30
  -9  -5  -2    2.80    3.80
  -9  -5  -2   -3.10    4.40
  -9  -5  -2    9.50    4.20
  -9  -5  -2   -2.30    3.80
  -9  -5  -2    1.90    2.30
  -9  -5  -2    2.80    3.90
   9   5   2   10.60    5.50
   9   5   2    5.10    4.90
   9   5   2    6.60    4.00
   9   5   2    6.40    4.40
  -8  -5  -2    1.50    4.80
  -8  -5  -2   -4.90    2.60
  -8  -5  -2    0.20    2.20
  -8  -5  -2    3.70    4.60
  -8  -5  -2    2.10    3.70
  -8  -5  -2   -5.20    3.40
   8   5   2   -4.70    3.50
   8   5   2    2.60    4.30
   8   5   2   -3.50    3.70
   8   5   2   -0.90    4.40
   8   5   2   -1.70    3.40
   8   5   2    4.10    5.10
  -7  -5  -2  209.08   10.40
  -7  -5  -2  199.98   12.50
  -7  -5  -2  196.98   13.70
  -7  -5  -2  196.58   13.10
  -7  -5  -2  196.18   11.90
  -7  -5  -2  208.08   12.60
   7   5   2  217.68   13.10
   7   5   2  200.58   14.50
   7   5   2  214.78   12.60
   7   5   2  198.08   12.90
   7   5   2  202.68   12.80
  -6  -5  -2    0.40    2.10
  -6  -5  -2   -1.80    3.10
  -6  -5  -2   -3.20    2.90
  -6  -5  -2    1.00    4.10
  -6  -5  -2   -0.20    2.70
  -6  -5  -2    0.40    2.60
   6   5   2    0.30    3.00
   6   5   2   -1.20    4.40
   6   5   2   -0.80    2.60
   6   5   2    2.50    3.50
   6   5   2    0.50    3.50
   6   5   2    3.50    3.90
  -5  -5  -2  284.37   15.30
  -5  -5  -2  281.37   16.20
  -5  -5  -2  297.67   13.30
  -5  -5  -2  273.77   13.70
  -5  -5  -2  296.57   14.30
  -5  -5  -2  295.47   12.80
   5   5   2  278.47   14.10
   5   5   2  280.57   14.20
   5   5   2  293.07   16.10
   5   5   2  295.67   16.40
   5   5   2  289.57   14.20
   5   5   2  286.87   12.90
  -4  -5  -2   13.60    3.20
  -4  -5  -2   18.90    4.50
  -4  -5  -2   16.10    3.90
  -4  -5  -2   10.20    3.80
  -4  -5  -2   15.90    3.40
  -4  -5  -2    8.10    4.20
  -4  -5  -2   15.80    5.40
   4   5   2   11.30    4.90
   4   5   2   15.90    3.90
   4   5   2   10.50    3.70
   4   5   2   13.00    3.00
   4   5   2   12.10    3.90
   4   5   2   14.80    4.00
  -3  -5  -2   44.50    2.20
  -3  -5  -2   52.69    5.00
  -3  -5  -2   46.40    5.20
  -3  -5  -2   51.79    5.90
  -3  -5  -2   49.70    4.40
  -3  -5  -2   49.70    6.60
  -3  -5  -2   48.10    6.70
  -3  -5  -2   56.69    5.50
   3   5   2   57.19    4.50
   3   5   2   54.59    5.70
   3   5   2   48.10    5.30
   3   5   2   57.89    6.70
   3   5   2   49.50    5.10
   3   5   2   45.10    5.30
  -2  -5  -2    5.00    2.40
  -2  -5  -2    4.00    2.60
  -2  -5  -2    6.30    2.00
  -2  -5  -2    1.70    2.50
  -2  -5  -2    4.00    2.70
  -2  -5  -2    6.80    3.30
  -2  -5  -2    5.10    4.00
   2   5   2    6.50    2.50
   2   5   2    7.80    2.90
   2   5   2    2.60    2.90
   2   5   2   10.90    3.00
   2   5   2    8.00    4.00
   2   5   2    3.00    2.50
  -1  -5  -2   13.50    3.20
  -1  -5  -2   14.30    4.70
  -1  -5  -2   13.50    2.10
  -1  -5  -2   11.40    3.10
  -1  -5  -2   11.00    3.60
  -1  -5  -2   12.10    3.80
   1   5   2   11.30    3.00
   1   5   2   12.20    1.90
   1   5   2   11.90    3.80
   1   5   2   15.00    3.70
   1   5   2   13.60    4.60
   1   5   2   14.60    3.20
   0  -5  -2    2.20    1.10
   0  -5  -2    4.80    2.90
   0  -5  -2    3.80    2.40
   0  -5  -2    1.90    2.40
   0  -5  -2    0.70    2.90
   0  -5  -2    4.60    3.90
   0   5   2    2.40    2.30
   0   5   2    3.60    2.60
   0   5   2    6.30    3.60
   0   5   2    6.30    2.70
   0   5   2    3.30    1.00
   0   5   2    1.90    2.40
   1  -5  -2    0.40    2.00
   1  -5  -2    0.10    2.60
   1  -5  -2    0.10    2.00
   1  -5  -2    1.80    2.70
   1  -5  -2    0.80    3.60
  -1   5   2    1.30    2.20
  -1   5   2    1.70    3.20
  -1   5   2    1.60    2.20
  -1   5   2   -0.90    1.70
  -1   5   2    2.30    2.20
   2  -5  -2   68.49    4.80
   2  -5  -2   69.59    6.00
   2  -5  -2   76.79    6.00
   2  -5  -2   71.89    4.70
   2  -5  -2   72.59    5.60
   2  -5  -2   85.39    7.20
  -2   5   2   76.49    5.20
  -2   5   2   73.89    5.00
  -2   5   2   68.69    6.70
  -2   5   2   74.79    5.50
  -2   5   2   75.09    4.90
   3  -5  -2    2.20    2.10
   3  -5  -2    2.00    1.80
   3  -5  -2    0.20    3.10
   3  -5  -2   -0.60    2.00
   3  -5  -2    0.70    1.60
   3  -5  -2   -1.30    2.70
  -3   5   2    1.00    1.70
  -3   5   2    3.00    2.00
  -3   5   2    0.60    1.80
  -3   5   2   -2.10    2.10
  -3   5   2   -2.20    2.40
   4  -5  -2  180.48    8.80
   4  -5  -2  189.48    8.80
   4  -5  -2  201.98   11.00
   4  -5  -2  206.18    8.40
   4  -5  -2  198.38    8.60
   4  -5  -2  200.58   11.50
   4  -5  -2  197.48    7.00
  -4   5   2  216.08   10.30
  -4   5   2  200.48    8.20
  -4   5   2  204.28    8.80
  -4   5   2  191.38    8.10
  -4   5   2  200.48    9.20
   5  -5  -2   12.30    2.70
   5  -5  -2    9.70    2.00
   5  -5  -2   18.10    4.60
   5  -5  -2   11.00    2.60
   5  -5  -2    8.50    2.50
   5  -5  -2   11.30    2.80
   5  -5  -2   11.40    4.70
  -5   5   2   11.30    2.60
  -5   5   2    8.90    2.20
  -5   5   2   14.50    3.30
  -5   5   2    9.80    2.20
  -5   5   2   13.70    4.20
  -5   5   2   14.50    2.40
  -5   5   2   13.20    3.40
   6  -5  -2   17.10    3.00
   6  -5  -2   18.20    3.30
   6  -5  -2   18.40    2.90
   6  -5  -2   17.20    3.20
   6  -5  -2   21.70    3.50
   6  -5  -2   15.70    5.10
   6  -5  -2   19.10    6.00
  -6   5   2   20.00    2.90
  -6   5   2   19.50    3.30
  -6   5   2   19.00    4.90
  -6   5   2   20.70    5.10
  -6   5   2   20.50    4.10
  -6   5   2   20.40    3.80
   7  -5  -2   33.40    4.00
   7  -5  -2   31.10    4.00
   7  -5  -2   36.50    4.30
   7  -5  -2   32.70    4.20
   7  -5  -2   31.80    6.70
   7  -5  -2   29.40    3.90
  -7   5   2   32.20    4.40
  -7   5   2   25.40    4.30
  -7   5   2   33.70    4.80
  -7   5   2   39.30    6.70
   8  -5  -2    3.70    2.70
   8  -5  -2    4.10    2.60
   8  -5  -2    2.40    2.50
   8  -5  -2    5.30    2.30
   8  -5  -2    3.60    2.20
   8  -5  -2   -3.80    3.90
   8  -5  -2    3.00    3.10
  -8   5   2    5.60    2.30
  -8   5   2    2.40    1.80
  -8   5   2    4.20    3.20
  -8   5   2    6.20    3.30
  -8   5   2   10.30    4.80
   9  -5  -2    3.90    2.40
   9  -5  -2    1.40    2.80
   9  -5  -2    7.90    5.40
   9  -5  -2   -1.20    2.80
   9  -5  -2    1.00    2.70
   9  -5  -2    5.90    3.40
   9  -5  -2    3.90    2.30
  -9   5   2    3.30    1.90
  -9   5   2   -1.40    3.10
  -9   5   2    3.90    2.40
  -9   5   2    3.80    3.30
  10  -5  -2    5.10    3.60
  10  -5  -2    0.20    2.70
  10  -5  -2   -1.80    2.80
  10  -5  -2    5.70    2.90
  10  -5  -2    6.80    2.60
  10  -5  -2   14.30    4.40
 -10   5   2    6.20    3.70
 -10   5   2   10.70    5.30
 -10   5   2    2.30    3.40
 -10   5   2    6.80    2.50
 -10   5   2    6.70    2.90
  11  -5  -2    1.20    3.10
  11  -5  -2    3.90    2.40
  11  -5  -2   -1.50    2.40
  11  -5  -2    3.50    3.50
  11  -5  -2   -4.20    2.60
  11  -5  -2    4.30    2.10
 -11   5   2   -5.60    3.00
 -11   5   2    4.30    4.00
 -11   5   2    3.60    2.00
 -11   5   2    3.90    4.20
 -10  -4  -2   18.70    3.40
 -10  -4  -2   19.90    6.70
 -10  -4  -2   32.80    6.30
 -10  -4  -2   32.70    5.90
  10   4   2   29.50    7.00
  10   4   2   29.30    6.70
  10   4   2   28.70    6.10
  10   4   2   13.80    5.00
  -9  -4  -2   -3.50    3.60
  -9  -4  -2    6.90    3.90
  -9  -4  -2   -0.20    4.10
  -9  -4  -2    0.70    2.10
  -9  -4  -2   -2.80    3.20
   9   4   2    4.40    4.30
   9   4   2   21.00    7.70
   9   4   2   -2.10    3.30
   9   4   2    3.90    3.10
   9   4   2    1.50    3.70
  -8  -4  -2   -1.40    1.80
  -8  -4  -2    0.00    3.20
  -8  -4  -2    3.10    4.30
  -8  -4  -2    2.40    3.30
  -8  -4  -2   -6.90    3.50
  -8  -4  -2    0.80    3.50
   8   4   2    1.00    4.00
   8   4   2   -2.30    3.80
   8   4   2    7.20    6.20
   8   4   2    1.80    3.50
   8   4   2   -5.20    3.10
  -7  -4  -2   -0.60    2.00
  -7  -4  -2    0.70    3.40
  -7  -4  -2    2.50    3.30
  -7  -4  -2    8.80    3.80
  -7  -4  -2    1.20    3.40
  -7  -4  -2    4.60    3.00
   7   4   2    1.30    3.60
   7   4   2    2.60    3.40
   7   4   2    0.50    2.90
   7   4   2    2.40    2.90
   7   4   2    0.60    3.40
   7   4   2    2.70    4.90
  -6  -4  -2   57.59    7.30
  -6  -4  -2   64.89    5.40
  -6  -4  -2   54.09    6.20
  -6  -4  -2   66.99    7.30
  -6  -4  -2   57.99    6.60
  -6  -4  -2   64.59    6.80
   6   4   2   64.49    8.40
   6   4   2   73.29    7.30
   6   4   2   65.49    6.70
   6   4   2   61.79    6.30
   6   4   2   63.19    6.40
   6   4   2   67.89    7.10
  -5  -4  -2    8.00    3.60
  -5  -4  -2   11.80    3.40
  -5  -4  -2    9.20    3.80
  -5  -4  -2   13.70    4.20
  -5  -4  -2   10.20    4.30
  -5  -4  -2    9.40    2.60
  -5  -4  -2   12.90    5.40
   5   4   2   14.90    3.50
   5   4   2   12.90    3.70
   5   4   2   11.80    3.80
   5   4   2   12.50    4.00
   5   4   2   12.40    3.70
   5   4   2   12.50    5.30
  -4  -4  -2  108.09    6.50
  -4  -4  -2  112.29    6.80
  -4  -4  -2  103.59    7.70
  -4  -4  -2  103.59    8.00
  -4  -4  -2  105.19    8.80
  -4  -4  -2  106.19    7.30
  -4  -4  -2  109.79    7.10
   4   4   2  105.89    8.60
   4   4   2  108.99    7.40
   4   4   2  100.69    7.30
   4   4   2  105.29    7.30
   4   4   2  120.99    6.80
   4   4   2  112.79    7.50
  -3  -4  -2   50.39    5.40
  -3  -4  -2   55.39    5.30
  -3  -4  -2   51.99    4.60
  -3  -4  -2   51.19    5.10
  -3  -4  -2   52.19    4.30
  -3  -4  -2   43.10    5.50
  -3  -4  -2   51.69    6.50
   3   4   2   51.19    6.20
   3   4   2   55.49    4.80
   3   4   2   49.40    5.70
   3   4   2   48.10    5.10
   3   4   2   52.69    4.30
   3   4   2   49.40    5.00
  -2  -4  -2  772.22   25.60
  -2  -4  -2  810.12   27.70
  -2  -4  -2  806.32   27.20
  -2  -4  -2  788.52   27.00
  -2  -4  -2  761.42   27.80
  -2  -4  -2  845.62   27.30
  -2  -4  -2  808.52   29.10
   2   4   2  819.62   27.10
   2   4   2  804.92   27.50
   2   4   2  826.72   27.40
   2   4   2  788.42   27.00
   2   4   2  830.12   28.90
   2   4   2  802.12   25.40
  -1  -4  -2   22.90    3.70
  -1  -4  -2   17.20    3.50
  -1  -4  -2   21.20    3.40
  -1  -4  -2   22.30    4.00
  -1  -4  -2   16.10    4.90
  -1  -4  -2   22.30    3.80
   1   4   2   24.90    5.40
   1   4   2   19.70    3.50
   1   4   2   21.50    3.60
   1   4   2   22.00    3.60
   1   4   2   16.90    2.20
   1   4   2   19.80    3.90
   0  -4  -2    4.70    2.90
   0  -4  -2    5.10    4.00
   0  -4  -2    8.00    2.70
   0  -4  -2    4.70    3.10
   0  -4  -2    5.70    2.50
   0  -4  -2    4.30    1.20
   0   4   2    5.60    2.50
   0   4   2    4.10    1.20
   0   4   2    8.20    3.20
   0   4   2    6.30    2.70
   0   4   2    3.60    4.00
   0   4   2    5.00    2.30
   1  -4  -2   42.50    5.80
   1  -4  -2   43.80    4.70
   1  -4  -2   49.30    4.10
   1  -4  -2   44.70    3.90
   1  -4  -2   46.90    4.80
  -1   4   2   53.99    4.40
  -1   4   2   44.20    3.70
  -1   4   2   46.30    5.60
  -1   4   2   50.09    4.20
   2  -4  -2  238.28    9.90
   2  -4  -2  240.68   10.10
   2  -4  -2  232.88   11.50
   2  -4  -2  244.68    9.30
   2  -4  -2  235.58   10.80
   2  -4  -2  241.88    9.10
  -2   4   2  221.58    9.30
  -2   4   2  230.78    8.90
  -2   4   2  238.18   11.40
  -2   4   2  220.98   10.20
  -2   4   2  237.88    9.20
  -2   4   2  246.58    9.70
   3  -4  -2  134.39    8.00
   3  -4  -2  127.29    6.50
   3  -4  -2  126.79    6.10
   3  -4  -2  138.29    6.90
   3  -4  -2  140.19    8.70
   3  -4  -2  145.29    6.20
  -3   4   2  136.69    6.40
  -3   4   2  146.19    6.90
  -3   4   2  135.89    6.00
  -3   4   2  138.39    6.00
  -3   4   2  124.39    7.40
   4  -4  -2  330.87   12.40
   4  -4  -2  363.86   12.20
   4  -4  -2  325.97   14.70
   4  -4  -2  354.16   12.50
   4  -4  -2  334.27   11.50
   4  -4  -2  338.27   12.30
   4  -4  -2  370.36   15.60
  -4   4   2  337.37   13.30
  -4   4   2  342.57   11.80
  -4   4   2  336.17   11.80
  -4   4   2  338.67   14.50
  -4   4   2  339.47   13.60
  -4   4   2  347.57   12.80
   5  -4  -2   39.30    3.40
   5  -4  -2   32.80    3.40
   5  -4  -2   39.00    3.30
   5  -4  -2   33.70    3.30
   5  -4  -2   33.00    3.30
   5  -4  -2   49.50    6.40
  -5   4   2   38.80    3.70
  -5   4   2   43.60    5.60
  -5   4   2   36.80    4.20
  -5   4   2   35.80    3.10
  -5   4   2   36.50    4.00
  -5   4   2   34.60    2.90
   6  -4  -2   46.40    4.10
   6  -4  -2   45.10    3.90
   6  -4  -2   53.09    7.30
   6  -4  -2   45.10    4.00
   6  -4  -2   54.49    4.40
   6  -4  -2   49.40    4.10
  -6   4   2   51.69    4.80
  -6   4   2   55.39    7.00
  -6   4   2   58.59    4.90
   7  -4  -2   -0.70    1.90
   7  -4  -2    0.50    2.30
   7  -4  -2    0.40    2.00
   7  -4  -2   -0.20    3.90
   7  -4  -2    1.00    1.80
   7  -4  -2   -0.10    2.30
  -7   4   2    0.30    2.50
  -7   4   2    2.00    2.60
  -7   4   2   -0.60    1.70
  -7   4   2    1.60    2.70
  -7   4   2    1.60    1.60
  -7   4   2   -1.40    3.50
   8  -4  -2   81.99    6.50
   8  -4  -2   84.09    5.80
   8  -4  -2   73.49    6.90
   8  -4  -2   76.49    5.60
   8  -4  -2   85.89    6.00
   8  -4  -2   76.19    6.60
   8  -4  -2   72.99    9.90
   8  -4  -2   77.79    5.90
  -8   4   2   95.69    7.40
  -8   4   2   91.59    6.50
  -8   4   2   91.19   13.20
  -8   4   2   77.79    6.00
  -8   4   2   75.69    5.40
  -8   4   2   87.99    5.40
   9  -4  -2    2.20    3.00
   9  -4  -2    0.50    2.40
   9  -4  -2    4.70    2.50
   9  -4  -2    4.40    3.30
   9  -4  -2    2.10    2.60
   9  -4  -2    2.00    2.30
   9  -4  -2    4.60    2.80
  -9   4   2    2.20    2.00
  -9   4   2   -2.00    3.10
  -9   4   2   -2.60    2.90
  -9   4   2    0.50    4.10
  -9   4   2    3.60    2.70
  -9   4   2    0.20    2.20
  10  -4  -2   -0.40    2.60
  10  -4  -2    3.10    2.80
  10  -4  -2    3.20    3.50
  10  -4  -2    5.00    2.60
  10  -4  -2    2.50    3.30
  10  -4  -2    3.70    3.00
  10  -4  -2    4.90    2.50
 -10   4   2    6.60    4.00
 -10   4   2   -3.50    2.80
 -10   4   2    8.00    5.10
 -10   4   2    6.00    3.00
 -10   4   2    1.60    2.00
 -10   4   2    1.40    2.70
  11  -4  -2   40.50    8.70
  11  -4  -2   31.30    5.00
  11  -4  -2   28.20    4.90
  11  -4  -2   35.50    5.10
  11  -4  -2   27.90    4.30
 -11   4   2   38.60    6.70
 -11   4   2   29.80    7.20
 -11   4   2   21.00    4.70
 -11   4   2   25.80    4.00
 -11   4   2   34.10    5.20
 -11   4   2   30.30    4.80
 -11  -3  -2   87.79    8.50
 -11  -3  -2   34.20    8.60
 -11  -3  -2   70.59    8.00
  11   3   2   72.09    7.90
  11   3   2   46.70    7.30
  11   3   2   67.59    7.70
  11   3   2   67.79   10.20
  11   3   2   53.49    3.50
  11   3   2   75.39    8.70
 -10  -3  -2   12.60    5.20
 -10  -3  -2    9.80    2.70
 -10  -3  -2   12.50    5.30
 -10  -3  -2   15.30    5.20
 -10  -3  -2   21.70    5.30
 -10  -3  -2   13.70    6.50
 -10  -3  -2   14.00    5.40
  10   3   2   20.00    5.70
  10   3   2   23.70    5.30
  10   3   2   15.70    5.10
  10   3   2   18.50    5.80
  -9  -3  -2    4.10    4.40
  -9  -3  -2    6.50    3.80
  -9  -3  -2   -0.40    2.00
  -9  -3  -2   -1.50    3.70
  -9  -3  -2    2.90    3.30
  -9  -3  -2    2.10    3.40
   9   3   2    2.00    3.10
   9   3   2    9.20    6.30
   9   3   2   -1.90    3.10
   9   3   2   -2.40    3.30
   9   3   2   -2.50    3.20
  -8  -3  -2  158.68   10.70
  -8  -3  -2  160.78   10.70
  -8  -3  -2  162.98   11.90
  -8  -3  -2  163.28   11.50
  -8  -3  -2  162.68   10.80
  -8  -3  -2  164.28    8.40
   8   3   2  164.48   10.60
   8   3   2  179.58   14.00
   8   3   2  159.98   10.70
   8   3   2  161.08   11.30
   8   3   2  153.58   10.70
  -7  -3  -2  369.96   17.00
  -7  -3  -2  385.76   18.60
  -7  -3  -2  405.66   17.80
  -7  -3  -2  406.76   15.20
  -7  -3  -2  382.96   18.10
  -7  -3  -2  413.46   18.00
   7   3   2  393.36   17.90
   7   3   2  418.06   17.40
   7   3   2  415.76   17.80
   7   3   2  371.86   20.00
   7   3   2  377.16   17.70
  -6  -3  -2   50.19    4.60
  -6  -3  -2   54.49    5.90
  -6  -3  -2   36.80    4.90
  -6  -3  -2   58.09    6.80
  -6  -3  -2   52.29    6.00
   6   3   2   53.89    6.20
   6   3   2   54.09    6.30
   6   3   2   51.69    6.10
   6   3   2   52.19    6.00
   6   3   2   61.29    6.20
  -5  -3  -2   58.39    4.60
  -5  -3  -2   61.99    6.10
  -5  -3  -2   55.49    5.60
  -5  -3  -2   57.69    5.30
  -5  -3  -2   54.19    5.60
  -5  -3  -2   55.89    6.20
   5   3   2   55.49    5.50
   5   3   2   56.69    6.90
   5   3   2   61.79    5.40
   5   3   2   54.19    5.60
   5   3   2   55.69    5.70
   5   3   2   49.99    5.70
  -4  -3  -2  572.84   20.70
  -4  -3  -2  554.04   21.00
  -4  -3  -2  524.55   19.50
  -4  -3  -2  556.64   21.30
  -4  -3  -2  549.74   20.50
  -4  -3  -2  574.84   19.40
  -4  -3  -2  553.54   22.40
   4   3   2  520.95   20.20
   4   3   2  556.64   20.50
   4   3   2  559.84   22.40
   4   3   2  559.84   20.50
   4   3   2  572.04   20.80
   4   3   2  560.04   19.60
  -3  -3  -2    6.20    2.90
  -3  -3  -2    4.40    2.20
  -3  -3  -2    6.70    3.50
  -3  -3  -2    9.10    2.70
  -3  -3  -2    2.90    3.90
  -3  -3  -2    7.20    2.80
  -3  -3  -2    5.10    2.90
   3   3   2    4.20    2.70
   3   3   2    5.10    2.50
   3   3   2    4.20    2.80
   3   3   2    7.60    3.00
   3   3   2    2.70    4.00
   3   3   2    5.90    2.70
  -2  -3  -2  568.04   18.00
  -2  -3  -2  540.35   18.90
  -2  -3  -2  531.25   20.60
  -2  -3  -2  542.15   19.40
   2   3   2  501.35   20.10
   2   3   2  518.15   18.80
   2   3   2  548.65   19.10
   2   3   2  537.55   18.90
   2   3   2  559.34   19.40
   2   3   2  556.84   17.90
  -1  -3  -2  173.58    6.60
  -1  -3  -2  169.88   10.10
  -1  -3  -2  172.78    8.00
  -1  -3  -2  174.48    7.80
  -1  -3  -2  173.38    8.00
  -1  -3  -2  169.98    8.10
  -1  -3  -2  176.78    7.70
   1   3   2  171.48    7.70
   1   3   2  159.78    7.80
   1   3   2  165.08    7.50
   1   3   2  172.28    7.80
   1   3   2  162.58    8.60
   1   3   2  180.38    6.60
   0  -3  -2   18.70    2.50
   0  -3  -2   20.10    2.80
   0  -3  -2   19.60    1.60
   0  -3  -2   19.90    2.50
   0  -3  -2   25.10    3.20
   0  -3  -2   25.60    4.30
   0   3   2   19.30    2.60
   0   3   2   24.00    2.90
   0   3   2   25.90    4.10
   0   3   2   18.80    2.40
   0   3   2   20.20    2.60
   0   3   2   18.30    1.60
   1  -3  -2  120.89    5.60
   1  -3  -2  113.39    6.70
   1  -3  -2  120.09    5.20
   1  -3  -2  128.39    5.40
   1  -3  -2  111.49    3.70
   1  -3  -2  128.49    6.10
  -1   3   2  124.39    6.80
  -1   3   2  120.99    5.20
  -1   3   2  121.29    5.30
  -1   3   2  121.99    5.60
  -1   3   2  118.49    5.40
   2  -3  -2    0.10    3.00
   2  -3  -2   -0.10    1.50
   2  -3  -2    0.30    1.80
   2  -3  -2   -0.20    0.60
   2  -3  -2    1.40    1.30
   2  -3  -2   -2.40    2.10
  -2   3   2    1.10    1.30
  -2   3   2    0.80    2.60
  -2   3   2   -0.10    1.50
  -2   3   2   -0.20    1.10
  -2   3   2    2.30    1.40
   3  -3  -2  120.09    5.40
   3  -3  -2  122.59    5.60
   3  -3  -2  128.69    5.30
   3  -3  -2  124.29    5.00
   3  -3  -2  128.59    5.80
   3  -3  -2  124.99    7.80
   3  -3  -2  130.79    7.70
  -3   3   2  134.19    7.40
  -3   3   2  128.79    5.80
  -3   3   2  118.09    5.00
  -3   3   2  123.19    6.70
  -3   3   2  111.79    5.20
  -3   3   2  122.79    5.10
   4  -3  -2   51.69    3.40
   4  -3  -2   53.39    3.50
   4  -3  -2   45.50    5.50
   4  -3  -2   51.89    3.50
   4  -3  -2   49.80    3.40
   4  -3  -2   45.20    3.50
  -4   3   2   57.59    5.50
  -4   3   2   49.10    3.90
  -4   3   2   49.30    3.00
  -4   3   2   50.29    3.80
  -4   3   2   46.00    4.40
  -4   3   2   45.20    3.10
   5  -3  -2  336.97   12.20
   5  -3  -2  330.97   12.10
   5  -3  -2  352.66   15.30
   5  -3  -2  340.97   12.00
   5  -3  -2  359.06   12.60
   5  -3  -2  337.57   12.10
  -5   3   2  332.27   14.80
  -5   3   2  367.16   13.40
  -5   3   2  349.37   12.40
  -5   3   2  344.87   12.90
   6  -3  -2   61.29    5.30
   6  -3  -2   70.39    4.50
   6  -3  -2   72.09    4.60
   6  -3  -2   72.29    4.60
   6  -3  -2   74.69    5.20
   6  -3  -2   79.89    7.30
   6  -3  -2   68.19    4.40
  -6   3   2   84.09    5.40
  -6   3   2   78.89    5.00
  -6   3   2   72.19    5.40
  -6   3   2   77.79    4.30
  -6   3   2   71.99    4.40
  -6   3   2   71.79    6.90
   7  -3  -2   85.69   10.80
   7  -3  -2   76.29    5.20
   7  -3  -2   77.89    5.30
   7  -3  -2   71.09    5.00
   7  -3  -2   81.89    6.00
   7  -3  -2   79.69    5.20
   7  -3  -2   77.49    5.70
   7  -3  -2   91.39    6.80
  -7   3   2   78.79    7.70
  -7   3   2   78.39    4.90
  -7   3   2   71.49    5.30
  -7   3   2   79.59    5.20
  -7   3   2   77.59    6.30
   8  -3  -2  255.77   11.10
   8  -3  -2  257.57   11.80
   8  -3  -2  245.18   10.90
   8  -3  -2  232.18   10.70
   8  -3  -2  240.28   10.80
   8  -3  -2  249.88   10.80
   8  -3  -2  278.07   12.90
  -8   3   2  251.77   10.60
  -8   3   2  258.87   12.60
  -8   3   2  255.17   11.10
  -8   3   2  203.78   12.60
  -8   3   2  249.58   10.80
  -8   3   2  251.87   14.20
   9  -3  -2    9.60    3.60
   9  -3  -2   10.70    3.10
   9  -3  -2   14.00    3.50
   9  -3  -2   12.00    3.30
   9  -3  -2   12.00    3.90
   9  -3  -2   11.30    3.00
   9  -3  -2   12.00    3.10
  -9   3   2   12.60    3.30
  -9   3   2   10.80    3.30
  -9   3   2   15.00    4.40
  -9   3   2   14.20    3.80
  -9   3   2   15.00    3.20
  -9   3   2    7.10    4.90
  10  -3  -2    2.50    2.50
  10  -3  -2    2.90    2.60
  10  -3  -2   -3.80    2.90
  10  -3  -2    0.80    2.10
  10  -3  -2    4.60    3.00
  10  -3  -2   -1.90    2.50
 -10   3   2    3.10    2.10
 -10   3   2    2.30    2.70
 -10   3   2    1.00    3.30
 -10   3   2    2.40    2.80
 -10   3   2    8.70    4.20
  11  -3  -2   16.20    3.90
  11  -3  -2   15.20    3.70
  11  -3  -2   14.50    3.70
  11  -3  -2    5.00    2.20
  11  -3  -2   13.00    3.40
  11  -3  -2    9.80    5.20
  11  -3  -2   17.80    4.60
 -11   3   2   10.90    4.60
 -11   3   2    9.60    3.40
 -11   3   2    5.40    3.30
 -11   3   2    9.90    4.90
 -11   3   2   12.70    4.10
 -11   3   2    4.40    2.70
  12  -3  -2   16.20    3.90
  12  -3  -2   16.30    3.60
  12  -3  -2   14.50    3.80
  12  -3  -2    9.10    2.30
  12  -3  -2   11.10    3.90
  12  -3  -2   11.60    4.70
 -12   3   2    7.20    3.50
 -12   3   2    7.50    3.10
 -12   3   2   16.80    5.80
 -12   3   2    9.60    4.10
 -11  -2  -2    6.20    3.40
 -11  -2  -2    0.90    5.10
  11   2   2    8.80    3.70
  11   2   2   -1.80    3.70
  11   2   2    1.10    3.00
  11   2   2    6.30    4.00
  11   2   2    8.60    4.20
  11   2   2   -1.20    2.50
 -10  -2  -2    6.30    4.10
 -10  -2  -2    9.30    5.80
 -10  -2  -2    4.00    4.20
 -10  -2  -2    5.10    3.80
 -10  -2  -2    5.30    3.60
 -10  -2  -2   10.10    3.90
  10   2   2    9.10    3.90
  10   2   2    7.40    2.90
  10   2   2    5.70    1.50
  10   2   2   11.80    4.80
  10   2   2   10.90    4.50
  10   2   2    2.40    3.50
  10   2   2   -2.10    3.30
  -9  -2  -2   59.09    8.40
  -9  -2  -2   60.39    7.00
  -9  -2  -2   51.99    7.30
  -9  -2  -2   52.89    8.90
  -9  -2  -2   60.79    5.30
  -9  -2  -2   58.79    7.10
  -9  -2  -2   64.69    7.70
   9   2   2   62.39    8.40
   9   2   2   48.50    7.00
   9   2   2   81.49   11.10
   9   2   2   63.89    7.70
   9   2   2   60.59    7.10
   9   2   2   60.09    6.90
   9   2   2   55.89    5.30
  -8  -2  -2   27.20    5.50
  -8  -2  -2   37.50    5.90
  -8  -2  -2   32.40    5.80
  -8  -2  -2   25.70    5.30
  -8  -2  -2   26.90    3.60
  -8  -2  -2   29.60    6.10
   8   2   2   29.40    5.50
   8   2   2   25.90    5.40
   8   2   2   48.40    9.50
   8   2   2   38.30    6.50
   8   2   2   32.40    4.00
   8   2   2   28.60    5.80
   8   2   2   34.60    4.20
  -7  -2  -2  132.79    8.90
  -7  -2  -2  120.09    8.70
  -7  -2  -2  127.99    7.00
  -7  -2  -2  115.69    9.20
  -7  -2  -2  130.19    9.20
  -7  -2  -2  138.39    9.10
   7   2   2  126.69   11.30
   7   2   2  122.69    7.00
   7   2   2  125.69    9.00
   7   2   2  136.99    9.60
   7   2   2  128.19    8.70
   7   2   2  124.79    9.00
   7   2   2  128.69    6.60
  -6  -2  -2  126.19    6.80
  -6  -2  -2  139.59    8.70
  -6  -2  -2  139.19    8.90
  -6  -2  -2  122.09    8.10
  -6  -2  -2  124.09    8.80
  -6  -2  -2  140.09    9.80
   6   2   2  140.89    8.70
   6   2   2  136.69   10.70
   6   2   2  139.49    8.80
   6   2   2  141.79    6.50
   6   2   2  161.38    8.80
   6   2   2  140.09    7.20
   6   2   2  133.29    8.70
  -5  -2  -2  154.18    8.60
  -5  -2  -2  145.19    8.90
  -5  -2  -2  158.68    8.60
  -5  -2  -2  157.38    7.30
  -5  -2  -2  139.09    8.00
  -5  -2  -2  130.39    8.30
   5   2   2  136.69    7.00
   5   2   2  142.09    8.50
   5   2   2  139.79    8.40
   5   2   2  152.88   10.10
   5   2   2  156.48    8.20
   5   2   2  149.99    6.20
   5   2   2  143.09    8.30
   5   2   2  140.69    8.30
  -4  -2  -2 1040.90   34.40
  -4  -2  -2 1054.49   33.80
  -4  -2  -2 1076.49   34.80
  -4  -2  -2 1066.39   35.10
  -4  -2  -2 1049.59   34.50
  -4  -2  -2 1073.99   33.20
   4   2   2 1052.29   34.50
   4   2   2  997.10   36.10
   4   2   2 1051.49   33.30
   4   2   2 1066.19   34.70
   4   2   2  989.20   31.60
   4   2   2 1021.10   34.40
   4   2   2 1098.49   34.60
   4   2   2 1123.29   34.00
  -3  -2  -2    5.50    2.80
  -3  -2  -2    3.80    2.50
  -3  -2  -2    0.50    2.20
  -3  -2  -2    0.40    2.60
  -3  -2  -2    0.40    3.70
  -3  -2  -2    0.30    1.80
  -3  -2  -2    0.70    2.50
   3   2   2    6.50    2.60
   3   2   2    0.40    1.90
   3   2   2    1.10    2.70
   3   2   2    1.30    2.60
   3   2   2    2.40    2.70
   3   2   2    1.40    2.80
   3   2   2    1.70    0.90
   3   2   2   -0.20    3.40
  -2  -2  -2   14.10    2.10
  -2  -2  -2   19.40    2.50
  -2  -2  -2   13.00    2.80
  -2  -2  -2   13.70    3.90
  -2  -2  -2   16.20    3.10
  -2  -2  -2   17.60    2.70
  -2  -2  -2   15.90    2.80
   2   2   2   15.50    2.70
   2   2   2   16.20    3.50
   2   2   2   16.60    2.90
   2   2   2   18.10    2.50
   2   2   2   14.70    2.30
   2   2   2   15.70    2.80
   2   2   2   16.40    2.70
  -1  -2  -2    2.70    1.50
  -1  -2  -2    1.80    1.80
  -1  -2  -2    0.60    1.30
  -1  -2  -2    1.60    1.60
  -1  -2  -2    0.50    1.20
  -1  -2  -2   -0.20    2.40
  -1  -2  -2    1.80    1.70
   1   2   2    1.00    1.50
   1   2   2    1.40    2.30
   1   2   2    0.90    1.50
   1   2   2    3.10    1.30
   1   2   2    3.00    1.50
   1   2   2    1.50    1.60
   0  -2  -2  418.66   13.50
   0  -2  -2  391.16   12.60
   0  -2  -2  434.26   13.90
   0  -2  -2  393.96   14.50
   0  -2  -2  401.06   13.60
   0  -2  -2  407.16   13.40
   0  -2  -2  410.06   14.20
   0   2   2  446.86   12.70
   0   2   2  415.06   13.50
   0   2   2  389.26   13.40
   1  -2  -2  191.88    6.90
   1  -2  -2  197.38    6.70
   1  -2  -2  195.38    6.70
   1  -2  -2  193.98    7.10
   1  -2  -2  177.78    7.90
  -1   2   2  198.18    6.90
  -1   2   2  193.98    8.20
  -1   2   2  196.58    7.80
  -1   2   2  193.78    6.70
   2  -2  -2  202.98    6.70
   2  -2  -2  197.78    7.00
   2  -2  -2  198.68    8.40
   2  -2  -2  184.58    8.00
   2  -2  -2  199.98    6.60
   2  -2  -2  209.28    6.90
   2  -2  -2  202.78    8.50
   2  -2  -2  195.58    6.80
  -2   2   2  211.58    6.80
  -2   2   2  205.88    6.50
  -2   2   2  207.78    6.60
  -2   2   2  197.28    6.80
   3  -2  -2   63.19    3.00
   3  -2  -2   61.99    2.90
   3  -2  -2   63.39    3.10
   3  -2  -2   61.39    3.00
   3  -2  -2   65.89    4.40
   3  -2  -2   60.89    3.40
   3  -2  -2   62.29    4.80
  -3   2   2   61.29    4.10
  -3   2   2   57.29    5.50
  -3   2   2   55.89    2.90
  -3   2   2   56.89    2.80
  -3   2   2   66.49    3.10
  -3   2   2   54.09    3.60
  -3   2   2   61.89    3.20
   4  -2  -2  594.54   20.00
   4  -2  -2  588.14   19.20
   4  -2  -2  582.34   21.30
   4  -2  -2  585.94   18.40
   4  -2  -2  583.34   18.50
   4  -2  -2  585.14   18.50
   4  -2  -2  581.04   18.50
  -4   2   2  602.94   18.60
  -4   2   2  591.54   21.10
  -4   2   2  587.24   18.40
  -4   2   2  609.94   19.60
  -4   2   2  590.54   18.20
   5  -2  -2   74.19    5.10
   5  -2  -2   70.39    4.90
   5  -2  -2   81.69    4.40
   5  -2  -2   74.19    4.20
   5  -2  -2   75.19    4.20
   5  -2  -2   75.69    4.20
   5  -2  -2   81.49    6.70
   5  -2  -2   67.89    5.10
  -5   2   2   73.09    4.20
  -5   2   2   79.99    5.40
  -5   2   2   78.49    6.50
  -5   2   2   80.69    4.40
  -5   2   2   73.29    4.00
   6  -2  -2  106.69    5.70
   6  -2  -2  106.69    5.60
   6  -2  -2  120.89    6.50
   6  -2  -2  104.39    5.60
   6  -2  -2  105.39    6.60
   6  -2  -2   97.19    6.10
   6  -2  -2  104.99    8.00
   6  -2  -2  107.49    5.60
  -6   2   2  102.59    5.30
  -6   2   2  105.99    5.60
  -6   2   2  106.49    5.70
  -6   2   2  108.39    5.60
  -6   2   2  112.69    7.90
  -6   2   2  104.39    6.50
   7  -2  -2    5.70    2.60
   7  -2  -2    6.10    2.00
   7  -2  -2    6.60    2.60
   7  -2  -2    6.70    2.40
   7  -2  -2    7.80    3.00
   7  -2  -2    7.70    2.40
   7  -2  -2    3.90    2.20
   7  -2  -2    8.30    2.60
  -7   2   2    6.10    2.30
  -7   2   2    6.40    2.20
  -7   2   2    5.60    3.10
  -7   2   2    5.40    2.60
  -7   2   2    5.70    2.30
  -7   2   2    4.50    3.50
   8  -2  -2   94.19    7.20
   8  -2  -2   89.39    6.20
   8  -2  -2   98.49    6.30
   8  -2  -2   89.99    7.00
   8  -2  -2   83.39    6.10
   8  -2  -2   80.59    5.90
   8  -2  -2   94.99    5.70
   8  -2  -2   79.09    6.20
  -8   2   2   93.89    7.60
  -8   2   2   91.89    6.00
  -8   2   2   99.09    6.40
  -8   2   2   90.19    6.50
  -8   2   2   91.69    6.20
  -8   2   2  111.69    9.10
   9  -2  -2   16.80    2.70
   9  -2  -2   15.10    3.70
   9  -2  -2   16.50    4.40
   9  -2  -2   15.40    3.50
   9  -2  -2   19.50    3.80
   9  -2  -2   17.90    3.80
   9  -2  -2   14.00    4.20
  -9   2   2   12.50    4.30
  -9   2   2   22.40    4.00
  -9   2   2   22.10    9.00
  -9   2   2   18.80    3.90
  -9   2   2   15.10    3.80
  -9   2   2   17.80    3.60
  10  -2  -2    2.80    1.80
  10  -2  -2    4.20    2.90
  10  -2  -2    7.00    3.20
  10  -2  -2    2.40    3.40
  10  -2  -2    5.10    3.50
  10  -2  -2    4.20    2.90
  10  -2  -2    5.00    3.40
  10  -2  -2    4.30    3.00
 -10   2   2   13.10    4.70
 -10   2   2    0.10    4.20
 -10   2   2    5.30    2.80
 -10   2   2    9.80    3.60
 -10   2   2    6.40    3.10
  11  -2  -2    1.40    2.50
  11  -2  -2    1.40    3.00
  11  -2  -2   -2.40    2.40
  11  -2  -2    1.90    2.40
  11  -2  -2    1.40    2.50
  11  -2  -2   -0.10    1.30
  11  -2  -2   -1.70    3.30
 -11   2   2    0.90    2.60
 -11   2   2   -6.20    5.20
 -11   2   2    2.30    3.20
 -11   2   2    3.90    2.70
 -11   2   2   -4.20    2.50
 -11   2   2    3.00    4.20
  12  -2  -2    8.40    1.60
  12  -2  -2   16.30    3.90
  12  -2  -2    8.90    4.70
  12  -2  -2   13.30    3.90
  12  -2  -2   11.40    3.50
 -12   2   2   14.50    3.70
 -12   2   2   12.70    3.80
 -12   2   2    5.80    3.70
 -12   2   2   10.70    5.40
 -11  -1  -2    8.30    3.80
 -11  -1  -2    9.10    6.20
 -11  -1  -2   12.60    4.10
  11   1   2   10.70    3.60
  11   1   2    8.20    3.30
  11   1   2   13.60    4.80
  11   1   2   12.90    4.10
  11   1   2    4.10    4.10
 -10  -1  -2   -1.70    3.30
 -10  -1  -2    7.00    5.50
 -10  -1  -2    4.40    3.70
 -10  -1  -2    1.40    3.40
 -10  -1  -2    5.70    3.70
  10   1   2    2.40    3.60
  10   1   2    6.70    2.20
  10   1   2    4.30    4.00
  10   1   2    5.90    3.90
  10   1   2    6.60    3.70
  10   1   2    2.60    2.50
  10   1   2    2.60    3.50
  -9  -1  -2    3.40    3.40
  -9  -1  -2    0.40    4.60
  -9  -1  -2   -1.80    3.00
  -9  -1  -2   -2.60    2.50
  -9  -1  -2    5.50    3.60
  -9  -1  -2   -1.10    3.20
   9   1   2    0.80    3.10
   9   1   2    1.20    3.60
   9   1   2    1.90    3.60
   9   1   2    3.70    2.60
   9   1   2    5.30    3.60
   9   1   2   11.20    7.00
   9   1   2   -0.20    1.60
   9   1   2    1.90    3.40
  -8  -1  -2    4.60    3.60
  -8  -1  -2    4.10    3.40
  -8  -1  -2    6.20    4.90
  -8  -1  -2    2.40    2.10
  -8  -1  -2    2.50    3.40
  -8  -1  -2    1.90    3.00
  -8  -1  -2    3.20    3.50
   8   1   2    0.80    3.40
   8   1   2    0.00    2.10
   8   1   2    0.50    4.70
   8   1   2    2.70    3.50
   8   1   2    1.20    3.90
   8   1   2    0.20    3.20
   8   1   2    0.30    1.70
  -7  -1  -2    3.40    3.20
  -7  -1  -2    3.00    2.00
  -7  -1  -2    1.40    2.80
  -7  -1  -2    0.10    2.80
  -7  -1  -2    0.40    2.90
   7   1   2    6.00    3.40
   7   1   2    1.60    2.50
   7   1   2   -0.40    2.00
   7   1   2   -1.30    3.10
   7   1   2    2.50    3.00
   7   1   2    3.00    1.80
   7   1   2    3.60    4.60
   7   1   2    0.20    2.70
  -6  -1  -2   63.09    6.00
  -6  -1  -2   69.69    6.00
  -6  -1  -2   65.89    5.80
  -6  -1  -2   57.09    5.70
  -6  -1  -2   64.49    5.90
  -6  -1  -2   61.29    4.60
   6   1   2   55.09    4.20
   6   1   2   56.89    5.60
   6   1   2   58.09    7.50
   6   1   2   63.39    5.90
   6   1   2   56.29    5.70
   6   1   2   65.79    6.20
   6   1   2   65.39    4.70
  -5  -1  -2   36.70    4.60
  -5  -1  -2   30.20    4.50
  -5  -1  -2   38.60    4.60
  -5  -1  -2   36.70    3.50
  -5  -1  -2   31.70    4.20
  -5  -1  -2   34.50    4.40
   5   1   2   41.70    4.80
   5   1   2   41.70    6.50
   5   1   2   37.20    4.10
   5   1   2   39.90    4.90
   5   1   2   33.40    3.40
   5   1   2   35.70    4.20
   5   1   2   36.30    3.10
  -4  -1  -2    6.00    3.00
  -4  -1  -2    9.80    2.90
  -4  -1  -2    9.00    2.20
  -4  -1  -2    8.70    3.20
  -4  -1  -2    8.60    2.80
  -4  -1  -2    7.90    2.90
   4   1   2    7.50    3.00
   4   1   2    6.90    1.90
   4   1   2    9.40    3.00
   4   1   2    5.40    2.40
   4   1   2    7.20    2.70
   4   1   2   11.00    4.00
  -3  -1  -2   32.60    3.90
  -3  -1  -2   35.60    3.30
  -3  -1  -2   31.20    3.80
  -3  -1  -2   34.00    3.90
  -3  -1  -2   40.80    3.40
  -3  -1  -2   33.40    4.00
   3   1   2   32.40    3.80
   3   1   2   35.70    4.90
   3   1   2   35.30    3.30
   3   1   2   36.80    3.70
   3   1   2   35.50    3.40
   3   1   2   40.20    3.80
  -2  -1  -2  734.43   24.20
  -2  -1  -2  751.82   24.00
  -2  -1  -2  759.52   25.20
  -2  -1  -2  786.22   24.20
  -2  -1  -2  760.92   23.70
  -2  -1  -2  729.13   23.50
  -2  -1  -2  753.32   24.10
   2   1   2  727.53   24.00
   2   1   2  755.62   24.00
   2   1   2  770.72   24.20
   2   1   2  728.13   25.00
   2   1   2  755.92   23.80
   2   1   2  773.62   24.10
   2   1   2  757.22   23.60
  -1  -1  -2  227.08    8.40
  -1  -1  -2  223.08    7.90
  -1  -1  -2  228.78    8.40
  -1  -1  -2  233.68    8.50
  -1  -1  -2  215.28    9.10
  -1  -1  -2  233.98    8.50
  -1  -1  -2  236.68    8.50
   1   1   2  233.18    8.40
   1   1   2  227.78    8.00
   1   1   2  234.78    9.20
   1   1   2  221.98    8.30
   1   1   2  219.78    8.30
   1   1   2  225.48    8.40
   1   1   2  230.28    8.50
   0  -1  -2   11.50    1.60
   0  -1  -2   11.10    1.10
   0  -1  -2   14.10    1.90
   0  -1  -2   11.80    2.40
   0  -1  -2   10.50    1.60
   0  -1  -2   10.80    1.50
   0  -1  -2   12.00    1.60
   0  -1  -2   13.10    1.40
   0   1   2   11.00    2.40
   0   1   2   12.50    1.50
   0   1   2   13.10    1.70
   0   1   2   13.90    1.60
   0   1   2   13.00    1.80
   0   1   2   11.40    1.50
   1  -1  -2 4075.69  124.49
  -1   1   2 4183.28  124.49
   2  -1  -2    5.00    0.60
   2  -1  -2    5.80    2.00
   2  -1  -2    6.60    1.70
   2  -1  -2    6.20    0.60
   2  -1  -2    5.30    0.60
   2  -1  -2    4.80    1.80
   2  -1  -2    5.40    0.60
   2  -1  -2    5.90    1.40
  -2   1   2    7.20    1.80
  -2   1   2    7.70    1.90
   3  -1  -2  539.15   16.70
   3  -1  -2  564.34   17.80
   3  -1  -2  557.94   16.80
   3  -1  -2  532.65   18.00
   3  -1  -2  552.24   18.00
   3  -1  -2  523.65   16.70
   3  -1  -2  545.65   16.80
   3  -1  -2  562.24   18.80
  -3   1   2  572.94   16.80
  -3   1   2  548.05   17.00
  -3   1   2  560.34   18.70
  -3   1   2  563.04   16.70
  -3   1   2  557.84   16.70
   4  -1  -2  182.38    7.10
   4  -1  -2  189.98    7.20
   4  -1  -2  195.08    8.20
   4  -1  -2  201.08    8.10
   4  -1  -2  185.78    8.00
   4  -1  -2  186.28    7.10
   4  -1  -2  190.98    7.30
   4  -1  -2  198.68    9.40
  -4   1   2  189.18    8.30
  -4   1   2  189.68    7.10
  -4   1   2  195.98    7.20
  -4   1   2  184.98    7.20
  -4   1   2  201.28    9.30
   5  -1  -2   30.60    3.00
   5  -1  -2   37.00    4.30
   5  -1  -2   32.10    3.30
   5  -1  -2   32.60    3.40
   5  -1  -2   34.60    5.10
   5  -1  -2   29.70    3.00
   5  -1  -2   30.60    3.90
   5  -1  -2   32.60    3.10
  -5   1   2   32.50    3.10
  -5   1   2   29.60    3.10
  -5   1   2   36.30    5.00
  -5   1   2   29.90    3.10
  -5   1   2   35.00    4.30
  -5   1   2   34.00    3.30
   6  -1  -2   26.40    3.10
   6  -1  -2   25.70    3.20
   6  -1  -2   29.20    3.60
   6  -1  -2   24.70    3.20
   6  -1  -2   23.80    3.10
   6  -1  -2   25.30    3.70
   6  -1  -2   24.80    2.60
   6  -1  -2   35.70    4.30
  -6   1   2   31.90    5.20
  -6   1   2   27.20    3.10
  -6   1   2   28.00    3.20
  -6   1   2   26.90    3.20
  -6   1   2   23.50    3.90
  -6   1   2   27.20    3.30
   7  -1  -2  187.58    8.80
   7  -1  -2  200.98    9.10
   7  -1  -2  195.48    9.00
   7  -1  -2  199.38    9.80
   7  -1  -2  184.88    8.90
   7  -1  -2  208.48   10.00
   7  -1  -2  176.58    8.70
  -7   1   2  196.38    8.90
  -7   1   2  179.68   10.90
  -7   1   2  190.78    8.80
  -7   1   2  192.78    8.80
  -7   1   2  197.08   10.30
  -7   1   2  198.78    9.20
   8  -1  -2   96.89    6.40
   8  -1  -2  106.09    5.60
   8  -1  -2  101.39    6.80
   8  -1  -2  106.79    6.80
   8  -1  -2  106.59    7.00
   8  -1  -2  110.99    7.50
   8  -1  -2  113.09    7.90
  -8   1   2  110.09    9.20
  -8   1   2  108.79    6.90
  -8   1   2  113.09    7.30
  -8   1   2   99.59    9.00
  -8   1   2  113.09    6.90
  -8   1   2   98.39    6.60
   9  -1  -2  386.16   16.70
   9  -1  -2  388.06   15.80
   9  -1  -2  386.16   16.50
   9  -1  -2  365.46   14.90
   9  -1  -2  355.86   15.40
   9  -1  -2  364.76   15.50
   9  -1  -2  379.56   14.80
   9  -1  -2  383.26   15.60
  -9   1   2  365.06   15.30
  -9   1   2  383.06   17.40
  -9   1   2  375.16   15.60
  -9   1   2  363.16   18.20
  -9   1   2  358.46   15.70
  -9   1   2  371.56   15.40
  10  -1  -2    5.70    1.80
  10  -1  -2    4.80    3.10
  10  -1  -2    0.10    2.30
  10  -1  -2    6.40    3.10
  10  -1  -2    2.50    3.70
  10  -1  -2    5.60    2.80
  10  -1  -2    8.30    3.60
  10  -1  -2    7.20    3.10
 -10   1   2    8.50    3.40
 -10   1   2   12.20    4.10
 -10   1   2    8.90    5.20
 -10   1   2    6.20    3.20
 -10   1   2    7.70    3.10
 -10   1   2    5.30    4.20
  11  -1  -2    5.10    3.30
  11  -1  -2    2.50    4.00
  11  -1  -2    4.60    3.00
  11  -1  -2   10.50    3.40
  11  -1  -2    7.20    4.00
  11  -1  -2    7.60    3.10
  11  -1  -2    2.70    2.70
 -11   1   2    7.40    4.50
 -11   1   2   11.70    3.70
 -11   1   2    0.20    3.50
 -11   1   2    3.80    2.90
 -11   1   2    4.80    4.70
 -11   1   2    6.40    3.40
  12  -1  -2   15.30    3.90
  12  -1  -2   10.50    4.00
  12  -1  -2    7.40    4.00
  12  -1  -2    9.20    4.80
  12  -1  -2   13.30    4.00
 -12   1   2   18.30    6.30
 -12   1   2    4.10    3.40
 -12   1   2   11.30    5.10
 -11   0  -2   99.79    8.90
 -11   0  -2   85.89   10.70
 -11   0  -2   91.99    8.70
  11   0   2  104.19    9.00
  11   0   2  110.39    9.20
  11   0   2   89.69    6.10
  11   0   2  110.49    9.40
  11   0   2   83.69    9.10
  11   0   2  117.49    8.40
  11   0   2  110.99    9.90
 -10   0  -2    1.40    3.20
 -10   0  -2    1.80    3.60
 -10   0  -2    2.10    3.40
 -10   0  -2    5.80    3.50
 -10   0  -2    4.80    5.10
 -10   0  -2    1.40    3.40
  10   0   2    1.20    3.10
  10   0   2    9.50    4.10
  10   0   2    7.80    3.80
  10   0   2    6.90    3.40
  10   0   2   22.70    8.10
  10   0   2    4.00    4.00
  10   0   2    3.90    2.10
  -9   0  -2   32.80    7.70
  -9   0  -2   34.90    6.00
  -9   0  -2   26.40    5.70
  -9   0  -2   28.90    5.50
  -9   0  -2   28.90    5.70
  -9   0  -2   18.10    4.80
   9   0   2   33.40    5.00
   9   0   2   26.40    3.70
   9   0   2   33.20    6.00
   9   0   2   44.10    9.60
   9   0   2   28.60    5.60
   9   0   2   26.70    5.70
   9   0   2   25.00    5.00
   9   0   2   23.70    5.30
  -8   0  -2   -0.40    3.00
  -8   0  -2   -0.70    2.60
  -8   0  -2   -0.30    3.00
  -8   0  -2    2.20    3.20
  -8   0  -2   -1.50    3.90
  -8   0  -2    0.20    3.10
   8   0   2    0.80    1.80
   8   0   2    2.80    3.20
   8   0   2   -3.90    4.60
   8   0   2    0.90    2.30
   8   0   2   -1.10    2.90
   8   0   2    3.20    3.60
   8   0   2   -1.30    3.00
   8   0   2    4.80    3.40
   8   0   2    0.80    1.10
  -7   0  -2   -3.30    2.40
  -7   0  -2   -3.80    2.60
  -7   0  -2   -2.20    3.60
  -7   0  -2   -0.70    2.70
  -7   0  -2    2.10    2.00
  -7   0  -2    2.50    2.60
  -7   0  -2    2.00    3.40
   7   0   2   -0.70    2.70
   7   0   2    1.00    1.60
   7   0   2    0.10    2.80
   7   0   2   -0.10    2.60
   7   0   2    0.90    2.10
   7   0   2   -0.30    2.70
   7   0   2    0.50    1.00
   7   0   2   -0.30    2.80
  -6   0  -2    5.40    2.80
  -6   0  -2    6.20    2.90
  -6   0  -2    5.10    2.50
  -6   0  -2    6.90    3.00
  -6   0  -2    5.70    2.80
  -6   0  -2    6.60    2.10
  -6   0  -2   17.30    4.90
   6   0   2    5.80    2.70
   6   0   2    6.60    2.10
   6   0   2    8.80    3.10
   6   0   2    7.80    1.30
   6   0   2   11.20    3.20
   6   0   2    6.70    3.10
  -5   0  -2   33.50    4.30
  -5   0  -2   42.30    4.40
  -5   0  -2   37.50    4.60
  -5   0  -2   34.80    4.30
  -5   0  -2   37.40    3.80
  -5   0  -2   40.30    4.40
   5   0   2   35.10    3.50
   5   0   2   30.60    4.20
   5   0   2   37.70    4.70
   5   0   2   41.50    4.50
   5   0   2   36.70    3.90
   5   0   2   35.40    4.70
   5   0   2   34.00    2.00
  -4   0  -2  748.03   25.90
  -4   0  -2  805.02   26.30
  -4   0  -2  783.12   26.20
  -4   0  -2  820.12   26.00
  -4   0  -2  789.62   25.20
  -4   0  -2  761.52   26.20
   4   0   2  798.92   23.10
   4   0   2  777.82   25.20
   4   0   2  797.92   25.90
   4   0   2  774.82   26.20
   4   0   2  779.82   26.20
   4   0   2  768.92   26.20
   4   0   2  805.22   26.30
  -3   0  -2   41.00    3.30
  -3   0  -2   33.10    3.40
  -3   0  -2   35.90    3.70
  -3   0  -2   32.90    3.20
  -3   0  -2   37.10    3.50
  -3   0  -2   32.00    3.60
   3   0   2   33.30    3.80
   3   0   2   36.50    3.10
   3   0   2   35.50    3.70
   3   0   2   33.70    3.20
  -2   0  -2   45.00    3.30
  -2   0  -2   43.60    3.20
  -2   0  -2   48.60    3.50
  -2   0  -2   45.90    3.50
  -2   0  -2   45.40    3.10
   2   0   2   46.50    3.10
   2   0   2   45.20    3.60
   2   0   2   44.80    3.40
   2   0   2   44.70    3.30
   2   0   2   44.70    3.40
   2   0   2   44.60    3.50
  -1   0  -2  157.58    5.20
  -1   0  -2  164.78    6.40
  -1   0  -2  177.78    6.50
  -1   0  -2  157.38    6.50
  -1   0  -2  173.08    6.30
  -1   0  -2  167.68    6.50
  -1   0  -2  166.28    6.40
   1   0   2  169.28    6.50
   1   0   2  158.08    6.40
   1   0   2  163.18    6.30
   1   0   2  162.58    6.50
   1   0   2  170.88    6.50
   0   0  -2  282.47    9.10
   0   0  -2  297.07    9.40
   0   0  -2  288.37    9.10
   0   0  -2  278.77    9.00
   0   0  -2  277.17    9.00
   0   0  -2  269.27    9.00
   0   0   2  281.57    9.10
   0   0   2  283.87    9.30
   0   0   2  269.37    9.00
   0   0   2  275.67    9.10
   0   0   2  288.97    9.10
   1   0  -2   28.20    1.50
   1   0  -2   27.60    1.70
   1   0  -2   27.10    1.50
   1   0  -2   28.80    1.70
   1   0  -2   25.10    1.40
  -1   0   2   26.50    1.80
  -1   0   2   23.80    1.60
  -1   0   2   28.00    1.40
  -1   0   2   24.10    1.50
  -1   0   2   29.50    2.00
   2   0  -2 1189.48   36.10
  -2   0   2 1221.68   36.10
   3   0  -2   63.59    3.10
   3   0  -2   61.89    3.20
   3   0  -2   64.59    3.80
   3   0  -2   60.09    3.20
   3   0  -2   69.49    4.10
   3   0  -2   64.99    3.10
  -3   0   2   60.79    3.30
  -3   0   2   72.09    4.30
  -3   0   2   57.79    3.10
  -3   0   2   58.89    3.70
  -3   0   2   64.69    4.10
  -3   0   2   58.59    2.90
   4   0  -2   14.10    2.40
   4   0  -2   14.20    2.60
   4   0  -2   15.60    2.60
   4   0  -2   14.10    1.40
   4   0  -2   15.20    2.40
   4   0  -2   14.40    2.20
   4   0  -2   14.50    2.20
  -4   0   2   18.00    2.70
  -4   0   2   13.70    2.30
  -4   0   2   15.10    2.30
  -4   0   2   11.60    3.10
  -4   0   2   12.00    2.00
  -4   0   2   13.50    2.80
   5   0  -2   21.90    3.60
   5   0  -2   23.70    3.10
   5   0  -2   22.30    2.80
   5   0  -2   19.80    3.00
   5   0  -2   26.00    3.40
   5   0  -2   20.30    1.60
   5   0  -2   21.70    2.90
  -5   0   2   25.60    3.40
  -5   0   2   22.50    3.00
  -5   0   2   25.60    4.50
  -5   0   2   22.10    3.00
  -5   0   2   22.40    3.00
  -5   0   2   20.60    3.80
   6   0  -2  210.18    9.00
   6   0  -2  217.68    9.90
   6   0  -2  197.18    7.00
   6   0  -2  206.88    9.10
   6   0  -2  205.48    9.00
   6   0  -2  231.48    9.80
  -6   0   2  204.28   10.60
  -6   0   2  209.68    9.00
  -6   0   2  205.68    9.20
  -6   0   2  223.78   10.40
  -6   0   2  197.38    9.30
  -6   0   2  205.28    8.90
   7   0  -2  141.19    8.30
   7   0  -2  141.99    7.80
   7   0  -2  139.59    7.40
   7   0  -2  128.59    5.00
   7   0  -2  131.79    7.70
   7   0  -2  146.49    7.10
  -7   0   2  129.89    8.50
  -7   0   2  134.99    7.60
  -7   0   2  130.99    7.10
  -7   0   2  134.09    7.30
  -7   0   2  141.49    7.70
  -7   0   2  139.69    9.30
   8   0  -2  223.88   11.30
   8   0  -2  202.98   10.20
   8   0  -2  220.68   10.80
   8   0  -2  201.68   10.30
   8   0  -2  205.18   10.40
   8   0  -2  196.28   10.10
   8   0  -2  203.18    7.00
   8   0  -2  218.58    9.60
  -8   0   2  210.48   10.10
  -8   0   2  207.78   12.40
  -8   0   2  193.18   10.30
  -8   0   2  227.88   11.90
  -8   0   2  216.28   10.30
   9   0  -2    5.90    3.10
   9   0  -2    4.80    2.80
   9   0  -2    1.20    2.20
   9   0  -2    3.00    3.00
   9   0  -2   -1.70    3.10
   9   0  -2    4.20    3.30
   9   0  -2    2.70    2.80
  -9   0   2    3.80    3.50
  -9   0   2    2.90    4.20
  -9   0   2    4.90    2.80
  -9   0   2    1.70    3.50
  -9   0   2    0.40    2.70
  -9   0   2    5.20    2.90
  10   0  -2  190.68   10.80
  10   0  -2  187.28   11.80
  10   0  -2  202.38   11.10
  10   0  -2  202.78    9.90
  10   0  -2  184.98   10.90
  10   0  -2  211.48   11.50
  10   0  -2  214.08   11.50
 -10   0   2  193.68   11.40
 -10   0   2  191.78   11.20
 -10   0   2  200.18   11.00
 -10   0   2  187.78   12.40
 -10   0   2  180.88   12.90
  11   0  -2    2.40    3.10
  11   0  -2   -0.10    2.40
  11   0  -2   -3.40    2.40
  11   0  -2   -2.00    3.30
  11   0  -2   -0.50    2.60
  11   0  -2    4.50    3.00
  11   0  -2   -2.20    1.90
 -11   0   2    1.40    3.60
 -11   0   2   -1.00    3.30
 -11   0   2   -0.60    2.30
 -11   0   2   -0.30    3.90
 -11   0   2    2.90    2.70
  12   0  -2    9.60    3.80
  12   0  -2   11.00    3.30
  12   0  -2   21.30    4.60
  12   0  -2    7.50    4.70
  12   0  -2   20.30    4.40
  12   0  -2   16.50    4.50
 -12   0   2   16.90    4.10
 -12   0   2   22.60    4.30
 -12   0   2   14.30    5.70
 -11   1  -2    1.80    3.40
 -11   1  -2    0.50    4.50
 -11   1  -2    2.70    3.20
  11  -1   2    1.90    3.80
  11  -1   2    1.00    2.80
  11  -1   2    3.70    3.60
  11  -1   2    0.10    1.70
  11  -1   2    6.90    3.30
  11  -1   2    0.80    2.90
  11  -1   2    1.90    2.80
 -10   1  -2    2.60    4.80
 -10   1  -2    1.60    3.40
 -10   1  -2    2.60    3.30
 -10   1  -2    0.80    3.10
 -10   1  -2   -0.60    3.30
  10  -1   2    5.70    3.60
  10  -1   2   -0.50    3.30
  10  -1   2    0.70    2.70
  10  -1   2    1.70    3.00
  10  -1   2    1.20    2.90
  10  -1   2   -1.00    2.90
  10  -1   2    2.40    2.00
  -9   1  -2   32.80    6.90
  -9   1  -2   26.40    5.60
  -9   1  -2   42.20    6.30
  -9   1  -2   33.40    6.00
  -9   1  -2   24.90    5.30
  -9   1  -2   29.50    5.70
   9  -1   2   30.70    5.70
   9  -1   2   31.40    5.80
   9  -1   2   35.40    5.40
   9  -1   2   31.90    5.80
   9  -1   2   26.00    3.80
   9  -1   2   29.80    5.40
   9  -1   2   29.00    5.30
  -8   1  -2  425.26   19.60
  -8   1  -2  360.96   17.10
  -8   1  -2  390.96   17.00
  -8   1  -2  394.26   17.50
  -8   1  -2  393.86   17.50
  -8   1  -2  410.76   17.50
   8  -1   2  384.26   18.90
   8  -1   2  398.96   15.60
   8  -1   2  388.66   17.10
   8  -1   2  391.66   17.20
   8  -1   2  404.96   17.40
   8  -1   2  403.76   20.70
   8  -1   2  388.76   17.30
  -7   1  -2   11.10    3.80
  -7   1  -2    6.50    3.50
  -7   1  -2   10.10    3.60
  -7   1  -2    8.20    3.90
  -7   1  -2    7.00    3.00
  -7   1  -2   10.70    4.30
   7  -1   2    8.00    2.40
   7  -1   2    8.30    3.50
   7  -1   2    9.60    3.70
   7  -1   2    7.00    3.30
   7  -1   2    7.30    3.20
   7  -1   2   10.00    3.50
  -6   1  -2  284.17   12.90
  -6   1  -2  277.37   14.10
  -6   1  -2  305.77   13.20
  -6   1  -2  307.67   13.20
  -6   1  -2  304.27   12.90
  -6   1  -2  286.07   12.60
   6  -1   2  283.87   12.90
   6  -1   2  288.17   11.90
   6  -1   2  305.27   13.00
   6  -1   2  288.57   12.70
   6  -1   2  278.27   12.80
   6  -1   2  303.87   13.10
  -5   1  -2  151.58    7.90
  -5   1  -2  143.99    7.80
  -5   1  -2  144.19    8.90
  -5   1  -2  165.38    8.60
  -5   1  -2  160.88    7.60
  -5   1  -2  149.29    8.20
  -5   1  -2  156.08    8.00
   5  -1   2  149.79    8.10
   5  -1   2  154.08    8.00
   5  -1   2  143.39    8.00
   5  -1   2  152.88    7.40
   5  -1   2  161.88    8.20
   5  -1   2  148.59    8.00
  -4   1  -2 1070.39   33.30
  -4   1  -2 1016.20   32.80
  -4   1  -2 1009.70   32.30
  -4   1  -2 1014.90   32.50
  -4   1  -2 1061.69   33.30
  -4   1  -2  983.20   33.90
   4  -1   2 1047.20   33.10
   4  -1   2 1050.69   33.00
   4  -1   2 1009.00   33.00
   4  -1   2 1031.70   32.40
   4  -1   2 1002.60   33.00
   4  -1   2 1050.39   32.70
  -3   1  -2  137.09    6.90
  -3   1  -2  148.29    6.50
  -3   1  -2  124.79    6.40
  -3   1  -2  144.59    6.50
  -3   1  -2  147.59    7.00
  -3   1  -2  139.29    6.70
   3  -1   2  133.99    6.70
   3  -1   2  129.09    6.70
   3  -1   2  136.59    6.70
   3  -1   2  139.09    6.50
   3  -1   2  141.79    6.40
   3  -1   2  138.09    7.30
  -2   1  -2  257.77    9.90
  -2   1  -2  260.57    9.90
  -2   1  -2  271.67   10.60
  -2   1  -2  248.78    9.30
  -2   1  -2  278.07    9.80
  -2   1  -2  256.57    9.50
   2  -1   2  261.67    9.40
   2  -1   2  259.17    9.70
   2  -1   2  250.47    9.70
   2  -1   2  259.87    9.80
   2  -1   2  274.97   10.50
   2  -1   2  261.07    9.60
  -1   1  -2  559.34   18.10
  -1   1  -2  557.74   18.10
  -1   1  -2  556.04   18.10
  -1   1  -2  573.84   17.80
  -1   1  -2  585.14   18.40
  -1   1  -2  576.34   18.40
   1  -1   2  596.74   18.20
   1  -1   2  584.34   18.40
   1  -1   2  587.44   18.30
   1  -1   2  551.64   18.10
   1  -1   2  577.94   18.20
   0   1  -2   70.49    3.70
   0   1  -2   79.69    4.00
   0   1  -2   76.79    3.80
   0   1  -2   81.69    3.80
   0   1  -2   76.49    3.40
   0  -1   2   81.89    3.70
   0  -1   2   73.99    4.00
   0  -1   2   74.49    3.90
   0  -1   2   80.69    3.70
   1   1  -2  128.79    5.00
   1   1  -2  126.69    5.40
   1   1  -2  120.09    5.20
   1   1  -2  119.79    4.20
   1   1  -2  115.79    4.70
   1   1  -2  136.99    4.70
  -1  -1   2  125.49    5.30
  -1  -1   2  123.09    4.50
  -1  -1   2  114.69    5.20
  -1  -1   2  108.29    4.60
  -1  -1   2  128.29    4.90
  -1  -1   2  124.59    4.30
   2   1  -2   12.20    2.40
   2   1  -2   11.40    2.00
   2   1  -2   10.90    1.70
   2   1  -2   13.80    2.20
   2   1  -2   10.10    1.60
   2   1  -2   12.60    2.20
  -2  -1   2   13.60    1.10
  -2  -1   2   12.40    1.80
  -2  -1   2   12.20    1.90
  -2  -1   2   12.50    1.80
  -2  -1   2   11.30    2.20
  -2  -1   2   14.20    2.20
   3   1  -2   21.20    2.50
   3   1  -2   18.80    2.40
   3   1  -2   17.30    2.50
   3   1  -2   22.70    3.20
   3   1  -2   19.40    2.30
   3   1  -2   20.10    2.40
   3   1  -2   18.70    2.40
  -3  -1   2   22.70    3.00
  -3  -1   2   20.30    2.50
  -3  -1   2   21.90    2.60
  -3  -1   2   24.60    2.90
  -3  -1   2   24.70    2.80
  -3  -1   2   19.50    2.30
   4   1  -2   97.29    5.40
   4   1  -2   86.59    5.20
   4   1  -2   88.19    5.70
   4   1  -2   86.09    5.00
   4   1  -2   91.19    5.10
   4   1  -2   91.79    5.20
  -4  -1   2   90.79    5.40
  -4  -1   2   92.49    5.40
  -4  -1   2   90.09    5.00
  -4  -1   2   97.89    5.80
  -4  -1   2   89.99    5.00
  -4  -1   2   94.09    5.80
   5   1  -2    6.70    2.40
   5   1  -2    1.20    2.00
   5   1  -2    0.90    2.00
   5   1  -2    1.30    2.00
   5   1  -2    4.30    2.60
   5   1  -2    1.50    2.20
  -5  -1   2   -1.30    1.70
  -5  -1   2    2.80    2.70
  -5  -1   2    2.10    2.20
  -5  -1   2    6.00    2.90
  -5  -1   2    3.30    2.90
   6   1  -2  238.58   10.00
   6   1  -2  218.38    9.90
   6   1  -2  234.98   10.70
   6   1  -2  235.78   10.10
   6   1  -2  214.98   10.00
   6   1  -2  242.68   10.40
  -6  -1   2  224.28    9.90
  -6  -1   2  194.78    9.60
  -6  -1   2  232.58   10.40
  -6  -1   2  232.48   10.50
  -6  -1   2  240.78   11.30
  -6  -1   2  228.98   11.00
   7   1  -2   29.80    4.20
   7   1  -2   29.60    4.50
   7   1  -2   31.20    4.50
   7   1  -2   31.60    4.10
   7   1  -2   35.20    4.90
   7   1  -2   37.30    6.60
   7   1  -2   27.10    4.10
  -7  -1   2   28.40    4.40
  -7  -1   2   29.60    5.00
  -7  -1   2   31.40    4.20
  -7  -1   2   32.80    4.60
  -7  -1   2   27.80    5.20
  -7  -1   2   28.30    3.60
   8   1  -2  406.46   21.90
   8   1  -2  392.46   15.70
   8   1  -2  373.56   16.30
   8   1  -2  372.46   15.90
   8   1  -2  385.86   15.80
   8   1  -2  367.86   15.90
  -8  -1   2  352.96   15.30
  -8  -1   2  373.36   16.00
  -8  -1   2  370.36   17.00
  -8  -1   2  388.06   17.70
  -8  -1   2  385.86   16.50
  -8  -1   2  386.66   15.70
   9   1  -2   43.20    6.20
   9   1  -2   45.40    4.50
   9   1  -2   39.80    5.90
   9   1  -2   42.20    5.40
   9   1  -2   44.10    5.70
   9   1  -2   47.00    6.20
   9   1  -2   56.29   10.40
  -9  -1   2   38.40    5.80
  -9  -1   2   36.90    6.30
  -9  -1   2   44.50    5.40
  -9  -1   2   35.80    5.40
  -9  -1   2   43.40    7.40
  -9  -1   2   52.09    7.60
  10   1  -2   50.09    6.50
  10   1  -2   51.19    6.00
  10   1  -2   45.00    6.60
  10   1  -2   42.50    6.50
  10   1  -2   76.39   10.50
  10   1  -2   46.10    4.60
  10   1  -2   37.70    5.90
  10   1  -2   49.60    6.70
 -10  -1   2   48.10    6.20
 -10  -1   2   38.30    6.60
 -10  -1   2   53.49    7.70
 -10  -1   2   55.79    8.60
 -10  -1   2   45.30    6.50
  11   1  -2   13.10    4.00
  11   1  -2   14.10    4.40
  11   1  -2    5.20    3.50
  11   1  -2    2.50    4.00
  11   1  -2   17.50    4.10
  11   1  -2    9.90    3.00
  11   1  -2    9.60    4.00
 -11  -1   2   10.50    4.40
 -11  -1   2    5.90    5.10
 -11  -1   2    4.10    4.30
 -11  -1   2    6.20    3.90
 -11  -1   2    9.60    3.30
  12   1  -2    7.30    4.00
  12   1  -2   15.60    4.50
  12   1  -2   12.70    4.80
  12   1  -2    6.50    4.50
  12   1  -2   11.30    4.20
  12   1  -2   11.60    3.80
 -12  -1   2   24.40    6.30
 -12  -1   2   14.90    5.80
 -12  -1   2    9.90    3.30
 -11   2  -2   14.10    5.90
 -11   2  -2   12.20    4.60
 -11   2  -2    7.60    4.10
  11  -2   2   29.90    9.30
  11  -2   2   12.70    5.10
  11  -2   2   20.00    5.70
  11  -2   2   11.50    2.90
  11  -2   2   16.70    4.60
  11  -2   2   17.30    4.30
  11  -2   2   10.00    4.20
 -10   2  -2    3.10    3.40
 -10   2  -2   -0.10    4.60
 -10   2  -2   -2.10    2.70
 -10   2  -2    0.70    3.60
 -10   2  -2   -3.50    2.60
 -10   2  -2   -0.70    3.50
  10  -2   2    4.00    2.90
  10  -2   2    5.40    3.40
  10  -2   2   -0.80    2.00
  10  -2   2    7.30    3.90
  10  -2   2    2.10    3.10
  10  -2   2    0.60    3.10
  10  -2   2    0.30    3.60
  -9   2  -2  101.59   10.10
  -9   2  -2  101.49    8.40
  -9   2  -2  114.19    8.80
  -9   2  -2   96.49    8.00
  -9   2  -2  105.89    8.70
  -9   2  -2  100.79    8.60
   9  -2   2   96.89    7.10
   9  -2   2  111.49    8.00
   9  -2   2  114.09    8.70
   9  -2   2  109.69    8.80
   9  -2   2  104.89    8.70
   9  -2   2   91.89    8.30
   9  -2   2   93.09    8.10
  -8   2  -2    7.80    3.90
  -8   2  -2    5.30    5.20
  -8   2  -2    4.20    3.10
  -8   2  -2   10.20    3.50
  -8   2  -2    4.80    3.40
  -8   2  -2   10.30    4.20
   8  -2   2    6.40    3.40
   8  -2   2    7.00    3.50
   8  -2   2    5.60    2.60
   8  -2   2    6.00    3.40
   8  -2   2    6.50    3.60
   8  -2   2    6.30    3.40
  -7   2  -2  588.44   24.60
  -7   2  -2  635.84   23.30
  -7   2  -2  595.94   23.10
  -7   2  -2  663.03   23.30
  -7   2  -2  620.44   22.50
  -7   2  -2  586.64   22.60
   7  -2   2  584.14   22.80
   7  -2   2  596.24   22.70
   7  -2   2  601.24   22.80
   7  -2   2  636.64   22.80
   7  -2   2  600.24   21.90
   7  -2   2  585.64   22.70
  -6   2  -2   35.50    4.30
  -6   2  -2   33.80    5.00
  -6   2  -2   33.30    4.30
  -6   2  -2   40.10    6.30
  -6   2  -2   34.00    5.00
  -6   2  -2   39.70    4.80
   6  -2   2   42.70    5.00
   6  -2   2   40.30    5.00
   6  -2   2   39.40    5.10
   6  -2   2   35.90    4.20
   6  -2   2   40.30    5.00
   6  -2   2   34.30    4.40
  -5   2  -2  168.58    8.90
  -5   2  -2  168.48    8.70
  -5   2  -2  167.48    8.20
  -5   2  -2  160.28    9.70
  -5   2  -2  183.08    9.00
   5  -2   2  162.68    8.50
   5  -2   2  183.88    8.80
   5  -2   2  155.18    8.20
   5  -2   2  163.78    8.20
   5  -2   2  177.18    8.70
   5  -2   2  166.08    8.60
  -4   2  -2    2.30    2.40
  -4   2  -2    1.70    2.50
  -4   2  -2    0.80    1.20
  -4   2  -2   -0.60    2.70
  -4   2  -2    0.20    2.60
  -4   2  -2    2.50    2.10
  -4   2  -2    0.60    3.00
   4  -2   2   -1.90    2.20
   4  -2   2    0.60    2.50
   4  -2   2    3.80    2.40
   4  -2   2   -0.40    2.10
   4  -2   2    1.90    2.10
   4  -2   2    0.10    2.30
  -3   2  -2   22.60    3.40
  -3   2  -2   23.10    2.30
  -3   2  -2   24.40    4.00
  -3   2  -2   24.70    3.40
  -3   2  -2   28.80    3.20
  -3   2  -2   27.20    3.30
  -3   2  -2   32.90    4.30
   3  -2   2   22.70    3.30
   3  -2   2   25.70    3.40
   3  -2   2   29.60    5.30
   3  -2   2   27.90    3.50
   3  -2   2   25.90    3.10
   3  -2   2   27.60    3.40
  -2   2  -2   15.50    2.60
  -2   2  -2   15.10    2.60
  -2   2  -2   16.00    2.20
  -2   2  -2   17.50    2.70
  -2   2  -2   18.00    3.00
  -2   2  -2   17.90    3.00
   2  -2   2   16.90    2.80
   2  -2   2   17.10    2.50
   2  -2   2   14.90    2.70
   2  -2   2   15.00    2.10
   2  -2   2   18.30    2.70
   2  -2   2   13.20    2.30
   2  -2   2   16.40    2.70
  -1   2  -2  386.46   13.00
  -1   2  -2  351.46   12.40
  -1   2  -2  363.66   13.00
  -1   2  -2  329.07   13.10
  -1   2  -2  367.86   12.50
   1  -2   2  358.96   12.90
   1  -2   2  372.26   13.00
   1  -2   2  372.76   12.50
   1  -2   2  371.56   12.40
   1  -2   2  375.16   12.70
   1  -2   2  375.76   13.00
   0   2  -2   97.29    4.90
   0   2  -2   95.49    4.70
   0   2  -2   95.99    5.60
   0   2  -2   95.59    5.30
   0  -2   2  105.09    5.00
   0  -2   2   97.99    5.40
   0  -2   2   98.79    4.80
   0  -2   2   91.09    4.00
   0  -2   2   91.79    4.60
   0  -2   2  103.29    5.40
   1   2  -2 9748.03  308.47
  -1  -2   2 9999.00  308.17
   2   2  -2 1167.48   35.30
   2   2  -2 1167.08   35.50
   2   2  -2 1137.49   34.90
   2   2  -2 1135.99   34.70
   2   2  -2 1132.89   34.90
  -2  -2   2 1154.58   34.90
  -2  -2   2 1106.49   35.40
  -2  -2   2 1127.79   35.20
   3   2  -2    3.20    2.10
   3   2  -2    1.50    2.20
   3   2  -2    3.00    2.20
   3   2  -2    2.40    2.00
   3   2  -2   -1.10    1.90
   3   2  -2    0.00    1.60
  -3  -2   2    0.20    1.60
  -3  -2   2    1.00    1.90
  -3  -2   2    3.00    1.70
  -3  -2   2    1.50    2.00
  -3  -2   2    3.10    2.00
  -3  -2   2   -0.60    2.10
  -3  -2   2    1.40    1.40
   4   2  -2  110.79    6.30
   4   2  -2  108.89    6.50
   4   2  -2  107.89    6.40
   4   2  -2  116.99    6.80
   4   2  -2  110.49    7.30
   4   2  -2  109.49    6.10
  -4  -2   2  103.79    6.80
  -4  -2   2  109.79    6.10
  -4  -2   2  113.89    6.80
  -4  -2   2  107.09    6.60
  -4  -2   2  110.09    5.60
  -4  -2   2  109.69    3.90
  -4  -2   2  104.99    6.10
   5   2  -2   52.89    5.00
   5   2  -2   37.00    5.50
   5   2  -2   43.90    4.30
   5   2  -2   55.99    4.00
   5   2  -2   48.60    4.70
   5   2  -2   44.10    4.90
   5   2  -2   47.60    4.60
  -5  -2   2   44.80    1.80
  -5  -2   2   50.19    4.40
  -5  -2   2   46.50    5.00
  -5  -2   2   51.39    4.00
  -5  -2   2   44.80    4.40
  -5  -2   2   48.60    4.90
  -5  -2   2   42.80    4.70
   6   2  -2   13.40    3.30
   6   2  -2    7.10    2.70
   6   2  -2   12.60    3.10
   6   2  -2   16.30    3.40
   6   2  -2   13.30    4.40
   6   2  -2   13.20    2.80
   6   2  -2   15.10    3.80
  -6  -2   2   11.00    3.50
  -6  -2   2    9.00    2.80
  -6  -2   2    8.90    3.20
  -6  -2   2    6.80    3.20
  -6  -2   2    9.30    2.70
  -6  -2   2   11.10    3.20
   7   2  -2   62.29    7.50
   7   2  -2   62.39    5.80
   7   2  -2   63.79    5.70
   7   2  -2   66.29    5.30
   7   2  -2   68.99    6.00
   7   2  -2   56.89    6.10
   7   2  -2   65.29    5.90
  -7  -2   2   62.79    6.50
  -7  -2   2   67.19    6.00
  -7  -2   2   67.89    5.80
  -7  -2   2   64.79    6.20
  -7  -2   2   59.79    5.70
  -7  -2   2   65.49    6.80
   8   2  -2  137.09    8.10
   8   2  -2  148.59    9.30
   8   2  -2  136.39    8.90
   8   2  -2  152.08   14.00
   8   2  -2  139.59    8.80
   8   2  -2  135.69    8.80
   8   2  -2  153.08    9.30
  -8  -2   2  143.19    8.80
  -8  -2   2  133.89    9.10
  -8  -2   2  134.69    8.60
  -8  -2   2  139.89    9.40
  -8  -2   2  137.49    9.70
  -8  -2   2  137.99   10.00
   9   2  -2   28.80    5.30
   9   2  -2   30.70    5.20
   9   2  -2   36.00    8.90
   9   2  -2   33.60    5.70
   9   2  -2   31.00    4.70
   9   2  -2   31.80    5.70
  -9  -2   2   29.00    5.70
  -9  -2   2   36.70    5.70
  -9  -2   2   26.20    5.90
  -9  -2   2   21.10    5.80
  -9  -2   2   26.30    4.90
  -9  -2   2   33.10    5.60
  10   2  -2   25.10    4.80
  10   2  -2   26.70    5.60
  10   2  -2   24.50    5.50
  10   2  -2   51.19   11.00
 -10  -2   2   28.60    6.60
 -10  -2   2   23.70    4.70
 -10  -2   2   19.40    4.40
 -10  -2   2   21.40    5.30
 -10  -2   2   29.80    6.30
 -10  -2   2   21.30    5.30
  11   2  -2    0.60    3.60
  11   2  -2    1.70    3.70
  11   2  -2   -0.20    2.60
  11   2  -2    4.00    2.90
  11   2  -2   -0.80    3.80
  11   2  -2    1.90    1.90
  11   2  -2   -0.90    2.60
 -11  -2   2   -4.60    3.20
 -11  -2   2    6.50    2.80
 -11  -2   2    3.40    4.00
 -11  -2   2   -1.90    4.10
 -11  -2   2   -4.30    3.50
 -11  -2   2    3.20    2.70
  12   2  -2   19.40    7.60
  12   2  -2   25.90    6.10
  12   2  -2   29.70    6.10
  12   2  -2   37.50    4.00
  12   2  -2   28.50    6.30
  12   2  -2   27.70    5.90
 -12  -2   2   30.40    4.90
 -12  -2   2   49.99    5.40
 -12  -2   2   32.60    7.80
 -11   3  -2   28.70    7.50
 -11   3  -2   27.70    6.30
 -11   3  -2   20.90    5.40
 -11   3  -2   21.90    5.70
  11  -3   2   21.40    5.70
  11  -3   2   27.20    4.50
  11  -3   2   29.00    5.70
  11  -3   2   32.50    5.80
  11  -3   2   27.70    5.40
  11  -3   2   48.20    6.00
 -10   3  -2   16.50    5.70
 -10   3  -2   14.70    4.20
 -10   3  -2   13.10    4.90
 -10   3  -2    8.70    3.90
 -10   3  -2    8.70    3.90
 -10   3  -2   17.20    4.90
  10  -3   2   18.50    4.60
  10  -3   2   20.70    4.90
  10  -3   2    7.20    3.60
  10  -3   2   13.40    4.30
  10  -3   2   11.90    4.10
  10  -3   2   10.10    3.80
  -9   3  -2  101.89   10.10
  -9   3  -2  129.09    9.40
  -9   3  -2  120.89    9.30
  -9   3  -2  115.69    8.70
  -9   3  -2  122.79    9.10
  -9   3  -2  123.39    8.60
   9  -3   2  121.29    9.20
   9  -3   2  119.79    8.20
   9  -3   2  104.29    8.80
   9  -3   2  116.09    8.90
   9  -3   2  112.89    8.70
   9  -3   2  126.99    9.20
  -8   3  -2   31.00    5.50
  -8   3  -2   33.30    5.20
  -8   3  -2   35.20    5.10
  -8   3  -2   35.90    5.70
  -8   3  -2   36.30    7.10
  -8   3  -2   34.50    5.40
   8  -3   2   37.70    5.60
   8  -3   2   24.10    4.20
   8  -3   2   29.60    5.20
   8  -3   2   34.00    5.50
   8  -3   2   25.00    4.90
  -7   3  -2   57.89    6.30
  -7   3  -2   49.10    7.50
  -7   3  -2   46.70    6.10
  -7   3  -2   53.69    5.40
  -7   3  -2   50.29    5.50
   7  -3   2   49.90    5.80
   7  -3   2   46.00    5.80
   7  -3   2   52.89    5.80
   7  -3   2   45.90    5.40
   7  -3   2   50.19    6.30
   7  -3   2   47.90    5.40
  -6   3  -2  167.28   10.80
  -6   3  -2  185.08    9.30
  -6   3  -2  179.28    9.60
  -6   3  -2  195.28   10.40
   6  -3   2  187.38    9.70
   6  -3   2  177.88    9.60
   6  -3   2  173.98    9.50
   6  -3   2  191.88    9.60
   6  -3   2  182.18    9.30
   6  -3   2  172.98    9.40
  -5   3  -2    3.50    3.30
  -5   3  -2    3.70    2.40
  -5   3  -2    3.60    2.90
  -5   3  -2    2.00    2.00
  -5   3  -2    2.00    1.90
  -5   3  -2    4.10    2.80
  -5   3  -2    1.90    1.40
   5  -3   2    4.60    2.40
   5  -3   2    3.50    2.20
   5  -3   2    2.30    2.40
   5  -3   2    3.10    2.40
   5  -3   2    2.10    2.40
   5  -3   2    0.70    2.00
  -4   3  -2  334.47   12.30
  -4   3  -2  338.97   14.30
  -4   3  -2  334.97   13.60
  -4   3  -2  313.57   12.70
  -4   3  -2  297.07   11.40
  -4   3  -2  337.27   12.80
  -4   3  -2  324.47   13.50
   4  -3   2  329.27   12.80
   4  -3   2  347.37   12.50
   4  -3   2  335.77   13.20
   4  -3   2  322.97   13.20
   4  -3   2  319.17   13.10
   4  -3   2  290.87   12.80
   4  -3   2  343.77   14.60
  -3   3  -2   51.39    3.90
  -3   3  -2   47.60    5.20
  -3   3  -2   36.00    4.10
  -3   3  -2   38.10    4.30
  -3   3  -2   37.20    4.80
  -3   3  -2   50.59    5.40
   3  -3   2   43.90    4.50
   3  -3   2   42.50    4.60
   3  -3   2   43.30    5.30
   3  -3   2   43.40    4.90
   3  -3   2   35.40    4.50
   3  -3   2   48.20    5.00
   3  -3   2   42.10    4.00
  -2   3  -2  301.27   10.40
  -2   3  -2  320.37   12.20
  -2   3  -2  301.27   12.10
  -2   3  -2  280.07   10.90
  -2   3  -2  281.57   11.20
  -2   3  -2  309.57   11.90
   2  -3   2  299.97   11.80
   2  -3   2  289.47   11.60
   2  -3   2  303.27   11.90
   2  -3   2  301.97   11.60
  -1   3  -2  252.67   10.40
  -1   3  -2  248.98    9.50
  -1   3  -2  251.07    9.80
  -1   3  -2  239.78    9.50
  -1   3  -2  249.88   10.50
   1  -3   2  247.28    9.60
   1  -3   2  255.17   10.00
   1  -3   2  274.97   10.80
   1  -3   2  253.97   10.30
   1  -3   2  239.78   11.10
   1  -3   2  257.97   10.30
   0   3  -2 3220.28  124.59
   0  -3   2 3346.47  124.99
   1   3  -2  986.90   30.90
   1   3  -2 1004.30   31.50
   1   3  -2  986.30   30.60
   1   3  -2  976.50   31.70
  -1  -3   2 1002.60   30.90
  -1  -3   2  988.30   30.70
  -1  -3   2  974.70   31.40
  -1  -3   2  953.60   31.60
  -1  -3   2  987.30   30.90
   2   3  -2   33.70    4.10
   2   3  -2   32.00    3.50
   2   3  -2   27.10    3.50
   2   3  -2   32.30    3.50
   2   3  -2   32.10    4.20
   2   3  -2   29.50    3.60
  -2  -3   2   31.40    4.30
  -2  -3   2   32.80    3.60
  -2  -3   2   35.10    4.10
  -2  -3   2   30.10    3.40
  -2  -3   2   28.60    3.60
   3   3  -2   14.30    3.30
   3   3  -2   12.90    3.70
   3   3  -2   16.50    3.20
   3   3  -2   14.80    3.10
   3   3  -2   14.10    3.40
   3   3  -2   11.20    3.70
  -3  -3   2   15.10    3.60
  -3  -3   2   11.90    2.60
  -3  -3   2   17.40    3.40
  -3  -3   2   13.20    3.70
  -3  -3   2   13.50    3.00
  -3  -3   2   14.80    3.40
   4   3  -2  106.69    7.50
   4   3  -2  123.59    6.90
   4   3  -2  121.59    7.50
   4   3  -2  112.29    7.10
   4   3  -2  112.89    6.70
   4   3  -2  111.89    6.80
  -4  -3   2  125.09    6.90
  -4  -3   2  113.99    7.70
  -4  -3   2  114.79    6.00
  -4  -3   2  113.39    7.50
  -4  -3   2  115.09    6.40
  -4  -3   2  100.19    7.00
  -4  -3   2  113.89    7.30
   5   3  -2   39.30    4.90
   5   3  -2   41.20    4.50
   5   3  -2   41.70    4.60
   5   3  -2   42.90    4.60
   5   3  -2   35.60    5.40
   5   3  -2   45.90    4.80
  -5  -3   2   37.30    3.50
  -5  -3   2   44.50    5.10
  -5  -3   2   41.30    4.40
  -5  -3   2   37.30    5.00
  -5  -3   2   41.80    2.50
  -5  -3   2   36.20    4.40
  -5  -3   2   39.70    5.00
   6   3  -2   40.70    5.00
   6   3  -2   40.00    5.10
   6   3  -2   43.90    5.10
   6   3  -2   43.10    4.80
   6   3  -2   43.50    6.30
   6   3  -2   41.90    4.90
  -6  -3   2   43.30    3.90
  -6  -3   2   39.50    4.80
  -6  -3   2   44.80    4.80
  -6  -3   2   44.30    5.50
  -6  -3   2   45.50    5.50
  -6  -3   2   48.00    5.40
  -6  -3   2   47.00    2.40
   7   3  -2   20.10    5.90
   7   3  -2   20.30    4.20
   7   3  -2   16.20    4.10
   7   3  -2   22.30    4.70
   7   3  -2   14.80    3.90
   7   3  -2   22.30    4.50
  -7  -3   2   19.40    4.60
  -7  -3   2   23.00    5.80
  -7  -3   2   24.20    4.40
  -7  -3   2   18.00    1.20
  -7  -3   2   17.50    4.60
  -7  -3   2   20.60    4.30
   8   3  -2    8.70    5.70
   8   3  -2    5.70    3.70
   8   3  -2    6.40    3.80
   8   3  -2    2.10    3.00
   8   3  -2    4.70    3.60
  -8  -3   2    3.80    3.60
  -8  -3   2    6.80    3.30
  -8  -3   2    2.50    4.10
  -8  -3   2    1.20    3.30
  -8  -3   2    1.80    2.90
  -8  -3   2    2.00    3.40
   9   3  -2  309.77   14.80
   9   3  -2  275.97   17.20
   9   3  -2  267.87   14.50
   9   3  -2  301.97   14.60
   9   3  -2  274.27   14.30
   9   3  -2  287.07   14.80
  -9  -3   2  290.87   14.10
  -9  -3   2  260.07   15.30
  -9  -3   2  272.87   14.90
  -9  -3   2  263.57   15.00
  -9  -3   2  268.67   13.90
  -9  -3   2  295.37   15.60
  10   3  -2   23.00    5.20
  10   3  -2   33.30    6.10
  10   3  -2   24.10    5.40
  10   3  -2   26.40    5.80
 -10  -3   2   25.00    6.90
 -10  -3   2   19.80    4.90
 -10  -3   2   29.90    5.30
 -10  -3   2   28.20    6.80
 -10  -3   2   29.00    6.40
  11   3  -2    5.40    3.30
  11   3  -2   -2.80    3.30
  11   3  -2   -5.30    3.10
  11   3  -2   -3.50    3.50
 -11  -3   2   -1.80    3.70
 -11  -3   2    4.80    5.20
 -11  -3   2    8.50    3.30
 -11  -3   2    4.20    3.10
 -11   4  -2    9.60    4.70
 -11   4  -2    0.30    4.00
  11  -4   2    2.00    3.90
  11  -4   2   -0.20    2.50
  11  -4   2   10.60    4.30
 -10   4  -2    1.90    3.40
 -10   4  -2   -4.60    3.20
 -10   4  -2    5.40    4.50
 -10   4  -2    1.80    2.80
 -10   4  -2    2.80    2.60
  10  -4   2    4.10    3.30
  10  -4   2    3.20    3.30
  10  -4   2    5.20    2.70
  10  -4   2    2.50    2.70
  10  -4   2   -3.40    2.30
  -9   4  -2    0.20    3.70
  -9   4  -2    0.20    2.70
  -9   4  -2   -1.20    4.10
  -9   4  -2    3.70    4.90
  -9   4  -2    0.40    2.50
  -9   4  -2    0.20    2.90
   9  -4   2    0.20    2.90
   9  -4   2    2.40    3.00
   9  -4   2    1.20    3.30
   9  -4   2   -1.00    2.30
   9  -4   2   -0.60    3.20
   9  -4   2   -0.30    3.20
  -8   4  -2  128.99   10.70
  -8   4  -2  132.99    9.50
  -8   4  -2  127.19    8.20
  -8   4  -2  128.89    8.50
  -8   4  -2  123.29    9.70
  -8   4  -2  146.59    9.10
   8  -4   2  117.49    8.70
   8  -4   2  123.79    8.60
   8  -4   2  131.09    8.90
   8  -4   2  122.39    8.70
   8  -4   2  132.89    8.70
   8  -4   2  120.89    8.70
  -7   4  -2  140.39    9.30
  -7   4  -2  144.99   10.70
  -7   4  -2  142.69    9.60
  -7   4  -2  134.69    8.40
  -7   4  -2  129.29    9.20
   7  -4   2  138.19    8.80
   7  -4   2  135.99    8.70
   7  -4   2  132.19    8.90
   7  -4   2  149.69    9.30
   7  -4   2  138.79    8.90
   7  -4   2  143.59    8.70
  -6   4  -2  224.88   10.50
  -6   4  -2  235.08   11.80
  -6   4  -2  206.98   12.50
  -6   4  -2  216.18   11.20
  -6   4  -2  222.98   11.00
  -6   4  -2  229.38    9.40
  -6   4  -2  221.48   14.60
   6  -4   2  225.98   11.00
   6  -4   2  235.78   11.30
   6  -4   2  236.28   11.30
   6  -4   2  268.37   11.10
   6  -4   2  215.58   11.20
   6  -4   2  213.88   10.90
  -5   4  -2  201.48    8.70
  -5   4  -2  176.78    9.70
  -5   4  -2  171.78    7.90
  -5   4  -2  182.98    9.90
  -5   4  -2  167.18    8.70
  -5   4  -2  190.88   10.80
  -5   4  -2  163.68    8.80
   5  -4   2  184.58    9.40
   5  -4   2  173.28    9.30
   5  -4   2  204.58    8.90
   5  -4   2  166.88    9.40
   5  -4   2  183.18    9.10
   5  -4   2  179.58    9.30
   5  -4   2  169.58   10.60
  -4   4  -2   18.60    3.90
  -4   4  -2   16.20    3.90
  -4   4  -2   18.30    3.40
  -4   4  -2   19.50    2.80
  -4   4  -2   22.80    4.40
  -4   4  -2   14.80    2.80
  -4   4  -2   21.10    3.50
   4  -4   2   26.80    4.90
   4  -4   2   18.00    3.50
   4  -4   2   23.60    4.00
   4  -4   2   19.80    3.00
   4  -4   2   17.60    3.40
   4  -4   2   17.30    3.50
   4  -4   2   19.40    3.50
  -3   4  -2  235.78   10.90
  -3   4  -2  224.28   10.90
  -3   4  -2  241.08   11.00
  -3   4  -2  228.68    9.90
  -3   4  -2  216.58    9.70
  -3   4  -2  224.38    8.80
   3  -4   2  233.28   10.30
   3  -4   2  210.48   10.20
   3  -4   2  230.28    9.90
   3  -4   2  229.88   11.00
   3  -4   2  210.08   10.20
  -2   4  -2   39.10    4.60
  -2   4  -2   42.30    3.30
  -2   4  -2   41.00    4.30
  -2   4  -2   39.40    4.50
  -2   4  -2   48.60    5.80
  -2   4  -2   45.00    5.70
   2  -4   2   40.60    4.00
   2  -4   2   35.80    5.00
   2  -4   2   43.70    6.30
   2  -4   2   45.10    4.90
   2  -4   2   41.00    5.20
   2  -4   2   43.50    5.10
  -1   4  -2    6.10    3.90
  -1   4  -2   10.90    3.00
  -1   4  -2    8.00    3.20
  -1   4  -2    4.10    3.30
   1  -4   2   10.40    3.60
   1  -4   2    6.00    3.00
   1  -4   2   10.90    3.20
   1  -4   2   10.90    3.60
   1  -4   2    5.90    2.80
   1  -4   2   11.50    3.10
   0   4  -2  811.62   27.50
   0   4  -2  838.12   27.90
   0   4  -2  856.21   28.30
   0   4  -2  818.72   27.20
   0   4  -2  833.52   26.90
   0  -4   2  838.12   26.90
   0  -4   2  838.62   27.30
   0  -4   2  841.42   28.00
   0  -4   2  850.91   26.30
   0  -4   2  813.02   27.80
   0  -4   2  819.72   28.10
   1   4  -2    9.20    3.20
   1   4  -2    6.00    3.10
   1   4  -2   14.50    3.40
   1   4  -2    4.60    2.30
   1   4  -2    8.50    4.10
   1   4  -2    3.60    3.80
  -1  -4   2    3.70    3.10
  -1  -4   2    8.20    3.30
  -1  -4   2    8.00    3.90
  -1  -4   2    8.60    3.10
  -1  -4   2    7.60    2.40
   2   4  -2  695.13   24.00
   2   4  -2  651.73   23.40
   2   4  -2  692.13   24.30
   2   4  -2  691.53   22.50
   2   4  -2  686.33   23.40
   2   4  -2  680.83   23.00
  -2  -4   2  668.43   24.00
  -2  -4   2  681.73   23.20
  -2  -4   2  718.73   23.50
  -2  -4   2  671.53   24.30
   3   4  -2   17.80    4.30
   3   4  -2   25.30    4.70
   3   4  -2   20.30    3.90
   3   4  -2   24.50    4.10
   3   4  -2   19.50    3.30
   3   4  -2   18.30    3.90
  -3  -4   2   21.50    4.70
  -3  -4   2   20.10    3.70
  -3  -4   2   23.10    5.00
  -3  -4   2   25.40    4.70
  -3  -4   2   21.80    3.80
   4   4  -2  174.28    8.60
   4   4  -2  173.08    9.70
   4   4  -2  171.98    9.40
   4   4  -2  166.48    8.50
   4   4  -2  169.78    9.10
   4   4  -2  185.38    9.90
  -4  -4   2  172.08    9.60
  -4  -4   2  173.08    9.00
  -4  -4   2  157.88    9.30
  -4  -4   2  170.48    7.40
  -4  -4   2  179.98    9.00
  -4  -4   2  172.78   10.00
  -4  -4   2  173.98    8.90
   5   4  -2   90.39    6.60
   5   4  -2   95.79    7.00
   5   4  -2   95.59    6.60
   5   4  -2   98.49    7.40
   5   4  -2   93.79    7.60
   5   4  -2   88.89    6.80
  -5  -4   2   92.79    7.30
  -5  -4   2   95.59    5.40
  -5  -4   2  100.89    5.00
  -5  -4   2   96.49    7.60
  -5  -4   2   96.89    6.40
  -5  -4   2   93.69    7.70
  -5  -4   2   98.19    6.80
  -5  -4   2   75.49    6.40
   6   4  -2    8.40    3.50
   6   4  -2   13.40    4.80
   6   4  -2   12.40    3.80
   6   4  -2   11.50    3.50
   6   4  -2   10.40    3.70
   6   4  -2   10.60    4.00
  -6  -4   2   11.90    3.60
  -6  -4   2    8.60    3.60
  -6  -4   2    9.60    1.70
  -6  -4   2    9.80    4.30
  -6  -4   2    7.60    3.10
  -6  -4   2    3.90    3.30
  -6  -4   2    7.50    2.40
   7   4  -2  330.27   16.90
   7   4  -2  335.17   15.60
   7   4  -2  326.17   15.10
   7   4  -2  317.37   14.80
   7   4  -2  310.37   14.90
   7   4  -2  335.77   14.70
  -7  -4   2  323.97   10.80
  -7  -4   2  305.57   15.30
  -7  -4   2  322.47   14.70
  -7  -4   2  299.27   15.70
  -7  -4   2  270.47   14.60
  -7  -4   2  324.07   14.80
  -7  -4   2  289.27   12.40
   8   4  -2   -2.80    3.00
   8   4  -2   -0.80    3.20
   8   4  -2    0.80    3.50
   8   4  -2    2.30    3.30
   8   4  -2    2.80    4.80
  -8  -4   2    0.20    3.00
  -8  -4   2    1.20    2.90
  -8  -4   2   -1.60    3.40
  -8  -4   2   -0.50    3.50
  -8  -4   2   -0.10    0.70
  -8  -4   2    0.90    3.70
   9   4  -2  311.37   15.50
   9   4  -2  316.97   15.40
   9   4  -2  309.67   18.30
   9   4  -2  274.97   15.10
   9   4  -2  315.97   16.10
   9   4  -2  302.27   15.90
  -9  -4   2  280.87   16.00
  -9  -4   2  280.67   16.30
  -9  -4   2  282.67   15.00
  -9  -4   2  312.27   16.40
  -9  -4   2  306.97   16.40
  -9  -4   2  317.27   15.40
  10   4  -2    0.80    3.50
  10   4  -2   -0.80    3.50
  10   4  -2   -2.40    3.40
  10   4  -2   19.50    6.60
  10   4  -2   -0.50    3.20
  10   4  -2   -2.10    3.40
 -10  -4   2   -0.50    4.50
 -10  -4   2   -1.00    4.00
 -10  -4   2   -0.30    2.80
 -10  -4   2    1.20    3.30
 -10  -4   2    0.90    4.20
 -10  -4   2    0.30    3.90
  11   4  -2   60.79    7.30
  11   4  -2   41.30    7.30
  11   4  -2   37.30    7.40
  11   4  -2   51.49    8.60
 -11  -4   2   68.49    7.50
 -11  -4   2   42.60    6.50
 -11  -4   2   54.09    8.90
 -10   5  -2   17.30    5.40
 -10   5  -2   17.50    4.90
 -10   5  -2   16.70    5.10
 -10   5  -2   20.50    6.10
 -10   5  -2   21.40    4.70
  10  -5   2   35.80    5.80
  10  -5   2   21.20    4.90
  10  -5   2    7.00    4.50
  10  -5   2   22.20    4.80
  10  -5   2   22.00    5.30
  10  -5   2   11.00    4.20
  -9   5  -2    8.30    4.60
  -9   5  -2    9.70    3.60
  -9   5  -2   13.90    5.60
  -9   5  -2   11.30    3.90
  -9   5  -2   17.20    4.50
   9  -5   2   12.30    4.30
   9  -5   2   15.40    4.10
   9  -5   2    5.50    3.90
   9  -5   2   16.50    4.50
   9  -5   2   15.60    4.10
   9  -5   2    7.90    3.50
  -8   5  -2  482.05   20.30
  -8   5  -2  465.25   21.90
  -8   5  -2  462.15   18.70
   8  -5   2  409.86   18.20
   8  -5   2  442.16   19.20
   8  -5   2  482.85   19.80
   8  -5   2  474.95   19.30
   8  -5   2  462.15   19.40
   8  -5   2  449.16   19.70
  -7   5  -2    0.10    2.50
  -7   5  -2    0.70    2.60
  -7   5  -2    0.60    3.90
  -7   5  -2   -2.80    3.40
  -7   5  -2    1.20    2.50
  -7   5  -2    0.70    2.00
  -7   5  -2    1.70    4.00
   7  -5   2   -0.30    2.40
   7  -5   2   -1.00    2.50
   7  -5   2    2.80    3.20
   7  -5   2    0.00    2.50
  -6   5  -2   13.70    3.10
  -6   5  -2   21.20    4.90
  -6   5  -2   19.60    3.60
  -6   5  -2   18.70    3.80
  -6   5  -2   17.50    5.00
  -6   5  -2   18.70    4.20
   6  -5   2   21.00    5.80
   6  -5   2   12.80    3.60
   6  -5   2   15.00    3.90
   6  -5   2   13.70    4.00
   6  -5   2   16.10    4.20
   6  -5   2   13.20    3.20
   6  -5   2   18.70    4.30
  -5   5  -2   92.79    6.20
  -5   5  -2  113.79    8.10
  -5   5  -2  102.69    8.30
  -5   5  -2   96.89    6.70
  -5   5  -2   93.79    6.60
  -5   5  -2  121.69    8.60
  -5   5  -2  103.39    6.00
   5  -5   2  114.99    8.90
   5  -5   2  105.29    7.00
   5  -5   2  105.59    7.30
   5  -5   2   95.09    7.50
   5  -5   2   98.49    7.20
   5  -5   2  102.19    7.20
  -4   5  -2    5.40    3.30
  -4   5  -2    6.40    3.50
  -4   5  -2    6.60    2.60
  -4   5  -2    3.20    2.40
  -4   5  -2    4.00    1.90
  -4   5  -2    6.10    3.50
   4  -5   2    7.10    3.70
   4  -5   2    7.30    2.90
   4  -5   2    5.50    2.80
   4  -5   2    2.40    2.60
   4  -5   2    8.10    3.30
   4  -5   2    5.50    2.90
  -3   5  -2  105.89    7.60
  -3   5  -2  102.19    7.50
  -3   5  -2   84.69    5.80
  -3   5  -2  100.29    5.00
  -3   5  -2  101.09    6.40
  -3   5  -2   91.39    6.70
   3  -5   2   98.49    7.20
   3  -5   2   95.09    6.90
   3  -5   2  105.59    6.90
   3  -5   2   93.49    6.70
   3  -5   2  102.59    6.40
   3  -5   2   96.89    7.80
  -2   5  -2   12.60    4.10
  -2   5  -2   13.80    4.00
  -2   5  -2    9.00    1.80
  -2   5  -2   12.60    3.20
  -2   5  -2   13.60    3.30
  -2   5  -2   13.90    3.20
   2  -5   2   18.20    3.90
   2  -5   2   13.40    3.80
   2  -5   2   16.40    3.80
   2  -5   2   15.70    3.40
   2  -5   2   17.60    4.70
   2  -5   2   14.90    3.70
  -1   5  -2  166.58    8.50
  -1   5  -2  173.18    8.90
  -1   5  -2  189.68   10.30
  -1   5  -2  192.98   10.10
   1  -5   2  168.18    9.50
   1  -5   2  176.08    8.60
   1  -5   2  185.18    9.10
   1  -5   2  186.98    8.90
   1  -5   2  173.58    9.70
   1  -5   2  184.08    9.90
   0   5  -2   35.80    4.60
   0   5  -2   39.00    4.90
   0   5  -2   35.60    5.20
   0   5  -2   33.60    4.90
   0   5  -2   34.30    5.50
   0  -5   2   37.00    4.60
   0  -5   2   27.60    5.10
   0  -5   2   39.70    4.90
   0  -5   2   32.80    5.60
   0  -5   2   33.50    3.90
   0  -5   2   35.60    6.00
   1   5  -2  314.37   12.10
   1   5  -2  344.77   13.90
   1   5  -2  338.87   14.20
   1   5  -2  324.17   13.30
   1   5  -2  342.37   14.50
   1   5  -2  328.57   14.70
  -1  -5   2  343.57   13.80
  -1  -5   2  331.17   14.90
  -1  -5   2  309.77   14.40
  -1  -5   2  351.56   13.40
  -1  -5   2  330.47   14.30
   2   5  -2  258.57   11.30
   2   5  -2  254.07   14.00
   2   5  -2  228.88   11.50
   2   5  -2  239.58   11.40
   2   5  -2  259.77   10.40
   2   5  -2  267.27   12.30
  -2  -5   2  250.57   11.20
  -2  -5   2  248.08   11.40
  -2  -5   2  248.38   12.20
  -2  -5   2  252.87   12.70
  -2  -5   2  255.37   12.30
   3   5  -2   70.89    6.00
   3   5  -2   79.19    7.00
   3   5  -2   79.99    6.50
   3   5  -2   76.99    6.30
   3   5  -2   78.99    5.50
   3   5  -2   81.39    6.60
  -3  -5   2   83.79    7.10
  -3  -5   2   85.29    6.30
  -3  -5   2   72.19    7.10
  -3  -5   2   86.19    6.40
  -3  -5   2   79.69    6.90
   4   5  -2  243.38   11.20
   4   5  -2  254.07   10.80
   4   5  -2  248.28   12.10
   4   5  -2  234.98   11.60
   4   5  -2  243.18   12.40
   4   5  -2  230.28   12.00
  -4  -5   2  247.48   11.60
  -4  -5   2  233.28   12.60
  -4  -5   2  228.78   12.50
  -4  -5   2  240.48   11.40
  -4  -5   2  215.88   10.80
  -4  -5   2  218.18   11.90
   5   5  -2   14.50    4.40
   5   5  -2   14.70    3.40
   5   5  -2   14.40    4.60
   5   5  -2   10.10    3.70
   5   5  -2    9.40    3.70
   5   5  -2   17.00    4.00
  -5  -5   2    8.90    2.30
  -5  -5   2   13.40    3.80
  -5  -5   2    8.50    4.40
  -5  -5   2    6.60    3.30
  -5  -5   2   10.90    2.30
  -5  -5   2   14.60    4.60
  -5  -5   2   12.20    3.70
  -5  -5   2   11.50    4.70
   6   5  -2    2.20    3.90
   6   5  -2   -0.90    3.40
   6   5  -2    1.50    2.80
   6   5  -2   -0.40    3.30
   6   5  -2   -2.60    2.90
   6   5  -2   -0.10    3.10
  -6  -5   2   -0.90    2.20
  -6  -5   2   -1.50    2.60
  -6  -5   2    0.60    3.30
  -6  -5   2   -0.80    2.70
  -6  -5   2   -1.40    2.60
  -6  -5   2   -0.20    1.90
  -6  -5   2   -2.80    2.90
  -6  -5   2   -3.20    3.60
   7   5  -2    0.30    3.40
   7   5  -2    4.40    3.70
   7   5  -2    6.60    4.10
   7   5  -2    0.00    3.60
   7   5  -2    2.70    4.60
   7   5  -2    6.20    3.60
  -7  -5   2    5.10    3.70
  -7  -5   2    5.90    1.80
  -7  -5   2    1.40    3.50
  -7  -5   2    2.80    3.80
  -7  -5   2    1.60    2.10
  -7  -5   2    6.70    3.60
  -7  -5   2   10.20    4.80
   8   5  -2    3.50    3.40
   8   5  -2    5.60    5.00
   8   5  -2    4.20    4.40
   8   5  -2    3.80    5.10
   8   5  -2    5.70    3.50
   8   5  -2    6.90    3.80
  -8  -5   2    0.80    3.80
  -8  -5   2   -1.00    4.00
  -8  -5   2    8.70    4.10
  -8  -5   2    3.50    1.30
  -8  -5   2    4.60    4.50
  -8  -5   2   10.20    4.10
   9   5  -2    5.10    4.10
   9   5  -2    1.00    3.30
   9   5  -2   -1.20    4.10
   9   5  -2    5.10    5.70
   9   5  -2    3.60    4.20
  -9  -5   2   -2.00    4.00
  -9  -5   2    0.80    3.60
  -9  -5   2    0.90    4.50
  -9  -5   2    6.30    3.80
  -9  -5   2   -2.10    2.90
  10   5  -2   31.90   12.20
  10   5  -2   -5.80    3.00
  10   5  -2   -0.50    3.60
  10   5  -2   -3.60    3.40
  10   5  -2   -2.60    2.90
  10   5  -2   -5.20    4.10
 -10  -5   2    3.10    2.80
 -10  -5   2   -1.20    3.50
 -10  -5   2   -1.50    4.30
 -10  -5   2   -3.30    3.70
 -10  -5   2    3.10    3.10
 -10  -5   2   -0.90    4.40
  11   5  -2    4.70    5.50
  11   5  -2    7.30    4.60
  11   5  -2    2.10    4.30
 -11  -5   2   17.20    4.40
 -11  -5   2    9.00    5.40
 -10   6  -2   57.39    7.50
 -10   6  -2   71.19    8.40
 -10   6  -2   70.79   10.40
 -10   6  -2   66.69    8.50
 -10   6  -2   69.49   10.20
  10  -6   2   75.19    8.00
  10  -6   2   64.09    7.30
  10  -6   2   86.99    7.60
  10  -6   2   95.39    7.40
  10  -6   2   73.19    7.40
  10  -6   2   55.69    7.70
  -9   6  -2    0.80    2.90
  -9   6  -2   -1.70    3.60
  -9   6  -2    3.30    4.50
  -9   6  -2   -0.40    3.20
  -9   6  -2   -4.10    3.90
   9  -6   2    2.90    2.30
   9  -6   2   -1.20    3.70
   9  -6   2    1.60    3.40
   9  -6   2    0.80    3.10
   9  -6   2   -5.20    3.00
   9  -6   2    0.10    2.70
  -8   6  -2  221.18   11.30
  -8   6  -2  218.98   16.40
  -8   6  -2  213.88   11.60
  -8   6  -2  212.28   10.00
   8  -6   2  213.18   11.90
   8  -6   2  205.18   11.70
   8  -6   2  202.88   11.00
   8  -6   2  210.48   11.90
   8  -6   2  176.98   11.90
  -7   6  -2    7.50    2.90
  -7   6  -2    5.80    4.70
  -7   6  -2   15.30    4.00
  -7   6  -2   16.20    5.10
  -7   6  -2   16.60    3.90
  -7   6  -2    9.20    3.20
   7  -6   2    8.50    3.70
   7  -6   2   11.70    3.80
   7  -6   2   10.40    3.70
   7  -6   2   15.60    6.10
   7  -6   2    8.50    3.90
   7  -6   2   13.30    4.30
  -6   6  -2  183.78    9.50
  -6   6  -2  198.68   10.50
  -6   6  -2  185.78    9.00
  -6   6  -2  195.68   11.70
  -6   6  -2  150.18   11.20
  -6   6  -2  182.28   11.30
  -6   6  -2  185.28   10.00
   6  -6   2  186.98   12.40
   6  -6   2  179.08   10.10
   6  -6   2  189.48   10.80
   6  -6   2  171.68   10.50
   6  -6   2  182.18   11.30
   6  -6   2  184.88   10.50
  -5   6  -2   27.60    5.50
  -5   6  -2   22.70    4.10
  -5   6  -2   30.90    5.70
  -5   6  -2   21.80    4.10
  -5   6  -2   38.10    5.10
  -5   6  -2   23.80    3.40
  -5   6  -2   30.40    5.60
   5  -6   2   21.40    4.60
   5  -6   2   15.20    7.20
   5  -6   2   31.60    5.20
   5  -6   2   24.40    5.80
   5  -6   2   28.50    4.70
   5  -6   2   27.70    4.90
  -4   6  -2   63.19    5.60
  -4   6  -2   58.99    6.80
  -4   6  -2   67.79    8.60
  -4   6  -2   56.29    4.10
  -4   6  -2   56.29    5.20
  -4   6  -2   52.89    6.10
   4  -6   2   63.79    6.80
   4  -6   2   56.99    7.50
   4  -6   2   59.39    5.70
   4  -6   2   66.59    6.20
   4  -6   2   53.49    6.00
   4  -6   2   54.49    5.90
  -3   6  -2   31.70    5.50
  -3   6  -2   35.30    5.30
  -3   6  -2   29.50    4.50
  -3   6  -2   28.20    4.20
  -3   6  -2   32.00    3.00
  -3   6  -2   30.00    5.70
   3  -6   2   33.20    5.30
   3  -6   2   33.70    5.10
   3  -6   2   37.40    6.40
   3  -6   2   35.10    4.80
   3  -6   2   29.30    5.00
   3  -6   2   36.40    5.10
  -2   6  -2  127.29    5.30
  -2   6  -2  116.99    8.60
  -2   6  -2  102.19    6.80
  -2   6  -2  111.89    7.20
  -2   6  -2  118.19    8.40
   2  -6   2  119.89    7.60
   2  -6   2  111.89    8.00
   2  -6   2  118.39    8.70
   2  -6   2  117.49    8.00
   2  -6   2  113.79    7.10
   2  -6   2  116.99    7.60
  -1   6  -2   71.59    6.50
  -1   6  -2   76.79    5.90
  -1   6  -2   76.99    6.20
  -1   6  -2   83.29    7.10
   1  -6   2   70.99    5.70
   1  -6   2   83.99    7.20
   1  -6   2   83.39    6.10
   1  -6   2   74.69    6.10
   1  -6   2   86.89    8.20
   1  -6   2   73.29    6.70
   0   6  -2  293.27   13.90
   0   6  -2  255.87   12.90
   0   6  -2  281.67   12.60
   0   6  -2  273.57   12.10
   0   6  -2  262.67   10.30
   0   6  -2  274.77   13.20
   0  -6   2  295.47   13.60
   0  -6   2  284.97   12.40
   0  -6   2  278.77   13.40
   0  -6   2  262.07   13.20
   0  -6   2  305.87   12.80
   0  -6   2  301.07   11.90
   1   6  -2  107.19    7.60
   1   6  -2  109.59    7.90
   1   6  -2  113.19    8.40
   1   6  -2  123.49    8.30
   1   6  -2  117.29    6.00
   1   6  -2  116.69    7.40
  -1  -6   2  121.49    7.60
  -1  -6   2  111.69    6.90
  -1  -6   2  121.59    8.40
  -1  -6   2  114.19    8.40
  -1  -6   2  105.09    8.50
   2   6  -2   -0.70    1.90
   2   6  -2    0.40    3.50
   2   6  -2    3.40    3.10
   2   6  -2    3.00    3.20
   2   6  -2   -0.90    2.60
   2   6  -2    3.20    3.10
  -2  -6   2    2.40    3.10
  -2  -6   2   -1.40    3.20
  -2  -6   2   -1.90    3.40
  -2  -6   2    2.30    2.70
  -2  -6   2    1.30    2.70
   3   6  -2    3.70    3.30
   3   6  -2    3.80    2.40
   3   6  -2    5.50    3.60
   3   6  -2    6.10    3.30
   3   6  -2    2.90    3.40
   3   6  -2    8.00    3.90
  -3  -6   2    1.50    2.90
  -3  -6   2    2.80    2.90
  -3  -6   2    2.20    3.80
  -3  -6   2    6.20    3.80
  -3  -6   2    3.10    4.00
   4   6  -2  119.79    9.00
   4   6  -2  112.79    8.50
   4   6  -2  125.19    9.40
   4   6  -2  126.79    8.60
   4   6  -2  130.09    7.50
   4   6  -2  137.69    9.30
  -4  -6   2  117.89    9.10
  -4  -6   2  123.99    9.30
  -4  -6   2  135.19    8.80
  -4  -6   2  128.39    9.80
  -4  -6   2  129.49    8.20
   5   6  -2   35.60    6.00
   5   6  -2   24.20    5.10
   5   6  -2   25.10    5.80
   5   6  -2   24.20    4.40
   5   6  -2   34.80    6.60
   5   6  -2   28.40    5.50
  -5  -6   2   28.20    5.80
  -5  -6   2   38.40    5.70
  -5  -6   2   29.70    5.30
  -5  -6   2   27.30    3.40
  -5  -6   2   32.80    6.10
  -5  -6   2   29.70    6.80
  -5  -6   2   28.90    5.00
   6   6  -2   34.00    6.00
   6   6  -2   37.10    6.50
   6   6  -2   37.20    7.40
   6   6  -2   41.10    5.50
   6   6  -2   38.70    6.30
   6   6  -2   46.80    7.10
  -6  -6   2   36.70    6.00
  -6  -6   2   26.70    6.20
  -6  -6   2   34.60    6.00
  -6  -6   2   35.70    3.90
  -6  -6   2   42.80    4.30
  -6  -6   2   47.90    8.20
  -6  -6   2   26.10    5.30
  -6  -6   2   30.50    6.80
   7   6  -2   97.79   10.10
   7   6  -2  102.19    8.90
   7   6  -2  107.79    9.30
   7   6  -2  102.39    9.50
   7   6  -2  106.99    9.20
   7   6  -2  119.29    8.70
  -7  -6   2  105.59   10.40
  -7  -6   2   98.99    6.20
  -7  -6   2  103.19    8.80
  -7  -6   2   97.09    8.80
  -7  -6   2  113.69    6.30
  -7  -6   2  104.19    8.80
  -7  -6   2   96.69    9.60
   8   6  -2   -3.80    3.20
   8   6  -2    0.00    3.90
   8   6  -2   -2.90    3.10
   8   6  -2    1.50    4.20
   8   6  -2    8.50    5.30
   8   6  -2    2.30    4.50
  -8  -6   2    1.80    3.80
  -8  -6   2    0.40    2.60
  -8  -6   2    1.20    1.60
  -8  -6   2   -1.80    3.80
  -8  -6   2    0.40    3.30
  -8  -6   2   -4.80    3.90
   9   6  -2    5.10    4.80
   9   6  -2    9.30    4.40
   9   6  -2   13.00    5.70
   9   6  -2   28.30    7.60
   9   6  -2   11.30    5.10
   9   6  -2   17.30    5.00
  -9  -6   2   14.70    4.80
  -9  -6   2    6.90    4.90
  -9  -6   2   17.20    6.00
  -9  -6   2    8.40    1.70
  -9  -6   2   12.50    4.70
  10   6  -2   -4.70    4.50
  10   6  -2    4.20    3.90
  10   6  -2   -3.20    3.90
  10   6  -2    4.00    3.50
  10   6  -2   -0.80    3.60
 -10  -6   2    4.60    3.60
 -10  -6   2    4.20    3.50
 -10   7  -2   16.20    5.00
 -10   7  -2    5.70    4.50
 -10   7  -2    5.80    4.50
  10  -7   2   11.60    5.10
  10  -7   2    5.70    4.40
  10  -7   2    5.90    4.40
  -9   7  -2    0.70    4.20
  -9   7  -2    8.80    3.60
  -9   7  -2   -4.60    3.30
  -9   7  -2    3.70    3.90
   9  -7   2   -3.80    3.50
   9  -7   2   -7.10    2.90
   9  -7   2    4.50    2.70
   9  -7   2    0.40    3.70
   9  -7   2    4.00    2.50
  -8   7  -2   -4.40    3.60
  -8   7  -2    3.10    2.50
  -8   7  -2   -2.20    4.20
  -8   7  -2   -4.20    3.30
  -8   7  -2   -0.60    2.50
   8  -7   2    1.60    3.10
   8  -7   2   -2.20    3.20
   8  -7   2   -0.50    3.30
   8  -7   2    0.60    2.50
   8  -7   2   -4.00    3.00
  -7   7  -2    6.00    3.40
  -7   7  -2    0.20    2.40
  -7   7  -2    2.20    3.90
  -7   7  -2   -0.60    2.20
  -7   7  -2    3.60    3.00
  -7   7  -2   -1.30    3.70
   7  -7   2    0.80    4.90
   7  -7   2   -2.20    3.10
   7  -7   2   -1.20    5.30
   7  -7   2    1.70    2.80
   7  -7   2    0.70    2.90
   7  -7   2   -3.50    3.20
   7  -7   2    0.10    3.80
  -6   7  -2   22.70    3.70
  -6   7  -2   21.10    5.80
  -6   7  -2   20.70    4.40
  -6   7  -2   35.00    6.70
  -6   7  -2   27.80    4.80
  -6   7  -2   30.40    6.10
  -6   7  -2   30.20    4.80
   6  -7   2   33.50    5.70
   6  -7   2   24.30    5.00
   6  -7   2   36.70    5.80
   6  -7   2   31.80    6.80
   6  -7   2   23.10    5.10
   6  -7   2   22.50    5.20
   6  -7   2   37.30    8.00
  -5   7  -2   -0.60    3.40
  -5   7  -2    1.20    2.00
  -5   7  -2    4.10    4.20
  -5   7  -2   -1.20    2.40
  -5   7  -2   -1.20    4.50
  -5   7  -2    5.00    3.10
  -5   7  -2   -1.80    2.70
   5  -7   2    0.60    3.40
   5  -7   2   -0.10    3.70
   5  -7   2    0.10    3.10
   5  -7   2   -3.50    2.70
   5  -7   2   -1.20    3.10
   5  -7   2    0.10    4.30
   5  -7   2    0.00    3.00
  -4   7  -2   52.99    5.90
  -4   7  -2   61.69    7.60
  -4   7  -2   43.80    6.90
  -4   7  -2   50.69    5.40
  -4   7  -2   48.10    3.80
   4  -7   2   51.19    5.80
   4  -7   2   51.89    6.30
   4  -7   2   61.29    6.60
   4  -7   2   51.09    7.00
   4  -7   2   49.60    8.30
  -3   7  -2   19.80    5.00
  -3   7  -2   32.00    6.30
  -3   7  -2   28.30    5.60
  -3   7  -2   25.40    2.70
  -3   7  -2   23.40    4.30
   3  -7   2   25.30    5.20
   3  -7   2   27.60    5.20
   3  -7   2   29.10    5.00
   3  -7   2   30.30    5.70
   3  -7   2   26.90    4.70
   3  -7   2   29.10    6.50
  -2   7  -2  212.48   12.50
  -2   7  -2  205.18   10.50
  -2   7  -2  222.78    8.10
  -2   7  -2  218.98   12.20
  -2   7  -2  213.88   10.90
   2  -7   2  213.68   11.80
   2  -7   2  204.78   11.00
   2  -7   2  206.58   11.10
   2  -7   2  215.58   12.70
   2  -7   2  225.08   11.00
   2  -7   2  204.58   11.80
  -1   7  -2  130.39    8.50
  -1   7  -2  122.69    8.00
  -1   7  -2  138.39    9.50
  -1   7  -2  139.59    9.90
   1  -7   2  134.79    8.30
   1  -7   2  127.49    9.30
   1  -7   2  122.49    9.10
   1  -7   2  124.49    8.30
   1  -7   2  128.69    9.60
   1  -7   2  130.69    8.20
   0   7  -2  110.99    8.10
   0   7  -2  104.89    5.50
   0   7  -2  112.79    7.70
   0   7  -2  115.89    8.80
   0   7  -2  113.69    8.70
   0   7  -2  114.09    9.10
   0  -7   2  118.29    7.40
   0  -7   2  117.19    8.00
   0  -7   2  108.89    8.90
   0  -7   2  115.59    7.70
   0  -7   2   97.39    8.70
   0  -7   2  118.19    8.90
   1   7  -2   -0.50    3.50
   1   7  -2    5.70    3.60
   1   7  -2   -0.80    2.90
   1   7  -2   -3.90    3.30
   1   7  -2    0.90    3.30
  -1  -7   2    2.40    4.00
  -1  -7   2   -2.70    2.50
  -1  -7   2   -0.80    3.60
  -1  -7   2    3.20    2.80
  -1  -7   2   -3.00    3.30
   2   7  -2   44.50    6.20
   2   7  -2   47.50    4.30
   2   7  -2   45.30    5.90
   2   7  -2   42.20    6.30
   2   7  -2   37.70    6.10
   2   7  -2   47.30    6.00
  -2  -7   2   44.90    5.60
  -2  -7   2   40.50    5.80
  -2  -7   2   47.70    7.40
  -2  -7   2   37.30    6.40
  -2  -7   2   49.70    7.10
   3   7  -2    7.50    3.30
   3   7  -2    5.60    2.60
   3   7  -2    9.80    4.30
   3   7  -2    5.80    3.80
   3   7  -2   10.60    4.10
   3   7  -2   11.90    4.00
  -3  -7   2    8.30    4.80
  -3  -7   2    3.30    4.00
  -3  -7   2    8.80    3.60
  -3  -7   2    9.90    5.10
  -3  -7   2    4.90    3.50
   4   7  -2   28.30    6.50
   4   7  -2   28.00    5.60
   4   7  -2   35.30    8.90
   4   7  -2   31.40    5.20
   4   7  -2   35.20    6.50
   4   7  -2   34.20    4.60
  -4  -7   2   35.20    7.30
  -4  -7   2   29.30    5.60
  -4  -7   2   22.40    5.80
  -4  -7   2   31.90    7.10
  -4  -7   2   40.10    5.80
   5   7  -2    1.10    3.90
   5   7  -2   -0.50    2.70
   5   7  -2    3.20    3.10
   5   7  -2    2.10    4.50
   5   7  -2    3.60    4.30
   5   7  -2    1.70    4.30
  -5  -7   2   -1.00    1.90
  -5  -7   2   -1.80    4.30
  -5  -7   2   -0.40    4.70
  -5  -7   2   -0.60    2.30
  -5  -7   2   -2.30    2.90
  -5  -7   2   -4.30    3.10
   6   7  -2  190.28   10.50
   6   7  -2  177.28   11.60
   6   7  -2  186.98   12.10
   6   7  -2  181.48   12.80
   6   7  -2  191.38   12.40
   6   7  -2  152.98   11.70
  -6  -7   2  170.58   12.50
  -6  -7   2  171.58   11.30
  -6  -7   2  170.18    8.30
  -6  -7   2  186.28   13.40
  -6  -7   2  170.98    9.20
  -6  -7   2  178.38   11.50
  -6  -7   2  171.58   12.60
   7   7  -2    3.10    4.60
   7   7  -2    4.50    3.80
   7   7  -2    0.40    4.20
   7   7  -2   10.00    5.40
   7   7  -2    3.50    3.90
   7   7  -2    7.60    3.80
  -7  -7   2    5.20    4.30
  -7  -7   2    8.40    5.70
  -7  -7   2    2.10    2.10
  -7  -7   2   -6.70    3.70
  -7  -7   2    4.20    2.10
  -7  -7   2    1.50    3.80
  -7  -7   2    4.10    3.80
   8   7  -2   12.30    5.60
   8   7  -2    0.70    4.10
   8   7  -2   -2.40    3.80
   8   7  -2    4.00    4.50
   8   7  -2    0.70    3.50
   8   7  -2   -0.80    3.30
  -8  -7   2    6.50    2.50
  -8  -7   2   -7.00    4.10
  -8  -7   2    8.60    4.40
  -8  -7   2    3.60    3.70
  -8  -7   2    1.60    3.30
  -8  -7   2    1.80    1.90
  -8  -7   2   -4.00    4.10
   9   7  -2   13.70    4.60
   9   7  -2   17.70    5.30
   9   7  -2    5.90    5.60
   9   7  -2    8.40    5.20
   9   7  -2    4.50    4.20
  -9  -7   2   26.20    5.80
  -9  -7   2    8.80    2.20
  -9  -7   2   -3.20    5.10
  -9  -7   2    7.30    4.20
  -9  -7   2   15.20    5.20
  10   7  -2   -5.80    4.40
  10   7  -2    0.70    4.10
  10   7  -2   -2.80    3.50
  10   7  -2    0.00   10.60
  10   7  -2    0.70    3.30
 -10  -7   2   -1.70    0.90
 -10  -7   2    7.20    2.90
  -9   8  -2    3.20    2.60
  -9   8  -2    1.00    3.90
  -9   8  -2   -4.60    2.80
  -9   8  -2   -0.90    4.20
  -9   8  -2    5.40    4.50
   9  -8   2    0.40    3.90
   9  -8   2   -8.50    3.20
  -8   8  -2   -4.70    3.00
  -8   8  -2   -2.90    3.50
  -8   8  -2    7.30    4.90
  -8   8  -2    0.00    2.60
   8  -8   2    8.20    3.20
   8  -8   2   -0.80    3.30
   8  -8   2   -0.30    3.70
   8  -8   2    5.90    2.70
   8  -8   2   -5.80    5.10
   8  -8   2   -0.70    5.40
  -7   8  -2   53.29    5.10
  -7   8  -2   58.49    8.60
  -7   8  -2   52.39    7.60
  -7   8  -2   45.10    6.10
   7  -8   2   45.90    7.00
   7  -8   2   60.39   10.10
   7  -8   2   53.99    6.50
   7  -8   2   38.00    6.40
   7  -8   2   39.60    6.90
   7  -8   2   46.70   10.30
   7  -8   2   48.80    6.70
  -6   8  -2   -1.00    2.90
  -6   8  -2   10.80    3.60
  -6   8  -2    0.00    4.10
  -6   8  -2    2.10    4.00
  -6   8  -2   -0.10    2.00
  -6   8  -2    5.20    3.20
  -6   8  -2   -5.10    3.60
   6  -8   2    7.40    5.10
   6  -8   2    0.80    3.70
   6  -8   2    0.20    3.70
   6  -8   2    5.70    3.60
   6  -8   2    0.20    3.60
   6  -8   2    1.40    6.00
   6  -8   2    2.40    3.40
  -5   8  -2   41.00    7.20
  -5   8  -2   43.30    7.10
  -5   8  -2   33.20    5.30
  -5   8  -2   37.20    5.50
  -5   8  -2   29.80    5.40
  -5   8  -2   28.90    3.30
   5  -8   2   42.00    6.60
   5  -8   2   35.70    5.90
   5  -8   2   35.30    5.60
   5  -8   2   33.40    6.90
   5  -8   2   39.60    6.30
   5  -8   2   44.10    8.80
  -4   8  -2   13.10    5.50
  -4   8  -2   11.20    3.80
  -4   8  -2    6.40    3.60
  -4   8  -2    8.90    4.60
  -4   8  -2    8.30    2.00
   4  -8   2    5.20    4.30
   4  -8   2    9.50    4.40
   4  -8   2   13.90    4.60
   4  -8   2    6.70    3.90
  -3   8  -2   76.29    9.10
  -3   8  -2   81.19    7.30
  -3   8  -2   68.09    6.50
  -3   8  -2   85.99    8.40
  -3   8  -2   64.49    3.90
   3  -8   2   76.59    7.30
   3  -8   2   65.29    7.50
   3  -8   2   76.39    7.60
   3  -8   2   79.99    9.10
   3  -8   2   75.49    8.40
   3  -8   2   78.89    7.10
  -2   8  -2   16.90    4.70
  -2   8  -2   17.00    5.20
  -2   8  -2   14.80    4.40
  -2   8  -2   13.40    5.30
   2  -8   2   18.50    6.30
   2  -8   2    8.10    3.70
   2  -8   2   17.80    4.70
   2  -8   2   20.50    5.60
   2  -8   2   21.10    4.70
   2  -8   2   15.30    5.10
  -1   8  -2    3.70    4.50
  -1   8  -2    3.60    3.80
  -1   8  -2   -4.40    2.90
  -1   8  -2    2.30    3.50
  -1   8  -2    0.50    1.60
   1  -8   2   -1.50    4.00
   1  -8   2    2.70    3.10
   1  -8   2    1.40    4.10
   1  -8   2    0.20    3.20
   1  -8   2    0.30    3.90
   1  -8   2   -0.20    3.20
   0   8  -2   81.39    7.90
   0   8  -2   61.79    7.30
   0   8  -2   75.59    8.10
   0   8  -2   70.39    7.90
   0   8  -2   77.49    4.60
   0  -8   2   76.99    8.30
   0  -8   2   73.59    7.20
   0  -8   2   76.69    6.60
   0  -8   2   85.49    8.80
   0  -8   2   76.39    7.10
   0  -8   2   70.89    8.20
   1   8  -2    6.10    4.20
   1   8  -2    7.10    4.00
   1   8  -2    9.10    2.40
   1   8  -2   15.30    4.70
   1   8  -2    5.80    5.00
   1   8  -2    9.20    5.00
  -1  -8   2    7.50    5.10
  -1  -8   2   16.70    5.00
  -1  -8   2   10.90    4.10
  -1  -8   2    2.90    3.60
  -1  -8   2    7.30    4.80
   2   8  -2   33.20    5.90
   2   8  -2   29.10    6.10
   2   8  -2   31.10    3.80
   2   8  -2   31.20    5.90
   2   8  -2   29.90    6.40
   2   8  -2   27.70    6.50
  -2  -8   2   34.20    5.80
  -2  -8   2   35.80    5.90
  -2  -8   2   35.50    7.40
  -2  -8   2   34.10    7.20
  -2  -8   2   32.10    6.60
   3   8  -2    4.50    2.60
   3   8  -2    7.50    4.20
   3   8  -2    6.20    4.50
   3   8  -2    3.60    4.80
   3   8  -2    2.50    3.90
   3   8  -2    4.20    3.30
  -3  -8   2    9.90    4.30
  -3  -8   2    7.80    4.00
  -3  -8   2    8.40    5.00
  -3  -8   2    1.40    5.00
  -3  -8   2    1.90    4.90
   4   8  -2   94.29    8.90
   4   8  -2  107.29    9.60
   4   8  -2   81.09    9.00
   4   8  -2   89.09    9.40
   4   8  -2   90.39    9.40
   4   8  -2  100.89    6.90
  -4  -8   2   92.29    8.50
  -4  -8   2   99.59    8.60
  -4  -8   2   90.89   10.30
  -4  -8   2   95.89    9.90
  -4  -8   2   90.99    9.60
   5   8  -2   21.70    4.30
   5   8  -2   14.00    5.40
   5   8  -2   18.50    6.40
   5   8  -2   13.90    5.40
   5   8  -2   17.80    5.80
  -5  -8   2   16.50    6.00
  -5  -8   2   20.20    5.30
  -5  -8   2   20.40    5.00
  -5  -8   2   17.30    3.20
  -5  -8   2   30.40    7.50
  -5  -8   2   16.40    6.70
   6   8  -2   17.00    6.10
   6   8  -2   29.40    7.40
   6   8  -2   32.10    5.20
   6   8  -2   14.30    5.20
   6   8  -2   21.40    5.60
  -6  -8   2   19.80    3.80
  -6  -8   2   22.30    5.60
  -6  -8   2   20.40    6.20
  -6  -8   2   16.60    3.20
  -6  -8   2   18.70    6.80
  -6  -8   2   21.60    7.20
  -6  -8   2   30.10    6.20
   7   8  -2   10.90    4.70
   7   8  -2    6.40    5.10
   7   8  -2   16.40    6.10
   7   8  -2    6.10    3.80
   7   8  -2    5.90    5.40
   7   8  -2   13.40    5.40
  -7  -8   2   14.40    4.70
  -7  -8   2    6.40    2.40
  -7  -8   2   15.00    5.90
  -7  -8   2    5.00    2.60
  -7  -8   2    3.60    3.90
  -7  -8   2   -0.30    5.10
   8   8  -2    8.60    5.30
   8   8  -2    6.10    6.40
   8   8  -2    1.10    3.90
   8   8  -2    1.40    3.50
   8   8  -2    4.90    5.30
  -8  -8   2    3.20    3.70
  -8  -8   2    2.90    3.70
  -8  -8   2   -5.30    4.40
  -8  -8   2    0.80    1.90
  -8  -8   2    2.30    1.90
   9   8  -2    5.10    6.40
   9   8  -2   13.60    6.30
   9   8  -2   15.60    5.70
   9   8  -2   21.30    5.30
   9   8  -2   13.10    5.10
  -9  -8   2   16.80    5.20
  -9  -8   2   20.40    5.40
  -9  -8   2   12.50    2.60
  -8   9  -2    4.70    2.80
  -8   9  -2   -1.80    4.30
  -8   9  -2   -2.30    3.70
  -8   9  -2    3.50    2.80
   8  -9   2   -0.60    4.70
   8  -9   2    9.10    3.00
   8  -9   2   -4.20    3.40
  -7   9  -2   -2.00    3.90
  -7   9  -2   -0.10    2.30
  -7   9  -2   -3.20    4.10
  -7   9  -2    5.70    3.50
   7  -9   2    2.70    3.90
   7  -9   2   -6.50    3.60
   7  -9   2    2.70    3.20
   7  -9   2   -2.30    5.20
   7  -9   2    1.10    3.60
   7  -9   2    9.90    3.40
   7  -9   2   -3.00    5.40
  -6   9  -2   10.30    4.60
  -6   9  -2   15.00    4.90
  -6   9  -2   16.90    4.90
  -6   9  -2    9.10    2.50
  -6   9  -2   14.00    6.30
   6  -9   2   11.10    5.30
   6  -9   2   14.10    4.50
   6  -9   2   10.40    6.50
   6  -9   2    8.90    4.40
   6  -9   2   15.30    4.80
   6  -9   2    5.70    4.00
  -5   9  -2    2.10    3.90
  -5   9  -2    8.90    3.70
  -5   9  -2   11.70    3.50
  -5   9  -2    7.00    4.70
  -5   9  -2    4.50    1.80
  -5   9  -2   -1.10    4.80
   5  -9   2    6.40    4.00
   5  -9   2    0.60    3.60
   5  -9   2    6.20    4.10
   5  -9   2    5.80    4.90
  -4   9  -2    3.60    4.90
  -4   9  -2   14.30    4.00
  -4   9  -2   13.70    4.40
  -4   9  -2    9.10    4.80
   4  -9   2    8.10    4.60
   4  -9   2   15.30    5.10
   4  -9   2    7.10    4.20
   4  -9   2    4.20    5.60
   4  -9   2    8.70    4.40
   4  -9   2   12.10    5.00
[truncated: 1,389,173 more chars]
